# Supplementary material for: A zero-agnostic model for copy number evolution in cancer
Source: PLoS Comput Biol. 2023 Nov 9;19(11):e1011590. doi: 10.1371/journal.pcbi.1011590 (PMC10662746; doi:10.1371/journal.pcbi.1011590)
Supplement: S1 Data — Twenty-eight patient copy number phylogenies (Newick) inferred by Sitka and Lazac on single-cell sequencing of human breast and ovarian tumor samples. (ZIP) [file pcbi.1011590.s002.zip]

Archive with 62 entries (58 files):
- supp_data/
- supp_data/trees/
- supp_data/trees/lazac/
- supp_data/trees/lazac/SA1292_hscn_tree.newick
- supp_data/trees/lazac/SA1142_hscn_tree.newick
- supp_data/trees/lazac/SA1181_hscn_tree.newick
- supp_data/trees/lazac/SA1162_hscn_tree.newick
- supp_data/trees/lazac/SA1050_hscn_tree.newick
- supp_data/trees/lazac/SA039_hscn_tree.newick
- supp_data/trees/lazac/SA1184_hscn_tree.newick
- supp_data/trees/lazac/SA1135_hscn_tree.newick
- supp_data/trees/lazac/SA1053_hscn_tree.newick
- supp_data/trees/lazac/SA605_hscn_tree.newick
- supp_data/trees/lazac/SA530_hscn_tree.newick
- supp_data/trees/lazac/SA1049_hscn_tree.newick
- supp_data/trees/lazac/SA1056_hscn_tree.newick
- supp_data/trees/lazac/SA1035_hscn_tree.newick
- supp_data/trees/lazac/SA535_hscn_tree.newick
- supp_data/trees/lazac/SA1091_hscn_tree.newick
- supp_data/trees/lazac/SA604_hscn_tree.newick
- supp_data/trees/lazac/SA1051_hscn_tree.newick
- supp_data/trees/lazac/SA610_hscn_tree.newick
- supp_data/trees/lazac/SA1093_hscn_tree.newick
- supp_data/trees/lazac/SA1182_hscn_tree.newick
- supp_data/trees/lazac/SA1188_hscn_tree.newick
- supp_data/trees/lazac/SA1055_hscn_tree.newick
- supp_data/trees/lazac/SA1052_hscn_tree.newick
- supp_data/trees/lazac/SA1096_hscn_tree.newick
- supp_data/trees/lazac/SA1180_hscn_tree.newick
- supp_data/trees/lazac/SA1054_hscn_tree.newick
- supp_data/trees/lazac/SA501_hscn_tree.newick
- supp_data/trees/sitka/
- supp_data/trees/sitka/SA1292_hscn_tree.newick
- supp_data/trees/sitka/SA1142_hscn_tree.newick
- supp_data/trees/sitka/SA1181_hscn_tree.newick
- supp_data/trees/sitka/SA1162_hscn_tree.newick
- supp_data/trees/sitka/SA1050_hscn_tree.newick
- supp_data/trees/sitka/SA039_hscn_tree.newick
- supp_data/trees/sitka/SA1184_hscn_tree.newick
- supp_data/trees/sitka/SA1135_hscn_tree.newick
- supp_data/trees/sitka/SA1053_hscn_tree.newick
- supp_data/trees/sitka/SA609_hscn_tree.newick
- supp_data/trees/sitka/SA605_hscn_tree.newick
- supp_data/trees/sitka/SA530_hscn_tree.newick
- supp_data/trees/sitka/SA1049_hscn_tree.newick
- supp_data/trees/sitka/SA1056_hscn_tree.newick
- supp_data/trees/sitka/SA1035_hscn_tree.newick
- supp_data/trees/sitka/SA535_hscn_tree.newick
- supp_data/trees/sitka/SA1091_hscn_tree.newick
- supp_data/trees/sitka/SA604_hscn_tree.newick
- supp_data/trees/sitka/SA1051_hscn_tree.newick
- supp_data/trees/sitka/SA610_hscn_tree.newick
- supp_data/trees/sitka/SA1093_hscn_tree.newick
- supp_data/trees/sitka/SA1182_hscn_tree.newick
- supp_data/trees/sitka/SA1188_hscn_tree.newick
- supp_data/trees/sitka/SA1055_hscn_tree.newick
- supp_data/trees/sitka/SA1047_hscn_tree.newick
- supp_data/trees/sitka/SA1052_hscn_tree.newick
- supp_data/trees/sitka/SA1096_hscn_tree.newick
- supp_data/trees/sitka/SA1180_hscn_tree.newick
- supp_data/trees/sitka/SA1054_hscn_tree.newick
- supp_data/trees/sitka/SA501_hscn_tree.newick
