# Supplementary material for: A zero-agnostic model for copy number evolution in cancer
Source: PLoS Comput Biol. 2023 Nov 9;19(11):e1011590. doi: 10.1371/journal.pcbi.1011590 (PMC10662746; doi:10.1371/journal.pcbi.1011590)
Supplement: S1 Data — Twenty-eight patient copy number phylogenies (Newick) inferred by Sitka and Lazac on single-cell sequencing of human breast and ovarian tumor samples. (ZIP) [file pcbi.1011590.s002.zip › supp_data/trees/lazac/SA1292_hscn_tree.newick]

((AT135-A118389B-R58-C07,((((AT135-A118389B-R59-C69,AT135-A118389B-R59-C23),AT135-A118389B-R48-C27,(AT135-A118389B-R54-C59,AT135-A118389B-R50-C44),((AT135-A118389B-R56-C45,AT135-A118389B-R50-C51),AT135-A118389B-R60-C63,AT135-A118389B-R56-C24)),(AT135-A118389B-R57-C40,(AT135-A118389B-R60-C28,AT135-A118389B-R53-C23))),((AT135-A118389B-R61-C60,AT135-A118389B-R56-C26),(AT135-A118389B-R64-C56,(AT135-A118389B-R64-C53,AT135-A118389B-R53-C63)),(AT135-A118389B-R55-C24,AT135-A118389B-R61-C29,AT135-A118389B-R45-C59),(AT135-A118389B-R64-C24,AT135-A118389B-R51-C20),((AT135-A118389B-R65-C29,AT135-A118389B-R64-C42),AT135-A118389B-R47-C28,(AT135-A118389B-R59-C46,AT135-A118389B-R52-C41))))),(((((AT135-A118389B-R61-C64,(AT135-A118389B-R49-C15,AT135-A118389B-R53-C31),(AT135-A118389B-R64-C44,AT135-A118389B-R57-C45)),((AT135-A118389B-R57-C43,AT135-A118389B-R57-C64),AT135-A118389B-R61-C40,AT135-A118389B-R45-C32),AT135-A118389B-R48-C58,((((AT135-A118389B-R63-C57,(AT135-A118389B-R60-C25,AT135-A118389B-R51-C38)),((AT135-A118389B-R54-C40,AT135-A118389B-R58-C14,AT135-A118389B-R47-C14),(AT135-A118389B-R61-C51,AT135-A118389B-R52-C24)),((AT135-A118389B-R58-C49,AT135-A118389B-R64-C41),AT135-A118389B-R55-C59)),AT135-A118389B-R48-C07,AT135-A118389B-R62-C49,AT135-A118389B-R58-C31,AT135-A118389B-R63-C50,(AT135-A118389B-R57-C70,AT135-A118389B-R48-C61),AT135-A118389B-R57-C12,AT135-A118389B-R48-C12,AT135-A118389B-R47-C55),(AT135-A118389B-R57-C58,(AT135-A118389B-R63-C67,AT135-A118389B-R52-C36),((AT135-A118389B-R52-C19,AT135-A118389B-R65-C35,(AT135-A118389B-R45-C36,AT135-A118389B-R61-C27,AT135-A118389B-R57-C57,AT135-A118389B-R52-C15),AT135-A118389B-R63-C52,AT135-A118389B-R49-C50),AT135-A118389B-R53-C61,(AT135-A118389B-R58-C56,AT135-A118389B-R52-C66))),(AT135-A118389B-R56-C12,AT135-A118389B-R45-C44),AT135-A118389B-R52-C22,AT135-A118389B-R47-C65,AT135-A118389B-R45-C39,AT135-A118389B-R62-C42,AT135-A118389B-R61-C37)),(AT135-A118389B-R62-C61,AT135-A118389B-R60-C20,AT135-A118389B-R54-C23),(AT135-A118389B-R61-C57,AT135-A118389B-R58-C59),((AT135-A118389B-R53-C22,AT135-A118389B-R47-C34),AT135-A118389B-R49-C63,AT135-A118389B-R47-C45),AT135-A118389B-R54-C21,AT135-A118389B-R65-C47,AT135-A118389B-R64-C31,(AT135-A118389B-R61-C08,((((AT135-A118389B-R50-C17,AT135-A118389B-R50-C69),(AT135-A118389B-R64-C34,AT135-A118389B-R64-C29)),(AT135-A118389B-R48-C25,AT135-A118389B-R46-C55)),AT135-A118389B-R61-C66)),(AT135-A118389B-R65-C67,AT135-A118389B-R49-C11),AT135-A118389B-R53-C17,(AT135-A118389B-R59-C18,AT135-A118389B-R53-C49),AT135-A118389B-R64-C58,AT135-A118389B-R59-C09),(AT135-A118389B-R53-C08,AT135-A118389B-R63-C34,AT135-A118389B-R57-C60,(AT135-A118389B-R65-C55,AT135-A118389B-R65-C32),(AT135-A118389B-R49-C35,AT135-A118389B-R62-C67,AT135-A118389B-R59-C08,AT135-A118389B-R46-C67),(AT135-A118389B-R56-C37,AT135-A118389B-R48-C67,AT135-A118389B-R46-C25),AT135-A118389B-R64-C57,AT135-A118389B-R53-C38,((AT135-A118389B-R65-C07,AT135-A118389B-R60-C37,AT135-A118389B-R58-C45,AT135-A118389B-R53-C14,AT135-A118389B-R51-C31),AT135-A118389B-R51-C15,((AT135-A118389B-R56-C35,(AT135-A118389B-R62-C45,AT135-A118389B-R61-C61)),((AT135-A118389B-R46-C66,(AT135-A118389B-R63-C23,AT135-A118389B-R50-C45)),AT135-A118389B-R53-C57,AT135-A118389B-R64-C12,AT135-A118389B-R55-C29),AT135-A118389B-R60-C38,AT135-A118389B-R46-C08))),((AT135-A118389B-R59-C10,((AT135-A118389B-R59-C15,AT135-A118389B-R56-C17),AT135-A118389B-R60-C41,AT135-A118389B-R54-C24)),AT135-A118389B-R63-C40,(AT135-A118389B-R63-C35,AT135-A118389B-R50-C31)),((AT135-A118389B-R65-C48,AT135-A118389B-R62-C57),((AT135-A118389B-R60-C43,(AT135-A118389B-R52-C47,AT135-A118389B-R49-C60)),(AT135-A118389B-R59-C37,AT135-A118389B-R53-C34))),(AT135-A118389B-R58-C25,AT135-A118389B-R63-C65,AT135-A118389B-R63-C18,(AT135-A118389B-R63-C10,((AT135-A118389B-R60-C44,AT135-A118389B-R51-C48),AT135-A118389B-R65-C62,AT135-A118389B-R49-C45)),AT135-A118389B-R47-C56,(AT135-A118389B-R62-C20,AT135-A118389B-R45-C69)),((AT135-A118389B-R64-C07,(AT135-A118389B-R60-C32,AT135-A118389B-R48-C65),(AT135-A118389B-R65-C28,AT135-A118389B-R52-C30),AT135-A118389B-R57-C65,(AT135-A118389B-R49-C19,(AT135-A118389B-R58-C51,AT135-A118389B-R48-C22))),(AT135-A118389B-R63-C66,AT135-A118389B-R58-C26,AT135-A118389B-R62-C25,AT135-A118389B-R50-C28),AT135-A118389B-R64-C51,(AT135-A118389B-R58-C33,AT135-A118389B-R58-C18),AT135-A118389B-R49-C17,AT135-A118389B-R62-C07,AT135-A118389B-R50-C42),(AT135-A118389B-R54-C18,AT135-A118389B-R49-C68),((AT135-A118389B-R57-C32,AT135-A118389B-R48-C57),(AT135-A118389B-R60-C45,AT135-A118389B-R49-C41),(AT135-A118389B-R56-C70,AT135-A118389B-R58-C42,AT135-A118389B-R56-C67),AT135-A118389B-R58-C28,AT135-A118389B-R52-C18,AT135-A118389B-R47-C32),AT135-A118389B-R63-C49,((AT135-A118389B-R50-C35,AT135-A118389B-R56-C11,AT135-A118389B-R54-C45),AT135-A118389B-R45-C19,((AT135-A118389B-R63-C55,AT135-A118389B-R59-C20),AT135-A118389B-R47-C40,AT135-A118389B-R45-C30)),AT135-A118389B-R57-C11,AT135-A118389B-R54-C54,(((AT135-A118389B-R51-C21,(AT135-A118389B-R50-C22,(AT135-A118389B-R51-C14,AT135-A118389B-R62-C17,(AT135-A118389B-R62-C32,AT135-A118389B-R48-C23)))),(AT135-A118389B-R62-C18,AT135-A118389B-R55-C52),((AT135-A118389B-R57-C51,AT135-A118389B-R63-C63,AT135-A118389B-R61-C11),(AT135-A118389B-R57-C26,(AT135-A118389B-R63-C37,AT135-A118389B-R54-C47)),(AT135-A118389B-R61-C20,AT135-A118389B-R53-C64),AT135-A118389B-R49-C58,AT135-A118389B-R65-C42,(AT135-A118389B-R54-C65,(AT135-A118389B-R48-C31,AT135-A118389B-R46-C68)))),(AT135-A118389B-R57-C33,AT135-A118389B-R52-C53),(AT135-A118389B-R65-C63,AT135-A118389B-R46-C31),(AT135-A118389B-R50-C61,AT135-A118389B-R50-C57),(AT135-A118389B-R58-C43,AT135-A118389B-R54-C61,AT135-A118389B-R55-C20,AT135-A118389B-R53-C10)),(((AT135-A118389B-R62-C16,AT135-A118389B-R48-C39,AT135-A118389B-R60-C13,AT135-A118389B-R46-C49),((AT135-A118389B-R52-C12,AT135-A118389B-R56-C31),(AT135-A118389B-R52-C42,(AT135-A118389B-R54-C22,AT135-A118389B-R49-C34))),(AT135-A118389B-R62-C65,AT135-A118389B-R62-C58,AT135-A118389B-R47-C41),(AT135-A118389B-R63-C09,AT135-A118389B-R62-C12,AT135-A118389B-R52-C16),(AT135-A118389B-R54-C62,AT135-A118389B-R61-C15,AT135-A118389B-R57-C34),(AT135-A118389B-R63-C19,(((AT135-A118389B-R63-C14,AT135-A118389B-R51-C22),((AT135-A118389B-R54-C63,AT135-A118389B-R47-C25,AT135-A118389B-R64-C64,AT135-A118389B-R49-C54,(AT135-A118389B-R46-C60,AT135-A118389B-R62-C22,(AT135-A118389B-R65-C45,AT135-A118389B-R65-C12))),(AT135-A118389B-R53-C41,AT135-A118389B-R45-C57,(AT135-A118389B-R55-C60,AT135-A118389B-R47-C23),(AT135-A118389B-R50-C07,AT135-A118389B-R47-C67)),((AT135-A118389B-R58-C65,AT135-A118389B-R48-C41),AT135-A118389B-R47-C62),AT135-A118389B-R63-C33,AT135-A118389B-R55-C09)),(AT135-A118389B-R58-C30,(AT135-A118389B-R59-C68,AT135-A118389B-R58-C08),AT135-A118389B-R60-C64,AT135-A118389B-R53-C32,AT135-A118389B-R52-C35,AT135-A118389B-R48-C69),((AT135-A118389B-R58-C57,AT135-A118389B-R59-C07,AT135-A118389B-R57-C56),AT135-A118389B-R52-C49,(AT135-A118389B-R59-C25,AT135-A118389B-R56-C19),AT135-A118389B-R62-C09,AT135-A118389B-R58-C17,(AT135-A118389B-R65-C10,AT135-A118389B-R47-C27)),AT135-A118389B-R59-C59,AT135-A118389B-R65-C53,AT135-A118389B-R65-C27,AT135-A118389B-R61-C47,AT135-A118389B-R61-C23,AT135-A118389B-R61-C12,AT135-A118389B-R60-C59,AT135-A118389B-R59-C17),(AT135-A118389B-R45-C47,AT135-A118389B-R47-C48,AT135-A118389B-R45-C46),AT135-A118389B-R64-C40,AT135-A118389B-R63-C44,AT135-A118389B-R49-C07,AT135-A118389B-R47-C69,AT135-A118389B-R57-C13,AT135-A118389B-R49-C64,AT135-A118389B-R55-C41,AT135-A118389B-R52-C11,AT135-A118389B-R59-C19,AT135-A118389B-R58-C44,AT135-A118389B-R55-C70),(AT135-A118389B-R57-C41,AT135-A118389B-R56-C33),AT135-A118389B-R55-C64,AT135-A118389B-R52-C31,AT135-A118389B-R49-C10),((AT135-A118389B-R54-C49,AT135-A118389B-R45-C58,AT135-A118389B-R57-C44,(AT135-A118389B-R65-C33,AT135-A118389B-R51-C11)),AT135-A118389B-R57-C20,(AT135-A118389B-R50-C19,AT135-A118389B-R45-C66)),AT135-A118389B-R58-C40,((AT135-A118389B-R58-C23,AT135-A118389B-R55-C42),(AT135-A118389B-R54-C70,(AT135-A118389B-R63-C28,AT135-A118389B-R60-C52))),(AT135-A118389B-R45-C35,AT135-A118389B-R57-C08,AT135-A118389B-R57-C07),(AT135-A118389B-R64-C54,AT135-A118389B-R59-C28),((AT135-A118389B-R63-C13,AT135-A118389B-R56-C68),AT135-A118389B-R59-C39,AT135-A118389B-R55-C51),AT135-A118389B-R54-C16,AT135-A118389B-R59-C12,AT135-A118389B-R58-C58),AT135-A118389B-R53-C69,AT135-A118389B-R49-C65,AT135-A118389B-R64-C11,AT135-A118389B-R53-C37,((AT135-A118389B-R52-C44,AT135-A118389B-R49-C67),AT135-A118389B-R51-C44,(AT135-A118389B-R55-C56,AT135-A118389B-R62-C08,AT135-A118389B-R56-C41)),(AT135-A118389B-R54-C43,AT135-A118389B-R54-C08),(((AT135-A118389B-R64-C35,AT135-A118389B-R61-C68),((AT135-A118389B-R47-C33,(AT135-A118389B-R53-C21,AT135-A118389B-R46-C65)),AT135-A118389B-R59-C13,AT135-A118389B-R54-C37)),AT135-A118389B-R49-C18,(((AT135-A118389B-R59-C40,AT135-A118389B-R50-C20),AT135-A118389B-R62-C60,AT135-A118389B-R58-C38),AT135-A118389B-R54-C56,AT135-A118389B-R46-C50,(AT135-A118389B-R62-C66,AT135-A118389B-R59-C66)),(AT135-A118389B-R61-C35,(AT135-A118389B-R57-C21,AT135-A118389B-R57-C09)))),((AT135-A118389B-R55-C69,AT135-A118389B-R52-C17),(AT135-A118389B-R45-C50,(AT135-A118389B-R54-C25,AT135-A118389B-R51-C53))),(AT135-A118389B-R55-C18,((AT135-A118389B-R54-C60,AT135-A118389B-R53-C20),AT135-A118389B-R57-C19,AT135-A118389B-R51-C57)),((AT135-A118389B-R61-C52,(AT135-A118389B-R64-C63,AT135-A118389B-R61-C63),AT135-A118389B-R65-C38,(AT135-A118389B-R63-C53,AT135-A118389B-R62-C70)),AT135-A118389B-R58-C66,AT135-A118389B-R55-C45)),(AT135-A118389B-R53-C13,AT135-A118389B-R50-C12),(AT135-A118389B-R45-C56,(AT135-A118389B-R57-C24,AT135-A118389B-R48-C44),AT135-A118389B-R52-C64,(AT135-A118389B-R62-C15,(AT135-A118389B-R48-C55,AT135-A118389B-R48-C42))))
