# Supplementary material for: A zero-agnostic model for copy number evolution in cancer
Source: PLoS Comput Biol. 2023 Nov 9;19(11):e1011590. doi: 10.1371/journal.pcbi.1011590 (PMC10662746; doi:10.1371/journal.pcbi.1011590)
Supplement: S1 Data — Twenty-eight patient copy number phylogenies (Newick) inferred by Sitka and Lazac on single-cell sequencing of human breast and ovarian tumor samples. (ZIP) [file pcbi.1011590.s002.zip › supp_data/trees/lazac/SA1142_hscn_tree.newick]

(((((((SA1142X2XB09021-A95700B-R50-C68,SA1142X2XB06032-A108847A-R11-C68),SA1142X2XB09021-A95700B-R55-C38,SA1142X2XB06032-A108847A-R18-C39,SA1142X2XB06032-A108847A-R05-C57,SA1142X2XB06032-A108761A-R23-C36),SA1142X2XB06032-A108847A-R13-C14,(SA1142X2XB09021-A95700B-R53-C29,(SA1142X2XB09021-A95700B-R53-C18,SA1142X2XB09021-A95700B-R52-C62)),SA1142X2XB09021-A95700B-R67-C61,SA1142X2XB09021-A95700B-R50-C49,SA1142X2XB06032-A108761A-R35-C09,SA1142X2XB06032-A108761A-R07-C15),((SA1142X2XB06032-A108761A-R34-C13,SA1142X2XB06032-A108761A-R09-C17),((SA1142X2XB09021-A95700B-R65-C36,SA1142X2XB06032-A108847A-R25-C55,SA1142X2XB06032-A108847A-R08-C47),(SA1142X2XB09021-A95700B-R69-C54,SA1142X2XB09021-A95700B-R69-C59,SA1142X2XB09021-A95700B-R69-C22,SA1142X2XB09021-A95700B-R69-C19,SA1142X2XB09021-A95700B-R67-C69,SA1142X2XB09021-A95700B-R66-C60,SA1142X2XB09021-A95700B-R66-C10,SA1142X2XB09021-A95700B-R65-C64,SA1142X2XB09021-A95700B-R65-C60,SA1142X2XB09021-A95700B-R65-C12,SA1142X2XB09021-A95700B-R64-C63,SA1142X2XB09021-A95700B-R64-C31,SA1142X2XB09021-A95700B-R64-C30,SA1142X2XB09021-A95700B-R64-C26,SA1142X2XB09021-A95700B-R64-C21,SA1142X2XB09021-A95700B-R63-C45,SA1142X2XB09021-A95700B-R63-C43,SA1142X2XB09021-A95700B-R63-C07,SA1142X2XB09021-A95700B-R62-C47,SA1142X2XB09021-A95700B-R62-C35,SA1142X2XB09021-A95700B-R62-C29,SA1142X2XB09021-A95700B-R62-C22,SA1142X2XB09021-A95700B-R61-C42,SA1142X2XB09021-A95700B-R61-C40,SA1142X2XB09021-A95700B-R61-C37,SA1142X2XB09021-A95700B-R61-C12,SA1142X2XB09021-A95700B-R60-C13,SA1142X2XB09021-A95700B-R60-C12,SA1142X2XB09021-A95700B-R59-C63,SA1142X2XB09021-A95700B-R59-C52,SA1142X2XB09021-A95700B-R59-C07,SA1142X2XB09021-A95700B-R58-C26,SA1142X2XB09021-A95700B-R55-C59,SA1142X2XB09021-A95700B-R55-C52,SA1142X2XB09021-A95700B-R54-C63,SA1142X2XB09021-A95700B-R54-C33,SA1142X2XB09021-A95700B-R54-C23,SA1142X2XB09021-A95700B-R54-C18,SA1142X2XB09021-A95700B-R53-C67,SA1142X2XB09021-A95700B-R53-C56,SA1142X2XB09021-A95700B-R53-C45,SA1142X2XB09021-A95700B-R53-C28,SA1142X2XB09021-A95700B-R53-C24,SA1142X2XB09021-A95700B-R53-C09,SA1142X2XB09021-A95700B-R52-C59,SA1142X2XB09021-A95700B-R52-C26,SA1142X2XB09021-A95700B-R52-C16,SA1142X2XB09021-A95700B-R51-C38,SA1142X2XB09021-A95700B-R51-C16,SA1142X2XB09021-A95700B-R51-C07,SA1142X2XB09021-A95700B-R50-C60,SA1142X2XB09021-A95700B-R50-C44,SA1142X2XB09021-A95700B-R50-C37,SA1142X2XB09021-A95700B-R50-C32,SA1142X2XB09021-A95700B-R50-C12,SA1142X2XB09021-A95700B-R49-C11,SA1142X2XB09021-A95700B-R48-C64,SA1142X2XB09021-A95700B-R48-C61,SA1142X2XB09021-A95700B-R48-C44,SA1142X2XB09021-A95700B-R48-C32,SA1142X2XB09021-A95700B-R48-C25,SA1142X2XB09021-A95700B-R47-C39,SA1142X2XB09021-A95700B-R47-C15,SA1142X2XB09021-A95700B-R47-C13,SA1142X2XB09021-A95700B-R45-C08,SA1142X2XB09021-A95700B-R44-C55,SA1142X2XB09021-A95700B-R44-C19,SA1142X2XB09021-A95700B-R43-C37,SA1142X2XB09021-A95700B-R42-C55,SA1142X2XB09021-A95700B-R42-C26,SA1142X2XB09021-A95700B-R41-C20,SA1142X2XB09021-A95700B-R40-C43,SA1142X2XB06032-A108847A-R25-C24,SA1142X2XB06032-A108847A-R22-C52,SA1142X2XB06032-A108847A-R17-C23,SA1142X2XB06032-A108847A-R17-C10,SA1142X2XB06032-A108847A-R16-C09,SA1142X2XB06032-A108847A-R15-C42,SA1142X2XB06032-A108847A-R15-C33,SA1142X2XB06032-A108847A-R14-C37,SA1142X2XB06032-A108847A-R13-C38,SA1142X2XB06032-A108847A-R11-C50,SA1142X2XB06032-A108847A-R08-C07,SA1142X2XB06032-A108847A-R07-C13,SA1142X2XB06032-A108847A-R06-C07,SA1142X2XB06032-A108761A-R35-C19,SA1142X2XB06032-A108761A-R34-C49,SA1142X2XB06032-A108761A-R34-C26,SA1142X2XB06032-A108761A-R34-C24,SA1142X2XB06032-A108761A-R33-C14,SA1142X2XB06032-A108761A-R31-C57,SA1142X2XB06032-A108761A-R31-C26,SA1142X2XB06032-A108761A-R31-C12,SA1142X2XB06032-A108761A-R30-C19,SA1142X2XB06032-A108761A-R29-C41,SA1142X2XB06032-A108761A-R29-C25,SA1142X2XB06032-A108761A-R29-C17,SA1142X2XB06032-A108761A-R28-C39,SA1142X2XB06032-A108761A-R28-C23,SA1142X2XB06032-A108761A-R27-C50,SA1142X2XB06032-A108761A-R27-C20,SA1142X2XB06032-A108761A-R26-C12,SA1142X2XB06032-A108761A-R24-C25,SA1142X2XB06032-A108761A-R18-C26,SA1142X2XB06032-A108761A-R15-C21,SA1142X2XB06032-A108761A-R14-C45,SA1142X2XB06032-A108761A-R14-C20,SA1142X2XB06032-A108761A-R14-C11,SA1142X2XB06032-A108761A-R11-C30,SA1142X2XB06032-A108761A-R10-C28,SA1142X2XB06032-A108761A-R09-C43,SA1142X2XB06032-A108761A-R09-C07,SA1142X2XB06032-A108761A-R08-C18,SA1142X2XB06032-A108761A-R05-C19,SA1142X2XB06032-A108761A-R04-C42,SA1142X2XB06032-A108761A-R04-C07,SA1142X2XB06032-A108761A-R03-C18,SA1142X2XB06032-A108847A-R17-C66,SA1142X2XB09021-A95700B-R50-C54,(SA1142X2XB06032-A108761A-R29-C49,SA1142X2XB06032-A108761A-R14-C16),SA1142X2XB06032-A108761A-R13-C10,SA1142X2XB06032-A108847A-R05-C37,SA1142X2XB09021-A95700B-R56-C11,SA1142X2XB09021-A95700B-R64-C55,((SA1142X2XB06032-A108761A-R18-C16,SA1142X2XB09021-A95700B-R47-C69,SA1142X2XB06032-A108847A-R13-C43,SA1142X2XB06032-A108847A-R11-C40),SA1142X2XB09021-A95700B-R44-C46,((SA1142X2XB06032-A108847A-R10-C13,SA1142X2XB06032-A108847A-R08-C24),SA1142X2XB09021-A95700B-R70-C14,SA1142X2XB09021-A95700B-R64-C52)),((((((SA1142X2XB06032-A108847A-R19-C41,(SA1142X2XB09021-A95700B-R49-C19,(SA1142X2XB09021-A95700B-R56-C62,SA1142X2XB06032-A108761A-R33-C33,SA1142X2XB06032-A108761A-R08-C35)),SA1142X2XB06032-A108761A-R34-C21,SA1142X2XB06032-A108761A-R06-C46),SA1142X2XB09021-A95700B-R51-C15,SA1142X2XB06032-A108761A-R06-C32),((SA1142X2XB06032-A108847A-R08-C48,SA1142X2XB06032-A108847A-R20-C33,SA1142X2XB06032-A108761A-R33-C65),(SA1142X2XB09021-A95700B-R64-C60,SA1142X2XB06032-A108847A-R11-C25),(SA1142X2XB06032-A108847A-R14-C34,(SA1142X2XB06032-A108761A-R34-C43,SA1142X2XB06032-A108761A-R04-C10)),SA1142X2XB06032-A108847A-R08-C56,SA1142X2XB09021-A95700B-R64-C14,SA1142X2XB09021-A95700B-R54-C38,SA1142X2XB09021-A95700B-R49-C25,SA1142X2XB06032-A108847A-R25-C66,SA1142X2XB06032-A108847A-R17-C59,SA1142X2XB06032-A108761A-R34-C08,SA1142X2XB06032-A108761A-R29-C56,SA1142X2XB06032-A108761A-R08-C23),(SA1142X2XB06032-A108847A-R07-C31,SA1142X2XB06032-A108847A-R29-C22,SA1142X2XB06032-A108847A-R10-C67,SA1142X2XB09021-A95700B-R51-C46,SA1142X2XB06032-A108847A-R16-C32,SA1142X2XB06032-A108847A-R06-C15,SA1142X2XB06032-A108761A-R27-C34),SA1142X2XB09021-A95700B-R69-C63,SA1142X2XB09021-A95700B-R67-C12,SA1142X2XB09021-A95700B-R60-C32,SA1142X2XB09021-A95700B-R52-C39,SA1142X2XB09021-A95700B-R50-C27,SA1142X2XB09021-A95700B-R49-C45,SA1142X2XB09021-A95700B-R49-C14,SA1142X2XB09021-A95700B-R47-C24,SA1142X2XB09021-A95700B-R47-C17,SA1142X2XB06032-A108847A-R10-C22,SA1142X2XB06032-A108847A-R09-C49,SA1142X2XB06032-A108847A-R09-C19,SA1142X2XB06032-A108847A-R08-C66,SA1142X2XB06032-A108847A-R05-C15,SA1142X2XB06032-A108761A-R35-C11,SA1142X2XB06032-A108761A-R13-C24),SA1142X2XB06032-A108847A-R06-C19),(SA1142X2XB09021-A95700B-R67-C14,((SA1142X2XB06032-A108847A-R14-C22,SA1142X2XB06032-A108761A-R03-C33),SA1142X2XB06032-A108847A-R27-C51,SA1142X2XB06032-A108761A-R35-C48)),(((SA1142X2XB06032-A108847A-R12-C65,SA1142X2XB06032-A108847A-R04-C27),((SA1142X2XB09021-A95700B-R61-C68,SA1142X2XB09021-A95700B-R61-C60),SA1142X2XB06032-A108847A-R28-C55,SA1142X2XB06032-A108847A-R05-C69,SA1142X2XB06032-A108761A-R07-C19),SA1142X2XB06032-A108761A-R31-C55,SA1142X2XB09021-A95700B-R61-C11,SA1142X2XB06032-A108847A-R30-C14,SA1142X2XB06032-A108847A-R08-C53,SA1142X2XB06032-A108761A-R23-C21),(SA1142X2XB06032-A108761A-R05-C08,SA1142X2XB06032-A108847A-R29-C45,(SA1142X2XB06032-A108761A-R19-C16,SA1142X2XB06032-A108761A-R05-C07),(SA1142X2XB06032-A108847A-R29-C55,SA1142X2XB09021-A95700B-R69-C52,SA1142X2XB06032-A108847A-R07-C61),SA1142X2XB06032-A108761A-R21-C52,SA1142X2XB09021-A95700B-R54-C32,SA1142X2XB06032-A108847A-R22-C12,SA1142X2XB06032-A108847A-R11-C65,SA1142X2XB06032-A108847A-R07-C42,SA1142X2XB06032-A108847A-R06-C61,SA1142X2XB06032-A108847A-R05-C67,SA1142X2XB06032-A108761A-R20-C24,SA1142X2XB06032-A108761A-R17-C18,SA1142X2XB06032-A108761A-R11-C28,SA1142X2XB06032-A108761A-R04-C18),SA1142X2XB09021-A95700B-R69-C35,SA1142X2XB09021-A95700B-R59-C61,SA1142X2XB09021-A95700B-R48-C20,SA1142X2XB06032-A108847A-R10-C35,SA1142X2XB06032-A108761A-R34-C64,SA1142X2XB06032-A108761A-R34-C20,SA1142X2XB06032-A108761A-R30-C48,SA1142X2XB06032-A108761A-R03-C24),SA1142X2XB09021-A95700B-R70-C51,SA1142X2XB09021-A95700B-R67-C57,SA1142X2XB09021-A95700B-R65-C51,SA1142X2XB09021-A95700B-R65-C30,SA1142X2XB09021-A95700B-R65-C21,SA1142X2XB09021-A95700B-R64-C13,SA1142X2XB09021-A95700B-R63-C35,SA1142X2XB09021-A95700B-R63-C08,SA1142X2XB09021-A95700B-R62-C56,SA1142X2XB09021-A95700B-R62-C23,SA1142X2XB09021-A95700B-R58-C65,SA1142X2XB09021-A95700B-R58-C35,SA1142X2XB09021-A95700B-R57-C08,SA1142X2XB09021-A95700B-R55-C29,SA1142X2XB09021-A95700B-R55-C21,SA1142X2XB09021-A95700B-R53-C60,SA1142X2XB09021-A95700B-R53-C30,SA1142X2XB09021-A95700B-R53-C22,SA1142X2XB09021-A95700B-R51-C25,SA1142X2XB09021-A95700B-R50-C31,SA1142X2XB09021-A95700B-R50-C24,SA1142X2XB09021-A95700B-R48-C50,SA1142X2XB09021-A95700B-R48-C09,SA1142X2XB09021-A95700B-R47-C22,SA1142X2XB09021-A95700B-R44-C59,SA1142X2XB09021-A95700B-R44-C11,SA1142X2XB09021-A95700B-R43-C56,SA1142X2XB09021-A95700B-R41-C14,SA1142X2XB06032-A108847A-R25-C37,SA1142X2XB06032-A108847A-R16-C12,SA1142X2XB06032-A108847A-R15-C48,SA1142X2XB06032-A108847A-R14-C17,SA1142X2XB06032-A108847A-R14-C11,SA1142X2XB06032-A108847A-R13-C63,SA1142X2XB06032-A108847A-R12-C57,SA1142X2XB06032-A108847A-R12-C24,SA1142X2XB06032-A108847A-R09-C18,SA1142X2XB06032-A108847A-R08-C16,SA1142X2XB06032-A108847A-R06-C66,SA1142X2XB06032-A108761A-R33-C54,SA1142X2XB06032-A108761A-R33-C47,SA1142X2XB06032-A108761A-R31-C40,SA1142X2XB06032-A108761A-R28-C14,SA1142X2XB06032-A108761A-R19-C31,SA1142X2XB06032-A108761A-R19-C15,SA1142X2XB06032-A108761A-R18-C24,SA1142X2XB06032-A108761A-R16-C26,SA1142X2XB06032-A108761A-R15-C23,SA1142X2XB06032-A108761A-R13-C40,SA1142X2XB06032-A108761A-R10-C07,SA1142X2XB06032-A108761A-R06-C23),SA1142X2XB06032-A108761A-R28-C37,SA1142X2XB09021-A95700B-R70-C50,SA1142X2XB09021-A95700B-R52-C34,SA1142X2XB09021-A95700B-R51-C17,SA1142X2XB06032-A108847A-R22-C17,SA1142X2XB06032-A108847A-R10-C54,SA1142X2XB06032-A108847A-R04-C41,SA1142X2XB06032-A108761A-R32-C35,SA1142X2XB06032-A108761A-R18-C23,SA1142X2XB06032-A108761A-R05-C16),((SA1142X2XB09021-A95700B-R66-C42,SA1142X2XB06032-A108761A-R34-C34,SA1142X2XB06032-A108761A-R15-C07),((((SA1142X2XB06032-A108847A-R28-C49,(SA1142X2XB06032-A108847A-R08-C51,SA1142X2XB06032-A108847A-R06-C30)),SA1142X2XB06032-A108847A-R08-C41),SA1142X2XB06032-A108847A-R19-C22),SA1142X2XB06032-A108847A-R08-C40,SA1142X2XB06032-A108761A-R27-C45),(((SA1142X2XB09021-A95700B-R55-C19,SA1142X2XB09021-A95700B-R40-C35),SA1142X2XB09021-A95700B-R62-C58,SA1142X2XB06032-A108847A-R08-C20),SA1142X2XB06032-A108847A-R09-C07,SA1142X2XB09021-A95700B-R69-C36,((SA1142X2XB06032-A108847A-R25-C62,SA1142X2XB06032-A108847A-R14-C58),SA1142X2XB09021-A95700B-R66-C27,SA1142X2XB06032-A108761A-R15-C16)),SA1142X2XB09021-A95700B-R49-C62,SA1142X2XB06032-A108847A-R13-C12,SA1142X2XB06032-A108761A-R27-C60),(SA1142X2XB06032-A108761A-R26-C37,(SA1142X2XB06032-A108847A-R06-C55,SA1142X2XB06032-A108847A-R06-C68,SA1142X2XB06032-A108761A-R05-C13)),(SA1142X2XB09021-A95700B-R64-C28,SA1142X2XB09021-A95700B-R63-C56),((SA1142X2XB09021-A95700B-R55-C07,(((SA1142X2XB09021-A95700B-R55-C66,(SA1142X2XB09021-A95700B-R69-C64,SA1142X2XB09021-A95700B-R54-C31)),(SA1142X2XB09021-A95700B-R67-C49,SA1142X2XB09021-A95700B-R53-C35,SA1142X2XB09021-A95700B-R42-C64),SA1142X2XB09021-A95700B-R69-C45,SA1142X2XB09021-A95700B-R65-C18,SA1142X2XB09021-A95700B-R62-C39,SA1142X2XB09021-A95700B-R61-C21,SA1142X2XB09021-A95700B-R48-C35),((SA1142X2XB06032-A108847A-R09-C43,SA1142X2XB06032-A108761A-R11-C15),SA1142X2XB09021-A95700B-R62-C54,SA1142X2XB09021-A95700B-R67-C51,SA1142X2XB09021-A95700B-R64-C51,SA1142X2XB09021-A95700B-R62-C50),SA1142X2XB09021-A95700B-R44-C56,SA1142X2XB06032-A108847A-R17-C58,SA1142X2XB09021-A95700B-R42-C69,SA1142X2XB09021-A95700B-R40-C32,SA1142X2XB06032-A108847A-R05-C60),SA1142X2XB06032-A108847A-R15-C55,(((SA1142X2XB09021-A95700B-R66-C16,(SA1142X2XB06032-A108847A-R14-C47,SA1142X2XB09021-A95700B-R69-C15,SA1142X2XB09021-A95700B-R68-C24)),SA1142X2XB09021-A95700B-R53-C66,SA1142X2XB09021-A95700B-R65-C29,SA1142X2XB09021-A95700B-R58-C58,SA1142X2XB09021-A95700B-R53-C39,SA1142X2XB06032-A108761A-R16-C27),SA1142X2XB09021-A95700B-R65-C61,SA1142X2XB09021-A95700B-R63-C68,SA1142X2XB09021-A95700B-R58-C44,SA1142X2XB09021-A95700B-R50-C46),((((SA1142X2XB09021-A95700B-R66-C22,SA1142X2XB09021-A95700B-R53-C21),SA1142X2XB09021-A95700B-R68-C48,SA1142X2XB09021-A95700B-R52-C42,SA1142X2XB09021-A95700B-R51-C24),SA1142X2XB09021-A95700B-R68-C19,SA1142X2XB09021-A95700B-R47-C44),(SA1142X2XB09021-A95700B-R58-C69,SA1142X2XB09021-A95700B-R52-C49),SA1142X2XB09021-A95700B-R66-C14,(SA1142X2XB09021-A95700B-R67-C65,SA1142X2XB09021-A95700B-R49-C63)),SA1142X2XB09021-A95700B-R70-C57,SA1142X2XB09021-A95700B-R64-C65,SA1142X2XB09021-A95700B-R52-C58,SA1142X2XB09021-A95700B-R52-C08,SA1142X2XB09021-A95700B-R50-C41,SA1142X2XB09021-A95700B-R41-C21),(SA1142X2XB09021-A95700B-R54-C44,SA1142X2XB06032-A108847A-R29-C69),(SA1142X2XB09021-A95700B-R69-C21,SA1142X2XB09021-A95700B-R66-C55),(SA1142X2XB09021-A95700B-R47-C31,SA1142X2XB09021-A95700B-R43-C58),SA1142X2XB09021-A95700B-R52-C61,SA1142X2XB09021-A95700B-R63-C47,SA1142X2XB09021-A95700B-R65-C68,SA1142X2XB09021-A95700B-R65-C56,SA1142X2XB09021-A95700B-R64-C27,SA1142X2XB09021-A95700B-R61-C08,SA1142X2XB09021-A95700B-R60-C47,SA1142X2XB09021-A95700B-R54-C62,SA1142X2XB09021-A95700B-R47-C29,SA1142X2XB09021-A95700B-R45-C15,SA1142X2XB09021-A95700B-R44-C27,SA1142X2XB06032-A108761A-R28-C29),(SA1142X2XB06032-A108847A-R17-C67,(SA1142X2XB06032-A108761A-R33-C46,SA1142X2XB06032-A108761A-R17-C34,SA1142X2XB06032-A108761A-R03-C10)),((((SA1142X2XB06032-A108847A-R29-C28,SA1142X2XB06032-A108761A-R31-C54,(SA1142X2XB06032-A108847A-R21-C32,SA1142X2XB06032-A108761A-R08-C19)),SA1142X2XB06032-A108847A-R24-C25,(SA1142X2XB06032-A108847A-R30-C53,SA1142X2XB06032-A108847A-R15-C70),SA1142X2XB06032-A108847A-R05-C34,((SA1142X2XB06032-A108847A-R19-C58,SA1142X2XB06032-A108847A-R04-C59),SA1142X2XB06032-A108847A-R27-C24,SA1142X2XB06032-A108847A-R04-C35)),(((((SA1142X2XB06032-A108761A-R30-C53,SA1142X2XB06032-A108761A-R15-C10),((SA1142X2XB06032-A108847A-R09-C45,SA1142X2XB06032-A108761A-R31-C61),(SA1142X2XB06032-A108847A-R26-C41,SA1142X2XB06032-A108761A-R19-C34),((SA1142X2XB06032-A108847A-R04-C14,SA1142X2XB06032-A108847A-R04-C61,SA1142X2XB06032-A108761A-R25-C39),(SA1142X2XB06032-A108847A-R15-C27,SA1142X2XB06032-A108761A-R32-C56),SA1142X2XB06032-A108847A-R20-C48,SA1142X2XB06032-A108761A-R04-C26),(SA1142X2XB06032-A108847A-R23-C57,(SA1142X2XB06032-A108847A-R20-C45,SA1142X2XB06032-A108761A-R16-C23)),SA1142X2XB06032-A108847A-R14-C66,(SA1142X2XB06032-A108847A-R08-C59,SA1142X2XB06032-A108761A-R33-C43)),SA1142X2XB06032-A108761A-R31-C34,SA1142X2XB09021-A95700B-R69-C32,SA1142X2XB09021-A95700B-R52-C20,SA1142X2XB09021-A95700B-R51-C39,SA1142X2XB09021-A95700B-R47-C41,SA1142X2XB06032-A108847A-R27-C35,SA1142X2XB06032-A108847A-R26-C46,SA1142X2XB06032-A108847A-R17-C65,SA1142X2XB06032-A108847A-R09-C16,SA1142X2XB06032-A108761A-R35-C59,SA1142X2XB06032-A108761A-R26-C15,SA1142X2XB06032-A108761A-R19-C10,SA1142X2XB06032-A108761A-R16-C16,SA1142X2XB06032-A108761A-R12-C24,SA1142X2XB06032-A108761A-R12-C20,SA1142X2XB06032-A108761A-R07-C24,SA1142X2XB06032-A108761A-R07-C14),(SA1142X2XB06032-A108847A-R30-C65,(((SA1142X2XB06032-A108847A-R19-C39,SA1142X2XB06032-A108847A-R12-C22),SA1142X2XB06032-A108847A-R11-C22),SA1142X2XB09021-A95700B-R52-C66),SA1142X2XB06032-A108847A-R11-C45,SA1142X2XB06032-A108847A-R10-C15),(((SA1142X2XB06032-A108761A-R25-C08,(SA1142X2XB06032-A108847A-R19-C47,SA1142X2XB06032-A108847A-R11-C67,SA1142X2XB06032-A108761A-R06-C31)),SA1142X2XB09021-A95700B-R52-C54,SA1142X2XB09021-A95700B-R45-C16,SA1142X2XB06032-A108761A-R29-C20,SA1142X2XB06032-A108761A-R29-C07,SA1142X2XB06032-A108761A-R28-C13,SA1142X2XB06032-A108761A-R14-C57,SA1142X2XB06032-A108761A-R05-C18),SA1142X2XB06032-A108847A-R16-C26,SA1142X2XB06032-A108761A-R15-C32),(SA1142X2XB06032-A108761A-R33-C50,(SA1142X2XB09021-A95700B-R66-C68,SA1142X2XB06032-A108847A-R26-C22)),SA1142X2XB06032-A108761A-R31-C11,SA1142X2XB06032-A108761A-R10-C12,SA1142X2XB09021-A95700B-R70-C69,SA1142X2XB09021-A95700B-R63-C26,SA1142X2XB09021-A95700B-R62-C70,SA1142X2XB09021-A95700B-R61-C65,SA1142X2XB09021-A95700B-R53-C36,SA1142X2XB09021-A95700B-R51-C50,SA1142X2XB09021-A95700B-R44-C66,SA1142X2XB09021-A95700B-R43-C42,SA1142X2XB06032-A108847A-R18-C37,SA1142X2XB06032-A108761A-R34-C46,SA1142X2XB06032-A108761A-R33-C32,SA1142X2XB06032-A108761A-R28-C12,SA1142X2XB06032-A108761A-R22-C44,SA1142X2XB06032-A108761A-R12-C19,SA1142X2XB06032-A108761A-R08-C20,SA1142X2XB06032-A108761A-R04-C21,SA1142X2XB06032-A108761A-R03-C38),(SA1142X2XB09021-A95700B-R53-C42,SA1142X2XB06032-A108847A-R23-C11),SA1142X2XB06032-A108761A-R31-C51,SA1142X2XB06032-A108847A-R11-C55,SA1142X2XB06032-A108761A-R19-C21),(SA1142X2XB09021-A95700B-R49-C29,SA1142X2XB06032-A108761A-R13-C07),((SA1142X2XB06032-A108847A-R05-C58,(SA1142X2XB06032-A108847A-R13-C13,((SA1142X2XB06032-A108847A-R21-C35,SA1142X2XB06032-A108761A-R05-C20),SA1142X2XB06032-A108847A-R24-C34,SA1142X2XB06032-A108847A-R10-C61)),(SA1142X2XB06032-A108847A-R09-C37,SA1142X2XB06032-A108847A-R09-C21),SA1142X2XB06032-A108847A-R17-C36,SA1142X2XB06032-A108761A-R35-C38),SA1142X2XB09021-A95700B-R65-C17,SA1142X2XB09021-A95700B-R40-C53),((SA1142X2XB09021-A95700B-R62-C63,SA1142X2XB09021-A95700B-R55-C15),((((SA1142X2XB06032-A108847A-R13-C27,(SA1142X2XB06032-A108761A-R35-C70,(SA1142X2XB06032-A108761A-R21-C53,(SA1142X2XB06032-A108847A-R30-C25,SA1142X2XB06032-A108761A-R24-C21))),SA1142X2XB06032-A108761A-R33-C26,SA1142X2XB06032-A108761A-R24-C47,SA1142X2XB06032-A108761A-R17-C12),SA1142X2XB09021-A95700B-R66-C65,SA1142X2XB06032-A108847A-R15-C15,SA1142X2XB06032-A108761A-R26-C13,SA1142X2XB06032-A108761A-R22-C60),(((SA1142X2XB06032-A108761A-R25-C13,SA1142X2XB09021-A95700B-R41-C32,SA1142X2XB06032-A108761A-R27-C40),SA1142X2XB06032-A108761A-R30-C55,SA1142X2XB09021-A95700B-R65-C25,SA1142X2XB06032-A108847A-R30-C18,SA1142X2XB06032-A108761A-R35-C34),SA1142X2XB09021-A95700B-R61-C38,SA1142X2XB06032-A108761A-R14-C14,SA1142X2XB06032-A108761A-R13-C18,SA1142X2XB06032-A108761A-R03-C16),(SA1142X2XB06032-A108761A-R05-C21,SA1142X2XB09021-A95700B-R69-C30,(SA1142X2XB06032-A108847A-R13-C66,(SA1142X2XB09021-A95700B-R66-C53,SA1142X2XB06032-A108847A-R11-C38,SA1142X2XB06032-A108761A-R04-C29)),(SA1142X2XB06032-A108761A-R18-C53,SA1142X2XB06032-A108847A-R30-C40,SA1142X2XB06032-A108847A-R03-C23),SA1142X2XB06032-A108847A-R09-C51,SA1142X2XB06032-A108761A-R28-C15,SA1142X2XB06032-A108761A-R07-C11,SA1142X2XB06032-A108761A-R05-C12),SA1142X2XB09021-A95700B-R44-C34,SA1142X2XB06032-A108761A-R33-C67,SA1142X2XB06032-A108761A-R33-C42,SA1142X2XB06032-A108761A-R32-C67,SA1142X2XB06032-A108761A-R22-C39,SA1142X2XB06032-A108761A-R16-C19,SA1142X2XB06032-A108761A-R15-C28,SA1142X2XB06032-A108761A-R08-C28,SA1142X2XB06032-A108761A-R05-C17),SA1142X2XB06032-A108761A-R10-C40,((SA1142X2XB09021-A95700B-R66-C21,SA1142X2XB06032-A108847A-R21-C43),SA1142X2XB06032-A108847A-R26-C59,SA1142X2XB06032-A108761A-R33-C44)),((((SA1142X2XB09021-A95700B-R50-C14,SA1142X2XB06032-A108847A-R17-C52,SA1142X2XB06032-A108761A-R30-C21),SA1142X2XB09021-A95700B-R65-C32,SA1142X2XB09021-A95700B-R44-C42),(SA1142X2XB09021-A95700B-R65-C33,(SA1142X2XB06032-A108761A-R31-C58,SA1142X2XB06032-A108847A-R16-C61,SA1142X2XB06032-A108761A-R31-C09)),SA1142X2XB09021-A95700B-R67-C52,SA1142X2XB06032-A108761A-R33-C29,SA1142X2XB06032-A108761A-R25-C38,SA1142X2XB06032-A108761A-R07-C23),SA1142X2XB06032-A108847A-R12-C09,((SA1142X2XB09021-A95700B-R49-C27,SA1142X2XB06032-A108761A-R25-C25,((SA1142X2XB06032-A108847A-R26-C20,SA1142X2XB06032-A108847A-R12-C19),SA1142X2XB06032-A108847A-R13-C42,SA1142X2XB06032-A108761A-R35-C60),SA1142X2XB09021-A95700B-R48-C52,SA1142X2XB09021-A95700B-R48-C37,SA1142X2XB06032-A108847A-R17-C18,SA1142X2XB06032-A108847A-R12-C16,SA1142X2XB06032-A108847A-R09-C36,SA1142X2XB06032-A108847A-R05-C42),SA1142X2XB06032-A108761A-R35-C08,SA1142X2XB06032-A108761A-R16-C18)),(SA1142X2XB09021-A95700B-R47-C36,(SA1142X2XB06032-A108847A-R09-C41,SA1142X2XB06032-A108847A-R04-C37,(SA1142X2XB06032-A108847A-R21-C39,SA1142X2XB06032-A108761A-R09-C22),SA1142X2XB06032-A108847A-R25-C34,SA1142X2XB06032-A108847A-R10-C65,SA1142X2XB09021-A95700B-R62-C59,SA1142X2XB09021-A95700B-R58-C62,SA1142X2XB09021-A95700B-R44-C23,SA1142X2XB09021-A95700B-R43-C39,SA1142X2XB09021-A95700B-R40-C67,SA1142X2XB06032-A108847A-R15-C57,SA1142X2XB06032-A108847A-R15-C10,SA1142X2XB06032-A108847A-R14-C54,SA1142X2XB06032-A108847A-R13-C26,SA1142X2XB06032-A108847A-R12-C43,SA1142X2XB06032-A108847A-R10-C46,SA1142X2XB06032-A108847A-R06-C43,SA1142X2XB06032-A108761A-R33-C22,SA1142X2XB06032-A108761A-R06-C07,SA1142X2XB06032-A108761A-R03-C23),((SA1142X2XB09021-A95700B-R66-C69,SA1142X2XB06032-A108761A-R10-C33),SA1142X2XB06032-A108847A-R18-C31,SA1142X2XB06032-A108847A-R11-C43,SA1142X2XB09021-A95700B-R65-C57,SA1142X2XB09021-A95700B-R49-C55,SA1142X2XB06032-A108847A-R15-C17,SA1142X2XB06032-A108847A-R13-C30,SA1142X2XB06032-A108847A-R11-C63,SA1142X2XB06032-A108847A-R11-C41,SA1142X2XB06032-A108847A-R10-C45,SA1142X2XB06032-A108847A-R09-C15,SA1142X2XB06032-A108761A-R20-C18,SA1142X2XB06032-A108761A-R04-C46),SA1142X2XB06032-A108847A-R24-C50,SA1142X2XB09021-A95700B-R65-C66,SA1142X2XB09021-A95700B-R44-C13,SA1142X2XB06032-A108847A-R28-C45,SA1142X2XB06032-A108847A-R20-C63,SA1142X2XB06032-A108847A-R18-C28,SA1142X2XB06032-A108847A-R18-C20,SA1142X2XB06032-A108847A-R18-C09,SA1142X2XB06032-A108847A-R16-C15,SA1142X2XB06032-A108847A-R11-C30,SA1142X2XB06032-A108847A-R09-C42,SA1142X2XB06032-A108847A-R07-C43,SA1142X2XB06032-A108761A-R22-C41,SA1142X2XB06032-A108761A-R17-C09),SA1142X2XB09021-A95700B-R65-C08,SA1142X2XB09021-A95700B-R68-C47,SA1142X2XB09021-A95700B-R68-C45,SA1142X2XB09021-A95700B-R64-C25,SA1142X2XB09021-A95700B-R51-C34,SA1142X2XB09021-A95700B-R48-C19,SA1142X2XB06032-A108847A-R30-C32,SA1142X2XB06032-A108847A-R17-C40,SA1142X2XB06032-A108847A-R16-C39,SA1142X2XB06032-A108847A-R12-C34,SA1142X2XB06032-A108847A-R10-C16,SA1142X2XB06032-A108847A-R06-C32,SA1142X2XB06032-A108847A-R04-C60,SA1142X2XB06032-A108847A-R04-C12,SA1142X2XB06032-A108761A-R33-C40,SA1142X2XB06032-A108761A-R33-C09,SA1142X2XB06032-A108761A-R32-C39,SA1142X2XB06032-A108761A-R29-C26,SA1142X2XB06032-A108761A-R18-C38,SA1142X2XB06032-A108761A-R18-C22,SA1142X2XB06032-A108761A-R13-C26,SA1142X2XB06032-A108761A-R12-C09,SA1142X2XB06032-A108761A-R11-C07,SA1142X2XB06032-A108761A-R06-C29),SA1142X2XB09021-A95700B-R68-C62,SA1142X2XB09021-A95700B-R67-C17,SA1142X2XB09021-A95700B-R65-C13,SA1142X2XB09021-A95700B-R64-C68,SA1142X2XB09021-A95700B-R63-C64,SA1142X2XB09021-A95700B-R63-C50,SA1142X2XB09021-A95700B-R62-C20,SA1142X2XB09021-A95700B-R62-C07,SA1142X2XB09021-A95700B-R61-C62,SA1142X2XB09021-A95700B-R56-C58,SA1142X2XB09021-A95700B-R54-C61,SA1142X2XB09021-A95700B-R53-C41,SA1142X2XB09021-A95700B-R53-C37,SA1142X2XB09021-A95700B-R50-C07,SA1142X2XB09021-A95700B-R48-C21,SA1142X2XB09021-A95700B-R48-C08,SA1142X2XB09021-A95700B-R47-C56,SA1142X2XB09021-A95700B-R47-C40,SA1142X2XB09021-A95700B-R43-C54,SA1142X2XB09021-A95700B-R42-C67,SA1142X2XB09021-A95700B-R42-C52,SA1142X2XB06032-A108847A-R17-C14,SA1142X2XB06032-A108847A-R10-C55,SA1142X2XB06032-A108847A-R08-C54,SA1142X2XB06032-A108847A-R07-C28,SA1142X2XB06032-A108847A-R04-C07,SA1142X2XB06032-A108761A-R32-C63,SA1142X2XB06032-A108761A-R32-C30,SA1142X2XB06032-A108761A-R31-C31,SA1142X2XB06032-A108761A-R28-C47,SA1142X2XB06032-A108761A-R24-C22,SA1142X2XB06032-A108761A-R24-C09,SA1142X2XB06032-A108761A-R09-C12,SA1142X2XB06032-A108761A-R06-C11,SA1142X2XB06032-A108761A-R05-C09,SA1142X2XB06032-A108761A-R04-C13,SA1142X2XB06032-A108761A-R03-C43),SA1142X2XB06032-A108847A-R15-C31,(SA1142X2XB06032-A108847A-R09-C63,(SA1142X2XB06032-A108847A-R05-C66,(SA1142X2XB06032-A108847A-R05-C19,SA1142X2XB06032-A108761A-R17-C11),SA1142X2XB09021-A95700B-R58-C11,SA1142X2XB06032-A108847A-R25-C32,SA1142X2XB06032-A108847A-R13-C64,SA1142X2XB06032-A108847A-R07-C07,SA1142X2XB06032-A108761A-R28-C20))),SA1142X2XB06032-A108847A-R05-C68,(SA1142X2XB06032-A108847A-R24-C61,SA1142X2XB06032-A108847A-R09-C66)),(SA1142X2XB09021-A95700B-R66-C47,(SA1142X2XB06032-A108847A-R04-C09,(SA1142X2XB09021-A95700B-R53-C57,SA1142X2XB09021-A95700B-R45-C12))),(((SA1142X2XB06032-A108847A-R16-C64,SA1142X2XB06032-A108847A-R07-C37),(SA1142X2XB06032-A108847A-R10-C34,SA1142X2XB06032-A108761A-R05-C10),SA1142X2XB06032-A108761A-R32-C52,SA1142X2XB06032-A108761A-R06-C19),((SA1142X2XB09021-A95700B-R51-C48,(((SA1142X2XB09021-A95700B-R60-C46,SA1142X2XB09021-A95700B-R51-C35),SA1142X2XB06032-A108761A-R05-C46,SA1142X2XB09021-A95700B-R68-C27,SA1142X2XB06032-A108847A-R20-C43),SA1142X2XB06032-A108847A-R04-C26,SA1142X2XB06032-A108761A-R18-C13,SA1142X2XB09021-A95700B-R44-C64,SA1142X2XB09021-A95700B-R40-C21)),SA1142X2XB09021-A95700B-R43-C48,(SA1142X2XB09021-A95700B-R50-C63,SA1142X2XB09021-A95700B-R47-C59)),((SA1142X2XB09021-A95700B-R64-C46,SA1142X2XB09021-A95700B-R63-C48),SA1142X2XB06032-A108761A-R05-C36,SA1142X2XB09021-A95700B-R69-C58,SA1142X2XB09021-A95700B-R69-C11,SA1142X2XB09021-A95700B-R68-C31,SA1142X2XB09021-A95700B-R67-C63,SA1142X2XB09021-A95700B-R64-C49,SA1142X2XB09021-A95700B-R62-C11,SA1142X2XB09021-A95700B-R61-C46,SA1142X2XB09021-A95700B-R61-C32,SA1142X2XB09021-A95700B-R55-C16,SA1142X2XB09021-A95700B-R49-C67,SA1142X2XB09021-A95700B-R49-C50,SA1142X2XB09021-A95700B-R49-C44,SA1142X2XB09021-A95700B-R49-C17,SA1142X2XB09021-A95700B-R48-C12,SA1142X2XB09021-A95700B-R47-C60,SA1142X2XB09021-A95700B-R40-C52,SA1142X2XB09021-A95700B-R40-C31,SA1142X2XB06032-A108847A-R21-C64,SA1142X2XB06032-A108847A-R16-C54,SA1142X2XB06032-A108847A-R14-C67,SA1142X2XB06032-A108847A-R11-C59,SA1142X2XB06032-A108847A-R11-C42,SA1142X2XB06032-A108847A-R10-C69,SA1142X2XB06032-A108847A-R10-C41,SA1142X2XB06032-A108847A-R10-C33,SA1142X2XB06032-A108847A-R09-C61,SA1142X2XB06032-A108847A-R08-C67,SA1142X2XB06032-A108847A-R08-C10,SA1142X2XB06032-A108847A-R07-C11,SA1142X2XB06032-A108847A-R06-C62,SA1142X2XB06032-A108847A-R06-C59,SA1142X2XB06032-A108847A-R05-C62,SA1142X2XB06032-A108761A-R35-C17,SA1142X2XB06032-A108761A-R34-C47,SA1142X2XB06032-A108761A-R32-C40,SA1142X2XB06032-A108761A-R29-C30,SA1142X2XB06032-A108761A-R29-C11,SA1142X2XB06032-A108761A-R26-C41,SA1142X2XB06032-A108761A-R25-C17,SA1142X2XB06032-A108761A-R25-C10,SA1142X2XB06032-A108761A-R24-C58,SA1142X2XB06032-A108761A-R24-C13,SA1142X2XB06032-A108761A-R21-C39,SA1142X2XB06032-A108761A-R18-C30,SA1142X2XB06032-A108761A-R14-C33,SA1142X2XB06032-A108761A-R13-C08,SA1142X2XB06032-A108761A-R12-C25,SA1142X2XB06032-A108761A-R12-C07,SA1142X2XB06032-A108761A-R11-C33,SA1142X2XB06032-A108761A-R10-C27,SA1142X2XB06032-A108761A-R08-C15,SA1142X2XB06032-A108761A-R07-C28,SA1142X2XB06032-A108761A-R04-C14),SA1142X2XB09021-A95700B-R70-C31,((((SA1142X2XB06032-A108847A-R25-C42,SA1142X2XB06032-A108847A-R25-C29,SA1142X2XB06032-A108847A-R16-C67,SA1142X2XB06032-A108847A-R05-C10),SA1142X2XB06032-A108847A-R25-C28,(SA1142X2XB06032-A108761A-R05-C34,(SA1142X2XB06032-A108847A-R09-C30,SA1142X2XB06032-A108761A-R33-C45))),SA1142X2XB06032-A108847A-R09-C27,SA1142X2XB06032-A108847A-R06-C10),SA1142X2XB09021-A95700B-R54-C17,SA1142X2XB06032-A108761A-R26-C22,(((SA1142X2XB09021-A95700B-R52-C15,(SA1142X2XB06032-A108761A-R30-C62,SA1142X2XB06032-A108761A-R23-C15)),SA1142X2XB09021-A95700B-R70-C36,SA1142X2XB06032-A108761A-R35-C26),SA1142X2XB06032-A108847A-R26-C56,SA1142X2XB09021-A95700B-R68-C37,SA1142X2XB06032-A108761A-R24-C45)),(((((SA1142X2XB06032-A108847A-R15-C52,(SA1142X2XB09021-A95700B-R42-C61,SA1142X2XB06032-A108847A-R16-C28)),(SA1142X2XB09021-A95700B-R50-C50,SA1142X2XB06032-A108847A-R21-C33,SA1142X2XB06032-A108847A-R06-C33),SA1142X2XB06032-A108847A-R27-C64,((SA1142X2XB06032-A108847A-R25-C49,SA1142X2XB06032-A108847A-R06-C47),((SA1142X2XB06032-A108847A-R08-C29,SA1142X2XB06032-A108847A-R07-C64,SA1142X2XB06032-A108761A-R31-C20),SA1142X2XB06032-A108847A-R07-C48,SA1142X2XB06032-A108761A-R17-C29)),SA1142X2XB06032-A108847A-R18-C19,SA1142X2XB06032-A108847A-R10-C63),SA1142X2XB06032-A108847A-R29-C50,SA1142X2XB06032-A108847A-R09-C48,((SA1142X2XB06032-A108847A-R17-C39,SA1142X2XB06032-A108847A-R15-C07),(SA1142X2XB09021-A95700B-R65-C58,SA1142X2XB06032-A108847A-R14-C60),SA1142X2XB06032-A108847A-R20-C57,SA1142X2XB06032-A108847A-R08-C33),((SA1142X2XB06032-A108847A-R28-C09,SA1142X2XB06032-A108847A-R19-C59),(SA1142X2XB06032-A108847A-R25-C54,(SA1142X2XB06032-A108761A-R32-C37,SA1142X2XB06032-A108761A-R04-C27)),SA1142X2XB06032-A108847A-R15-C39,SA1142X2XB09021-A95700B-R66-C43,SA1142X2XB09021-A95700B-R66-C24,SA1142X2XB09021-A95700B-R66-C15,SA1142X2XB09021-A95700B-R64-C69,SA1142X2XB09021-A95700B-R51-C21,SA1142X2XB06032-A108847A-R17-C55,SA1142X2XB06032-A108847A-R17-C21,SA1142X2XB06032-A108847A-R16-C41,SA1142X2XB06032-A108847A-R13-C62,SA1142X2XB06032-A108847A-R12-C29,SA1142X2XB06032-A108847A-R05-C17,SA1142X2XB06032-A108761A-R32-C69,SA1142X2XB06032-A108761A-R32-C22,SA1142X2XB06032-A108761A-R06-C52,SA1142X2XB06032-A108761A-R06-C16,SA1142X2XB06032-A108761A-R03-C08),SA1142X2XB09021-A95700B-R68-C50,SA1142X2XB09021-A95700B-R65-C42,SA1142X2XB09021-A95700B-R62-C33,SA1142X2XB09021-A95700B-R62-C18,SA1142X2XB09021-A95700B-R52-C45,SA1142X2XB09021-A95700B-R51-C68,SA1142X2XB09021-A95700B-R48-C46,SA1142X2XB06032-A108847A-R26-C44,SA1142X2XB06032-A108847A-R26-C30,SA1142X2XB06032-A108847A-R25-C41,SA1142X2XB06032-A108847A-R24-C41,SA1142X2XB06032-A108847A-R21-C62,SA1142X2XB06032-A108847A-R21-C27,SA1142X2XB06032-A108847A-R18-C29,SA1142X2XB06032-A108847A-R17-C50,SA1142X2XB06032-A108847A-R17-C31,SA1142X2XB06032-A108847A-R16-C63,SA1142X2XB06032-A108847A-R16-C56,SA1142X2XB06032-A108847A-R14-C32,SA1142X2XB06032-A108847A-R13-C17,SA1142X2XB06032-A108847A-R12-C21,SA1142X2XB06032-A108847A-R12-C14,SA1142X2XB06032-A108847A-R10-C57,SA1142X2XB06032-A108847A-R10-C08,SA1142X2XB06032-A108847A-R09-C24,SA1142X2XB06032-A108847A-R07-C23,SA1142X2XB06032-A108761A-R33-C21,SA1142X2XB06032-A108761A-R27-C16,SA1142X2XB06032-A108761A-R24-C11,SA1142X2XB06032-A108761A-R20-C20,SA1142X2XB06032-A108761A-R18-C18,SA1142X2XB06032-A108761A-R16-C29,SA1142X2XB06032-A108761A-R10-C15,SA1142X2XB06032-A108761A-R10-C08,SA1142X2XB06032-A108761A-R09-C13,SA1142X2XB06032-A108761A-R05-C27,SA1142X2XB06032-A108761A-R04-C16),(SA1142X2XB06032-A108847A-R11-C69,(SA1142X2XB06032-A108847A-R09-C38,SA1142X2XB06032-A108847A-R05-C21),SA1142X2XB06032-A108847A-R11-C52,SA1142X2XB06032-A108761A-R15-C19,SA1142X2XB09021-A95700B-R62-C65,SA1142X2XB06032-A108847A-R27-C50,SA1142X2XB06032-A108847A-R27-C48,SA1142X2XB06032-A108847A-R13-C16,SA1142X2XB06032-A108761A-R27-C28,SA1142X2XB06032-A108761A-R26-C24),SA1142X2XB09021-A95700B-R50-C59,SA1142X2XB09021-A95700B-R68-C40,SA1142X2XB09021-A95700B-R67-C09,SA1142X2XB09021-A95700B-R70-C56,SA1142X2XB09021-A95700B-R61-C57,SA1142X2XB09021-A95700B-R58-C30,SA1142X2XB09021-A95700B-R52-C48,SA1142X2XB09021-A95700B-R49-C22,SA1142X2XB09021-A95700B-R47-C57,SA1142X2XB09021-A95700B-R42-C51,SA1142X2XB06032-A108847A-R18-C32,SA1142X2XB06032-A108847A-R17-C15,SA1142X2XB06032-A108847A-R14-C52,SA1142X2XB06032-A108847A-R13-C34,SA1142X2XB06032-A108847A-R11-C24,SA1142X2XB06032-A108847A-R07-C41,SA1142X2XB06032-A108847A-R07-C26,SA1142X2XB06032-A108761A-R34-C62,SA1142X2XB06032-A108761A-R18-C29,SA1142X2XB06032-A108761A-R09-C40,SA1142X2XB06032-A108761A-R08-C16),SA1142X2XB09021-A95700B-R66-C11,(SA1142X2XB06032-A108761A-R33-C15,(SA1142X2XB06032-A108847A-R20-C56,SA1142X2XB06032-A108761A-R08-C37,SA1142X2XB06032-A108761A-R03-C21),(SA1142X2XB06032-A108847A-R25-C45,SA1142X2XB06032-A108761A-R19-C17),SA1142X2XB06032-A108847A-R26-C52,SA1142X2XB06032-A108847A-R11-C20,SA1142X2XB06032-A108761A-R33-C55,SA1142X2XB06032-A108761A-R33-C08,SA1142X2XB06032-A108761A-R32-C48,SA1142X2XB06032-A108761A-R32-C41,SA1142X2XB06032-A108761A-R32-C28,SA1142X2XB06032-A108761A-R29-C45,SA1142X2XB06032-A108761A-R11-C27,SA1142X2XB06032-A108761A-R11-C13,SA1142X2XB06032-A108761A-R08-C24),((((SA1142X2XB06032-A108847A-R26-C23,SA1142X2XB06032-A108847A-R22-C50),SA1142X2XB06032-A108847A-R27-C68,SA1142X2XB06032-A108761A-R11-C09),(SA1142X2XB06032-A108847A-R11-C60,SA1142X2XB06032-A108761A-R31-C27,SA1142X2XB06032-A108761A-R08-C13),SA1142X2XB09021-A95700B-R68-C38,SA1142X2XB09021-A95700B-R61-C34,SA1142X2XB06032-A108847A-R13-C48,SA1142X2XB06032-A108847A-R12-C45,SA1142X2XB06032-A108847A-R07-C20,SA1142X2XB06032-A108761A-R16-C20,SA1142X2XB06032-A108761A-R10-C19),SA1142X2XB06032-A108847A-R19-C60,SA1142X2XB06032-A108847A-R11-C54),SA1142X2XB09021-A95700B-R61-C33,SA1142X2XB09021-A95700B-R50-C19,SA1142X2XB09021-A95700B-R48-C11,SA1142X2XB06032-A108847A-R08-C13,SA1142X2XB06032-A108761A-R28-C48,SA1142X2XB06032-A108761A-R24-C23),SA1142X2XB09021-A95700B-R70-C07,SA1142X2XB09021-A95700B-R69-C47,SA1142X2XB09021-A95700B-R69-C46,SA1142X2XB09021-A95700B-R69-C29,SA1142X2XB09021-A95700B-R67-C55,SA1142X2XB09021-A95700B-R67-C42,SA1142X2XB09021-A95700B-R67-C39,SA1142X2XB09021-A95700B-R64-C64,SA1142X2XB09021-A95700B-R63-C37,SA1142X2XB09021-A95700B-R63-C27,SA1142X2XB09021-A95700B-R63-C24,SA1142X2XB09021-A95700B-R63-C21,SA1142X2XB09021-A95700B-R62-C34,SA1142X2XB09021-A95700B-R62-C30,SA1142X2XB09021-A95700B-R62-C14,SA1142X2XB09021-A95700B-R58-C54,SA1142X2XB09021-A95700B-R58-C38,SA1142X2XB09021-A95700B-R57-C22,SA1142X2XB09021-A95700B-R57-C20,SA1142X2XB09021-A95700B-R57-C10,SA1142X2XB09021-A95700B-R55-C57,SA1142X2XB09021-A95700B-R54-C69,SA1142X2XB09021-A95700B-R54-C36,SA1142X2XB09021-A95700B-R53-C64,SA1142X2XB09021-A95700B-R53-C50,SA1142X2XB09021-A95700B-R53-C07,SA1142X2XB09021-A95700B-R52-C37,SA1142X2XB09021-A95700B-R52-C12,SA1142X2XB09021-A95700B-R51-C47,SA1142X2XB09021-A95700B-R51-C43,SA1142X2XB09021-A95700B-R51-C41,SA1142X2XB09021-A95700B-R50-C30,SA1142X2XB09021-A95700B-R49-C51,SA1142X2XB09021-A95700B-R48-C47,SA1142X2XB09021-A95700B-R48-C26,SA1142X2XB09021-A95700B-R48-C23,SA1142X2XB09021-A95700B-R48-C22,SA1142X2XB09021-A95700B-R48-C15,SA1142X2XB09021-A95700B-R47-C68,SA1142X2XB09021-A95700B-R47-C47,SA1142X2XB09021-A95700B-R44-C51,SA1142X2XB09021-A95700B-R43-C63,SA1142X2XB09021-A95700B-R42-C68,SA1142X2XB09021-A95700B-R41-C11,SA1142X2XB09021-A95700B-R40-C47,SA1142X2XB09021-A95700B-R40-C37,SA1142X2XB09021-A95700B-R40-C24,SA1142X2XB09021-A95700B-R40-C23,SA1142X2XB09021-A95700B-R40-C16,SA1142X2XB06032-A108847A-R27-C43,SA1142X2XB06032-A108847A-R20-C22,SA1142X2XB06032-A108847A-R16-C69,SA1142X2XB06032-A108847A-R16-C29,SA1142X2XB06032-A108847A-R16-C25,SA1142X2XB06032-A108847A-R14-C51,SA1142X2XB06032-A108847A-R10-C66,SA1142X2XB06032-A108847A-R10-C17,SA1142X2XB06032-A108847A-R06-C21,SA1142X2XB06032-A108847A-R05-C44,SA1142X2XB06032-A108847A-R04-C24,SA1142X2XB06032-A108761A-R32-C16,SA1142X2XB06032-A108761A-R31-C47,SA1142X2XB06032-A108761A-R30-C40,SA1142X2XB06032-A108761A-R30-C12,SA1142X2XB06032-A108761A-R28-C16,SA1142X2XB06032-A108761A-R26-C32,SA1142X2XB06032-A108761A-R26-C23,SA1142X2XB06032-A108761A-R26-C07,SA1142X2XB06032-A108761A-R23-C16,SA1142X2XB06032-A108761A-R23-C11,SA1142X2XB06032-A108761A-R20-C28,SA1142X2XB06032-A108761A-R19-C19,SA1142X2XB06032-A108761A-R15-C24,SA1142X2XB06032-A108761A-R14-C24,SA1142X2XB06032-A108761A-R14-C21,SA1142X2XB06032-A108761A-R13-C22,SA1142X2XB06032-A108761A-R12-C26,SA1142X2XB06032-A108761A-R10-C14,SA1142X2XB06032-A108761A-R06-C08),SA1142X2XB06032-A108847A-R16-C16),(((SA1142X2XB09021-A95700B-R53-C48,(((((SA1142X2XB06032-A108847A-R17-C30,SA1142X2XB06032-A108847A-R06-C25,SA1142X2XB06032-A108761A-R15-C22),(SA1142X2XB06032-A108847A-R25-C57,SA1142X2XB06032-A108847A-R04-C43),(SA1142X2XB09021-A95700B-R61-C36,SA1142X2XB06032-A108847A-R12-C46,SA1142X2XB06032-A108847A-R04-C23),SA1142X2XB09021-A95700B-R67-C46,SA1142X2XB06032-A108847A-R07-C66),(SA1142X2XB06032-A108847A-R25-C46,SA1142X2XB06032-A108847A-R15-C65,SA1142X2XB06032-A108847A-R11-C11,SA1142X2XB06032-A108847A-R10-C07),SA1142X2XB06032-A108847A-R17-C38,SA1142X2XB06032-A108847A-R10-C30,SA1142X2XB06032-A108847A-R09-C12),(SA1142X2XB06032-A108847A-R19-C13,SA1142X2XB06032-A108761A-R14-C10,(SA1142X2XB09021-A95700B-R66-C45,SA1142X2XB06032-A108847A-R19-C20)),SA1142X2XB06032-A108761A-R32-C21,((SA1142X2XB06032-A108761A-R22-C32,(SA1142X2XB09021-A95700B-R53-C43,SA1142X2XB06032-A108847A-R11-C15)),(SA1142X2XB09021-A95700B-R63-C53,SA1142X2XB06032-A108847A-R13-C52),SA1142X2XB06032-A108847A-R18-C33,SA1142X2XB06032-A108847A-R14-C65)),SA1142X2XB06032-A108761A-R33-C28,SA1142X2XB06032-A108761A-R18-C32,SA1142X2XB06032-A108761A-R17-C16),SA1142X2XB06032-A108847A-R15-C12,SA1142X2XB06032-A108761A-R22-C15,(SA1142X2XB06032-A108847A-R22-C61,SA1142X2XB06032-A108847A-R11-C37),(SA1142X2XB06032-A108847A-R06-C27,(SA1142X2XB09021-A95700B-R59-C53,SA1142X2XB06032-A108761A-R32-C49),SA1142X2XB06032-A108847A-R12-C18,SA1142X2XB06032-A108761A-R06-C22)),(SA1142X2XB06032-A108847A-R18-C27,((((SA1142X2XB06032-A108847A-R30-C64,SA1142X2XB06032-A108847A-R11-C18,SA1142X2XB06032-A108761A-R30-C33),SA1142X2XB06032-A108847A-R26-C58,SA1142X2XB06032-A108847A-R19-C55),SA1142X2XB06032-A108847A-R04-C65,SA1142X2XB06032-A108761A-R27-C47),(SA1142X2XB09021-A95700B-R62-C25,SA1142X2XB09021-A95700B-R48-C62),SA1142X2XB06032-A108761A-R30-C31,SA1142X2XB06032-A108761A-R26-C40)),SA1142X2XB09021-A95700B-R47-C37,SA1142X2XB06032-A108847A-R27-C63,SA1142X2XB06032-A108847A-R05-C64,SA1142X2XB06032-A108761A-R32-C38,SA1142X2XB06032-A108761A-R03-C36),(SA1142X2XB06032-A108847A-R28-C23,SA1142X2XB06032-A108847A-R06-C60),(SA1142X2XB06032-A108847A-R27-C44,((SA1142X2XB06032-A108847A-R29-C59,SA1142X2XB06032-A108847A-R07-C65),(SA1142X2XB06032-A108847A-R14-C10,SA1142X2XB06032-A108761A-R06-C17),(SA1142X2XB06032-A108847A-R07-C17,SA1142X2XB06032-A108761A-R19-C32),SA1142X2XB09021-A95700B-R64-C50,SA1142X2XB06032-A108761A-R34-C30)),SA1142X2XB06032-A108761A-R31-C62,(SA1142X2XB06032-A108847A-R29-C61,(SA1142X2XB06032-A108761A-R25-C16,(SA1142X2XB06032-A108847A-R03-C22,SA1142X2XB06032-A108847A-R24-C39,SA1142X2XB06032-A108847A-R17-C60))),(SA1142X2XB06032-A108761A-R07-C53,SA1142X2XB06032-A108847A-R28-C34,SA1142X2XB06032-A108847A-R23-C32,(SA1142X2XB06032-A108847A-R04-C08,SA1142X2XB06032-A108761A-R21-C19)),SA1142X2XB09021-A95700B-R64-C34,SA1142X2XB09021-A95700B-R66-C17,SA1142X2XB06032-A108761A-R33-C20),(((SA1142X2XB06032-A108847A-R29-C41,SA1142X2XB06032-A108847A-R22-C42),(SA1142X2XB06032-A108847A-R24-C55,(SA1142X2XB06032-A108761A-R03-C13,(SA1142X2XB06032-A108847A-R20-C65,SA1142X2XB06032-A108847A-R29-C18,SA1142X2XB06032-A108761A-R12-C28),(SA1142X2XB06032-A108761A-R22-C14,(SA1142X2XB06032-A108761A-R33-C12,SA1142X2XB06032-A108761A-R24-C27)),SA1142X2XB09021-A95700B-R51-C52,SA1142X2XB06032-A108761A-R19-C43),((((SA1142X2XB06032-A108847A-R11-C36,((SA1142X2XB06032-A108761A-R35-C16,SA1142X2XB06032-A108761A-R10-C16),SA1142X2XB06032-A108847A-R03-C65,SA1142X2XB06032-A108761A-R30-C58)),SA1142X2XB06032-A108761A-R22-C36,SA1142X2XB06032-A108847A-R30-C27,SA1142X2XB06032-A108761A-R24-C16),((SA1142X2XB06032-A108761A-R09-C36,(SA1142X2XB06032-A108847A-R29-C66,SA1142X2XB06032-A108847A-R03-C69)),SA1142X2XB09021-A95700B-R42-C65,SA1142X2XB06032-A108847A-R19-C46,SA1142X2XB06032-A108761A-R25-C21),(SA1142X2XB06032-A108847A-R29-C46,SA1142X2XB06032-A108847A-R28-C56),SA1142X2XB06032-A108847A-R07-C36,SA1142X2XB06032-A108847A-R23-C38,SA1142X2XB06032-A108847A-R22-C45),SA1142X2XB06032-A108847A-R28-C25,SA1142X2XB06032-A108847A-R11-C12),SA1142X2XB06032-A108847A-R12-C36,SA1142X2XB06032-A108847A-R09-C53,(SA1142X2XB06032-A108847A-R29-C51,SA1142X2XB06032-A108847A-R03-C37,SA1142X2XB06032-A108761A-R26-C70,SA1142X2XB06032-A108847A-R04-C13,SA1142X2XB06032-A108847A-R03-C15),((SA1142X2XB09021-A95700B-R43-C70,(((SA1142X2XB09021-A95700B-R58-C33,SA1142X2XB06032-A108847A-R30-C67),SA1142X2XB09021-A95700B-R61-C53,(SA1142X2XB06032-A108847A-R06-C48,SA1142X2XB06032-A108847A-R26-C67,SA1142X2XB06032-A108847A-R03-C20)),SA1142X2XB06032-A108761A-R22-C52,(SA1142X2XB06032-A108847A-R28-C18,SA1142X2XB06032-A108761A-R22-C08))),(SA1142X2XB06032-A108847A-R30-C48,SA1142X2XB06032-A108847A-R24-C13),(((SA1142X2XB06032-A108761A-R05-C53,(SA1142X2XB06032-A108847A-R14-C09,SA1142X2XB06032-A108761A-R35-C53)),(SA1142X2XB06032-A108847A-R30-C33,(SA1142X2XB06032-A108847A-R30-C23,SA1142X2XB06032-A108761A-R33-C36)),SA1142X2XB06032-A108847A-R23-C08,SA1142X2XB06032-A108847A-R15-C67),(((SA1142X2XB06032-A108847A-R27-C34,SA1142X2XB06032-A108847A-R13-C36),SA1142X2XB06032-A108847A-R19-C38),SA1142X2XB06032-A108847A-R30-C34,SA1142X2XB06032-A108847A-R28-C60,(SA1142X2XB06032-A108761A-R24-C26,SA1142X2XB06032-A108761A-R22-C46)))),((SA1142X2XB06032-A108847A-R29-C17,SA1142X2XB06032-A108847A-R28-C54),(((SA1142X2XB06032-A108847A-R03-C39,SA1142X2XB06032-A108761A-R13-C53),SA1142X2XB06032-A108847A-R03-C12),(SA1142X2XB06032-A108847A-R23-C53,(SA1142X2XB06032-A108847A-R03-C26,SA1142X2XB06032-A108761A-R34-C16))),((SA1142X2XB06032-A108847A-R26-C08,SA1142X2XB06032-A108847A-R03-C40),(SA1142X2XB06032-A108847A-R30-C70,(SA1142X2XB06032-A108847A-R30-C36,SA1142X2XB06032-A108847A-R12-C52))),SA1142X2XB06032-A108761A-R22-C16,SA1142X2XB09021-A95700B-R65-C53,SA1142X2XB06032-A108847A-R30-C43),SA1142X2XB06032-A108847A-R29-C23,SA1142X2XB06032-A108761A-R22-C35,SA1142X2XB06032-A108761A-R16-C36),((SA1142X2XB09021-A95700B-R52-C36,(((SA1142X2XB09021-A95700B-R66-C56,SA1142X2XB09021-A95700B-R51-C31),SA1142X2XB09021-A95700B-R66-C23),(SA1142X2XB06032-A108847A-R11-C61,((SA1142X2XB06032-A108847A-R12-C66,(SA1142X2XB09021-A95700B-R67-C11,SA1142X2XB06032-A108761A-R07-C16)),((SA1142X2XB09021-A95700B-R58-C63,SA1142X2XB09021-A95700B-R66-C54),(SA1142X2XB09021-A95700B-R63-C14,(SA1142X2XB09021-A95700B-R44-C16,((((SA1142X2XB09021-A95700B-R64-C59,(SA1142X2XB09021-A95700B-R62-C69,(SA1142X2XB06032-A108847A-R16-C34,SA1142X2XB06032-A108847A-R14-C57))),(SA1142X2XB06032-A108847A-R20-C59,((SA1142X2XB06032-A108761A-R34-C32,SA1142X2XB06032-A108847A-R28-C39),SA1142X2XB06032-A108761A-R08-C39)),(SA1142X2XB06032-A108761A-R25-C24,(SA1142X2XB06032-A108761A-R27-C65,(SA1142X2XB06032-A108847A-R17-C63,SA1142X2XB06032-A108761A-R31-C56))),((SA1142X2XB06032-A108761A-R34-C10,SA1142X2XB06032-A108761A-R25-C31),SA1142X2XB09021-A95700B-R40-C65,SA1142X2XB06032-A108761A-R15-C35),(SA1142X2XB09021-A95700B-R40-C62,(SA1142X2XB09021-A95700B-R63-C16,(SA1142X2XB09021-A95700B-R59-C60,SA1142X2XB09021-A95700B-R44-C14))),SA1142X2XB06032-A108761A-R13-C15,(SA1142X2XB06032-A108847A-R08-C08,SA1142X2XB06032-A108761A-R11-C45)),(SA1142X2XB09021-A95700B-R53-C26,SA1142X2XB06032-A108761A-R10-C18),(SA1142X2XB06032-A108761A-R32-C55,((SA1142X2XB09021-A95700B-R63-C61,SA1142X2XB09021-A95700B-R53-C14),SA1142X2XB09021-A95700B-R43-C62,SA1142X2XB09021-A95700B-R41-C37)),SA1142X2XB09021-A95700B-R62-C53),SA1142X2XB09021-A95700B-R51-C10)))))))),(SA1142X2XB06032-A108761A-R28-C34,SA1142X2XB06032-A108847A-R07-C49,SA1142X2XB06032-A108761A-R10-C45),SA1142X2XB06032-A108847A-R22-C62,(SA1142X2XB06032-A108847A-R28-C31,SA1142X2XB06032-A108761A-R31-C28)),(SA1142X2XB06032-A108847A-R30-C56,SA1142X2XB09021-A95700B-R68-C67,SA1142X2XB06032-A108847A-R13-C54,(SA1142X2XB06032-A108847A-R24-C42,SA1142X2XB06032-A108847A-R19-C35),SA1142X2XB06032-A108847A-R27-C20,(SA1142X2XB06032-A108847A-R23-C07,(SA1142X2XB06032-A108847A-R27-C52,SA1142X2XB06032-A108761A-R33-C39))),((SA1142X2XB06032-A108847A-R29-C49,SA1142X2XB09021-A95700B-R70-C41,SA1142X2XB06032-A108847A-R25-C53),SA1142X2XB06032-A108847A-R28-C50,SA1142X2XB06032-A108847A-R11-C46,SA1142X2XB06032-A108847A-R11-C13),SA1142X2XB06032-A108847A-R16-C65,SA1142X2XB06032-A108847A-R15-C20,SA1142X2XB06032-A108847A-R11-C34,SA1142X2XB06032-A108847A-R09-C70,SA1142X2XB06032-A108847A-R03-C07,SA1142X2XB06032-A108761A-R31-C64,SA1142X2XB06032-A108761A-R19-C41,SA1142X2XB06032-A108761A-R09-C45),(SA1142X2XB06032-A108761A-R32-C51,(SA1142X2XB06032-A108761A-R20-C53,(SA1142X2XB06032-A108847A-R28-C59,(SA1142X2XB06032-A108847A-R24-C54,SA1142X2XB06032-A108761A-R30-C59))),SA1142X2XB06032-A108847A-R05-C27,SA1142X2XB06032-A108847A-R19-C25,SA1142X2XB06032-A108847A-R16-C60,SA1142X2XB06032-A108847A-R16-C22,SA1142X2XB06032-A108761A-R32-C62,SA1142X2XB06032-A108761A-R17-C27),SA1142X2XB06032-A108847A-R12-C39,(SA1142X2XB06032-A108761A-R30-C44,SA1142X2XB06032-A108761A-R26-C08),SA1142X2XB09021-A95700B-R52-C35,SA1142X2XB09021-A95700B-R48-C67,SA1142X2XB06032-A108761A-R25-C26,SA1142X2XB06032-A108761A-R19-C38),((((SA1142X2XB06032-A108847A-R17-C12,SA1142X2XB06032-A108761A-R06-C24,(SA1142X2XB06032-A108761A-R26-C31,SA1142X2XB06032-A108761A-R07-C36)),(SA1142X2XB09021-A95700B-R41-C38,(SA1142X2XB06032-A108847A-R19-C66,(SA1142X2XB06032-A108847A-R28-C33,SA1142X2XB06032-A108847A-R28-C29))),((SA1142X2XB06032-A108761A-R06-C21,SA1142X2XB09021-A95700B-R43-C67,SA1142X2XB09021-A95700B-R50-C13,SA1142X2XB06032-A108761A-R29-C19),SA1142X2XB06032-A108847A-R27-C15),((SA1142X2XB06032-A108847A-R04-C42,((SA1142X2XB06032-A108847A-R30-C35,(SA1142X2XB06032-A108847A-R27-C58,SA1142X2XB06032-A108761A-R31-C46)),SA1142X2XB09021-A95700B-R53-C33,((SA1142X2XB06032-A108847A-R11-C19,(SA1142X2XB06032-A108847A-R22-C16,SA1142X2XB06032-A108847A-R28-C42,SA1142X2XB06032-A108847A-R25-C69)),SA1142X2XB09021-A95700B-R53-C52,SA1142X2XB06032-A108761A-R34-C63))),SA1142X2XB06032-A108847A-R04-C62,SA1142X2XB06032-A108761A-R13-C13,(SA1142X2XB09021-A95700B-R69-C60,SA1142X2XB06032-A108847A-R09-C17,SA1142X2XB06032-A108761A-R29-C13,SA1142X2XB06032-A108761A-R09-C32),(SA1142X2XB06032-A108847A-R23-C45,SA1142X2XB06032-A108847A-R04-C38),SA1142X2XB09021-A95700B-R68-C33,(SA1142X2XB06032-A108847A-R26-C36,SA1142X2XB06032-A108847A-R18-C10),SA1142X2XB09021-A95700B-R67-C59,SA1142X2XB09021-A95700B-R64-C12,SA1142X2XB06032-A108847A-R19-C64,SA1142X2XB06032-A108847A-R18-C57,SA1142X2XB06032-A108847A-R18-C43,SA1142X2XB06032-A108847A-R15-C30,SA1142X2XB06032-A108847A-R13-C61,SA1142X2XB06032-A108847A-R12-C28,SA1142X2XB06032-A108847A-R07-C16,SA1142X2XB06032-A108761A-R29-C33,SA1142X2XB06032-A108761A-R26-C61,SA1142X2XB06032-A108761A-R17-C31,SA1142X2XB06032-A108761A-R17-C26,SA1142X2XB06032-A108761A-R12-C11,SA1142X2XB06032-A108761A-R05-C33,SA1142X2XB06032-A108761A-R03-C11),SA1142X2XB09021-A95700B-R69-C07,SA1142X2XB09021-A95700B-R65-C34,SA1142X2XB09021-A95700B-R60-C07,SA1142X2XB09021-A95700B-R48-C41,SA1142X2XB09021-A95700B-R44-C48,SA1142X2XB09021-A95700B-R44-C25,SA1142X2XB06032-A108847A-R29-C14,SA1142X2XB06032-A108847A-R14-C21,SA1142X2XB06032-A108761A-R33-C16,SA1142X2XB06032-A108761A-R32-C14,SA1142X2XB06032-A108761A-R31-C25,SA1142X2XB06032-A108761A-R28-C31,SA1142X2XB06032-A108761A-R08-C17),(((SA1142X2XB06032-A108761A-R19-C28,SA1142X2XB06032-A108847A-R04-C34,SA1142X2XB06032-A108761A-R19-C44),SA1142X2XB09021-A95700B-R67-C64,((SA1142X2XB09021-A95700B-R43-C52,SA1142X2XB06032-A108761A-R34-C59),SA1142X2XB06032-A108847A-R06-C12,SA1142X2XB06032-A108847A-R11-C27,SA1142X2XB06032-A108847A-R07-C38,SA1142X2XB06032-A108761A-R30-C11),SA1142X2XB09021-A95700B-R54-C53,SA1142X2XB09021-A95700B-R48-C57,SA1142X2XB06032-A108847A-R14-C26,SA1142X2XB06032-A108847A-R06-C16,SA1142X2XB06032-A108761A-R27-C15,SA1142X2XB06032-A108761A-R26-C39,SA1142X2XB06032-A108761A-R19-C13,SA1142X2XB06032-A108761A-R18-C10,SA1142X2XB06032-A108761A-R04-C08),(SA1142X2XB06032-A108847A-R19-C11,SA1142X2XB06032-A108847A-R14-C62,SA1142X2XB06032-A108761A-R31-C67),SA1142X2XB09021-A95700B-R47-C19,((SA1142X2XB06032-A108847A-R29-C62,SA1142X2XB06032-A108847A-R04-C36),(SA1142X2XB06032-A108761A-R05-C23,SA1142X2XB09021-A95700B-R62-C48,SA1142X2XB09021-A95700B-R52-C32,SA1142X2XB09021-A95700B-R51-C33,SA1142X2XB09021-A95700B-R42-C36,SA1142X2XB09021-A95700B-R40-C45,SA1142X2XB06032-A108761A-R25-C23),(SA1142X2XB06032-A108847A-R26-C12,(SA1142X2XB06032-A108761A-R03-C12,SA1142X2XB06032-A108847A-R15-C28,SA1142X2XB06032-A108847A-R04-C63))),SA1142X2XB09021-A95700B-R66-C67,SA1142X2XB09021-A95700B-R70-C63,SA1142X2XB09021-A95700B-R59-C33,SA1142X2XB09021-A95700B-R58-C55,SA1142X2XB09021-A95700B-R54-C22,SA1142X2XB09021-A95700B-R50-C09,SA1142X2XB09021-A95700B-R48-C54,SA1142X2XB06032-A108847A-R12-C55,SA1142X2XB06032-A108761A-R32-C50,SA1142X2XB06032-A108761A-R30-C23,SA1142X2XB06032-A108761A-R21-C34,SA1142X2XB06032-A108761A-R10-C13),SA1142X2XB09021-A95700B-R69-C57,SA1142X2XB09021-A95700B-R65-C48,SA1142X2XB09021-A95700B-R58-C08,SA1142X2XB09021-A95700B-R49-C09,SA1142X2XB09021-A95700B-R47-C65,SA1142X2XB09021-A95700B-R47-C58,SA1142X2XB09021-A95700B-R42-C62,SA1142X2XB06032-A108847A-R29-C32,SA1142X2XB06032-A108847A-R24-C46,SA1142X2XB06032-A108847A-R23-C15,SA1142X2XB06032-A108847A-R14-C16,SA1142X2XB06032-A108847A-R14-C15,SA1142X2XB06032-A108847A-R13-C15,SA1142X2XB06032-A108847A-R10-C59,SA1142X2XB06032-A108847A-R10-C27,SA1142X2XB06032-A108847A-R07-C51,SA1142X2XB06032-A108761A-R35-C32,SA1142X2XB06032-A108761A-R27-C13,SA1142X2XB06032-A108761A-R26-C25,SA1142X2XB06032-A108761A-R25-C42,SA1142X2XB06032-A108761A-R24-C29,SA1142X2XB06032-A108761A-R17-C22,SA1142X2XB06032-A108761A-R13-C19,SA1142X2XB06032-A108761A-R08-C08),((SA1142X2XB06032-A108847A-R19-C50,SA1142X2XB06032-A108847A-R18-C21,SA1142X2XB06032-A108847A-R12-C10,SA1142X2XB06032-A108761A-R30-C57,SA1142X2XB06032-A108761A-R30-C18),SA1142X2XB06032-A108847A-R09-C69,SA1142X2XB06032-A108847A-R07-C69),SA1142X2XB06032-A108847A-R21-C61,(SA1142X2XB06032-A108847A-R20-C32,SA1142X2XB06032-A108761A-R07-C27),((SA1142X2XB06032-A108847A-R15-C14,SA1142X2XB06032-A108847A-R14-C07),SA1142X2XB09021-A95700B-R68-C52,SA1142X2XB06032-A108847A-R16-C19,SA1142X2XB06032-A108761A-R06-C10),SA1142X2XB06032-A108847A-R14-C43,SA1142X2XB06032-A108761A-R25-C29,(((SA1142X2XB09021-A95700B-R44-C60,SA1142X2XB06032-A108847A-R11-C17),((SA1142X2XB06032-A108847A-R28-C43,SA1142X2XB06032-A108847A-R14-C29),(SA1142X2XB09021-A95700B-R66-C41,SA1142X2XB09021-A95700B-R60-C31,SA1142X2XB06032-A108847A-R11-C16),(SA1142X2XB06032-A108847A-R15-C45,SA1142X2XB06032-A108761A-R31-C16),SA1142X2XB09021-A95700B-R62-C62,SA1142X2XB09021-A95700B-R44-C67,SA1142X2XB06032-A108761A-R08-C33),(((SA1142X2XB06032-A108847A-R20-C46,SA1142X2XB06032-A108847A-R12-C37),(SA1142X2XB06032-A108847A-R24-C38,SA1142X2XB06032-A108847A-R07-C34),SA1142X2XB06032-A108847A-R26-C51,SA1142X2XB06032-A108847A-R26-C40,SA1142X2XB06032-A108847A-R25-C47,SA1142X2XB06032-A108847A-R18-C68,SA1142X2XB06032-A108761A-R30-C47),SA1142X2XB06032-A108847A-R30-C28,(SA1142X2XB06032-A108847A-R04-C67,SA1142X2XB06032-A108847A-R06-C42,SA1142X2XB06032-A108761A-R19-C07)),SA1142X2XB06032-A108847A-R24-C40,SA1142X2XB06032-A108847A-R20-C47,SA1142X2XB06032-A108847A-R13-C59,SA1142X2XB06032-A108847A-R10-C60,SA1142X2XB06032-A108847A-R10-C44,SA1142X2XB06032-A108847A-R09-C62,SA1142X2XB06032-A108761A-R06-C45),SA1142X2XB06032-A108847A-R11-C48,(SA1142X2XB06032-A108847A-R12-C69,((SA1142X2XB06032-A108761A-R27-C21,(SA1142X2XB06032-A108761A-R03-C53,SA1142X2XB06032-A108847A-R28-C46,SA1142X2XB06032-A108847A-R04-C33)),SA1142X2XB06032-A108761A-R27-C23,SA1142X2XB06032-A108761A-R07-C25,SA1142X2XB06032-A108761A-R04-C19,SA1142X2XB06032-A108761A-R03-C14)),SA1142X2XB06032-A108761A-R33-C51,SA1142X2XB06032-A108847A-R26-C66,SA1142X2XB06032-A108847A-R27-C40,SA1142X2XB06032-A108847A-R12-C13,SA1142X2XB06032-A108761A-R28-C42,SA1142X2XB06032-A108761A-R22-C25),(SA1142X2XB06032-A108847A-R27-C42,SA1142X2XB06032-A108847A-R21-C36,SA1142X2XB06032-A108847A-R26-C21,SA1142X2XB06032-A108761A-R30-C60),SA1142X2XB06032-A108761A-R27-C38,SA1142X2XB09021-A95700B-R65-C26,SA1142X2XB09021-A95700B-R65-C07,SA1142X2XB09021-A95700B-R53-C54,SA1142X2XB09021-A95700B-R48-C36,SA1142X2XB09021-A95700B-R47-C49,SA1142X2XB09021-A95700B-R47-C45,SA1142X2XB06032-A108847A-R27-C37,SA1142X2XB06032-A108847A-R26-C43,SA1142X2XB06032-A108847A-R25-C63,SA1142X2XB06032-A108847A-R14-C14,SA1142X2XB06032-A108847A-R13-C69,SA1142X2XB06032-A108847A-R13-C44,SA1142X2XB06032-A108847A-R12-C48,SA1142X2XB06032-A108847A-R09-C39,SA1142X2XB06032-A108847A-R09-C31,SA1142X2XB06032-A108847A-R07-C60,SA1142X2XB06032-A108847A-R04-C22,SA1142X2XB06032-A108847A-R03-C59,SA1142X2XB06032-A108761A-R34-C65,SA1142X2XB06032-A108761A-R32-C15,SA1142X2XB06032-A108761A-R31-C35,SA1142X2XB06032-A108761A-R31-C30,SA1142X2XB06032-A108761A-R17-C13,SA1142X2XB06032-A108761A-R14-C34,SA1142X2XB06032-A108761A-R11-C10,SA1142X2XB06032-A108761A-R07-C29),SA1142X2XB09021-A95700B-R47-C66,(SA1142X2XB09021-A95700B-R62-C24,SA1142X2XB06032-A108761A-R29-C39),((SA1142X2XB06032-A108847A-R27-C45,SA1142X2XB06032-A108847A-R12-C40,SA1142X2XB06032-A108847A-R10-C43,SA1142X2XB06032-A108761A-R32-C10),SA1142X2XB06032-A108847A-R26-C26,SA1142X2XB06032-A108761A-R09-C33),((((SA1142X2XB06032-A108847A-R26-C35,SA1142X2XB06032-A108761A-R09-C21),SA1142X2XB06032-A108847A-R14-C61,SA1142X2XB06032-A108847A-R09-C35,SA1142X2XB06032-A108761A-R07-C45),SA1142X2XB06032-A108847A-R05-C11,SA1142X2XB06032-A108847A-R04-C19),((SA1142X2XB06032-A108847A-R24-C66,SA1142X2XB06032-A108847A-R05-C23),SA1142X2XB06032-A108847A-R13-C49,(SA1142X2XB06032-A108847A-R29-C64,SA1142X2XB09021-A95700B-R50-C53,SA1142X2XB06032-A108761A-R32-C18)),((((SA1142X2XB06032-A108847A-R26-C34,SA1142X2XB06032-A108847A-R18-C59),((SA1142X2XB06032-A108761A-R35-C64,SA1142X2XB06032-A108847A-R14-C36,SA1142X2XB06032-A108847A-R06-C08),(SA1142X2XB09021-A95700B-R66-C26,SA1142X2XB06032-A108761A-R07-C33),SA1142X2XB06032-A108761A-R30-C46,SA1142X2XB06032-A108761A-R28-C07)),SA1142X2XB06032-A108847A-R27-C26,(SA1142X2XB06032-A108761A-R07-C26,(SA1142X2XB06032-A108847A-R25-C33,SA1142X2XB06032-A108761A-R31-C32))),(SA1142X2XB06032-A108847A-R10-C23,(SA1142X2XB06032-A108847A-R26-C25,SA1142X2XB06032-A108847A-R09-C67))),SA1142X2XB06032-A108761A-R35-C52,(SA1142X2XB06032-A108847A-R29-C44,SA1142X2XB06032-A108847A-R15-C25,SA1142X2XB06032-A108761A-R22-C30)),((((SA1142X2XB06032-A108847A-R12-C51,SA1142X2XB06032-A108847A-R07-C45,SA1142X2XB06032-A108847A-R05-C43),(SA1142X2XB06032-A108761A-R35-C24,SA1142X2XB06032-A108761A-R04-C12),SA1142X2XB06032-A108847A-R21-C40,SA1142X2XB06032-A108847A-R09-C09),(((SA1142X2XB06032-A108847A-R12-C27,SA1142X2XB06032-A108847A-R12-C12),SA1142X2XB06032-A108847A-R07-C58,SA1142X2XB06032-A108761A-R15-C36),(SA1142X2XB06032-A108847A-R17-C57,SA1142X2XB06032-A108761A-R03-C20),(SA1142X2XB06032-A108847A-R11-C26,SA1142X2XB06032-A108847A-R13-C39,SA1142X2XB06032-A108761A-R30-C26),SA1142X2XB06032-A108847A-R13-C08,SA1142X2XB06032-A108847A-R07-C24),SA1142X2XB06032-A108847A-R17-C09,SA1142X2XB09021-A95700B-R68-C68,SA1142X2XB09021-A95700B-R67-C68,SA1142X2XB09021-A95700B-R66-C58,SA1142X2XB09021-A95700B-R62-C38,SA1142X2XB09021-A95700B-R61-C45,SA1142X2XB09021-A95700B-R53-C61,SA1142X2XB09021-A95700B-R51-C42,SA1142X2XB09021-A95700B-R50-C42,SA1142X2XB09021-A95700B-R50-C18,SA1142X2XB09021-A95700B-R44-C22,SA1142X2XB09021-A95700B-R43-C64,SA1142X2XB09021-A95700B-R40-C33,SA1142X2XB09021-A95700B-R40-C18,SA1142X2XB06032-A108847A-R27-C21,SA1142X2XB06032-A108847A-R23-C26,SA1142X2XB06032-A108847A-R19-C28,SA1142X2XB06032-A108847A-R18-C26,SA1142X2XB06032-A108847A-R14-C46,SA1142X2XB06032-A108847A-R12-C20,SA1142X2XB06032-A108847A-R11-C57,SA1142X2XB06032-A108847A-R10-C40,SA1142X2XB06032-A108847A-R09-C28,SA1142X2XB06032-A108847A-R08-C15,SA1142X2XB06032-A108847A-R08-C09,SA1142X2XB06032-A108847A-R07-C56,SA1142X2XB06032-A108847A-R05-C18,SA1142X2XB06032-A108761A-R35-C54,SA1142X2XB06032-A108761A-R32-C43,SA1142X2XB06032-A108761A-R32-C26,SA1142X2XB06032-A108761A-R29-C52,SA1142X2XB06032-A108761A-R13-C36,SA1142X2XB06032-A108761A-R12-C21,SA1142X2XB06032-A108761A-R05-C22,SA1142X2XB06032-A108761A-R03-C15),(SA1142X2XB06032-A108761A-R20-C30,(SA1142X2XB06032-A108847A-R09-C44,SA1142X2XB06032-A108761A-R33-C58),SA1142X2XB09021-A95700B-R58-C53,SA1142X2XB06032-A108761A-R27-C27),SA1142X2XB09021-A95700B-R68-C44,SA1142X2XB09021-A95700B-R58-C27,SA1142X2XB09021-A95700B-R57-C23,SA1142X2XB09021-A95700B-R52-C27,SA1142X2XB09021-A95700B-R48-C27,SA1142X2XB09021-A95700B-R47-C61,SA1142X2XB09021-A95700B-R44-C45,SA1142X2XB06032-A108847A-R28-C27,SA1142X2XB06032-A108847A-R15-C66,SA1142X2XB06032-A108847A-R14-C40,SA1142X2XB06032-A108847A-R03-C11,SA1142X2XB06032-A108761A-R34-C31,SA1142X2XB06032-A108761A-R33-C17,SA1142X2XB06032-A108761A-R32-C25,SA1142X2XB06032-A108761A-R28-C19,SA1142X2XB06032-A108761A-R26-C55,SA1142X2XB06032-A108761A-R25-C22,SA1142X2XB06032-A108761A-R21-C37,SA1142X2XB06032-A108761A-R12-C53,SA1142X2XB06032-A108761A-R08-C21,SA1142X2XB06032-A108761A-R07-C18),SA1142X2XB09021-A95700B-R62-C44,SA1142X2XB09021-A95700B-R69-C48,SA1142X2XB09021-A95700B-R69-C16,SA1142X2XB09021-A95700B-R68-C61,SA1142X2XB09021-A95700B-R68-C25,SA1142X2XB09021-A95700B-R68-C23,SA1142X2XB09021-A95700B-R66-C64,SA1142X2XB09021-A95700B-R66-C32,SA1142X2XB09021-A95700B-R66-C20,SA1142X2XB09021-A95700B-R66-C12,SA1142X2XB09021-A95700B-R66-C09,SA1142X2XB09021-A95700B-R66-C07,SA1142X2XB09021-A95700B-R65-C35,SA1142X2XB09021-A95700B-R64-C54,SA1142X2XB09021-A95700B-R64-C23,SA1142X2XB09021-A95700B-R64-C15,SA1142X2XB09021-A95700B-R63-C51,SA1142X2XB09021-A95700B-R63-C44,SA1142X2XB09021-A95700B-R63-C41,SA1142X2XB09021-A95700B-R63-C31,SA1142X2XB09021-A95700B-R62-C32,SA1142X2XB09021-A95700B-R62-C17,SA1142X2XB09021-A95700B-R56-C54,SA1142X2XB09021-A95700B-R55-C39,SA1142X2XB09021-A95700B-R55-C11,SA1142X2XB09021-A95700B-R55-C10,SA1142X2XB09021-A95700B-R53-C23,SA1142X2XB09021-A95700B-R53-C15,SA1142X2XB09021-A95700B-R52-C68,SA1142X2XB09021-A95700B-R52-C67,SA1142X2XB09021-A95700B-R51-C27,SA1142X2XB09021-A95700B-R51-C23,SA1142X2XB09021-A95700B-R51-C09,SA1142X2XB09021-A95700B-R50-C67,SA1142X2XB09021-A95700B-R50-C62,SA1142X2XB09021-A95700B-R49-C07,SA1142X2XB09021-A95700B-R48-C39,SA1142X2XB09021-A95700B-R48-C30,SA1142X2XB09021-A95700B-R47-C63,SA1142X2XB09021-A95700B-R44-C21,SA1142X2XB09021-A95700B-R40-C44,SA1142X2XB06032-A108847A-R29-C25,SA1142X2XB06032-A108847A-R20-C58,SA1142X2XB06032-A108847A-R18-C50,SA1142X2XB06032-A108847A-R16-C17,SA1142X2XB06032-A108847A-R15-C49,SA1142X2XB06032-A108847A-R14-C64,SA1142X2XB06032-A108847A-R14-C56,SA1142X2XB06032-A108847A-R12-C15,SA1142X2XB06032-A108847A-R11-C14,SA1142X2XB06032-A108847A-R08-C57,SA1142X2XB06032-A108847A-R08-C42,SA1142X2XB06032-A108847A-R08-C12,SA1142X2XB06032-A108847A-R06-C37,SA1142X2XB06032-A108847A-R06-C24,SA1142X2XB06032-A108847A-R04-C25,SA1142X2XB06032-A108761A-R35-C28,SA1142X2XB06032-A108761A-R35-C25,SA1142X2XB06032-A108761A-R35-C13,SA1142X2XB06032-A108761A-R34-C66,SA1142X2XB06032-A108761A-R34-C50,SA1142X2XB06032-A108761A-R34-C29,SA1142X2XB06032-A108761A-R33-C18,SA1142X2XB06032-A108761A-R32-C47,SA1142X2XB06032-A108761A-R32-C11,SA1142X2XB06032-A108761A-R31-C08,SA1142X2XB06032-A108761A-R30-C37,SA1142X2XB06032-A108761A-R30-C09,SA1142X2XB06032-A108761A-R29-C35,SA1142X2XB06032-A108761A-R28-C30,SA1142X2XB06032-A108761A-R28-C28,SA1142X2XB06032-A108761A-R28-C17,SA1142X2XB06032-A108761A-R27-C30,SA1142X2XB06032-A108761A-R26-C27,SA1142X2XB06032-A108761A-R25-C18,SA1142X2XB06032-A108761A-R24-C08,SA1142X2XB06032-A108761A-R23-C37,SA1142X2XB06032-A108761A-R23-C20,SA1142X2XB06032-A108761A-R22-C23,SA1142X2XB06032-A108761A-R18-C27,SA1142X2XB06032-A108761A-R17-C25,SA1142X2XB06032-A108761A-R17-C08,SA1142X2XB06032-A108761A-R16-C42,SA1142X2XB06032-A108761A-R13-C16,SA1142X2XB06032-A108761A-R13-C14,SA1142X2XB06032-A108761A-R10-C11,SA1142X2XB06032-A108761A-R09-C20,SA1142X2XB06032-A108761A-R08-C09,SA1142X2XB06032-A108761A-R07-C08,SA1142X2XB06032-A108761A-R04-C23,SA1142X2XB06032-A108761A-R04-C20,SA1142X2XB06032-A108761A-R04-C15,SA1142X2XB06032-A108761A-R03-C25),((((SA1142X2XB06032-A108761A-R31-C17,((SA1142X2XB06032-A108847A-R12-C25,SA1142X2XB06032-A108761A-R03-C29),SA1142X2XB06032-A108761A-R29-C29,(SA1142X2XB06032-A108761A-R25-C45,SA1142X2XB06032-A108761A-R23-C27))),SA1142X2XB06032-A108847A-R14-C39,SA1142X2XB06032-A108847A-R03-C62),((SA1142X2XB06032-A108847A-R19-C49,(SA1142X2XB06032-A108847A-R08-C55,SA1142X2XB06032-A108761A-R28-C41)),SA1142X2XB06032-A108847A-R05-C31,(SA1142X2XB09021-A95700B-R70-C55,(SA1142X2XB09021-A95700B-R69-C55,SA1142X2XB09021-A95700B-R69-C41,SA1142X2XB09021-A95700B-R67-C38,SA1142X2XB09021-A95700B-R48-C24)),SA1142X2XB09021-A95700B-R49-C60,SA1142X2XB06032-A108847A-R25-C17,SA1142X2XB06032-A108847A-R18-C25,SA1142X2XB06032-A108847A-R12-C60,SA1142X2XB06032-A108761A-R26-C33),(SA1142X2XB09021-A95700B-R49-C68,(((SA1142X2XB06032-A108847A-R15-C46,SA1142X2XB09021-A95700B-R67-C60,SA1142X2XB09021-A95700B-R51-C40,SA1142X2XB09021-A95700B-R50-C52),SA1142X2XB09021-A95700B-R68-C70,SA1142X2XB09021-A95700B-R49-C70),((SA1142X2XB09021-A95700B-R41-C36,SA1142X2XB09021-A95700B-R44-C31,SA1142X2XB09021-A95700B-R47-C52,SA1142X2XB06032-A108847A-R14-C20),SA1142X2XB09021-A95700B-R43-C65,SA1142X2XB06032-A108847A-R14-C28),(SA1142X2XB09021-A95700B-R70-C62,SA1142X2XB09021-A95700B-R65-C22),SA1142X2XB09021-A95700B-R52-C19,SA1142X2XB09021-A95700B-R50-C45,SA1142X2XB09021-A95700B-R44-C54)),(SA1142X2XB06032-A108847A-R26-C50,((((SA1142X2XB09021-A95700B-R69-C20,SA1142X2XB09021-A95700B-R53-C40,SA1142X2XB09021-A95700B-R42-C50,SA1142X2XB06032-A108847A-R25-C43),SA1142X2XB06032-A108847A-R05-C20,SA1142X2XB06032-A108847A-R15-C09,SA1142X2XB06032-A108847A-R12-C63),SA1142X2XB09021-A95700B-R48-C63,SA1142X2XB06032-A108847A-R19-C68,SA1142X2XB06032-A108847A-R05-C61,SA1142X2XB06032-A108761A-R34-C57,SA1142X2XB06032-A108761A-R34-C17),SA1142X2XB09021-A95700B-R67-C15,SA1142X2XB09021-A95700B-R65-C20,SA1142X2XB09021-A95700B-R62-C64,SA1142X2XB09021-A95700B-R54-C60,SA1142X2XB09021-A95700B-R51-C45,SA1142X2XB09021-A95700B-R49-C28,SA1142X2XB09021-A95700B-R48-C31,SA1142X2XB06032-A108761A-R12-C14,SA1142X2XB06032-A108761A-R04-C11)),SA1142X2XB09021-A95700B-R66-C34,SA1142X2XB09021-A95700B-R65-C24,SA1142X2XB09021-A95700B-R64-C40,SA1142X2XB09021-A95700B-R63-C57,SA1142X2XB09021-A95700B-R63-C09,SA1142X2XB09021-A95700B-R62-C66,SA1142X2XB09021-A95700B-R61-C22,SA1142X2XB09021-A95700B-R55-C61,SA1142X2XB09021-A95700B-R54-C55,SA1142X2XB09021-A95700B-R54-C54,SA1142X2XB09021-A95700B-R52-C31,SA1142X2XB09021-A95700B-R52-C23,SA1142X2XB09021-A95700B-R50-C08,SA1142X2XB09021-A95700B-R49-C54,SA1142X2XB09021-A95700B-R49-C16,SA1142X2XB09021-A95700B-R48-C59,SA1142X2XB09021-A95700B-R48-C56,SA1142X2XB09021-A95700B-R48-C51,SA1142X2XB09021-A95700B-R47-C55,SA1142X2XB09021-A95700B-R47-C53,SA1142X2XB09021-A95700B-R47-C42,SA1142X2XB09021-A95700B-R43-C45,SA1142X2XB06032-A108847A-R23-C43,SA1142X2XB06032-A108847A-R20-C24,SA1142X2XB06032-A108847A-R16-C11,SA1142X2XB06032-A108847A-R12-C08,SA1142X2XB06032-A108847A-R08-C25,SA1142X2XB06032-A108847A-R07-C10,SA1142X2XB06032-A108847A-R06-C29,SA1142X2XB06032-A108847A-R04-C17,SA1142X2XB06032-A108761A-R35-C46,SA1142X2XB06032-A108761A-R32-C24,SA1142X2XB06032-A108761A-R32-C07,SA1142X2XB06032-A108761A-R30-C30,SA1142X2XB06032-A108761A-R29-C36,SA1142X2XB06032-A108761A-R28-C24,SA1142X2XB06032-A108761A-R27-C63,SA1142X2XB06032-A108761A-R23-C14,SA1142X2XB06032-A108761A-R16-C44,SA1142X2XB06032-A108761A-R15-C09,SA1142X2XB06032-A108761A-R09-C28,SA1142X2XB06032-A108761A-R05-C35,SA1142X2XB06032-A108761A-R04-C25),SA1142X2XB09021-A95700B-R54-C52,(SA1142X2XB09021-A95700B-R55-C56,(SA1142X2XB09021-A95700B-R70-C10,SA1142X2XB09021-A95700B-R67-C66,SA1142X2XB09021-A95700B-R66-C63,SA1142X2XB09021-A95700B-R64-C16,SA1142X2XB09021-A95700B-R61-C18,SA1142X2XB09021-A95700B-R54-C49,SA1142X2XB09021-A95700B-R54-C08,SA1142X2XB09021-A95700B-R52-C17,SA1142X2XB09021-A95700B-R50-C51,SA1142X2XB09021-A95700B-R48-C49,SA1142X2XB09021-A95700B-R47-C08,SA1142X2XB09021-A95700B-R44-C58,SA1142X2XB09021-A95700B-R44-C47,SA1142X2XB09021-A95700B-R41-C28,SA1142X2XB06032-A108847A-R12-C32,SA1142X2XB06032-A108847A-R07-C32,SA1142X2XB06032-A108847A-R07-C22,SA1142X2XB06032-A108847A-R06-C45,SA1142X2XB06032-A108761A-R35-C49,SA1142X2XB06032-A108761A-R34-C38,SA1142X2XB06032-A108761A-R31-C44,SA1142X2XB06032-A108761A-R06-C15,SA1142X2XB06032-A108761A-R03-C45))),(((SA1142X2XB06032-A108847A-R09-C68,((SA1142X2XB06032-A108847A-R27-C47,SA1142X2XB06032-A108847A-R25-C60,SA1142X2XB06032-A108847A-R10-C70),SA1142X2XB06032-A108761A-R25-C40,SA1142X2XB09021-A95700B-R53-C65,SA1142X2XB09021-A95700B-R49-C57,SA1142X2XB09021-A95700B-R40-C70,SA1142X2XB06032-A108847A-R09-C20,SA1142X2XB06032-A108847A-R09-C14,SA1142X2XB06032-A108847A-R08-C22,SA1142X2XB06032-A108761A-R27-C19)),SA1142X2XB09021-A95700B-R70-C30,SA1142X2XB06032-A108847A-R27-C60,SA1142X2XB06032-A108847A-R26-C62,SA1142X2XB06032-A108847A-R18-C23,SA1142X2XB06032-A108847A-R09-C25,SA1142X2XB06032-A108847A-R07-C59,SA1142X2XB06032-A108847A-R06-C17,SA1142X2XB06032-A108761A-R33-C38,SA1142X2XB06032-A108761A-R28-C18,SA1142X2XB06032-A108761A-R27-C44,SA1142X2XB06032-A108761A-R20-C11,SA1142X2XB06032-A108761A-R16-C32,SA1142X2XB06032-A108761A-R12-C17,SA1142X2XB06032-A108761A-R03-C32),SA1142X2XB09021-A95700B-R68-C63,(((SA1142X2XB06032-A108847A-R17-C20,SA1142X2XB06032-A108761A-R26-C52),SA1142X2XB06032-A108847A-R17-C11,SA1142X2XB06032-A108761A-R30-C28),(SA1142X2XB06032-A108847A-R30-C69,(SA1142X2XB06032-A108847A-R30-C57,SA1142X2XB06032-A108761A-R33-C57)),SA1142X2XB06032-A108847A-R23-C65,(SA1142X2XB06032-A108847A-R27-C22,(SA1142X2XB06032-A108847A-R30-C50,SA1142X2XB06032-A108847A-R03-C38))),SA1142X2XB06032-A108761A-R27-C12,(SA1142X2XB06032-A108847A-R27-C70,SA1142X2XB06032-A108761A-R27-C53,SA1142X2XB06032-A108761A-R10-C09),(SA1142X2XB06032-A108847A-R14-C70,(SA1142X2XB06032-A108847A-R15-C54,SA1142X2XB06032-A108761A-R32-C68)),SA1142X2XB06032-A108761A-R26-C35,SA1142X2XB06032-A108761A-R12-C42,SA1142X2XB06032-A108761A-R12-C32),(SA1142X2XB09021-A95700B-R50-C11,SA1142X2XB06032-A108847A-R16-C40,SA1142X2XB06032-A108761A-R18-C36),SA1142X2XB09021-A95700B-R67-C50,SA1142X2XB09021-A95700B-R66-C35,SA1142X2XB09021-A95700B-R64-C43,SA1142X2XB09021-A95700B-R52-C47,SA1142X2XB09021-A95700B-R51-C14,SA1142X2XB09021-A95700B-R50-C23,SA1142X2XB09021-A95700B-R49-C66,SA1142X2XB09021-A95700B-R49-C65,SA1142X2XB09021-A95700B-R47-C54,SA1142X2XB09021-A95700B-R44-C24,SA1142X2XB09021-A95700B-R43-C46,SA1142X2XB09021-A95700B-R43-C08,SA1142X2XB09021-A95700B-R42-C63,SA1142X2XB09021-A95700B-R42-C10,SA1142X2XB09021-A95700B-R41-C31,SA1142X2XB06032-A108847A-R13-C22,SA1142X2XB06032-A108847A-R09-C58,SA1142X2XB06032-A108847A-R08-C65,SA1142X2XB06032-A108847A-R08-C31,SA1142X2XB06032-A108847A-R06-C26,SA1142X2XB06032-A108761A-R33-C41,SA1142X2XB06032-A108761A-R32-C32,SA1142X2XB06032-A108761A-R31-C37,SA1142X2XB06032-A108761A-R30-C45,SA1142X2XB06032-A108761A-R29-C50,SA1142X2XB06032-A108761A-R29-C27,SA1142X2XB06032-A108761A-R29-C23,SA1142X2XB06032-A108761A-R28-C55,SA1142X2XB06032-A108761A-R27-C18,SA1142X2XB06032-A108761A-R26-C43,SA1142X2XB06032-A108761A-R25-C19,SA1142X2XB06032-A108761A-R24-C34,SA1142X2XB06032-A108761A-R23-C39,SA1142X2XB06032-A108761A-R21-C59,SA1142X2XB06032-A108761A-R18-C09,SA1142X2XB06032-A108761A-R17-C24,SA1142X2XB06032-A108761A-R14-C29,SA1142X2XB06032-A108761A-R06-C34,SA1142X2XB06032-A108761A-R06-C33,SA1142X2XB06032-A108761A-R06-C12),((SA1142X2XB06032-A108761A-R19-C18,SA1142X2XB06032-A108847A-R22-C68,(SA1142X2XB06032-A108847A-R06-C13,(SA1142X2XB06032-A108847A-R11-C08,SA1142X2XB06032-A108847A-R09-C08))),((SA1142X2XB06032-A108847A-R08-C23,(SA1142X2XB06032-A108847A-R25-C31,SA1142X2XB06032-A108847A-R15-C61)),SA1142X2XB06032-A108847A-R10-C18,(SA1142X2XB06032-A108847A-R07-C12,SA1142X2XB06032-A108847A-R04-C40),SA1142X2XB09021-A95700B-R41-C22,SA1142X2XB06032-A108847A-R13-C31,SA1142X2XB06032-A108847A-R10-C50,SA1142X2XB06032-A108847A-R07-C40,SA1142X2XB06032-A108847A-R05-C07),SA1142X2XB06032-A108761A-R03-C22,SA1142X2XB06032-A108847A-R24-C45,SA1142X2XB06032-A108847A-R17-C48,SA1142X2XB06032-A108847A-R16-C20,SA1142X2XB06032-A108847A-R14-C31,SA1142X2XB06032-A108847A-R13-C47,SA1142X2XB06032-A108847A-R08-C14,SA1142X2XB06032-A108761A-R33-C62,SA1142X2XB06032-A108761A-R24-C41,SA1142X2XB06032-A108761A-R05-C24),(SA1142X2XB06032-A108761A-R30-C42,SA1142X2XB06032-A108761A-R18-C11),(SA1142X2XB06032-A108847A-R09-C55,((SA1142X2XB06032-A108761A-R26-C36,SA1142X2XB09021-A95700B-R49-C12,SA1142X2XB09021-A95700B-R52-C40,SA1142X2XB09021-A95700B-R48-C38,SA1142X2XB06032-A108847A-R12-C47,SA1142X2XB06032-A108847A-R10-C29,SA1142X2XB06032-A108847A-R08-C32,SA1142X2XB06032-A108761A-R35-C14),((SA1142X2XB06032-A108847A-R27-C36,((SA1142X2XB06032-A108847A-R27-C18,(SA1142X2XB06032-A108847A-R28-C37,SA1142X2XB06032-A108847A-R24-C53)),SA1142X2XB06032-A108847A-R29-C63,SA1142X2XB06032-A108847A-R19-C10,SA1142X2XB06032-A108761A-R19-C37)),SA1142X2XB06032-A108761A-R34-C42),SA1142X2XB06032-A108847A-R14-C12,SA1142X2XB06032-A108761A-R09-C29),((SA1142X2XB06032-A108761A-R35-C21,SA1142X2XB06032-A108847A-R16-C38,SA1142X2XB06032-A108761A-R32-C70,SA1142X2XB06032-A108761A-R21-C36),SA1142X2XB06032-A108847A-R11-C07,(SA1142X2XB06032-A108847A-R15-C36,SA1142X2XB06032-A108761A-R30-C34)),(SA1142X2XB06032-A108847A-R19-C26,((SA1142X2XB06032-A108847A-R15-C69,SA1142X2XB06032-A108847A-R12-C68),SA1142X2XB06032-A108847A-R07-C25,SA1142X2XB06032-A108761A-R30-C13)),SA1142X2XB06032-A108847A-R04-C29,SA1142X2XB09021-A95700B-R70-C09,SA1142X2XB09021-A95700B-R68-C55,SA1142X2XB06032-A108847A-R17-C24,SA1142X2XB06032-A108847A-R10-C52,SA1142X2XB06032-A108761A-R30-C38,SA1142X2XB06032-A108761A-R29-C43,SA1142X2XB06032-A108761A-R08-C12),SA1142X2XB09021-A95700B-R68-C65,(SA1142X2XB06032-A108847A-R29-C48,SA1142X2XB06032-A108847A-R29-C26,SA1142X2XB06032-A108847A-R24-C62,SA1142X2XB06032-A108847A-R06-C57,SA1142X2XB06032-A108761A-R34-C35),SA1142X2XB09021-A95700B-R65-C15,SA1142X2XB09021-A95700B-R55-C36,SA1142X2XB09021-A95700B-R49-C69,SA1142X2XB09021-A95700B-R47-C20,SA1142X2XB06032-A108847A-R18-C52,SA1142X2XB06032-A108847A-R15-C56,SA1142X2XB06032-A108847A-R15-C24,SA1142X2XB06032-A108847A-R14-C42,SA1142X2XB06032-A108847A-R06-C40,SA1142X2XB06032-A108761A-R30-C43,SA1142X2XB06032-A108761A-R16-C15,SA1142X2XB06032-A108761A-R14-C15,SA1142X2XB06032-A108761A-R13-C34,SA1142X2XB06032-A108761A-R04-C34),((SA1142X2XB06032-A108847A-R22-C60,(SA1142X2XB06032-A108847A-R10-C25,SA1142X2XB06032-A108761A-R32-C08)),SA1142X2XB06032-A108847A-R11-C58,SA1142X2XB09021-A95700B-R65-C70,SA1142X2XB06032-A108847A-R06-C20),SA1142X2XB06032-A108847A-R30-C29,SA1142X2XB06032-A108847A-R25-C51),SA1142X2XB06032-A108847A-R10-C38),(SA1142X2XB06032-A108847A-R26-C38,(SA1142X2XB06032-A108847A-R19-C67,(SA1142X2XB06032-A108847A-R24-C30,SA1142X2XB06032-A108761A-R06-C53))),SA1142X2XB06032-A108847A-R25-C30,SA1142X2XB06032-A108761A-R09-C37)
