# Supplementary material for: A zero-agnostic model for copy number evolution in cancer
Source: PLoS Comput Biol. 2023 Nov 9;19(11):e1011590. doi: 10.1371/journal.pcbi.1011590 (PMC10662746; doi:10.1371/journal.pcbi.1011590)
Supplement: S1 Data — Twenty-eight patient copy number phylogenies (Newick) inferred by Sitka and Lazac on single-cell sequencing of human breast and ovarian tumor samples. (ZIP) [file pcbi.1011590.s002.zip › supp_data/trees/lazac/SA1181_hscn_tree.newick]

((((((((((((SA1181AX1XB02700-A108765A-R19-C23,((((SA1181AX1XB02700-A108765A-R22-C61,(SA1181AX1XB02700-A108765A-R11-C23,SA1181AX1XB02700-A108765A-R06-C70)),(SA1181AX1XB02700-A108765A-R24-C08,SA1181AX1XB02700-A108765A-R20-C52)),SA1181AX1XB02700-A108765A-R11-C67),(SA1181AX1XB02700-A108765A-R13-C21,SA1181AX1XB02700-A108765A-R08-C20))),((((((SA1181AX1XB02700-A108765A-R25-C51,SA1181AX1XB02700-A108765A-R04-C65),SA1181AX1XB02700-A108765A-R06-C67),SA1181AX1XB02700-A108765A-R09-C52),((SA1181AX1XB02700-A108765A-R06-C37,SA1181AX1XB02700-A108765A-R04-C46),(SA1181AX1XB02700-A108765A-R20-C45,SA1181AX1XB02700-A108765A-R12-C10))),((SA1181AX1XB02700-A108765A-R29-C48,SA1181AX1XB02700-A108765A-R14-C45),(SA1181AX1XB02700-A108765A-R26-C15,SA1181AX1XB02700-A108765A-R23-C55),((SA1181AX1XB02700-A108765A-R15-C39,SA1181AX1XB02700-A108765A-R18-C14),SA1181AX1XB02700-A108765A-R05-C19))),((((SA1181AX1XB02700-A108765A-R22-C68,(SA1181AX1XB02700-A108765A-R29-C62,SA1181AX1XB02700-A108765A-R29-C12)),(SA1181AX1XB02700-A108765A-R28-C39,SA1181AX1XB02700-A108765A-R19-C70)),((((SA1181AX1XB02700-A108765A-R20-C36,SA1181AX1XB02700-A108765A-R19-C45),(SA1181AX1XB02700-A108765A-R28-C16,SA1181AX1XB02700-A108765A-R23-C56)),(SA1181AX1XB02700-A108765A-R28-C27,(SA1181AX1XB02700-A108765A-R09-C36,(SA1181AX1XB02700-A108765A-R27-C36,SA1181AX1XB02700-A108765A-R24-C53)))),(((SA1181AX1XB02700-A108765A-R28-C23,SA1181AX1XB02700-A108765A-R22-C21),(SA1181AX1XB02700-A108765A-R28-C10,SA1181AX1XB02700-A108765A-R19-C55)),(((SA1181AX1XB02700-A108765A-R29-C37,SA1181AX1XB02700-A108765A-R26-C49),(SA1181AX1XB02700-A108765A-R24-C22,(SA1181AX1XB02700-A108765A-R24-C23,SA1181AX1XB02700-A108765A-R22-C42))),SA1181AX1XB02700-A108765A-R28-C61)))),SA1181AX1XB02700-A108765A-R21-C11))),((((((SA1181AX1XB02700-A108765A-R11-C33,SA1181AX1XB02700-A108765A-R12-C45),SA1181AX1XB02700-A108765A-R13-C45),SA1181AX1XB02700-A108765A-R07-C69),((SA1181AX1XB02700-A108765A-R18-C24,SA1181AX1XB02700-A108765A-R05-C62),SA1181AX1XB02700-A108765A-R06-C39)),(SA1181AX1XB02700-A108765A-R24-C64,SA1181AX1XB02700-A108765A-R21-C17)),(((SA1181AX1XB02700-A108765A-R04-C55,SA1181AX1XB02700-A108765A-R26-C64),(SA1181AX1XB02700-A108765A-R26-C60,SA1181AX1XB02700-A108765A-R06-C21)),(SA1181AX1XB02700-A108765A-R24-C36,SA1181AX1XB02700-A108765A-R12-C67)))),(((SA1181AX1XB02700-A108765A-R21-C40,SA1181AX1XB02700-A108765A-R15-C17),((((SA1181AX1XB02700-A108765A-R27-C65,SA1181AX1XB02700-A108765A-R11-C69),(SA1181AX1XB02700-A108765A-R25-C42,(SA1181AX1XB02700-A108765A-R28-C52,SA1181AX1XB02700-A108765A-R08-C33))),SA1181AX1XB02700-A108765A-R23-C62),((SA1181AX1XB02700-A108765A-R21-C45,((SA1181AX1XB02700-A108765A-R13-C53,SA1181AX1XB02700-A108765A-R04-C53),SA1181AX1XB02700-A108765A-R30-C07)),SA1181AX1XB02700-A108765A-R09-C33))),(((SA1181AX1XB02700-A108765A-R20-C57,SA1181AX1XB02700-A108765A-R06-C38),(((((SA1181AX1XB02700-A108765A-R19-C67,SA1181AX1XB02700-A108765A-R12-C38),SA1181AX1XB02700-A108765A-R19-C39),(((SA1181AX1XB02700-A108765A-R10-C38,SA1181AX1XB02700-A108765A-R09-C35),(SA1181AX1XB02700-A108765A-R20-C68,SA1181AX1XB02700-A108765A-R12-C33)),(((SA1181AX1XB02700-A108765A-R20-C08,((SA1181AX1XB02700-A108765A-R27-C61,(SA1181AX1XB02700-A108765A-R20-C09,SA1181AX1XB02700-A108765A-R10-C24)),(SA1181AX1XB02700-A108765A-R24-C70,(((SA1181AX1XB02700-A108765A-R19-C17,(((SA1181AX1XB02700-A108765A-R08-C11,(((SA1181AX1XB02700-A108765A-R22-C22,SA1181AX1XB02700-A108765A-R22-C19),(((SA1181AX1XB02700-A108765A-R19-C34,SA1181AX1XB02700-A108765A-R10-C51),SA1181AX1XB02700-A108765A-R24-C20),SA1181AX1XB02700-A108765A-R22-C58)),((SA1181AX1XB02700-A108765A-R22-C45,(SA1181AX1XB02700-A108765A-R07-C33,(SA1181AX1XB02700-A108765A-R27-C67,SA1181AX1XB02700-A108765A-R22-C46))),(((((SA1181AX1XB02700-A108765A-R10-C43,(SA1181AX1XB02700-A108765A-R09-C61,SA1181AX1XB02700-A108765A-R24-C63)),SA1181AX1XB02700-A108765A-R12-C26),(SA1181AX1XB02700-A108765A-R24-C67,SA1181AX1XB02700-A108765A-R13-C32)),((SA1181AX1XB02700-A108765A-R04-C34,(SA1181AX1XB02700-A108765A-R22-C51,SA1181AX1XB02700-A108765A-R22-C44)),(((SA1181AX1XB02700-A108765A-R11-C43,SA1181AX1XB02700-A108765A-R10-C56),((SA1181AX1XB02700-A108765A-R20-C66,SA1181AX1XB02700-A108765A-R08-C46),(((SA1181AX1XB02700-A108765A-R03-C24,SA1181AX1XB02700-A108765A-R07-C17),(SA1181AX1XB02700-A108765A-R05-C67,(SA1181AX1XB02700-A108765A-R13-C14,SA1181AX1XB02700-A108765A-R04-C24))),(SA1181AX1XB02700-A108765A-R11-C13,SA1181AX1XB02700-A108765A-R10-C35)))),(SA1181AX1XB02700-A108765A-R24-C45,SA1181AX1XB02700-A108765A-R23-C34)))),((SA1181AX1XB02700-A108765A-R18-C59,SA1181AX1XB02700-A108765A-R11-C22),((((SA1181AX1XB02700-A108765A-R20-C47,SA1181AX1XB02700-A108765A-R09-C60),(SA1181AX1XB02700-A108765A-R20-C24,SA1181AX1XB02700-A108765A-R07-C67)),((SA1181AX1XB02700-A108765A-R06-C23,SA1181AX1XB02700-A108765A-R05-C28),SA1181AX1XB02700-A108765A-R05-C39)),((((SA1181AX1XB02700-A108765A-R13-C07,SA1181AX1XB02700-A108765A-R06-C27),(SA1181AX1XB02700-A108765A-R14-C08,SA1181AX1XB02700-A108765A-R03-C42)),(SA1181AX1XB02700-A108765A-R21-C56,SA1181AX1XB02700-A108765A-R14-C58)),(SA1181AX1XB02700-A108765A-R19-C27,(SA1181AX1XB02700-A108765A-R09-C13,SA1181AX1XB02700-A108765A-R05-C55))))))))),(((SA1181AX1XB02700-A108765A-R09-C69,SA1181AX1XB02700-A108765A-R19-C54),((SA1181AX1XB02700-A108765A-R14-C12,SA1181AX1XB02700-A108765A-R04-C16),(((SA1181AX1XB02700-A108765A-R21-C08,SA1181AX1XB02700-A108765A-R20-C50),(SA1181AX1XB02700-A108765A-R25-C41,SA1181AX1XB02700-A108765A-R04-C42)),((SA1181AX1XB02700-A108765A-R23-C61,(SA1181AX1XB02700-A108765A-R09-C54,((SA1181AX1XB02700-A108765A-R21-C51,SA1181AX1XB02700-A108765A-R20-C28),(SA1181AX1XB02700-A108765A-R24-C13,((((SA1181AX1XB02700-A108765A-R26-C52,SA1181AX1XB02700-A108765A-R08-C23),(SA1181AX1XB02700-A108765A-R21-C67,SA1181AX1XB02700-A108765A-R21-C31)),((SA1181AX1XB02700-A108765A-R21-C13,SA1181AX1XB02700-A108765A-R12-C43),(SA1181AX1XB02700-A108765A-R12-C25,(SA1181AX1XB02700-A108765A-R25-C15,((((SA1181AX1XB02700-A108765A-R22-C35,(SA1181AX1XB02700-A108765A-R19-C68,SA1181AX1XB02700-A108765A-R27-C19)),SA1181AX1XB02700-A108765A-R08-C25),(SA1181AX1XB02700-A108765A-R27-C48,SA1181AX1XB02700-A108765A-R25-C57)),(SA1181AX1XB02700-A108765A-R18-C12,SA1181AX1XB02700-A108765A-R09-C40)))))),SA1181AX1XB02700-A108765A-R03-C10))))),(SA1181AX1XB02700-A108765A-R20-C22,SA1181AX1XB02700-A108765A-R28-C70))))),SA1181AX1XB02700-A108765A-R12-C36)),(((SA1181AX1XB02700-A108765A-R28-C26,SA1181AX1XB02700-A108765A-R11-C17),SA1181AX1XB02700-A108765A-R23-C48),(SA1181AX1XB02700-A108765A-R24-C32,SA1181AX1XB02700-A108765A-R23-C37)))),(SA1181AX1XB02700-A108765A-R11-C53,SA1181AX1XB02700-A108765A-R08-C53)),SA1181AX1XB02700-A108765A-R22-C24)))),((SA1181AX1XB02700-A108765A-R28-C59,SA1181AX1XB02700-A108765A-R03-C45),((SA1181AX1XB02700-A108765A-R09-C39,(SA1181AX1XB02700-A108765A-R25-C55,SA1181AX1XB02700-A108765A-R11-C68)),((SA1181AX1XB02700-A108765A-R11-C18,SA1181AX1XB02700-A108765A-R21-C42),SA1181AX1XB02700-A108765A-R25-C14)))),SA1181AX1XB02700-A108765A-R24-C38))),(SA1181AX1XB02700-A108765A-R08-C50,SA1181AX1XB02700-A108765A-R04-C11)),((SA1181AX1XB02700-A108765A-R13-C20,(SA1181AX1XB02700-A108765A-R28-C37,SA1181AX1XB02700-A108765A-R08-C24)),SA1181AX1XB02700-A108765A-R15-C58))),((SA1181AX1XB02700-A108765A-R19-C52,(((SA1181AX1XB02700-A108765A-R24-C18,SA1181AX1XB02700-A108765A-R06-C49),SA1181AX1XB02700-A108765A-R29-C49),(SA1181AX1XB02700-A108765A-R29-C16,SA1181AX1XB02700-A108765A-R25-C11))),((((((SA1181AX1XB02700-A108765A-R28-C15,SA1181AX1XB02700-A108765A-R28-C09),SA1181AX1XB02700-A108765A-R27-C21),((SA1181AX1XB02700-A108765A-R20-C63,SA1181AX1XB02700-A108765A-R04-C62),SA1181AX1XB02700-A108765A-R06-C22)),(SA1181AX1XB02700-A108765A-R24-C55,SA1181AX1XB02700-A108765A-R06-C48)),((SA1181AX1XB02700-A108765A-R29-C22,(SA1181AX1XB02700-A108765A-R26-C47,SA1181AX1XB02700-A108765A-R06-C20)),(((((SA1181AX1XB02700-A108765A-R26-C29,SA1181AX1XB02700-A108765A-R13-C23),(SA1181AX1XB02700-A108765A-R19-C63,SA1181AX1XB02700-A108765A-R12-C54)),(SA1181AX1XB02700-A108765A-R26-C44,SA1181AX1XB02700-A108765A-R13-C34)),(SA1181AX1XB02700-A108765A-R20-C29,(SA1181AX1XB02700-A108765A-R12-C62,(SA1181AX1XB02700-A108765A-R19-C42,SA1181AX1XB02700-A108765A-R04-C23)))),((SA1181AX1XB02700-A108765A-R23-C10,SA1181AX1XB02700-A108765A-R22-C08),((((SA1181AX1XB02700-A108765A-R20-C10,SA1181AX1XB02700-A108765A-R06-C51),((SA1181AX1XB02700-A108765A-R22-C11,(SA1181AX1XB02700-A108765A-R28-C13,SA1181AX1XB02700-A108765A-R07-C59)),SA1181AX1XB02700-A108765A-R23-C36)),SA1181AX1XB02700-A108765A-R28-C58),(((SA1181AX1XB02700-A108765A-R29-C40,(SA1181AX1XB02700-A108765A-R06-C50,SA1181AX1XB02700-A108765A-R06-C44)),(SA1181AX1XB02700-A108765A-R13-C39,(SA1181AX1XB02700-A108765A-R23-C23,SA1181AX1XB02700-A108765A-R03-C09))),(SA1181AX1XB02700-A108765A-R06-C41,SA1181AX1XB02700-A108765A-R05-C26))))))),(((SA1181AX1XB02700-A108765A-R19-C65,SA1181AX1XB02700-A108765A-R28-C56),SA1181AX1XB02700-A108765A-R29-C10),((SA1181AX1XB02700-A108765A-R27-C47,SA1181AX1XB02700-A108765A-R09-C34),(SA1181AX1XB02700-A108765A-R11-C70,SA1181AX1XB02700-A108765A-R28-C08)))))))),(SA1181AX1XB02700-A108765A-R26-C17,(SA1181AX1XB02700-A108765A-R13-C08,(SA1181AX1XB02700-A108765A-R25-C62,SA1181AX1XB02700-A108765A-R09-C29)))),(((SA1181AX1XB02700-A108765A-R29-C65,SA1181AX1XB02700-A108765A-R28-C24),((((SA1181AX1XB02700-A108765A-R09-C51,((SA1181AX1XB02700-A108765A-R24-C62,SA1181AX1XB02700-A108765A-R10-C67),SA1181AX1XB02700-A108765A-R15-C22)),((SA1181AX1XB02700-A108765A-R09-C28,(SA1181AX1XB02700-A108765A-R24-C46,SA1181AX1XB02700-A108765A-R10-C32)),SA1181AX1XB02700-A108765A-R18-C09)),SA1181AX1XB02700-A108765A-R24-C49),SA1181AX1XB02700-A108765A-R10-C59)),(SA1181AX1XB02700-A108765A-R22-C60,(SA1181AX1XB02700-A108765A-R29-C55,SA1181AX1XB02700-A108765A-R11-C56)))),((SA1181AX1XB02700-A108765A-R13-C36,((SA1181AX1XB02700-A108765A-R26-C59,SA1181AX1XB02700-A108765A-R22-C34),SA1181AX1XB02700-A108765A-R07-C65)),SA1181AX1XB02700-A108765A-R10-C37)),(SA1181AX1XB02700-A108765A-R22-C39,((SA1181AX1XB02700-A108765A-R05-C38,(SA1181AX1XB02700-A108765A-R22-C18,SA1181AX1XB02700-A108765A-R18-C70)),SA1181AX1XB02700-A108765A-R10-C30))),((((SA1181AX1XB02700-A108765A-R23-C30,(SA1181AX1XB02700-A108765A-R21-C63,SA1181AX1XB02700-A108765A-R05-C41)),SA1181AX1XB02700-A108765A-R04-C52),SA1181AX1XB02700-A108765A-R13-C22),SA1181AX1XB02700-A108765A-R06-C09)),(SA1181AX1XB02700-A108765A-R21-C50,(((SA1181AX1XB02700-A108765A-R29-C53,(SA1181AX1XB02700-A108765A-R28-C53,SA1181AX1XB02700-A108765A-R19-C53)),SA1181AX1XB02700-A108765A-R19-C41),(SA1181AX1XB02700-A108765A-R09-C65,SA1181AX1XB02700-A108765A-R29-C23)))),(SA1181AX1XB02700-A108765A-R19-C10,SA1181AX1XB02700-A108765A-R06-C68)),(SA1181AX1XB02700-A108765A-R25-C20,SA1181AX1XB02700-A108765A-R10-C62))
