# Supplementary material for: A zero-agnostic model for copy number evolution in cancer
Source: PLoS Comput Biol. 2023 Nov 9;19(11):e1011590. doi: 10.1371/journal.pcbi.1011590 (PMC10662746; doi:10.1371/journal.pcbi.1011590)
Supplement: S1 Data — Twenty-eight patient copy number phylogenies (Newick) inferred by Sitka and Lazac on single-cell sequencing of human breast and ovarian tumor samples. (ZIP) [file pcbi.1011590.s002.zip › supp_data/trees/lazac/SA1162_hscn_tree.newick]

(((((((((((((((((((((((((((((((((((SA1162BX1XB03004-A118804A-R06-C44,(SA1162BX1XB03004-A118804A-R17-C68,SA1162BX1XB03004-A118804A-R05-C69)),((SA1162BX1XB03004-A118804A-R10-C14,SA1162BX1XB03004-A118804A-R04-C07),(SA1162BX1XB03004-A118804A-R15-C28,SA1162BX1XB03004-A118804A-R13-C51))),(((((SA1162BX1XB03004-A118804A-R21-C63,(SA1162BX1XB03004-A118804A-R24-C18,SA1162BX1XB03004-A118804A-R19-C60)),((SA1162BX1XB03004-A118804A-R19-C59,SA1162BX1XB03004-A118804A-R12-C11),(SA1162BX1XB03004-A118814B-R47-C41,SA1162BX1XB03004-A118804A-R13-C33))),SA1162BX1XB03004-A118804A-R23-C23),SA1162BX1XB03004-A118814B-R59-C56),((((SA1162BX1XB03004-A118814B-R54-C18,(SA1162BX1XB03004-A118814B-R58-C19,SA1162BX1XB03004-A118814B-R51-C09)),SA1162BX1XB03004-A118814B-R56-C64),SA1162BX1XB03004-A118814B-R59-C70),(SA1162BX1XB03004-A118814B-R63-C63,SA1162BX1XB03004-A118804A-R06-C60)))),((SA1162BX1XB03004-A118814B-R57-C11,SA1162BX1XB03004-A118814B-R56-C32),(SA1162BX1XB03004-A118814B-R59-C28,(SA1162BX1XB03004-A118814B-R56-C12,SA1162BX1XB03004-A118814B-R47-C60)),(SA1162BX1XB03004-A118814B-R59-C59,SA1162BX1XB03004-A118814B-R56-C18))),((SA1162BX1XB03004-A118814B-R70-C48,SA1162BX1XB03004-A118814B-R70-C43),SA1162BX1XB03004-A118804A-R15-C07)),(SA1162BX1XB03004-A118814B-R65-C40,SA1162BX1XB03004-A118814B-R50-C18)),((SA1162BX1XB03004-A118814B-R66-C24,SA1162BX1XB03004-A118804A-R18-C10),((SA1162BX1XB03004-A118814B-R62-C57,SA1162BX1XB03004-A118814B-R54-C65),(SA1162BX1XB03004-A118814B-R62-C65,SA1162BX1XB03004-A118814B-R52-C52)))),(SA1162BX1XB03004-A118804A-R22-C40,SA1162BX1XB03004-A118804A-R21-C56)),SA1162BX1XB03004-A118814B-R48-C70),((SA1162BX1XB03004-A118804A-R15-C66,(SA1162BX1XB03004-A118804A-R06-C42,(SA1162BX1XB03004-A118814B-R53-C17,SA1162BX1XB03004-A118804A-R14-C47))),SA1162BX1XB03004-A118814B-R45-C07)),((SA1162BX1XB03004-A118804A-R03-C39,SA1162BX1XB03004-A118804A-R03-C61),SA1162BX1XB03004-A118804A-R16-C34)),(SA1162BX1XB03004-A118814B-R53-C64,SA1162BX1XB03004-A118804A-R14-C17)),(((SA1162BX1XB03004-A118804A-R19-C24,SA1162BX1XB03004-A118814B-R63-C53),(SA1162BX1XB03004-A118814B-R59-C37,SA1162BX1XB03004-A118804A-R14-C33)),(SA1162BX1XB03004-A118804A-R17-C10,SA1162BX1XB03004-A118804A-R04-C60))),(SA1162BX1XB03004-A118804A-R16-C18,SA1162BX1XB03004-A118804A-R05-C36)),(SA1162BX1XB03004-A118814B-R53-C47,SA1162BX1XB03004-A118804A-R19-C45)),(SA1162SB-A95628A-R17-C36,SA1162SB-A95628A-R10-C33)),(((((SA1162SA-A96142B-R58-C69,SA1162SA-A96154A-R12-C29),(SA1162SA-A96154A-R18-C56,SA1162SA-A96154A-R07-C40)),((((SA1162SA-A96142B-R68-C51,SA1162SA-A96154A-R23-C66),(((SA1162SA-A96154A-R11-C25,SA1162SA-A96142B-R68-C36),(SA1162SA-A96154A-R14-C36,SA1162SA-A96142B-R69-C53)),(SA1162SA-A96154A-R23-C37,SA1162SA-A96154A-R15-C54))),(SA1162SA-A96142B-R58-C07,(SA1162SA-A96154A-R07-C43,(SA1162SA-A96142B-R68-C48,SA1162SA-A96142B-R65-C37)))),SA1162SA-A96154A-R22-C43)),(SA1162SA-A96142B-R66-C31,(SA1162SA-A96142B-R54-C17,(SA1162SA-A96154A-R12-C61,(SA1162SA-A96154A-R12-C34,(SA1162SA-A96142B-R63-C55,(SA1162BX1XB03004-A118814B-R46-C51,((SA1162BX1XB03004-A118814B-R58-C09,(SA1162BX1XB03004-A118814B-R56-C52,SA1162BX1XB03004-A118814B-R55-C59)),(((((((SA1162BX1XB03004-A118804A-R15-C45,SA1162BX1XB03004-A118804A-R05-C31),SA1162BX1XB03004-A118804A-R13-C62),(SA1162BX1XB03004-A118804A-R16-C25,(SA1162BX1XB03004-A118814B-R50-C60,SA1162BX1XB03004-A118804A-R16-C10))),SA1162BX1XB03004-A118804A-R04-C58),(SA1162BX1XB03004-A118804A-R03-C28,(SA1162BX1XB03004-A118814B-R55-C55,SA1162BX1XB03004-A118804A-R05-C48))),(SA1162BX1XB03004-A118804A-R16-C19,SA1162BX1XB03004-A118814B-R55-C15)),(SA1162BX1XB03004-A118804A-R20-C40,SA1162BX1XB03004-A118804A-R04-C26)))))))))),SA1162SA-A96154A-R12-C44)),(((SA1162BX1XB03004-A118814B-R50-C54,((((SA1162BX1XB03004-A118814B-R48-C64,SA1162BX1XB03004-A118804A-R18-C66),((((((SA1162BX1XB03004-A118804A-R18-C49,SA1162BX1XB03004-A118804A-R06-C24),SA1162BX1XB03004-A118804A-R18-C33),SA1162BX1XB03004-A118804A-R15-C37),((SA1162SB-A95628A-R29-C45,SA1162BX1XB03004-A118814B-R51-C65),(SA1162BX1XB03004-A118814B-R46-C33,SA1162BX1XB03004-A118814B-R58-C57))),SA1162BX1XB03004-A118804A-R13-C39),((((SA1162BX1XB03004-A118804A-R03-C45,(SA1162BX1XB03004-A118804A-R19-C29,SA1162BX1XB03004-A118804A-R04-C52)),((SA1162BX1XB03004-A118804A-R15-C22,(SA1162BX1XB03004-A118814B-R59-C39,(SA1162BX1XB03004-A118814B-R65-C47,SA1162BX1XB03004-A118814B-R52-C67))),((SA1162BX1XB03004-A118804A-R09-C07,(SA1162BX1XB03004-A118814B-R51-C39,(((SA1162BX1XB03004-A118814B-R62-C14,(SA1162BX1XB03004-A118814B-R70-C59,SA1162BX1XB03004-A118814B-R55-C18)),SA1162BX1XB03004-A118814B-R45-C50),((SA1162BX1XB03004-A118814B-R49-C51,((SA1162BX1XB03004-A118814B-R70-C35,(SA1162BX1XB03004-A118814B-R59-C16,SA1162BX1XB03004-A118814B-R55-C57)),(SA1162BX1XB03004-A118814B-R55-C30,(SA1162BX1XB03004-A118814B-R65-C63,SA1162BX1XB03004-A118814B-R55-C66)))),SA1162BX1XB03004-A118814B-R54-C20)))),SA1162BX1XB03004-A118804A-R05-C28))),(SA1162BX1XB03004-A118804A-R13-C19,SA1162BX1XB03004-A118804A-R04-C65)),((SA1162BX1XB03004-A118814B-R66-C32,SA1162BX1XB03004-A118804A-R08-C26),(((((((SA1162BX1XB03004-A118814B-R54-C39,SA1162BX1XB03004-A118814B-R49-C35),SA1162BX1XB03004-A118814B-R58-C08),SA1162BX1XB03004-A118814B-R48-C32),SA1162BX1XB03004-A118814B-R57-C22),(SA1162BX1XB03004-A118814B-R55-C29,SA1162BX1XB03004-A118804A-R08-C22)),SA1162BX1XB03004-A118814B-R63-C34),(SA1162BX1XB03004-A118814B-R49-C17,SA1162BX1XB03004-A118804A-R05-C56)))))),(SA1162BX1XB03004-A118814B-R53-C57,SA1162BX1XB03004-A118804A-R15-C62)),SA1162BX1XB03004-A118804A-R21-C45)),(SA1162BX1XB03004-A118814B-R51-C63,(SA1162BX1XB03004-A118814B-R55-C17,SA1162BX1XB03004-A118814B-R51-C23))),(SA1162BX1XB03004-A118814B-R55-C08,SA1162BX1XB03004-A118814B-R59-C64))),SA1162BX1XB03004-A118814B-R60-C66),((SA1162SB-A95628A-R16-C62,SA1162SB-A95628A-R14-C45),(SA1162SB-A95628A-R27-C37,SA1162SB-A95628A-R14-C55))),((SA1162SB-A95628A-R16-C52,SA1162SB-A95628A-R29-C65),(SA1162SB-A95628A-R23-C56,SA1162SB-A95628A-R23-C35))),(SA1162SB-A95628A-R08-C43,(((SA1162SB-A95628A-R08-C62,SA1162SB-A95628A-R08-C26),SA1162SB-A95628A-R34-C19),SA1162SB-A95628A-R13-C63))),(SA1162SB-A95628A-R10-C68,SA1162SB-A95628A-R09-C47)),(SA1162SB-A95628A-R29-C28,SA1162SB-A95628A-R25-C26)),SA1162SB-A95628A-R09-C42),(SA1162SB-A95628A-R11-C30,SA1162SB-A95628A-R10-C23)),(((SA1162SB-A95628A-R08-C15,SA1162SB-A95628A-R05-C26),(SA1162SB-A95628A-R12-C19,SA1162SB-A95628A-R05-C61)),(SA1162SB-A95628A-R12-C07,SA1162SB-A95628A-R05-C47))),((SA1162SB-A95628A-R11-C15,(SA1162SB-A95628A-R34-C28,(SA1162SB-A95628A-R27-C35,SA1162SB-A95628A-R12-C52))),SA1162SB-A95628A-R20-C57)),(SA1162SB-A95628A-R09-C34,(SA1162SB-A95628A-R15-C50,SA1162SB-A95628A-R09-C56))),SA1162SB-A95628A-R26-C26),(SA1162SB-A95628A-R10-C38,SA1162SB-A95628A-R09-C30)),SA1162SB-A95628A-R07-C24),(SA1162SB-A95628A-R20-C50,(SA1162SB-A95628A-R27-C27,SA1162SB-A95628A-R09-C39))),(SA1162SB-A95628A-R29-C37,SA1162SB-A95628A-R28-C16)),((SA1162SA-A95668A-R08-C70,(SA1162SA-A95668A-R07-C28,(((((SA1162SA-A96142B-R59-C37,(SA1162SA-A95668A-R10-C25,SA1162SA-A95668A-R05-C16)),((SA1162SA-A95668A-R07-C45,(SA1162SA-A95668A-R09-C49,(SA1162SA-A95668A-R10-C56,SA1162SA-A95668A-R05-C52))),((SA1162SA-A95668A-R14-C17,SA1162SA-A95668A-R05-C36),(SA1162SA-A95668A-R12-C28,SA1162SA-A95668A-R05-C65)))),(SA1162SA-A95668A-R11-C30,((((SA1162SA-A96142B-R58-C13,SA1162SA-A95668A-R14-C29),(SA1162SA-A96142B-R66-C64,((((SA1162SA-A96142B-R63-C61,SA1162SA-A96142B-R59-C63),SA1162SA-A96142B-R62-C39),SA1162SA-A96142B-R58-C39),(((SA1162SA-A96154A-R18-C64,SA1162SA-A96142B-R66-C40),(SA1162SA-A96142B-R55-C23,SA1162SA-A96142B-R51-C24)),(SA1162SA-A96154A-R24-C07,SA1162SA-A96142B-R54-C36))))),SA1162SA-A95668A-R10-C14),(SA1162SA-A95668A-R16-C40,SA1162SA-A95668A-R05-C53)))),(((SA1162SA-A95668A-R16-C17,SA1162SA-A95668A-R12-C57),SA1162SA-A95668A-R12-C16),(SA1162SA-A95668A-R05-C17,(SA1162SA-A96142B-R56-C27,SA1162SA-A95668A-R05-C21)))),SA1162SA-A96142B-R67-C07))),((SA1162SA-A95668A-R12-C25,(SA1162SA-A95668A-R15-C47,SA1162SA-A95668A-R10-C46)),(SA1162SA-A96154A-R06-C57,(SA1162SA-A96154A-R09-C34,(SA1162SA-A96154A-R03-C50,(SA1162SA-A96142B-R62-C37,(SA1162SA-A96154A-R04-C63,SA1162SA-A96142B-R57-C39))))))))
