# Supplementary material for: A zero-agnostic model for copy number evolution in cancer
Source: PLoS Comput Biol. 2023 Nov 9;19(11):e1011590. doi: 10.1371/journal.pcbi.1011590 (PMC10662746; doi:10.1371/journal.pcbi.1011590)
Supplement: S1 Data — Twenty-eight patient copy number phylogenies (Newick) inferred by Sitka and Lazac on single-cell sequencing of human breast and ovarian tumor samples. (ZIP) [file pcbi.1011590.s002.zip › supp_data/trees/lazac/SA1050_hscn_tree.newick]

((((((((((((((((SA1050DX1XB01437-A95717B-R59-C70,(SA1050DX1XB01437-A95717B-R62-C50,SA1050DX1XB01437-A95717B-R52-C67)),SA1050DX1XB01437-A95717B-R60-C50),(SA1050DX1XB01437-A95717B-R61-C52,((SA1050DX1XB01437-A95717B-R61-C28,SA1050DX1XB01437-A95717B-R56-C45),SA1050DX1XB01437-A95717B-R62-C12))),(SA1050FX1XB01446-A96206B-R61-C16,(SA1050EX1XB01442-A118782A-R51-C23,SA1050DX1XB01437-A95717B-R55-C48))),(SA1050EX1XB01442-A118784A-R59-C61,SA1050EX1XB01442-A118784A-R52-C40)),((((((((SA1050EX1XB01442-A118784A-R67-C16,SA1050EX1XB01442-A118782A-R62-C31),SA1050EX1XB01442-A118782A-R60-C25),(SA1050EX1XB01442-A118784A-R68-C29,SA1050EX1XB01442-A118784A-R46-C33)),((((SA1050EX1XB01442-A118782A-R45-C17,(SA1050FX1XB01446-A96206B-R59-C57,SA1050FX1XB01446-A96206B-R46-C56)),((SA1050EX1XB01442-A118784A-R50-C36,(SA1050EX1XB01442-A118784A-R70-C30,(SA1050EX1XB01442-A118784A-R63-C53,SA1050EX1XB01442-A118782A-R54-C22))),(SA1050FX1XB01446-A96206B-R61-C46,SA1050EX1XB01442-A118782A-R49-C28))),(SA1050EX1XB01442-A118784A-R66-C49,SA1050EX1XB01442-A118782A-R66-C15)),(SA1050EX1XB01442-A118782A-R48-C37,(SA1050EX1XB01442-A118784A-R48-C34,SA1050EX1XB01442-A118782A-R66-C28)))),(SA1050EX1XB01442-A118784A-R55-C08,SA1050EX1XB01442-A118782A-R50-C43)),((SA1050DX1XB01437-A95717B-R46-C65,SA1050AX1XB01436-A98181A-R19-C11),(((((((((SA1050EX1XB01442-A118784A-R70-C57,SA1050EX1XB01442-A118782A-R50-C36),SA1050EX1XB01442-A118782A-R53-C27),(SA1050EX1XB01442-A118782A-R58-C53,(SA1050AX1XB01436-A98279A-R17-C62,SA1050AX1XB01436-A98279A-R11-C53))),((SA1050EX1XB01442-A118784A-R61-C20,SA1050DX1XB01437-A95717B-R61-C44),(SA1050EX1XB01442-A118784A-R67-C62,(SA1050FX1XB01446-A96206B-R69-C51,SA1050FX1XB01446-A96206B-R40-C70)))),(SA1050EX1XB01442-A118782A-R63-C33,SA1050EX1XB01442-A118782A-R56-C13)),(SA1050DX1XB01437-A95717B-R60-C53,SA1050AX1XB01436-A98279A-R19-C33)),SA1050DX1XB01437-A95717B-R41-C20),((SA1050EX1XB01442-A118784A-R61-C53,SA1050EX1XB01442-A118784A-R50-C14),(SA1050EX1XB01442-A118784A-R49-C57,SA1050EX1XB01442-A118782A-R52-C16))),((((SA1050EX1XB01442-A118782A-R64-C13,SA1050EX1XB01442-A118782A-R63-C51),(SA1050EX1XB01442-A118782A-R50-C35,SA1050EX1XB01442-A118782A-R49-C26)),((SA1050EX1XB01442-A118784A-R55-C20,SA1050DX1XB01437-A95717B-R55-C37),((SA1050DX1XB01437-A95717B-R60-C65,(SA1050EX1XB01442-A118784A-R69-C61,SA1050DX1XB01437-A95717B-R52-C68)),(SA1050FX1XB01446-A96206B-R70-C14,SA1050EX1XB01442-A118784A-R69-C35)))),(((SA1050EX1XB01442-A118782A-R55-C29,(SA1050EX1XB01442-A118782A-R47-C53,SA1050DX1XB01437-A95717B-R49-C53)),(SA1050EX1XB01442-A118784A-R70-C22,SA1050EX1XB01442-A118784A-R65-C32)),((SA1050EX1XB01442-A118784A-R69-C47,SA1050EX1XB01442-A118782A-R59-C17),(SA1050FX1XB01446-A96206B-R61-C58,SA1050EX1XB01442-A118782A-R56-C26))))))),(((SA1050EX1XB01442-A118784A-R55-C67,((SA1050EX1XB01442-A118782A-R53-C68,SA1050EX1XB01442-A118782A-R50-C19),(SA1050EX1XB01442-A118782A-R51-C39,((SA1050EX1XB01442-A118782A-R52-C36,SA1050EX1XB01442-A118782A-R47-C16),(SA1050EX1XB01442-A118782A-R57-C11,SA1050EX1XB01442-A118782A-R55-C19))))),((SA1050EX1XB01442-A118784A-R46-C57,SA1050EX1XB01442-A118782A-R52-C14),(((SA1050EX1XB01442-A118784A-R54-C25,(SA1050EX1XB01442-A118784A-R65-C11,SA1050EX1XB01442-A118784A-R47-C70)),SA1050EX1XB01442-A118782A-R50-C45),SA1050EX1XB01442-A118782A-R53-C30))),((((((((SA1050BX1XB01440-A118784A-R05-C33,SA1050BX1XB01440-A118782A-R12-C26),((SA1050BX1XB01440-A118784A-R05-C14,(SA1050BX1XB01440-A118784A-R18-C36,(SA1050BX1XB01440-A118784A-R19-C55,SA1050BX1XB01440-A118782A-R06-C19))),(SA1050BX1XB01440-A118784A-R29-C43,((((SA1050BX1XB01440-A118782A-R24-C53,SA1050BX1XB01440-A118782A-R03-C16),((SA1050BX1XB01440-A118784A-R03-C53,(((SA1050BX1XB01440-A118784A-R20-C70,(SA1050BX1XB01440-A118784A-R19-C52,SA1050BX1XB01440-A118782A-R24-C29)),(SA1050BX1XB01440-A118782A-R15-C09,SA1050BX1XB01440-A118782A-R12-C45)),(SA1050BX1XB01440-A118784A-R25-C47,SA1050BX1XB01440-A118784A-R10-C62))),(SA1050BX1XB01440-A118782A-R27-C62,(SA1050BX1XB01440-A118784A-R28-C58,SA1050BX1XB01440-A118782A-R22-C28)))),((((((SA1050BX1XB01440-A118782A-R09-C12,(((SA1050BX1XB01440-A118782A-R29-C13,SA1050BX1XB01440-A118782A-R27-C70),(SA1050BX1XB01440-A118782A-R28-C21,SA1050BX1XB01440-A118782A-R11-C52)),((SA1050BX1XB01440-A118782A-R20-C35,SA1050BX1XB01440-A118782A-R24-C55),SA1050BX1XB01440-A118782A-R24-C15),((SA1050BX1XB01440-A118782A-R03-C40,(SA1050BX1XB01440-A118782A-R22-C55,SA1050BX1XB01440-A118782A-R16-C24)),((SA1050BX1XB01440-A118782A-R14-C27,SA1050BX1XB01440-A118782A-R06-C25),(SA1050BX1XB01440-A118782A-R07-C27,SA1050BX1XB01440-A118782A-R04-C49))))),(((SA1050BX1XB01440-A118782A-R08-C13,(SA1050BX1XB01440-A118782A-R23-C43,SA1050BX1XB01440-A118782A-R17-C18)),((SA1050BX1XB01440-A118784A-R13-C57,SA1050BX1XB01440-A118784A-R06-C31),((SA1050BX1XB01440-A118784A-R06-C68,((SA1050BX1XB01440-A118782A-R15-C17,SA1050BX1XB01440-A118782A-R14-C44),(SA1050BX1XB01440-A118782A-R11-C35,(SA1050BX1XB01440-A118782A-R24-C39,SA1050BX1XB01440-A118782A-R03-C43)))),(SA1050BX1XB01440-A118784A-R06-C56,SA1050BX1XB01440-A118784A-R04-C57)))),(SA1050BX1XB01440-A118782A-R28-C18,(SA1050BX1XB01440-A118782A-R14-C08,((SA1050BX1XB01440-A118782A-R15-C42,(SA1050BX1XB01440-A118782A-R24-C22,SA1050BX1XB01440-A118782A-R07-C41)),(SA1050BX1XB01440-A118782A-R23-C26,(SA1050BX1XB01440-A118784A-R06-C51,SA1050BX1XB01440-A118782A-R25-C14))))))),((SA1050BX1XB01440-A118782A-R09-C28,(((SA1050BX1XB01440-A118784A-R13-C68,SA1050BX1XB01440-A118784A-R04-C40),(((SA1050BX1XB01440-A118782A-R13-C14,SA1050BX1XB01440-A118782A-R09-C30),SA1050BX1XB01440-A118782A-R14-C42),SA1050BX1XB01440-A118784A-R17-C44)),SA1050BX1XB01440-A118782A-R27-C35)),(((SA1050BX1XB01440-A118782A-R26-C63,(SA1050BX1XB01440-A118784A-R14-C42,SA1050BX1XB01440-A118782A-R17-C49),SA1050BX1XB01440-A118782A-R26-C22),((((SA1050BX1XB01440-A118784A-R30-C45,SA1050BX1XB01440-A118784A-R28-C54),(SA1050BX1XB01440-A118784A-R11-C43,SA1050BX1XB01440-A118782A-R22-C50)),((SA1050BX1XB01440-A118784A-R23-C35,SA1050BX1XB01440-A118782A-R03-C47),((SA1050BX1XB01440-A118784A-R16-C49,(SA1050BX1XB01440-A118784A-R20-C37,SA1050BX1XB01440-A118782A-R09-C25)),((SA1050BX1XB01440-A118784A-R25-C44,SA1050BX1XB01440-A118784A-R16-C63),SA1050BX1XB01440-A118782A-R12-C34,SA1050BX1XB01440-A118784A-R03-C27)))),SA1050BX1XB01440-A118784A-R15-C64)),(((SA1050BX1XB01440-A118784A-R26-C31,(SA1050BX1XB01440-A118782A-R09-C26,SA1050BX1XB01440-A118782A-R03-C65)),((SA1050BX1XB01440-A118782A-R27-C25,SA1050BX1XB01440-A118782A-R09-C41),((SA1050BX1XB01440-A118782A-R14-C39,(SA1050BX1XB01440-A118782A-R17-C25,SA1050BX1XB01440-A118782A-R05-C41)),((SA1050BX1XB01440-A118782A-R14-C31,SA1050BX1XB01440-A118782A-R08-C40),SA1050BX1XB01440-A118782A-R10-C29),SA1050BX1XB01440-A118782A-R14-C43))),((SA1050BX1XB01440-A118782A-R28-C56,SA1050BX1XB01440-A118782A-R17-C30),(SA1050BX1XB01440-A118782A-R16-C21,SA1050BX1XB01440-A118782A-R13-C15)))))),(SA1050BX1XB01440-A118782A-R28-C69,SA1050BX1XB01440-A118782A-R11-C20)),((((SA1050BX1XB01440-A118784A-R06-C55,SA1050BX1XB01440-A118784A-R12-C36),SA1050BX1XB01440-A118784A-R22-C41),(((((SA1050BX1XB01440-A118784A-R24-C41,SA1050BX1XB01440-A118782A-R11-C42),(SA1050BX1XB01440-A118782A-R19-C29,(SA1050BX1XB01440-A118784A-R06-C32,((SA1050BX1XB01440-A118784A-R10-C67,(SA1050BX1XB01440-A118784A-R16-C54,SA1050BX1XB01440-A118784A-R12-C50)),SA1050BX1XB01440-A118782A-R27-C15)))),SA1050BX1XB01440-A118784A-R07-C33),SA1050BX1XB01440-A118784A-R16-C50),SA1050BX1XB01440-A118784A-R29-C69)),SA1050BX1XB01440-A118782A-R26-C10)),((((SA1050BX1XB01440-A118782A-R03-C49,SA1050BX1XB01440-A118782A-R03-C12),(SA1050BX1XB01440-A118782A-R17-C24,SA1050BX1XB01440-A118782A-R09-C20)),SA1050BX1XB01440-A118782A-R10-C27),(SA1050BX1XB01440-A118784A-R25-C29,SA1050BX1XB01440-A118784A-R04-C26)))),((SA1050BX1XB01440-A118784A-R28-C63,(SA1050BX1XB01440-A118784A-R25-C39,(SA1050BX1XB01440-A118784A-R06-C34,(SA1050BX1XB01440-A118784A-R18-C58,SA1050BX1XB01440-A118784A-R04-C19)))),((SA1050BX1XB01440-A118784A-R09-C54,SA1050BX1XB01440-A118782A-R26-C20),(SA1050BX1XB01440-A118784A-R28-C52,(SA1050BX1XB01440-A118784A-R13-C36,SA1050BX1XB01440-A118782A-R09-C44)))))))),((((SA1050BX1XB01440-A118784A-R10-C69,SA1050BX1XB01440-A118782A-R15-C48),(SA1050BX1XB01440-A118784A-R07-C64,SA1050BX1XB01440-A118782A-R07-C19)),(SA1050BX1XB01440-A118782A-R11-C33,SA1050BX1XB01440-A118782A-R03-C21)),((SA1050BX1XB01440-A118784A-R27-C36,SA1050BX1XB01440-A118784A-R17-C68),(SA1050BX1XB01440-A118782A-R18-C53,SA1050BX1XB01440-A118782A-R07-C33)))),(SA1050BX1XB01440-A118784A-R08-C67,(SA1050BX1XB01440-A118784A-R30-C62,SA1050BX1XB01440-A118784A-R13-C60))),(SA1050BX1XB01440-A118784A-R12-C34,SA1050BX1XB01440-A118782A-R03-C30)),((((SA1050DX1XB01437-A95717B-R55-C33,(SA1050FX1XB01446-A96206B-R64-C35,(((SA1050FX1XB01446-A96206B-R40-C42,SA1050DX1XB01437-A95717B-R60-C54),SA1050FX1XB01446-A96206B-R38-C25),(((SA1050DX1XB01437-A95717B-R45-C38,(SA1050DX1XB01437-A95717B-R50-C37,SA1050DX1XB01437-A95717B-R44-C21)),SA1050DX1XB01437-A95717B-R54-C58),(((((((SA1050DX1XB01437-A95717B-R47-C33,SA1050DX1XB01437-A95717B-R41-C42),((((SA1050DX1XB01437-A95717B-R59-C28,SA1050DX1XB01437-A95717B-R57-C49),(((SA1050EX1XB01442-A118784A-R53-C67,(SA1050DX1XB01437-A95717B-R56-C19,(SA1050DX1XB01437-A95717B-R57-C21,(SA1050AX1XB01436-A98181A-R35-C16,(SA1050DX1XB01437-A95717B-R44-C07,(((((SA1050EX1XB01442-A118784A-R68-C11,SA1050EX1XB01442-A118784A-R45-C07),(SA1050EX1XB01442-A118784A-R47-C22,SA1050DX1XB01437-A95717B-R55-C18)),((SA1050EX1XB01442-A118784A-R64-C30,SA1050EX1XB01442-A118784A-R52-C39),(SA1050EX1XB01442-A118784A-R50-C66,SA1050EX1XB01442-A118784A-R48-C50))),(SA1050EX1XB01442-A118784A-R50-C22,SA1050EX1XB01442-A118784A-R50-C07)),((SA1050EX1XB01442-A118784A-R68-C49,SA1050EX1XB01442-A118784A-R66-C63),SA1050EX1XB01442-A118784A-R46-C23))))))),(SA1050DX1XB01437-A95717B-R57-C28,SA1050DX1XB01437-A95717B-R51-C63)),(SA1050DX1XB01437-A95717B-R55-C39,SA1050DX1XB01437-A95717B-R44-C37))),(((SA1050EX1XB01442-A118784A-R66-C13,((SA1050EX1XB01442-A118784A-R51-C13,SA1050DX1XB01437-A95717B-R60-C57),(SA1050DX1XB01437-A95717B-R49-C08,((SA1050EX1XB01442-A118782A-R58-C07,(SA1050EX1XB01442-A118784A-R55-C40,SA1050EX1XB01442-A118784A-R52-C18)),(SA1050EX1XB01442-A118784A-R47-C08,(SA1050EX1XB01442-A118784A-R48-C19,SA1050EX1XB01442-A118782A-R49-C64)))))),(((((SA1050DX1XB01437-A95717B-R53-C07,SA1050DX1XB01437-A95717B-R53-C61),(((SA1050DX1XB01437-A95717B-R42-C39,((SA1050DX1XB01437-A95717B-R41-C35,(SA1050DX1XB01437-A95717B-R44-C43,(SA1050DX1XB01437-A95717B-R53-C54,SA1050DX1XB01437-A95717B-R46-C51))),(SA1050DX1XB01437-A95717B-R53-C17,SA1050DX1XB01437-A95717B-R43-C22))),(SA1050DX1XB01437-A95717B-R54-C14,SA1050DX1XB01437-A95717B-R53-C13)),SA1050DX1XB01437-A95717B-R56-C23)),SA1050DX1XB01437-A95717B-R42-C23),((((SA1050DX1XB01437-A95717B-R58-C29,SA1050DX1XB01437-A95717B-R44-C39),((SA1050DX1XB01437-A95717B-R54-C09,SA1050DX1XB01437-A95717B-R41-C22),(SA1050DX1XB01437-A95717B-R58-C28,SA1050DX1XB01437-A95717B-R58-C17))),(SA1050DX1XB01437-A95717B-R46-C61,SA1050DX1XB01437-A95717B-R42-C20)),(SA1050DX1XB01437-A95717B-R62-C54,SA1050DX1XB01437-A95717B-R57-C63))),(SA1050DX1XB01437-A95717B-R45-C56,(SA1050AX1XB01436-A98279A-R14-C67,(SA1050DX1XB01437-A95717B-R59-C37,SA1050DX1XB01437-A95717B-R42-C18))))),((SA1050DX1XB01437-A95717B-R55-C45,SA1050DX1XB01437-A95717B-R58-C31),SA1050EX1XB01442-A118782A-R60-C23))),((((SA1050EX1XB01442-A118782A-R53-C29,((SA1050EX1XB01442-A118784A-R66-C34,SA1050EX1XB01442-A118782A-R59-C33),SA1050EX1XB01442-A118784A-R53-C25)),(SA1050FX1XB01446-A96206B-R55-C07,SA1050EX1XB01442-A118782A-R63-C27)),((SA1050DX1XB01437-A95717B-R55-C28,SA1050DX1XB01437-A95717B-R45-C42),((((SA1050EX1XB01442-A118784A-R62-C23,SA1050EX1XB01442-A118782A-R60-C57),(SA1050EX1XB01442-A118782A-R63-C58,SA1050EX1XB01442-A118782A-R62-C27)),(SA1050EX1XB01442-A118784A-R51-C60,SA1050EX1XB01442-A118782A-R55-C23)),SA1050EX1XB01442-A118784A-R63-C70))),(((SA1050AX1XB01436-A98279A-R14-C61,SA1050AX1XB01436-A98279A-R09-C35),((SA1050EX1XB01442-A118782A-R59-C34,SA1050EX1XB01442-A118782A-R64-C51),(SA1050EX1XB01442-A118784A-R58-C47,SA1050EX1XB01442-A118782A-R69-C56))),(((SA1050AX1XB01436-A98181A-R32-C11,(SA1050DX1XB01437-A95717B-R59-C63,(SA1050AX1XB01436-A98279A-R13-C15,SA1050AX1XB01436-A98279A-R05-C12))),((((SA1050DX1XB01437-A95717B-R59-C48,SA1050DX1XB01437-A95717B-R41-C19),SA1050EX1XB01442-A118782A-R52-C25),(SA1050EX1XB01442-A118782A-R51-C50,SA1050DX1XB01437-A95717B-R58-C09)),SA1050DX1XB01437-A95717B-R45-C60)),((((SA1050EX1XB01442-A118784A-R61-C21,SA1050EX1XB01442-A118784A-R50-C26),((SA1050EX1XB01442-A118784A-R70-C09,SA1050EX1XB01442-A118784A-R52-C17),SA1050EX1XB01442-A118784A-R54-C32)),(SA1050EX1XB01442-A118784A-R69-C51,SA1050EX1XB01442-A118784A-R64-C44)),SA1050EX1XB01442-A118784A-R55-C55)))))),(SA1050DX1XB01437-A95717B-R59-C42,(SA1050DX1XB01437-A95717B-R54-C10,(SA1050DX1XB01437-A95717B-R57-C36,SA1050DX1XB01437-A95717B-R55-C62)))),((((SA1050FX1XB01446-A96206B-R36-C58,((SA1050FX1XB01446-A96206B-R36-C30,SA1050DX1XB01437-A95717B-R63-C19),(SA1050EX1XB01442-A118784A-R53-C36,SA1050EX1XB01442-A118784A-R49-C18))),SA1050FX1XB01446-A96206B-R40-C57),(((SA1050FX1XB01446-A96206B-R64-C08,SA1050DX1XB01437-A95717B-R54-C56),SA1050FX1XB01446-A96206B-R61-C23),((SA1050FX1XB01446-A96206B-R44-C55,SA1050FX1XB01446-A96206B-R41-C19),(SA1050FX1XB01446-A96206B-R38-C48,SA1050FX1XB01446-A96206B-R36-C14)))),((SA1050DX1XB01437-A95717B-R58-C19,(SA1050AX1XB01436-A98181A-R07-C28,(SA1050DX1XB01437-A95717B-R57-C52,SA1050DX1XB01437-A95717B-R47-C39))),SA1050AX1XB01436-A98181A-R33-C32))),((SA1050FX1XB01446-A96206B-R62-C07,SA1050FX1XB01446-A96206B-R38-C50),(SA1050FX1XB01446-A96206B-R61-C54,SA1050EX1XB01442-A118782A-R51-C25))),(((SA1050EX1XB01442-A118782A-R49-C60,SA1050AX1XB01436-A98279A-R04-C44),SA1050EX1XB01442-A118782A-R60-C19),(SA1050EX1XB01442-A118782A-R67-C41,SA1050EX1XB01442-A118782A-R52-C53))),SA1050FX1XB01446-A96206B-R64-C67))))),((SA1050EX1XB01442-A118782A-R53-C69,SA1050DX1XB01437-A95717B-R57-C11),SA1050FX1XB01446-A96206B-R36-C41)),SA1050DX1XB01437-A95717B-R59-C69),(((SA1050BX1XB01440-A118784A-R10-C64,(SA1050BX1XB01440-A118782A-R26-C14,(SA1050BX1XB01440-A118782A-R14-C32,((SA1050BX1XB01440-A118784A-R06-C40,SA1050BX1XB01440-A118782A-R30-C24),((SA1050BX1XB01440-A118782A-R05-C32,(((SA1050BX1XB01440-A118784A-R03-C56,SA1050BX1XB01440-A118782A-R03-C32),SA1050BX1XB01440-A118782A-R10-C18),((SA1050BX1XB01440-A118782A-R28-C23,SA1050BX1XB01440-A118782A-R09-C29),(SA1050BX1XB01440-A118782A-R26-C26,(((SA1050BX1XB01440-A118782A-R11-C23,(SA1050BX1XB01440-A118784A-R24-C35,SA1050BX1XB01440-A118784A-R16-C58)),((SA1050BX1XB01440-A118784A-R04-C45,(SA1050BX1XB01440-A118784A-R12-C67,SA1050BX1XB01440-A118784A-R10-C40)),SA1050BX1XB01440-A118784A-R20-C65)),SA1050BX1XB01440-A118784A-R14-C41))))),(SA1050BX1XB01440-A118782A-R11-C19,SA1050BX1XB01440-A118784A-R14-C68)))))),SA1050AX1XB01436-A98181A-R22-C45),(SA1050FX1XB01446-A96206B-R65-C46,SA1050AX1XB01436-A98279A-R13-C57)))),(SA1050EX1XB01442-A118784A-R50-C52,SA1050DX1XB01437-A95717B-R48-C68)),((((SA1050EX1XB01442-A118782A-R57-C70,(SA1050EX1XB01442-A118784A-R66-C62,SA1050EX1XB01442-A118782A-R50-C64)),(SA1050EX1XB01442-A118784A-R65-C66,(SA1050EX1XB01442-A118784A-R51-C23,SA1050EX1XB01442-A118784A-R46-C69))),(SA1050EX1XB01442-A118782A-R52-C34,SA1050EX1XB01442-A118782A-R60-C10)),(SA1050EX1XB01442-A118784A-R69-C14,(((SA1050EX1XB01442-A118782A-R56-C25,SA1050EX1XB01442-A118784A-R48-C60),SA1050EX1XB01442-A118784A-R46-C18),(SA1050EX1XB01442-A118784A-R70-C29,SA1050EX1XB01442-A118782A-R50-C37)))))),((((SA1050EX1XB01442-A118784A-R66-C66,(SA1050DX1XB01437-A95717B-R42-C45,SA1050AX1XB01436-A98279A-R09-C64)),((SA1050EX1XB01442-A118784A-R58-C09,(SA1050EX1XB01442-A118784A-R53-C48,(SA1050EX1XB01442-A118784A-R67-C36,SA1050EX1XB01442-A118782A-R60-C24))),(((SA1050EX1XB01442-A118782A-R50-C14,(SA1050EX1XB01442-A118782A-R67-C22,SA1050EX1XB01442-A118782A-R55-C60)),(SA1050EX1XB01442-A118782A-R55-C22,SA1050DX1XB01437-A95717B-R54-C29)),SA1050EX1XB01442-A118782A-R65-C25))),(SA1050AX1XB01436-A98279A-R08-C22,(SA1050AX1XB01436-A98279A-R18-C22,SA1050AX1XB01436-A98279A-R16-C62))),((((SA1050AX1XB01436-A98279A-R06-C16,(((SA1050AX1XB01436-A98279A-R13-C23,SA1050AX1XB01436-A98279A-R03-C23),SA1050AX1XB01436-A98279A-R19-C25),(SA1050AX1XB01436-A98279A-R19-C08,(SA1050AX1XB01436-A98279A-R14-C09,SA1050AX1XB01436-A98279A-R09-C40)))),((((SA1050AX1XB01436-A98279A-R11-C52,(SA1050AX1XB01436-A98279A-R22-C07,SA1050AX1XB01436-A98279A-R12-C38)),(((SA1050AX1XB01436-A98279A-R07-C65,SA1050AX1XB01436-A98279A-R17-C12),SA1050AX1XB01436-A98279A-R14-C69),(SA1050AX1XB01436-A98279A-R21-C14,((SA1050AX1XB01436-A98181A-R27-C21,SA1050AX1XB01436-A98181A-R14-C39),(SA1050AX1XB01436-A98181A-R05-C30,(SA1050AX1XB01436-A98279A-R16-C63,SA1050AX1XB01436-A98181A-R34-C32)))))),(SA1050AX1XB01436-A98279A-R11-C36,(((SA1050AX1XB01436-A98279A-R11-C63,SA1050AX1XB01436-A98279A-R09-C52),(SA1050AX1XB01436-A98279A-R18-C54,(SA1050AX1XB01436-A98279A-R14-C52,SA1050AX1XB01436-A98279A-R10-C46))),((SA1050AX1XB01436-A98279A-R03-C24,SA1050AX1XB01436-A98181A-R13-C29),(((SA1050AX1XB01436-A98279A-R19-C64,SA1050AX1XB01436-A98181A-R25-C23),SA1050AX1XB01436-A98279A-R12-C07),SA1050AX1XB01436-A98279A-R16-C17))))),((SA1050AX1XB01436-A98279A-R19-C51,SA1050AX1XB01436-A98181A-R04-C07),(SA1050AX1XB01436-A98279A-R19-C11,(SA1050AX1XB01436-A98279A-R18-C59,SA1050AX1XB01436-A98279A-R03-C33))))),((((SA1050FX1XB01446-A96206B-R35-C36,SA1050DX1XB01437-A95717B-R55-C34),(SA1050EX1XB01442-A118782A-R69-C18,(SA1050EX1XB01442-A118782A-R59-C10,SA1050EX1XB01442-A118782A-R47-C34))),(((SA1050EX1XB01442-A118782A-R51-C21,SA1050DX1XB01437-A95717B-R59-C27),((((SA1050FX1XB01446-A96206B-R70-C34,(SA1050FX1XB01446-A96206B-R65-C33,SA1050FX1XB01446-A96206B-R60-C67)),(((((SA1050FX1XB01446-A96206B-R69-C54,SA1050FX1XB01446-A96206B-R64-C23),SA1050FX1XB01446-A96206B-R65-C27),(SA1050FX1XB01446-A96206B-R62-C58,SA1050FX1XB01446-A96206B-R36-C46)),(SA1050FX1XB01446-A96206B-R42-C62,SA1050FX1XB01446-A96206B-R42-C37)),(SA1050FX1XB01446-A96206B-R57-C33,SA1050FX1XB01446-A96206B-R54-C52))),(((SA1050FX1XB01446-A96206B-R64-C13,SA1050FX1XB01446-A96206B-R44-C52),(SA1050FX1XB01446-A96206B-R56-C22,SA1050FX1XB01446-A96206B-R45-C51)),(SA1050FX1XB01446-A96206B-R36-C25,SA1050FX1XB01446-A96206B-R46-C55))),(SA1050FX1XB01446-A96206B-R58-C08,SA1050FX1XB01446-A96206B-R40-C62))),((SA1050EX1XB01442-A118784A-R69-C48,SA1050EX1XB01442-A118782A-R59-C42),(SA1050DX1XB01437-A95717B-R59-C45,SA1050DX1XB01437-A95717B-R43-C23)),(((((((SA1050DX1XB01437-A95717B-R48-C69,(SA1050DX1XB01437-A95717B-R61-C34,(SA1050DX1XB01437-A95717B-R58-C25,SA1050DX1XB01437-A95717B-R46-C41))),((SA1050DX1XB01437-A95717B-R55-C47,(SA1050DX1XB01437-A95717B-R57-C08,(SA1050DX1XB01437-A95717B-R48-C46,SA1050DX1XB01437-A95717B-R46-C62))),SA1050DX1XB01437-A95717B-R59-C20),((SA1050DX1XB01437-A95717B-R41-C43,(SA1050DX1XB01437-A95717B-R54-C27,SA1050DX1XB01437-A95717B-R48-C12)),(SA1050DX1XB01437-A95717B-R51-C35,SA1050DX1XB01437-A95717B-R48-C11))),(SA1050DX1XB01437-A95717B-R60-C64,(SA1050DX1XB01437-A95717B-R60-C28,SA1050DX1XB01437-A95717B-R53-C08))),(((SA1050DX1XB01437-A95717B-R53-C21,SA1050DX1XB01437-A95717B-R45-C26),((SA1050DX1XB01437-A95717B-R59-C60,SA1050DX1XB01437-A95717B-R43-C41),(SA1050DX1XB01437-A95717B-R52-C20,SA1050DX1XB01437-A95717B-R47-C26))),(((SA1050DX1XB01437-A95717B-R57-C26,SA1050DX1XB01437-A95717B-R62-C13),(SA1050DX1XB01437-A95717B-R64-C13,SA1050DX1XB01437-A95717B-R59-C13)),SA1050DX1XB01437-A95717B-R44-C58))),((((SA1050DX1XB01437-A95717B-R47-C34,SA1050DX1XB01437-A95717B-R43-C69),SA1050DX1XB01437-A95717B-R60-C61),SA1050DX1XB01437-A95717B-R47-C67),((SA1050DX1XB01437-A95717B-R57-C43,(SA1050DX1XB01437-A95717B-R45-C20,SA1050DX1XB01437-A95717B-R43-C25)),(((SA1050DX1XB01437-A95717B-R56-C32,SA1050DX1XB01437-A95717B-R47-C61),((((SA1050DX1XB01437-A95717B-R58-C21,SA1050DX1XB01437-A95717B-R59-C08),(SA1050DX1XB01437-A95717B-R55-C69,SA1050DX1XB01437-A95717B-R43-C31)),((SA1050DX1XB01437-A95717B-R44-C40,SA1050DX1XB01437-A95717B-R54-C61),SA1050DX1XB01437-A95717B-R44-C38)),SA1050DX1XB01437-A95717B-R50-C63,(SA1050DX1XB01437-A95717B-R61-C32,SA1050DX1XB01437-A95717B-R47-C59))),(SA1050DX1XB01437-A95717B-R42-C51,(SA1050DX1XB01437-A95717B-R58-C22,SA1050DX1XB01437-A95717B-R45-C70)))))),(SA1050DX1XB01437-A95717B-R60-C07,(SA1050DX1XB01437-A95717B-R58-C47,SA1050DX1XB01437-A95717B-R46-C29))),(((SA1050DX1XB01437-A95717B-R58-C52,SA1050DX1XB01437-A95717B-R56-C65),(((SA1050DX1XB01437-A95717B-R57-C70,(SA1050DX1XB01437-A95717B-R54-C46,SA1050DX1XB01437-A95717B-R43-C60)),SA1050DX1XB01437-A95717B-R41-C39),(SA1050DX1XB01437-A95717B-R59-C59,(SA1050DX1XB01437-A95717B-R55-C66,(SA1050DX1XB01437-A95717B-R54-C36,SA1050DX1XB01437-A95717B-R43-C45))))),((SA1050DX1XB01437-A95717B-R59-C15,SA1050DX1XB01437-A95717B-R47-C69),(((SA1050DX1XB01437-A95717B-R52-C65,SA1050DX1XB01437-A95717B-R49-C50),(SA1050DX1XB01437-A95717B-R55-C32,(SA1050DX1XB01437-A95717B-R62-C56,SA1050DX1XB01437-A95717B-R58-C24))),((SA1050DX1XB01437-A95717B-R57-C12,(SA1050DX1XB01437-A95717B-R51-C48,(SA1050DX1XB01437-A95717B-R49-C12,SA1050DX1XB01437-A95717B-R44-C48))),(((SA1050DX1XB01437-A95717B-R53-C56,SA1050DX1XB01437-A95717B-R56-C69),SA1050DX1XB01437-A95717B-R53-C39),((SA1050DX1XB01437-A95717B-R47-C55,SA1050DX1XB01437-A95717B-R44-C60),(SA1050DX1XB01437-A95717B-R59-C10,SA1050DX1XB01437-A95717B-R48-C36))))))))),(((((SA1050DX1XB01437-A95717B-R55-C19,SA1050DX1XB01437-A95717B-R47-C29),(SA1050DX1XB01437-A95717B-R63-C28,SA1050DX1XB01437-A95717B-R45-C36)),((SA1050DX1XB01437-A95717B-R45-C57,(SA1050EX1XB01442-A118782A-R52-C63,SA1050AX1XB01436-A98279A-R12-C35)),((SA1050DX1XB01437-A95717B-R51-C50,((SA1050DX1XB01437-A95717B-R48-C23,SA1050DX1XB01437-A95717B-R45-C43),(SA1050DX1XB01437-A95717B-R60-C67,SA1050DX1XB01437-A95717B-R48-C22))),SA1050DX1XB01437-A95717B-R48-C56))),((SA1050DX1XB01437-A95717B-R58-C55,SA1050DX1XB01437-A95717B-R44-C16),(SA1050DX1XB01437-A95717B-R57-C38,(SA1050DX1XB01437-A95717B-R64-C14,SA1050DX1XB01437-A95717B-R54-C08)))),((SA1050DX1XB01437-A95717B-R54-C42,SA1050DX1XB01437-A95717B-R43-C64),((SA1050DX1XB01437-A95717B-R44-C46,(SA1050DX1XB01437-A95717B-R58-C07,SA1050DX1XB01437-A95717B-R42-C47)),(SA1050DX1XB01437-A95717B-R42-C70,SA1050DX1XB01437-A95717B-R42-C28))))),(((SA1050DX1XB01437-A95717B-R56-C67,(SA1050EX1XB01442-A118782A-R68-C51,(SA1050EX1XB01442-A118782A-R68-C40,SA1050EX1XB01442-A118782A-R46-C56))),((SA1050EX1XB01442-A118782A-R57-C21,(SA1050FX1XB01446-A96206B-R65-C16,SA1050FX1XB01446-A96206B-R41-C38)),((SA1050EX1XB01442-A118784A-R64-C20,((SA1050EX1XB01442-A118784A-R67-C10,SA1050EX1XB01442-A118784A-R53-C33),(SA1050EX1XB01442-A118784A-R55-C23,SA1050EX1XB01442-A118784A-R55-C18))),SA1050EX1XB01442-A118784A-R47-C67))),(((SA1050EX1XB01442-A118784A-R63-C51,SA1050EX1XB01442-A118782A-R69-C35),(SA1050EX1XB01442-A118782A-R59-C60,(SA1050EX1XB01442-A118782A-R67-C59,SA1050EX1XB01442-A118782A-R48-C25))),(((SA1050EX1XB01442-A118782A-R61-C07,SA1050DX1XB01437-A95717B-R42-C42),((SA1050EX1XB01442-A118782A-R52-C26,SA1050EX1XB01442-A118784A-R45-C42),(SA1050EX1XB01442-A118784A-R60-C28,SA1050EX1XB01442-A118784A-R51-C07))),(SA1050EX1XB01442-A118784A-R68-C18,SA1050EX1XB01442-A118784A-R63-C34)))))),(((((SA1050EX1XB01442-A118784A-R51-C11,SA1050AX1XB01436-A98279A-R12-C22),SA1050DX1XB01437-A95717B-R54-C38),(((SA1050EX1XB01442-A118782A-R55-C25,SA1050EX1XB01442-A118782A-R49-C61),(SA1050EX1XB01442-A118782A-R65-C24,SA1050DX1XB01437-A95717B-R58-C46)),SA1050DX1XB01437-A95717B-R55-C55)),(SA1050EX1XB01442-A118784A-R47-C20,SA1050DX1XB01437-A95717B-R57-C27)),(((((((SA1050EX1XB01442-A118782A-R67-C34,(SA1050EX1XB01442-A118784A-R66-C29,SA1050DX1XB01437-A95717B-R59-C52)),(SA1050EX1XB01442-A118784A-R67-C41,SA1050DX1XB01437-A95717B-R43-C70)),(SA1050EX1XB01442-A118784A-R49-C53,SA1050EX1XB01442-A118782A-R49-C11)),(SA1050EX1XB01442-A118784A-R68-C37,SA1050AX1XB01436-A98181A-R07-C22)),((((SA1050DX1XB01437-A95717B-R60-C34,(SA1050EX1XB01442-A118784A-R53-C26,SA1050EX1XB01442-A118782A-R49-C19)),SA1050EX1XB01442-A118782A-R46-C16),(SA1050EX1XB01442-A118782A-R53-C11,SA1050DX1XB01437-A95717B-R48-C53)),((((SA1050FX1XB01446-A96206B-R36-C33,SA1050EX1XB01442-A118782A-R68-C22),SA1050FX1XB01446-A96206B-R38-C21),(SA1050FX1XB01446-A96206B-R64-C22,(SA1050FX1XB01446-A96206B-R40-C60,(SA1050FX1XB01446-A96206B-R41-C31,SA1050FX1XB01446-A96206B-R36-C45)))),((SA1050FX1XB01446-A96206B-R54-C55,((SA1050FX1XB01446-A96206B-R36-C62,SA1050FX1XB01446-A96206B-R62-C12),SA1050FX1XB01446-A96206B-R63-C65)),((SA1050FX1XB01446-A96206B-R62-C64,SA1050EX1XB01442-A118782A-R62-C19),(SA1050FX1XB01446-A96206B-R42-C45,(SA1050FX1XB01446-A96206B-R69-C13,SA1050FX1XB01446-A96206B-R63-C18))))))),(SA1050EX1XB01442-A118784A-R61-C34,(SA1050EX1XB01442-A118784A-R64-C56,SA1050EX1XB01442-A118782A-R54-C19))),((SA1050EX1XB01442-A118784A-R49-C48,SA1050EX1XB01442-A118782A-R56-C64),(SA1050FX1XB01446-A96206B-R65-C21,SA1050EX1XB01442-A118784A-R61-C27))))))),(((((SA1050EX1XB01442-A118782A-R48-C34,SA1050DX1XB01437-A95717B-R55-C56),SA1050EX1XB01442-A118782A-R46-C12),(SA1050DX1XB01437-A95717B-R54-C69,SA1050DX1XB01437-A95717B-R54-C19)),((((SA1050EX1XB01442-A118782A-R47-C51,(SA1050EX1XB01442-A118782A-R60-C08,SA1050EX1XB01442-A118782A-R57-C65)),((SA1050EX1XB01442-A118784A-R50-C65,SA1050EX1XB01442-A118784A-R49-C36),(SA1050EX1XB01442-A118784A-R57-C27,SA1050EX1XB01442-A118782A-R61-C25))),(SA1050FX1XB01446-A96206B-R55-C50,(SA1050EX1XB01442-A118782A-R61-C40,SA1050EX1XB01442-A118782A-R47-C17))),SA1050DX1XB01437-A95717B-R54-C17)),((((((SA1050EX1XB01442-A118784A-R52-C15,SA1050EX1XB01442-A118784A-R51-C59),SA1050EX1XB01442-A118784A-R62-C07),((SA1050EX1XB01442-A118782A-R48-C64,(SA1050EX1XB01442-A118784A-R64-C50,SA1050EX1XB01442-A118784A-R56-C48)),SA1050EX1XB01442-A118784A-R69-C19)),(SA1050EX1XB01442-A118784A-R57-C58,SA1050DX1XB01437-A95717B-R54-C13)),((SA1050EX1XB01442-A118784A-R63-C55,SA1050EX1XB01442-A118784A-R62-C44),((SA1050EX1XB01442-A118784A-R62-C67,SA1050EX1XB01442-A118784A-R62-C20),(SA1050EX1XB01442-A118784A-R55-C07,SA1050EX1XB01442-A118782A-R68-C52)))),(((SA1050EX1XB01442-A118784A-R61-C35,SA1050EX1XB01442-A118782A-R67-C16),((SA1050EX1XB01442-A118784A-R61-C44,(((SA1050EX1XB01442-A118784A-R58-C50,SA1050EX1XB01442-A118784A-R54-C44),(SA1050EX1XB01442-A118782A-R50-C41,(SA1050EX1XB01442-A118784A-R55-C60,SA1050EX1XB01442-A118784A-R49-C56))),SA1050EX1XB01442-A118784A-R65-C62)),(SA1050EX1XB01442-A118784A-R68-C52,SA1050EX1XB01442-A118784A-R54-C27))),(((((SA1050EX1XB01442-A118782A-R65-C29,SA1050EX1XB01442-A118782A-R46-C25),(SA1050EX1XB01442-A118782A-R67-C17,((SA1050EX1XB01442-A118782A-R67-C36,SA1050EX1XB01442-A118784A-R54-C40),SA1050EX1XB01442-A118784A-R63-C08))),((SA1050EX1XB01442-A118784A-R54-C63,SA1050EX1XB01442-A118784A-R46-C39),((SA1050EX1XB01442-A118784A-R66-C24,SA1050EX1XB01442-A118782A-R64-C70),(SA1050EX1XB01442-A118782A-R66-C14,(SA1050EX1XB01442-A118784A-R64-C60,SA1050EX1XB01442-A118784A-R49-C13)))),(((SA1050EX1XB01442-A118784A-R46-C21,((SA1050EX1XB01442-A118782A-R51-C32,SA1050EX1XB01442-A118782A-R51-C51),((SA1050EX1XB01442-A118784A-R54-C12,(SA1050EX1XB01442-A118784A-R65-C57,SA1050EX1XB01442-A118782A-R48-C28)),SA1050EX1XB01442-A118784A-R50-C70))),(SA1050EX1XB01442-A118782A-R64-C47,SA1050EX1XB01442-A118782A-R57-C41)),(SA1050EX1XB01442-A118784A-R68-C67,SA1050EX1XB01442-A118782A-R59-C41))),(((SA1050EX1XB01442-A118782A-R46-C63,(SA1050EX1XB01442-A118784A-R47-C61,SA1050EX1XB01442-A118784A-R47-C47)),(((SA1050EX1XB01442-A118784A-R69-C69,SA1050EX1XB01442-A118784A-R64-C42),SA1050EX1XB01442-A118784A-R54-C13),SA1050EX1XB01442-A118784A-R55-C62)),(SA1050EX1XB01442-A118782A-R47-C67,((SA1050EX1XB01442-A118784A-R62-C64,SA1050EX1XB01442-A118784A-R54-C17),(SA1050EX1XB01442-A118784A-R58-C57,SA1050EX1XB01442-A118784A-R45-C18))))),((((SA1050EX1XB01442-A118782A-R52-C32,SA1050EX1XB01442-A118782A-R61-C28),SA1050EX1XB01442-A118782A-R60-C41),SA1050EX1XB01442-A118784A-R63-C24),(SA1050EX1XB01442-A118782A-R46-C54,(((SA1050EX1XB01442-A118784A-R68-C57,SA1050EX1XB01442-A118784A-R50-C11),SA1050EX1XB01442-A118782A-R64-C61),((SA1050EX1XB01442-A118784A-R64-C41,SA1050EX1XB01442-A118784A-R51-C69),SA1050EX1XB01442-A118782A-R48-C41))),(SA1050EX1XB01442-A118782A-R48-C52,(SA1050EX1XB01442-A118782A-R64-C59,SA1050EX1XB01442-A118782A-R59-C08))))))))),((((SA1050DX1XB01437-A95717B-R60-C46,SA1050DX1XB01437-A95717B-R58-C43),(SA1050DX1XB01437-A95717B-R58-C48,(SA1050DX1XB01437-A95717B-R53-C50,SA1050DX1XB01437-A95717B-R50-C18))),((SA1050DX1XB01437-A95717B-R56-C62,(SA1050AX1XB01436-A98279A-R19-C67,SA1050AX1XB01436-A98181A-R35-C22)),(SA1050AX1XB01436-A98279A-R11-C08,(SA1050AX1XB01436-A98279A-R20-C63,SA1050AX1XB01436-A98279A-R07-C09)))),((SA1050DX1XB01437-A95717B-R54-C25,SA1050DX1XB01437-A95717B-R41-C68),(SA1050DX1XB01437-A95717B-R55-C38,((SA1050DX1XB01437-A95717B-R57-C22,SA1050DX1XB01437-A95717B-R54-C35),(SA1050DX1XB01437-A95717B-R46-C33,SA1050DX1XB01437-A95717B-R41-C67))),SA1050FX1XB01446-A96206B-R44-C19),((((SA1050DX1XB01437-A95717B-R59-C36,SA1050DX1XB01437-A95717B-R53-C68),SA1050DX1XB01437-A95717B-R59-C55),((SA1050DX1XB01437-A95717B-R43-C30,SA1050DX1XB01437-A95717B-R42-C46),(SA1050DX1XB01437-A95717B-R56-C13,(SA1050DX1XB01437-A95717B-R56-C48,SA1050DX1XB01437-A95717B-R56-C28)))),((((SA1050DX1XB01437-A95717B-R42-C62,SA1050DX1XB01437-A95717B-R41-C32),SA1050DX1XB01437-A95717B-R53-C09),(SA1050DX1XB01437-A95717B-R60-C36,(((SA1050DX1XB01437-A95717B-R52-C18,SA1050DX1XB01437-A95717B-R50-C55),(SA1050DX1XB01437-A95717B-R45-C50,SA1050DX1XB01437-A95717B-R43-C29)),((SA1050DX1XB01437-A95717B-R45-C58,((SA1050DX1XB01437-A95717B-R55-C29,(SA1050DX1XB01437-A95717B-R60-C68,SA1050DX1XB01437-A95717B-R59-C31)),SA1050DX1XB01437-A95717B-R56-C17)),((((SA1050DX1XB01437-A95717B-R59-C62,SA1050DX1XB01437-A95717B-R47-C43),SA1050DX1XB01437-A95717B-R45-C55),(SA1050DX1XB01437-A95717B-R49-C13,SA1050DX1XB01437-A95717B-R47-C50)),SA1050DX1XB01437-A95717B-R47-C62))))),((((SA1050FX1XB01446-A96206B-R36-C31,(SA1050FX1XB01446-A96206B-R67-C51,SA1050FX1XB01446-A96206B-R54-C42)),(SA1050DX1XB01437-A95717B-R54-C11,(SA1050DX1XB01437-A95717B-R55-C25,SA1050DX1XB01437-A95717B-R48-C64))),(SA1050FX1XB01446-A96206B-R37-C26,SA1050DX1XB01437-A95717B-R43-C42)),((SA1050DX1XB01437-A95717B-R61-C25,SA1050DX1XB01437-A95717B-R59-C11),(((((SA1050DX1XB01437-A95717B-R56-C42,SA1050DX1XB01437-A95717B-R43-C55),((SA1050DX1XB01437-A95717B-R42-C26,(SA1050DX1XB01437-A95717B-R53-C48,(SA1050DX1XB01437-A95717B-R56-C58,SA1050DX1XB01437-A95717B-R54-C55))),(SA1050DX1XB01437-A95717B-R57-C41,SA1050DX1XB01437-A95717B-R54-C07))),((SA1050DX1XB01437-A95717B-R43-C38,(SA1050DX1XB01437-A95717B-R54-C48,SA1050DX1XB01437-A95717B-R46-C31)),(SA1050DX1XB01437-A95717B-R60-C37,SA1050DX1XB01437-A95717B-R50-C07))),(((SA1050DX1XB01437-A95717B-R42-C17,(SA1050DX1XB01437-A95717B-R54-C64,SA1050DX1XB01437-A95717B-R48-C57)),SA1050DX1XB01437-A95717B-R44-C59),((SA1050DX1XB01437-A95717B-R45-C68,SA1050DX1XB01437-A95717B-R41-C15),SA1050DX1XB01437-A95717B-R47-C56))),((SA1050DX1XB01437-A95717B-R55-C30,(SA1050DX1XB01437-A95717B-R59-C18,SA1050DX1XB01437-A95717B-R54-C68)),SA1050DX1XB01437-A95717B-R59-C14)))))),(((SA1050DX1XB01437-A95717B-R58-C08,(SA1050DX1XB01437-A95717B-R60-C30,SA1050DX1XB01437-A95717B-R58-C51)),((SA1050DX1XB01437-A95717B-R61-C62,SA1050DX1XB01437-A95717B-R47-C38),(((SA1050DX1XB01437-A95717B-R60-C40,SA1050DX1XB01437-A95717B-R61-C26),(SA1050DX1XB01437-A95717B-R53-C38,SA1050DX1XB01437-A95717B-R42-C43)),(SA1050DX1XB01437-A95717B-R47-C64,(SA1050DX1XB01437-A95717B-R65-C11,SA1050DX1XB01437-A95717B-R57-C07))))),((SA1050EX1XB01442-A118784A-R45-C62,(SA1050DX1XB01437-A95717B-R56-C59,SA1050DX1XB01437-A95717B-R48-C20)),SA1050EX1XB01442-A118782A-R61-C64)))),((SA1050FX1XB01446-A96206B-R61-C12,(SA1050DX1XB01437-A95717B-R56-C35,SA1050DX1XB01437-A95717B-R55-C59)),((SA1050DX1XB01437-A95717B-R61-C20,SA1050DX1XB01437-A95717B-R46-C22),((SA1050DX1XB01437-A95717B-R58-C65,(SA1050DX1XB01437-A95717B-R44-C11,(SA1050DX1XB01437-A95717B-R61-C61,SA1050DX1XB01437-A95717B-R55-C16))),(SA1050DX1XB01437-A95717B-R62-C22,SA1050DX1XB01437-A95717B-R55-C50))))),((SA1050DX1XB01437-A95717B-R54-C51,SA1050DX1XB01437-A95717B-R45-C33),(SA1050DX1XB01437-A95717B-R55-C49,(SA1050DX1XB01437-A95717B-R61-C14,(SA1050DX1XB01437-A95717B-R59-C39,SA1050DX1XB01437-A95717B-R53-C44))))),((SA1050FX1XB01446-A96206B-R62-C29,(SA1050FX1XB01446-A96206B-R57-C41,SA1050DX1XB01437-A95717B-R41-C53)),(SA1050FX1XB01446-A96206B-R54-C34,(SA1050FX1XB01446-A96206B-R69-C69,SA1050FX1XB01446-A96206B-R59-C54)))),(((SA1050FX1XB01446-A96206B-R41-C37,SA1050FX1XB01446-A96206B-R65-C08),(SA1050FX1XB01446-A96206B-R57-C38,SA1050FX1XB01446-A96206B-R44-C07)),(SA1050FX1XB01446-A96206B-R38-C45,SA1050FX1XB01446-A96206B-R38-C44))),((((SA1050FX1XB01446-A96206B-R60-C54,SA1050FX1XB01446-A96206B-R56-C59),((SA1050FX1XB01446-A96206B-R41-C43,SA1050FX1XB01446-A96206B-R37-C38),((SA1050FX1XB01446-A96206B-R65-C14,SA1050FX1XB01446-A96206B-R38-C23),SA1050FX1XB01446-A96206B-R38-C42))),(((SA1050FX1XB01446-A96206B-R44-C39,SA1050FX1XB01446-A96206B-R54-C17),SA1050FX1XB01446-A96206B-R36-C36),((SA1050FX1XB01446-A96206B-R65-C43,SA1050FX1XB01446-A96206B-R64-C40),(SA1050FX1XB01446-A96206B-R65-C45,SA1050FX1XB01446-A96206B-R33-C35)))),(((SA1050FX1XB01446-A96206B-R64-C12,SA1050FX1XB01446-A96206B-R62-C61),((SA1050FX1XB01446-A96206B-R36-C64,SA1050FX1XB01446-A96206B-R36-C35),(SA1050FX1XB01446-A96206B-R63-C20,SA1050FX1XB01446-A96206B-R40-C48))),((SA1050FX1XB01446-A96206B-R65-C56,(SA1050FX1XB01446-A96206B-R63-C19,SA1050FX1XB01446-A96206B-R40-C63)),(SA1050FX1XB01446-A96206B-R41-C35,(SA1050FX1XB01446-A96206B-R62-C26,SA1050FX1XB01446-A96206B-R33-C22)),(((((SA1050FX1XB01446-A96206B-R56-C16,SA1050FX1XB01446-A96206B-R46-C62),SA1050FX1XB01446-A96206B-R58-C26),SA1050FX1XB01446-A96206B-R55-C56),((SA1050FX1XB01446-A96206B-R64-C24,SA1050FX1XB01446-A96206B-R37-C27),(SA1050FX1XB01446-A96206B-R64-C36,SA1050FX1XB01446-A96206B-R44-C44))),((((SA1050FX1XB01446-A96206B-R41-C32,SA1050FX1XB01446-A96206B-R33-C31),SA1050FX1XB01446-A96206B-R58-C44),((SA1050FX1XB01446-A96206B-R56-C51,SA1050FX1XB01446-A96206B-R54-C28),SA1050FX1XB01446-A96206B-R70-C26)),(((((SA1050FX1XB01446-A96206B-R63-C24,SA1050FX1XB01446-A96206B-R39-C64),(SA1050FX1XB01446-A96206B-R40-C43,SA1050FX1XB01446-A96206B-R36-C18)),(SA1050FX1XB01446-A96206B-R42-C32,(((SA1050FX1XB01446-A96206B-R64-C38,SA1050FX1XB01446-A96206B-R36-C17),(SA1050FX1XB01446-A96206B-R64-C51,SA1050FX1XB01446-A96206B-R64-C26)),SA1050FX1XB01446-A96206B-R36-C56))),(SA1050FX1XB01446-A96206B-R36-C49,(SA1050FX1XB01446-A96206B-R56-C10,SA1050FX1XB01446-A96206B-R41-C34))),(SA1050FX1XB01446-A96206B-R64-C14,(SA1050FX1XB01446-A96206B-R55-C08,SA1050FX1XB01446-A96206B-R36-C40))))))))),(((SA1050FX1XB01446-A96206B-R33-C36,SA1050FX1XB01446-A96206B-R45-C70),SA1050FX1XB01446-A96206B-R69-C55),(SA1050FX1XB01446-A96206B-R36-C29,(SA1050FX1XB01446-A96206B-R63-C50,SA1050FX1XB01446-A96206B-R62-C21)))),(((SA1050FX1XB01446-A96206B-R66-C61,SA1050FX1XB01446-A96206B-R56-C70),(SA1050FX1XB01446-A96206B-R61-C67,SA1050FX1XB01446-A96206B-R54-C33)),(((SA1050FX1XB01446-A96206B-R54-C51,SA1050FX1XB01446-A96206B-R64-C42),SA1050FX1XB01446-A96206B-R56-C32),(SA1050FX1XB01446-A96206B-R65-C59,(SA1050FX1XB01446-A96206B-R64-C54,(SA1050FX1XB01446-A96206B-R65-C39,SA1050FX1XB01446-A96206B-R35-C30)))))),(SA1050FX1XB01446-A96206B-R70-C37,SA1050FX1XB01446-A96206B-R64-C62)),(SA1050FX1XB01446-A96206B-R36-C67,SA1050FX1XB01446-A96206B-R67-C56),((SA1050FX1XB01446-A96206B-R70-C25,(SA1050FX1XB01446-A96206B-R70-C27,SA1050FX1XB01446-A96206B-R44-C62)),SA1050FX1XB01446-A96206B-R67-C67))
