# Supplementary material for: A zero-agnostic model for copy number evolution in cancer
Source: PLoS Comput Biol. 2023 Nov 9;19(11):e1011590. doi: 10.1371/journal.pcbi.1011590 (PMC10662746; doi:10.1371/journal.pcbi.1011590)
Supplement: S1 Data — Twenty-eight patient copy number phylogenies (Newick) inferred by Sitka and Lazac on single-cell sequencing of human breast and ovarian tumor samples. (ZIP) [file pcbi.1011590.s002.zip › supp_data/trees/lazac/SA039_hscn_tree.newick]

(SA039-A96226B-R70-C10,SA039-A96226B-R70-C18,SA039-A96226B-R69-C39,SA039-A96226B-R68-C39,SA039-A96226B-R69-C37,SA039-A96226B-R67-C54,SA039-A96226B-R67-C35,SA039-A96226B-R66-C11,SA039-A96226B-R66-C61,SA039-A96226B-R65-C19,SA039-A96226B-R64-C14,SA039-A96226B-R63-C38,SA039-A96226B-R63-C23,SA039-A96226B-R62-C64,SA039-A96226B-R61-C44,SA039-A96226B-R62-C60,SA039-A96226B-R61-C11,SA039-A96226B-R59-C70,SA039-A96226B-R58-C27,SA039-A96226B-R56-C49,SA039-A96226B-R57-C37,SA039-A96226B-R55-C23,SA039-A96199B-R57-C68,SA039-A96226B-R54-C42,SA039-A96226B-R51-C40,SA039-A96226B-R55-C18,SA039-A96226B-R54-C63,SA039-A96199B-R57-C67,SA039-A96199B-R57-C66,SA039-A96199B-R57-C65,SA039-A96199B-R57-C63,SA039-A96199B-R57-C61,SA039-A96199B-R57-C60,SA039-A96199B-R57-C55,SA039-A96199B-R57-C40,SA039-A96199B-R57-C36,SA039-A96199B-R57-C46,SA039-A96199B-R57-C43,SA039-A96199B-R57-C37,SA039-A96199B-R57-C35,SA039-A96199B-R57-C33,SA039-A96199B-R57-C32,SA039-A96199B-R57-C31,SA039-A96199B-R57-C27,SA039-A96199B-R57-C24,SA039-A96199B-R57-C23,SA039-A96199B-R57-C22,SA039-A96199B-R57-C20,SA039-A96199B-R57-C19,SA039-A96199B-R57-C18,SA039-A96199B-R57-C16,SA039-A96199B-R57-C15,SA039-A96199B-R57-C14,SA039-A96199B-R57-C13,SA039-A96199B-R57-C11,SA039-A96199B-R57-C08,SA039-A96199B-R56-C68,SA039-A96199B-R56-C69,SA039-A96199B-R56-C65,SA039-A96199B-R56-C64,SA039-A96199B-R56-C62,SA039-A96199B-R56-C61,SA039-A96199B-R56-C60,SA039-A96199B-R56-C55,SA039-A96199B-R56-C54,SA039-A96199B-R56-C52,SA039-A96199B-R56-C50,SA039-A96199B-R56-C47,SA039-A96199B-R56-C46,SA039-A96199B-R56-C43,SA039-A96199B-R56-C42,SA039-A96199B-R56-C35,SA039-A96199B-R56-C31,SA039-A96199B-R56-C27,SA039-A96199B-R56-C30,SA039-A96199B-R56-C29,SA039-A96199B-R56-C26,SA039-A96199B-R56-C24,SA039-A96199B-R56-C22,SA039-A96199B-R56-C23,SA039-A96199B-R56-C19,SA039-A96199B-R56-C18,SA039-A96199B-R56-C15,SA039-A96199B-R56-C10,SA039-A96199B-R56-C11,SA039-A96199B-R55-C70,SA039-A96199B-R56-C07,SA039-A96199B-R55-C67,SA039-A96199B-R55-C63,SA039-A96199B-R55-C62,SA039-A96199B-R55-C59,SA039-A96199B-R55-C55,SA039-A96199B-R55-C54,SA039-A96199B-R55-C52,SA039-A96199B-R55-C51,SA039-A96199B-R55-C50,SA039-A96199B-R55-C48,SA039-A96199B-R55-C47,SA039-A96199B-R55-C45,SA039-A96199B-R55-C43,SA039-A96199B-R55-C42,SA039-A96199B-R55-C38,SA039-A96199B-R55-C37,SA039-A96199B-R55-C33,SA039-A96199B-R55-C32,SA039-A96199B-R55-C27,SA039-A96199B-R55-C26,SA039-A96199B-R55-C24,SA039-A96199B-R55-C25,SA039-A96199B-R55-C23,SA039-A96199B-R55-C21,SA039-A96199B-R55-C20,SA039-A96199B-R55-C19,SA039-A96199B-R55-C17,SA039-A96199B-R55-C12,SA039-A96199B-R55-C16,SA039-A96199B-R55-C11,SA039-A96199B-R55-C09,SA039-A96199B-R55-C08,SA039-A96199B-R54-C69,SA039-A96199B-R54-C68,SA039-A96199B-R54-C66,SA039-A96199B-R54-C65,SA039-A96199B-R54-C62,SA039-A96199B-R54-C61,SA039-A96199B-R54-C60,SA039-A96199B-R54-C59,SA039-A96199B-R54-C56,SA039-A96199B-R54-C57,SA039-A96199B-R54-C53,SA039-A96199B-R54-C50,SA039-A96199B-R54-C47,SA039-A96199B-R54-C46,SA039-A96199B-R54-C45,SA039-A96199B-R54-C42,SA039-A96199B-R54-C36,SA039-A96199B-R54-C33,SA039-A96199B-R54-C29,SA039-A96199B-R54-C28,SA039-A96199B-R54-C26,SA039-A96199B-R54-C25,SA039-A96199B-R54-C20,SA039-A96199B-R54-C19,SA039-A96199B-R54-C15,SA039-A96199B-R54-C14,SA039-A96199B-R53-C70,SA039-A96199B-R53-C69,SA039-A96199B-R53-C68,SA039-A96199B-R53-C67,SA039-A96199B-R53-C64,SA039-A96199B-R53-C56,SA039-A96199B-R53-C53,SA039-A96199B-R53-C51,SA039-A96199B-R53-C48,SA039-A96199B-R53-C47,SA039-A96199B-R53-C44,SA039-A96199B-R53-C43,SA039-A96199B-R53-C38,SA039-A96199B-R53-C42,SA039-A96199B-R53-C41,SA039-A96199B-R53-C33,SA039-A96199B-R53-C31,SA039-A96199B-R53-C28,SA039-A96199B-R53-C27,SA039-A96199B-R53-C26,SA039-A96199B-R53-C24,SA039-A96199B-R53-C22,SA039-A96199B-R53-C23,SA039-A96199B-R53-C21,SA039-A96199B-R53-C15,SA039-A96199B-R53-C13,SA039-A96199B-R53-C11,SA039-A96199B-R53-C08,SA039-A96199B-R52-C70,SA039-A96199B-R52-C60,SA039-A96199B-R52-C57,SA039-A96199B-R52-C63,SA039-A96199B-R52-C61,SA039-A96199B-R52-C52,SA039-A96199B-R52-C54,SA039-A96199B-R52-C50,SA039-A96199B-R52-C49,SA039-A96199B-R52-C44,SA039-A96199B-R52-C42,SA039-A96199B-R52-C41,SA039-A96199B-R52-C40,SA039-A96199B-R52-C39,SA039-A96199B-R52-C37,SA039-A96199B-R52-C36,SA039-A96199B-R52-C32,SA039-A96199B-R52-C30,SA039-A96199B-R52-C29,SA039-A96199B-R52-C27,SA039-A96199B-R52-C22,SA039-A96199B-R52-C21,SA039-A96199B-R52-C20,SA039-A96199B-R52-C19,SA039-A96199B-R52-C18,SA039-A96199B-R52-C16,SA039-A96199B-R52-C15,SA039-A96199B-R52-C13,SA039-A96199B-R52-C11,SA039-A96199B-R52-C12,SA039-A96199B-R52-C10,SA039-A96199B-R52-C09,SA039-A96199B-R51-C70,SA039-A96199B-R51-C69,SA039-A96199B-R51-C66,SA039-A96199B-R51-C62,SA039-A96199B-R51-C65,SA039-A96199B-R51-C61,SA039-A96199B-R51-C59,SA039-A96199B-R51-C57,SA039-A96199B-R51-C54,SA039-A96199B-R51-C47,SA039-A96199B-R51-C49,SA039-A96199B-R51-C45,SA039-A96199B-R51-C39,SA039-A96199B-R51-C38,SA039-A96199B-R51-C37,SA039-A96199B-R51-C34,SA039-A96199B-R51-C32,SA039-A96199B-R51-C30,SA039-A96199B-R51-C29,SA039-A96199B-R51-C28,SA039-A96199B-R51-C20,SA039-A96199B-R51-C19,SA039-A96199B-R51-C16,SA039-A96199B-R51-C14,SA039-A96199B-R51-C12,SA039-A96199B-R51-C08,SA039-A96199B-R51-C07,SA039-A96199B-R50-C70,SA039-A96199B-R50-C68,SA039-A96199B-R50-C67,SA039-A96199B-R50-C64,SA039-A96199B-R50-C66,SA039-A96199B-R50-C65,SA039-A96199B-R50-C63,SA039-A96199B-R50-C60,SA039-A96199B-R50-C56,SA039-A96199B-R50-C57,SA039-A96199B-R50-C55,SA039-A96199B-R50-C52,SA039-A96199B-R50-C51,SA039-A96199B-R50-C50,SA039-A96199B-R50-C48,SA039-A96199B-R50-C46,SA039-A96199B-R50-C43,SA039-A96199B-R50-C42,SA039-A96199B-R50-C40,SA039-A96199B-R50-C38,SA039-A96199B-R50-C35,SA039-A96199B-R50-C34,SA039-A96199B-R50-C31,SA039-A96199B-R50-C24,SA039-A96199B-R50-C27,SA039-A96199B-R50-C22,SA039-A96199B-R50-C21,SA039-A96199B-R50-C20,SA039-A96199B-R50-C18,SA039-A96199B-R50-C15,SA039-A96199B-R50-C10,SA039-A96199B-R50-C08,SA039-A96199B-R49-C69,SA039-A96199B-R49-C67,SA039-A96199B-R49-C66,SA039-A96199B-R49-C65,SA039-A96199B-R49-C64,SA039-A96199B-R49-C63,SA039-A96199B-R49-C62,SA039-A96199B-R49-C60,SA039-A96199B-R49-C59,SA039-A96199B-R49-C57,SA039-A96199B-R49-C54,SA039-A96199B-R49-C52,SA039-A96199B-R49-C51,SA039-A96199B-R49-C37,SA039-A96199B-R49-C46,SA039-A96199B-R49-C44,SA039-A96199B-R49-C41,SA039-A96199B-R49-C40,SA039-A96199B-R49-C32,SA039-A96199B-R49-C31,SA039-A96199B-R49-C30,SA039-A96199B-R49-C29,SA039-A96199B-R49-C26,SA039-A96199B-R49-C27,SA039-A96199B-R49-C22,SA039-A96199B-R49-C24,SA039-A96199B-R49-C21,SA039-A96199B-R49-C20,SA039-A96199B-R49-C19,SA039-A96199B-R49-C15,SA039-A96199B-R49-C14,SA039-A96199B-R49-C13,SA039-A96199B-R49-C12,SA039-A96199B-R49-C11,SA039-A96199B-R49-C09,SA039-A96199B-R49-C07,SA039-A96199B-R48-C65,SA039-A96199B-R48-C63,SA039-A96199B-R48-C61,SA039-A96199B-R48-C60,SA039-A96199B-R48-C57,SA039-A96199B-R48-C56,SA039-A96199B-R48-C55,SA039-A96199B-R48-C54,SA039-A96199B-R48-C52,SA039-A96199B-R48-C53,SA039-A96199B-R48-C48,SA039-A96199B-R48-C47,SA039-A96199B-R48-C46,SA039-A96199B-R48-C44,SA039-A96199B-R48-C38,SA039-A96199B-R48-C40,SA039-A96199B-R48-C32,SA039-A96199B-R48-C30,SA039-A96199B-R48-C29,SA039-A96199B-R48-C28,SA039-A96199B-R48-C26,SA039-A96199B-R48-C25,SA039-A96199B-R48-C24,SA039-A96199B-R48-C22,SA039-A96199B-R48-C21,SA039-A96199B-R48-C20,SA039-A96199B-R48-C18,SA039-A96199B-R48-C16,SA039-A96199B-R48-C15,SA039-A96199B-R48-C13,SA039-A96199B-R48-C11,SA039-A96199B-R47-C61,SA039-A96199B-R48-C10,SA039-A96199B-R47-C59,SA039-A96199B-R47-C57,SA039-A96199B-R47-C55,SA039-A96199B-R47-C54,SA039-A96199B-R47-C53,SA039-A96199B-R47-C51,SA039-A96199B-R47-C50,SA039-A96199B-R47-C49,SA039-A96199B-R47-C47,SA039-A96199B-R47-C46,SA039-A96199B-R47-C42,SA039-A96199B-R47-C40,SA039-A96199B-R47-C41,SA039-A96199B-R47-C37,SA039-A96199B-R47-C35,SA039-A96199B-R47-C34,SA039-A96199B-R47-C30,SA039-A96199B-R47-C27,SA039-A96199B-R47-C26,SA039-A96199B-R47-C20,SA039-A96199B-R47-C25,SA039-A96199B-R47-C14,SA039-A96199B-R47-C19,SA039-A96199B-R47-C17,SA039-A96199B-R47-C12,SA039-A96199B-R47-C09,SA039-A96199B-R46-C63,SA039-A96199B-R46-C64,SA039-A96199B-R46-C59,SA039-A96199B-R47-C08,SA039-A96199B-R47-C07,SA039-A96199B-R46-C52,SA039-A96199B-R46-C50,SA039-A96199B-R46-C47,SA039-A96199B-R46-C46,SA039-A96199B-R46-C41,SA039-A96199B-R46-C42,SA039-A96199B-R46-C38,SA039-A96199B-R46-C37,SA039-A96199B-R46-C34,SA039-A96199B-R46-C29,SA039-A96199B-R46-C28,SA039-A96199B-R46-C26,SA039-A96199B-R46-C19,SA039-A96199B-R46-C18,SA039-A96199B-R46-C14,SA039-A96199B-R46-C11,SA039-A96199B-R46-C10,SA039-A96199B-R46-C09,SA039-A96199B-R45-C63,SA039-A96199B-R45-C60,SA039-A96199B-R45-C59,SA039-A96199B-R45-C57,SA039-A96199B-R45-C54,SA039-A96199B-R45-C55,SA039-A96199B-R45-C51,SA039-A96199B-R45-C48,SA039-A96199B-R45-C44,SA039-A96199B-R45-C45,SA039-A96199B-R45-C41,SA039-A96199B-R45-C39,SA039-A96199B-R45-C35,SA039-A96199B-R45-C34,SA039-A96199B-R45-C33,SA039-A96199B-R45-C31,SA039-A96199B-R45-C25,SA039-A96199B-R45-C23,SA039-A96199B-R45-C21,SA039-A96199B-R45-C20,SA039-A96199B-R45-C17,SA039-A96199B-R45-C14,SA039-A96199B-R45-C12,SA039-A96199B-R44-C63,SA039-A96199B-R44-C59,SA039-A96199B-R45-C08,SA039-A96199B-R44-C64,SA039-A96199B-R44-C57,SA039-A96199B-R44-C56,SA039-A96199B-R44-C54,SA039-A96199B-R44-C53,SA039-A96199B-R44-C52,SA039-A96199B-R44-C50,SA039-A96199B-R44-C49,SA039-A96199B-R44-C48,SA039-A96199B-R44-C46,SA039-A96199B-R44-C44,SA039-A96199B-R44-C43,SA039-A96199B-R44-C39,SA039-A96199B-R44-C38,SA039-A96199B-R44-C37,SA039-A96199B-R44-C33,SA039-A96199B-R44-C32,SA039-A96199B-R44-C31,SA039-A96199B-R44-C29,SA039-A96199B-R44-C24,SA039-A96199B-R44-C28,SA039-A96199B-R44-C23,SA039-A96199B-R44-C19,SA039-A96199B-R44-C18,SA039-A96199B-R44-C16,SA039-A96199B-R44-C15,SA039-A96199B-R44-C10,SA039-A96199B-R44-C08,SA039-A96199B-R44-C07,SA039-A96199B-R43-C64,SA039-A96199B-R43-C63,SA039-A96199B-R43-C61,SA039-A96199B-R43-C55,SA039-A96199B-R43-C54,SA039-A96199B-R43-C52,SA039-A96199B-R43-C51,SA039-A96199B-R43-C50,SA039-A96199B-R43-C47,SA039-A96199B-R43-C46,SA039-A96199B-R43-C45,SA039-A96199B-R43-C42,SA039-A96199B-R43-C40,SA039-A96199B-R43-C36,SA039-A96199B-R43-C32,SA039-A96199B-R43-C31,SA039-A96199B-R43-C30,SA039-A96199B-R43-C27,SA039-A96199B-R43-C25,SA039-A96199B-R43-C24,SA039-A96199B-R43-C20,SA039-A96199B-R43-C19,SA039-A96199B-R43-C15,SA039-A96199B-R43-C16,SA039-A96199B-R43-C13,SA039-A96199B-R42-C63,SA039-A96199B-R42-C60,SA039-A96199B-R42-C57,SA039-A96199B-R42-C56,SA039-A96199B-R42-C54,SA039-A96199B-R42-C53,SA039-A96199B-R42-C51,SA039-A96199B-R42-C48,SA039-A96199B-R42-C45,SA039-A96199B-R42-C44,SA039-A96199B-R42-C41,SA039-A96199B-R42-C40,SA039-A96199B-R42-C36,SA039-A96199B-R42-C34,SA039-A96199B-R42-C32,SA039-A96199B-R42-C33,SA039-A96199B-R42-C31,SA039-A96199B-R42-C17,SA039-A96199B-R42-C30,SA039-A96199B-R42-C20,SA039-A96199B-R42-C15,SA039-A96199B-R42-C14,SA039-A96199B-R42-C10,SA039-A96199B-R42-C08,SA039-A96199B-R41-C61,SA039-A96199B-R41-C55,SA039-A96199B-R41-C54,SA039-A96199B-R41-C52,SA039-A96199B-R41-C51,SA039-A96199B-R41-C50,SA039-A96199B-R41-C49,SA039-A96199B-R41-C47,SA039-A96199B-R41-C45,SA039-A96199B-R41-C43,SA039-A96199B-R41-C41,SA039-A96199B-R41-C38,SA039-A96199B-R41-C37,SA039-A96199B-R41-C36,SA039-A96199B-R41-C35,SA039-A96199B-R41-C34,SA039-A96199B-R41-C21,SA039-A96199B-R41-C30,SA039-A96199B-R41-C29,SA039-A96199B-R41-C22,SA039-A96199B-R41-C18,SA039-A96199B-R41-C17,SA039-A96199B-R41-C16,SA039-A96199B-R41-C11,SA039-A96199B-R41-C14,SA039-A96199B-R41-C13,SA039-A96199B-R41-C07,SA039-A96199B-R40-C63,SA039-A96199B-R40-C60,SA039-A96199B-R40-C54,SA039-A96199B-R40-C53,SA039-A96199B-R40-C51,SA039-A96199B-R40-C49,SA039-A96199B-R40-C48,SA039-A96199B-R40-C42,SA039-A96199B-R40-C41,SA039-A96199B-R40-C37,SA039-A96199B-R40-C34,SA039-A96199B-R40-C31,SA039-A96199B-R40-C32,SA039-A96199B-R40-C27,SA039-A96199B-R40-C26,SA039-A96199B-R40-C21,SA039-A96199B-R40-C19,SA039-A96199B-R40-C18,SA039-A96199B-R40-C16,SA039-A96199B-R40-C09,SA039-A96199B-R40-C14,SA039-A96199B-R40-C12,SA039-A73047D-R70-C58,SA039-A73047D-R70-C18,SA039-A73047D-R70-C42,SA039-A73047D-R69-C64,SA039-A73047D-R69-C57,SA039-A73047D-R69-C54,SA039-A73047D-R69-C49,SA039-A73047D-R69-C47,SA039-A73047D-R69-C26,SA039-A73047D-R69-C39,SA039-A73047D-R69-C25,SA039-A73047D-R68-C57,SA039-A73047D-R69-C15,SA039-A73047D-R68-C47,SA039-A73047D-R68-C27,SA039-A73047D-R67-C66,SA039-A73047D-R67-C58,SA039-A73047D-R67-C28,SA039-A73047D-R66-C66,SA039-A73047D-R66-C59,SA039-A73047D-R66-C57,SA039-A73047D-R66-C51,SA039-A73047D-R66-C50,SA039-A73047D-R66-C49,SA039-A73047D-R66-C25,SA039-A73047D-R66-C46,SA039-A73047D-R66-C39,SA039-A73047D-R66-C20,SA039-A73047D-R65-C63,SA039-A73047D-R65-C61,SA039-A73047D-R65-C59,SA039-A73047D-R65-C47,SA039-A73047D-R65-C38,SA039-A73047D-R65-C46,SA039-A73047D-R65-C40,SA039-A73047D-R65-C27,SA039-A73047D-R65-C09,SA039-A73047D-R64-C60,SA039-A73047D-R64-C57,SA039-A73047D-R64-C41,SA039-A73047D-R64-C39,SA039-A73047D-R64-C38,SA039-A73047D-R64-C36,SA039-A73047D-R64-C27,SA039-A73047D-R64-C25,SA039-A73047D-R64-C23,SA039-A73047D-R64-C19,SA039-A73047D-R64-C12,SA039-A73047D-R64-C10,SA039-A73047D-R63-C57,SA039-A73047D-R63-C55,SA039-A73047D-R63-C33,SA039-A73047D-R63-C32,SA039-A73047D-R63-C30,SA039-A73047D-R63-C22,SA039-A73047D-R63-C12,SA039-A73047D-R62-C55,SA039-A73047D-R62-C52,SA039-A73047D-R62-C44,SA039-A73047D-R62-C41,SA039-A73047D-R62-C39,SA039-A73047D-R62-C37,SA039-A73047D-R62-C38,SA039-A73047D-R62-C36,SA039-A73047D-R62-C33,SA039-A73047D-R62-C31,SA039-A73047D-R62-C30,SA039-A73047D-R62-C29,SA039-A73047D-R62-C28,SA039-A73047D-R62-C26,SA039-A73047D-R62-C23,SA039-A73047D-R61-C61,SA039-A73047D-R61-C51,SA039-A73047D-R62-C07,SA039-A73047D-R61-C50,SA039-A73047D-R61-C48,SA039-A73047D-R61-C24,SA039-A73047D-R61-C16,SA039-A73047D-R60-C62,SA039-A73047D-R60-C59,SA039-A73047D-R60-C57,SA039-A73047D-R60-C50,SA039-A73047D-R60-C36,SA039-A73047D-R60-C49,SA039-A73047D-R60-C29,SA039-A73047D-R60-C19,SA039-A73047D-R60-C22,SA039-A73047D-R60-C12,SA039-A73047D-R60-C11,SA039-A73047D-R60-C08,SA039-A73047D-R59-C59,SA039-A73047D-R59-C58,SA039-A73047D-R59-C56,SA039-A73047D-R59-C51,SA039-A73047D-R59-C50,SA039-A73047D-R59-C33,SA039-A73047D-R59-C25,SA039-A73047D-R59-C13,SA039-A73047D-R59-C11,SA039-A73047D-R58-C63,SA039-A73047D-R58-C59,SA039-A73047D-R58-C49,SA039-A73047D-R58-C43,SA039-A73047D-R58-C41,SA039-A73047D-R58-C39,SA039-A73047D-R58-C37,SA039-A73047D-R58-C31,SA039-A73047D-R58-C13,SA039-A73047D-R58-C12,SA039-A73047D-R58-C08,SA039-A73047D-R58-C07,SA039-A73047D-R57-C66,SA039-A73047D-R57-C62,SA039-A73047D-R57-C18,SA039-A73047D-R56-C64,SA039-A73047D-R56-C62,SA039-A73047D-R56-C56,SA039-A73047D-R56-C52,SA039-A73047D-R56-C39,SA039-A73047D-R56-C43,SA039-A73047D-R56-C33,SA039-A73047D-R56-C07,SA039-A73047D-R55-C56,SA039-A73047D-R56-C14,SA039-A73047D-R55-C55,SA039-A73047D-R55-C54,SA039-A73047D-R55-C52,SA039-A73047D-R55-C50,SA039-A73047D-R55-C40,SA039-A73047D-R55-C38,SA039-A73047D-R55-C35,SA039-A73047D-R55-C31,SA039-A73047D-R55-C26,SA039-A73047D-R55-C13,SA039-A73047D-R54-C65,SA039-A73047D-R55-C19,SA039-A73047D-R55-C15,SA039-A73047D-R54-C58,SA039-A73047D-R54-C52,SA039-A73047D-R54-C50,SA039-A73047D-R52-C23,SA039-A73047D-R54-C48,SA039-A73047D-R54-C45,SA039-A73047D-R52-C15,SA039-A73047D-R52-C12,SA039-A73047D-R52-C08,SA039-A73047D-R51-C33,SA039-A73047D-R51-C10,SA039-A73047D-R51-C07,SA039-A73047D-R50-C35,SA039-A73047D-R50-C33,SA039-A73047D-R50-C32,SA039-A73047D-R50-C25,SA039-A73047D-R50-C14,SA039-A73047D-R49-C23,SA039-A73047D-R49-C32,SA039-A73047D-R49-C11,SA039-A73047D-R48-C38,SA039-A73047D-R48-C62,SA039-A73047D-R48-C10,SA039-A73047D-R47-C65,SA039-A73047D-R46-C65,SA039-A73047D-R46-C45,SA039-A73047D-R45-C45,SA039-A73047D-R45-C65,SA039-A73047D-R45-C28,SA039-A73047D-R44-C62,SA039-A73047D-R44-C33,SA039-A73047D-R44-C09,SA039-A73047D-R43-C63,SA039-A73047D-R43-C62,SA039-A73047D-R43-C53,SA039-A73047D-R43-C35,SA039-A73047D-R42-C53,SA039-A73047D-R42-C27,SA039-A73047D-R41-C61,SA039-A73047D-R41-C50,SA039-A73047D-R40-C60,SA039-A73047D-R40-C27,SA039-A96199B-R55-C49,SA039-A96199B-R54-C24,SA039-A73047D-R69-C29,SA039-A96199B-R55-C18,SA039-A96199B-R41-C33,SA039-A73047D-R57-C38,SA039-A96199B-R47-C29,SA039-A96199B-R46-C31,(SA039-A73047D-R70-C65,((SA039-A73047D-R67-C18,SA039-A73047D-R62-C21,SA039-A73047D-R54-C68),SA039-A96226B-R67-C25,SA039-A73047D-R69-C46,SA039-A73047D-R64-C08)),(SA039-A96226B-R54-C62,SA039-A96226B-R55-C24,SA039-A73047D-R57-C50),SA039-A96199B-R56-C59,SA039-A73047D-R60-C54,(SA039-A96199B-R55-C69,SA039-A73047D-R45-C47),SA039-A96199B-R47-C62,(SA039-A73047D-R67-C24,SA039-A73047D-R61-C11),SA039-A96199B-R53-C40,(SA039-A73047D-R62-C10,SA039-A73047D-R56-C08),SA039-A96226B-R64-C41,(SA039-A96199B-R50-C19,SA039-A73047D-R62-C11),SA039-A96199B-R43-C29,SA039-A73047D-R70-C16,(SA039-A96226B-R66-C45,SA039-A96199B-R56-C38),SA039-A73047D-R61-C34,(SA039-A96199B-R50-C33,(SA039-A96199B-R54-C32,SA039-A96199B-R53-C66)),SA039-A73047D-R61-C42,SA039-A73047D-R67-C19,(SA039-A96226B-R52-C15,SA039-A96199B-R48-C49),SA039-A96226B-R70-C29,(SA039-A96226B-R60-C52,SA039-A73047D-R50-C24,SA039-A73047D-R66-C26,(SA039-A96226B-R59-C26,SA039-A96226B-R55-C56)),SA039-A96199B-R55-C35,SA039-A96199B-R55-C07,(SA039-A96199B-R54-C63,SA039-A96199B-R41-C62),(SA039-A73047D-R68-C58,SA039-A73047D-R49-C57),(SA039-A96226B-R51-C70,(SA039-A73047D-R67-C38,((SA039-A73047D-R60-C32,(((SA039-A73047D-R61-C53,SA039-A96226B-R65-C21,SA039-A96226B-R65-C20,SA039-A96226B-R56-C38,SA039-A96226B-R55-C60,SA039-A96226B-R51-C38),(SA039-A73047D-R69-C58,((SA039-A96226B-R64-C46,SA039-A73047D-R62-C22),SA039-A96226B-R66-C54,SA039-A96226B-R54-C53,SA039-A96226B-R64-C70,SA039-A73047D-R68-C55,SA039-A73047D-R68-C54,SA039-A73047D-R67-C55,SA039-A73047D-R66-C31,SA039-A73047D-R67-C33,SA039-A73047D-R55-C51,SA039-A73047D-R52-C07)),(SA039-A96226B-R65-C15,SA039-A96226B-R68-C66,((SA039-A96226B-R65-C42,SA039-A96226B-R62-C16),SA039-A96226B-R62-C17,SA039-A96226B-R61-C54,SA039-A96226B-R51-C26,SA039-A73047D-R51-C25),SA039-A96226B-R59-C48,((SA039-A96226B-R60-C27,SA039-A96226B-R62-C40),SA039-A96226B-R57-C36,SA039-A96226B-R64-C44,SA039-A73047D-R66-C35),((SA039-A96226B-R61-C49,(SA039-A73047D-R45-C35,(SA039-A96226B-R52-C12,(SA039-A96226B-R64-C24,SA039-A96226B-R63-C22)))),SA039-A96226B-R65-C53),SA039-A96226B-R59-C39,SA039-A73047D-R59-C16,SA039-A96226B-R55-C07,SA039-A73047D-R67-C52),(SA039-A96226B-R68-C53,SA039-A73047D-R69-C08),(SA039-A96226B-R53-C67,SA039-A73047D-R42-C62),(SA039-A73047D-R55-C11,(SA039-A73047D-R63-C10,SA039-A96226B-R65-C61,SA039-A73047D-R54-C37,SA039-A96226B-R69-C60,SA039-A96226B-R68-C38,SA039-A96226B-R68-C31,SA039-A96226B-R67-C66,SA039-A96226B-R67-C38,SA039-A96226B-R64-C66,SA039-A96226B-R63-C60,SA039-A96226B-R62-C15,SA039-A96226B-R59-C66,SA039-A96226B-R59-C09,SA039-A96226B-R58-C22,SA039-A96226B-R54-C65,SA039-A73047D-R68-C29,SA039-A73047D-R65-C44,SA039-A73047D-R65-C55,SA039-A73047D-R63-C49,SA039-A73047D-R63-C39,SA039-A73047D-R60-C47,SA039-A73047D-R62-C48,SA039-A73047D-R59-C55,SA039-A73047D-R58-C22,SA039-A73047D-R55-C43,SA039-A73047D-R57-C58,SA039-A73047D-R40-C33),SA039-A96226B-R65-C68,SA039-A96226B-R67-C39,SA039-A96226B-R70-C61,SA039-A96226B-R70-C36,SA039-A96226B-R69-C48,SA039-A96226B-R69-C61,SA039-A96226B-R66-C17,SA039-A96226B-R65-C47,SA039-A96226B-R64-C47,SA039-A96226B-R64-C40,SA039-A96226B-R64-C30,SA039-A96226B-R64-C19,SA039-A96226B-R60-C38,SA039-A96226B-R54-C51,SA039-A96226B-R52-C36,SA039-A96226B-R51-C52,SA039-A96226B-R51-C29,SA039-A73047D-R70-C15,SA039-A73047D-R63-C54,SA039-A73047D-R67-C48,SA039-A73047D-R63-C43,SA039-A73047D-R62-C35,SA039-A73047D-R61-C09,SA039-A73047D-R46-C30),(SA039-A96226B-R64-C62,SA039-A73047D-R64-C46),(SA039-A96226B-R68-C61,(SA039-A96226B-R61-C68,SA039-A96226B-R51-C15,SA039-A73047D-R59-C67,SA039-A73047D-R68-C50)),((SA039-A73047D-R54-C30,SA039-A73047D-R49-C21,(SA039-A73047D-R45-C22,SA039-A73047D-R44-C58)),SA039-A96226B-R67-C44,SA039-A96226B-R66-C21),SA039-A73047D-R62-C56,SA039-A96226B-R51-C12,SA039-A73047D-R52-C33,SA039-A96226B-R70-C27,SA039-A96226B-R70-C25,SA039-A96226B-R69-C30,SA039-A96226B-R68-C43,SA039-A96226B-R67-C65,SA039-A96226B-R67-C57,SA039-A96226B-R67-C51,SA039-A96226B-R67-C48,SA039-A96226B-R67-C40,SA039-A96226B-R67-C14,SA039-A96226B-R67-C09,SA039-A96226B-R66-C62,SA039-A96226B-R66-C59,SA039-A96226B-R66-C48,SA039-A96226B-R66-C39,SA039-A96226B-R65-C37,SA039-A96226B-R65-C34,SA039-A96226B-R66-C36,SA039-A96226B-R65-C63,SA039-A96226B-R65-C14,SA039-A96226B-R65-C09,SA039-A96226B-R64-C21,SA039-A96226B-R63-C55,SA039-A96226B-R63-C39,SA039-A96226B-R63-C37,SA039-A96226B-R63-C36,SA039-A96226B-R62-C56,SA039-A96226B-R62-C32,SA039-A96226B-R62-C28,SA039-A96226B-R62-C31,SA039-A96226B-R62-C23,SA039-A96226B-R62-C19,SA039-A96226B-R61-C48,SA039-A96226B-R61-C38,SA039-A96226B-R60-C66,SA039-A96226B-R60-C43,SA039-A96226B-R60-C16,SA039-A96226B-R59-C55,SA039-A96226B-R59-C28,SA039-A96226B-R59-C07,SA039-A96226B-R57-C10,SA039-A96226B-R56-C61,SA039-A96226B-R55-C66,SA039-A96226B-R56-C07,SA039-A96226B-R55-C10,SA039-A96226B-R52-C64,SA039-A96226B-R51-C67,SA039-A96226B-R51-C54,SA039-A96226B-R51-C36,SA039-A96226B-R51-C59,SA039-A73047D-R70-C19,SA039-A96226B-R51-C19,SA039-A73047D-R70-C12,SA039-A73047D-R70-C09,SA039-A73047D-R69-C48,SA039-A73047D-R69-C28,SA039-A73047D-R69-C23,SA039-A73047D-R68-C48,SA039-A73047D-R69-C22,SA039-A73047D-R68-C42,SA039-A73047D-R68-C17,SA039-A73047D-R68-C11,SA039-A73047D-R67-C67,SA039-A73047D-R67-C59,SA039-A73047D-R67-C39,SA039-A73047D-R67-C50,SA039-A73047D-R67-C37,SA039-A73047D-R67-C36,SA039-A73047D-R67-C32,SA039-A73047D-R67-C30,SA039-A73047D-R67-C07,SA039-A73047D-R66-C44,SA039-A73047D-R66-C29,SA039-A73047D-R66-C19,SA039-A73047D-R66-C18,SA039-A73047D-R65-C50,SA039-A73047D-R65-C37,SA039-A73047D-R65-C13,SA039-A73047D-R64-C62,SA039-A73047D-R64-C51,SA039-A73047D-R63-C56,SA039-A73047D-R63-C44,SA039-A73047D-R63-C41,SA039-A73047D-R63-C25,SA039-A73047D-R62-C61,SA039-A73047D-R62-C60,SA039-A73047D-R62-C49,SA039-A73047D-R62-C32,SA039-A73047D-R62-C18,SA039-A73047D-R61-C44,SA039-A73047D-R61-C25,SA039-A73047D-R61-C36,SA039-A73047D-R60-C63,SA039-A73047D-R60-C58,SA039-A73047D-R60-C42,SA039-A73047D-R59-C63,SA039-A73047D-R59-C62,SA039-A73047D-R59-C61,SA039-A73047D-R58-C56,SA039-A73047D-R57-C63,SA039-A73047D-R57-C65,SA039-A73047D-R57-C57,SA039-A73047D-R57-C55,SA039-A73047D-R57-C32,SA039-A73047D-R56-C34,SA039-A73047D-R55-C60,SA039-A73047D-R55-C59,SA039-A73047D-R55-C18,SA039-A73047D-R55-C23,SA039-A73047D-R51-C13,SA039-A73047D-R51-C11,SA039-A73047D-R49-C63,SA039-A73047D-R45-C33),(((SA039-A96226B-R60-C26,((SA039-A96226B-R60-C20,(SA039-A96226B-R59-C45,(((SA039-A96226B-R66-C63,(SA039-A96226B-R54-C12,SA039-A73047D-R61-C41)),SA039-A96226B-R59-C12),(SA039-A96226B-R59-C23,SA039-A96226B-R52-C69)))),SA039-A96226B-R59-C11)),(SA039-A96226B-R66-C34,SA039-A96226B-R56-C68),SA039-A96226B-R60-C10,SA039-A96226B-R66-C10,(SA039-A73047D-R69-C42,SA039-A73047D-R69-C33),SA039-A73047D-R59-C60,SA039-A96226B-R59-C30,SA039-A73047D-R56-C53,SA039-A73047D-R65-C12,SA039-A96226B-R70-C60,SA039-A96226B-R70-C59,SA039-A96226B-R70-C43,SA039-A96226B-R70-C37,SA039-A96226B-R70-C11,SA039-A96226B-R69-C52,SA039-A96226B-R69-C27,SA039-A96226B-R68-C26,SA039-A96226B-R69-C22,SA039-A96226B-R68-C25,SA039-A96226B-R67-C60,SA039-A96226B-R66-C68,SA039-A96226B-R67-C43,SA039-A96226B-R67-C37,SA039-A96226B-R66-C67,SA039-A96226B-R66-C60,SA039-A96226B-R66-C40,SA039-A96226B-R66-C53,SA039-A96226B-R66-C33,SA039-A96226B-R66-C23,SA039-A96226B-R66-C13,SA039-A96226B-R65-C51,SA039-A96226B-R65-C45,SA039-A96226B-R65-C07,SA039-A96226B-R64-C42,SA039-A96226B-R63-C49,SA039-A96226B-R62-C69,SA039-A96226B-R62-C65,SA039-A96226B-R62-C52,SA039-A96226B-R62-C20,SA039-A96226B-R61-C27,SA039-A96226B-R61-C24,SA039-A96226B-R60-C54,SA039-A96226B-R60-C17,SA039-A96226B-R59-C65,SA039-A96226B-R59-C68,SA039-A96226B-R57-C45,SA039-A96226B-R57-C27,SA039-A96226B-R55-C33,SA039-A96226B-R54-C23,SA039-A96226B-R54-C10,SA039-A96226B-R54-C21,SA039-A96226B-R52-C22,SA039-A96226B-R51-C46,SA039-A73047D-R70-C57,SA039-A96226B-R51-C27,SA039-A73047D-R70-C55,SA039-A73047D-R69-C63,SA039-A73047D-R69-C62,SA039-A73047D-R69-C60,SA039-A73047D-R69-C59,SA039-A73047D-R69-C21,SA039-A73047D-R68-C46,SA039-A73047D-R68-C28,SA039-A73047D-R68-C26,SA039-A73047D-R67-C65,SA039-A73047D-R67-C60,SA039-A73047D-R67-C29,SA039-A73047D-R67-C08,SA039-A73047D-R66-C48,SA039-A73047D-R66-C24,SA039-A73047D-R66-C40,SA039-A73047D-R66-C17,SA039-A73047D-R65-C42,SA039-A73047D-R65-C36,SA039-A73047D-R65-C26,SA039-A73047D-R64-C55,SA039-A73047D-R64-C40,SA039-A73047D-R63-C45,SA039-A73047D-R63-C42,SA039-A73047D-R62-C27,SA039-A73047D-R61-C43,SA039-A73047D-R60-C40,SA039-A73047D-R59-C48,SA039-A73047D-R59-C46,SA039-A73047D-R59-C34,SA039-A73047D-R58-C64,SA039-A73047D-R58-C57,SA039-A73047D-R58-C51,SA039-A73047D-R58-C48,SA039-A73047D-R58-C14,SA039-A73047D-R56-C50,SA039-A73047D-R58-C36,SA039-A73047D-R56-C63,SA039-A73047D-R56-C10,SA039-A73047D-R55-C66,SA039-A73047D-R55-C49,SA039-A73047D-R54-C23,SA039-A73047D-R51-C14,SA039-A73047D-R49-C22,SA039-A73047D-R46-C53,SA039-A73047D-R43-C68,SA039-A73047D-R41-C47,SA039-A73047D-R41-C11),SA039-A73047D-R63-C24,SA039-A73047D-R58-C15,SA039-A96226B-R55-C70,SA039-A96226B-R69-C41,SA039-A96226B-R66-C28,SA039-A96226B-R63-C64,SA039-A96226B-R62-C47,SA039-A73047D-R66-C30,SA039-A73047D-R65-C45,SA039-A73047D-R65-C24,SA039-A73047D-R64-C44,SA039-A73047D-R60-C38),((SA039-A96226B-R67-C45,SA039-A96199B-R54-C39),(SA039-A73047D-R70-C10,SA039-A73047D-R68-C39),((((SA039-A96226B-R62-C21,SA039-A73047D-R58-C65),SA039-A73047D-R64-C32),((SA039-A73047D-R40-C45,(SA039-A73047D-R50-C29,SA039-A73047D-R44-C68,SA039-A73047D-R44-C66,SA039-A73047D-R43-C27)),(SA039-A73047D-R68-C35,SA039-A73047D-R48-C63,SA039-A73047D-R44-C50,SA039-A73047D-R43-C21),SA039-A73047D-R64-C35,SA039-A73047D-R59-C21),(SA039-A96226B-R59-C24,SA039-A96226B-R69-C26,(SA039-A96226B-R60-C35,SA039-A73047D-R39-C27)),SA039-A96226B-R63-C09,SA039-A96226B-R69-C35,SA039-A73047D-R39-C67,SA039-A96226B-R55-C21,SA039-A73047D-R64-C43,SA039-A73047D-R64-C29,SA039-A73047D-R59-C29,SA039-A73047D-R57-C17,SA039-A73047D-R57-C15,SA039-A73047D-R55-C16,SA039-A73047D-R54-C47,SA039-A73047D-R49-C56,SA039-A73047D-R44-C70),(((SA039-A96226B-R69-C24,SA039-A73047D-R60-C27),SA039-A73047D-R41-C38,(SA039-A96226B-R68-C67,SA039-A96226B-R54-C57,(SA039-A96226B-R55-C40,SA039-A96226B-R51-C30),SA039-A73047D-R48-C49,SA039-A96226B-R70-C32,SA039-A96226B-R51-C23,SA039-A96226B-R55-C42,SA039-A96199B-R53-C50,SA039-A73047D-R64-C13,SA039-A73047D-R62-C13,SA039-A73047D-R59-C08,SA039-A73047D-R61-C28,SA039-A73047D-R57-C27,SA039-A73047D-R56-C57,SA039-A73047D-R56-C29,SA039-A73047D-R48-C34,SA039-A73047D-R44-C51,SA039-A73047D-R44-C48),(SA039-A96226B-R53-C60,SA039-A96226B-R54-C15,SA039-A73047D-R52-C17),((SA039-A73047D-R56-C17,SA039-A96226B-R56-C62,SA039-A96226B-R53-C46,SA039-A73047D-R41-C13),SA039-A96226B-R52-C17,SA039-A96226B-R55-C57,SA039-A96226B-R53-C27,SA039-A96226B-R52-C32,SA039-A73047D-R54-C61,SA039-A73047D-R44-C32,SA039-A73047D-R43-C18),(SA039-A96226B-R57-C32,(SA039-A73047D-R49-C17,((SA039-A73047D-R60-C61,((SA039-A96226B-R61-C29,SA039-A96226B-R56-C41),(SA039-A73047D-R41-C42,(SA039-A96226B-R56-C14,(((SA039-A96226B-R59-C69,SA039-A96199B-R42-C59),(((SA039-A73047D-R49-C20,SA039-A96199B-R46-C51,SA039-A96226B-R54-C38),SA039-A96199B-R47-C33),(SA039-A96199B-R53-C59,SA039-A96199B-R40-C55,(((SA039-A96226B-R51-C11,SA039-A73047D-R55-C12),(SA039-A96226B-R59-C20,(SA039-A96226B-R61-C64,SA039-A96226B-R51-C33))),SA039-A96199B-R52-C45,(SA039-A96199B-R48-C50,SA039-A96199B-R41-C53))),(SA039-A96199B-R54-C27,((SA039-A73047D-R49-C62,SA039-A73047D-R56-C42),SA039-A73047D-R55-C17)),SA039-A96199B-R46-C24,(SA039-A96226B-R55-C11,SA039-A73047D-R68-C60,SA039-A96226B-R66-C27,SA039-A96226B-R62-C57,SA039-A96226B-R55-C36),SA039-A96199B-R51-C25,((SA039-A96199B-R41-C19,SA039-A96226B-R54-C56,SA039-A73047D-R65-C28),SA039-A73047D-R48-C13,SA039-A96199B-R40-C50,(SA039-A96199B-R47-C63,SA039-A96199B-R41-C15)),(SA039-A96199B-R48-C62,SA039-A96199B-R47-C48),(SA039-A96199B-R45-C13,((SA039-A96226B-R57-C16,SA039-A96226B-R53-C16),SA039-A96226B-R62-C11,(SA039-A96226B-R51-C41,SA039-A73047D-R54-C22,SA039-A73047D-R51-C20),SA039-A73047D-R50-C20,SA039-A96226B-R65-C62,SA039-A96226B-R57-C22),(SA039-A96199B-R54-C08,((SA039-A96199B-R42-C46,SA039-A96199B-R50-C32),(SA039-A73047D-R54-C62,(SA039-A96226B-R60-C64,(SA039-A96199B-R45-C19,SA039-A73047D-R50-C34)))))),SA039-A96199B-R55-C66,(SA039-A96199B-R57-C09,SA039-A96199B-R56-C67),SA039-A96199B-R45-C11,SA039-A96199B-R45-C40,SA039-A73047D-R65-C56)),SA039-A73047D-R49-C54))))),SA039-A73047D-R45-C32))),SA039-A96226B-R56-C32,(((SA039-A96226B-R53-C14,(SA039-A96226B-R61-C22,SA039-A96226B-R56-C54)),(SA039-A96226B-R62-C51,(SA039-A96226B-R68-C42,(SA039-A96226B-R63-C34,SA039-A96226B-R54-C50)))),((SA039-A96226B-R63-C17,SA039-A96226B-R68-C63),(SA039-A96226B-R54-C20,SA039-A96226B-R62-C22)),(SA039-A96226B-R70-C17,SA039-A96226B-R54-C37),SA039-A96226B-R63-C12,SA039-A96226B-R60-C08),SA039-A73047D-R56-C32,SA039-A73047D-R59-C41,SA039-A96226B-R61-C63,SA039-A73047D-R70-C41,SA039-A96226B-R61-C07,SA039-A73047D-R48-C52,SA039-A96226B-R60-C25,SA039-A96226B-R57-C46,SA039-A96226B-R56-C69,SA039-A96226B-R55-C46,SA039-A96226B-R53-C37,SA039-A96226B-R53-C23,SA039-A96226B-R53-C11,SA039-A96226B-R54-C69,SA039-A96226B-R52-C13,SA039-A96226B-R51-C64,SA039-A96226B-R51-C07,SA039-A73047D-R65-C31,SA039-A73047D-R64-C16,SA039-A73047D-R63-C59,SA039-A73047D-R63-C21,SA039-A73047D-R63-C18,SA039-A73047D-R63-C16,SA039-A73047D-R61-C20,SA039-A73047D-R60-C43,SA039-A73047D-R60-C25,SA039-A73047D-R59-C17,SA039-A73047D-R59-C07,SA039-A73047D-R58-C21,SA039-A73047D-R57-C48,SA039-A73047D-R56-C20,SA039-A73047D-R56-C15,SA039-A73047D-R54-C54,SA039-A73047D-R54-C49,SA039-A73047D-R54-C41,SA039-A73047D-R54-C40,SA039-A73047D-R53-C08,SA039-A73047D-R52-C21,SA039-A73047D-R52-C19,SA039-A73047D-R51-C34,SA039-A73047D-R51-C24,SA039-A73047D-R50-C21,SA039-A73047D-R49-C07,SA039-A73047D-R48-C64,SA039-A73047D-R47-C55,SA039-A73047D-R46-C43,SA039-A73047D-R45-C46,SA039-A73047D-R45-C27,SA039-A73047D-R44-C11,SA039-A73047D-R45-C26,SA039-A73047D-R43-C45,SA039-A73047D-R43-C20,SA039-A73047D-R40-C66,SA039-A73047D-R39-C59,SA039-A73047D-R39-C54),SA039-A96226B-R56-C31,SA039-A96226B-R52-C07),(SA039-A73047D-R49-C16,(SA039-A96226B-R60-C36,SA039-A73047D-R58-C50)),SA039-A96226B-R56-C64,SA039-A73047D-R43-C69,SA039-A73047D-R69-C14,SA039-A73047D-R42-C55,(SA039-A73047D-R64-C09,SA039-A73047D-R39-C65),(SA039-A96226B-R59-C15,SA039-A96226B-R55-C47),(SA039-A96226B-R56-C70,(SA039-A96226B-R68-C33,SA039-A96226B-R61-C19),(SA039-A96226B-R67-C52,SA039-A96226B-R64-C18)),SA039-A96226B-R65-C43,SA039-A96226B-R63-C25,SA039-A96226B-R64-C35,SA039-A96226B-R57-C38,SA039-A96226B-R54-C47,SA039-A96226B-R53-C35,SA039-A96226B-R53-C30,SA039-A96226B-R52-C55,SA039-A96226B-R53-C18,SA039-A96226B-R51-C09,SA039-A73047D-R65-C14,SA039-A73047D-R64-C28,SA039-A73047D-R61-C08,SA039-A73047D-R59-C28,SA039-A73047D-R57-C29,SA039-A73047D-R57-C25,SA039-A73047D-R55-C22,SA039-A73047D-R55-C21,SA039-A73047D-R53-C12,SA039-A73047D-R54-C67,SA039-A73047D-R52-C16,SA039-A73047D-R49-C26,SA039-A73047D-R47-C54,SA039-A73047D-R46-C16,SA039-A73047D-R43-C46,SA039-A73047D-R43-C36,SA039-A73047D-R42-C30,SA039-A73047D-R41-C43,SA039-A73047D-R40-C62,SA039-A73047D-R39-C68,SA039-A73047D-R39-C10)))),(SA039-A96226B-R69-C14,SA039-A73047D-R56-C68),(SA039-A73047D-R65-C62,SA039-A73047D-R67-C61,SA039-A73047D-R43-C51))),(SA039-A96226B-R68-C11,SA039-A96226B-R55-C64),SA039-A73047D-R63-C11,(SA039-A73047D-R59-C36,SA039-A73047D-R58-C34)),(SA039-A96199B-R51-C26,SA039-A96199B-R40-C46),(SA039-A73047D-R61-C55,SA039-A73047D-R55-C34),(SA039-A73047D-R39-C53,SA039-A96199B-R57-C69,SA039-A73047D-R67-C46),(((SA039-A96226B-R59-C36,SA039-A73047D-R50-C50),SA039-A73047D-R60-C45),SA039-A96199B-R45-C61,(SA039-A96226B-R61-C18,SA039-A96226B-R54-C28,SA039-A73047D-R44-C65),SA039-A96226B-R66-C66,(SA039-A96226B-R60-C49,SA039-A73047D-R57-C44),(SA039-A73047D-R55-C68,(SA039-A96226B-R67-C47,(SA039-A73047D-R56-C37,(SA039-A96226B-R65-C35,SA039-A96226B-R56-C51)))),(SA039-A73047D-R66-C47,SA039-A73047D-R58-C47),SA039-A96226B-R66-C22,(SA039-A96226B-R56-C10,(SA039-A96226B-R62-C26,(SA039-A96226B-R54-C27,SA039-A73047D-R46-C15),SA039-A96226B-R64-C51,(SA039-A96226B-R69-C54,SA039-A96226B-R55-C30),SA039-A96226B-R59-C41,SA039-A73047D-R55-C36,SA039-A96226B-R70-C48,SA039-A96226B-R68-C45,SA039-A96226B-R66-C30,SA039-A96226B-R54-C40,SA039-A96226B-R53-C42,SA039-A96226B-R52-C61,SA039-A96226B-R52-C59,SA039-A73047D-R66-C28,SA039-A73047D-R63-C35,SA039-A73047D-R62-C59,SA039-A73047D-R58-C23,SA039-A73047D-R56-C55,SA039-A73047D-R51-C63)),SA039-A96226B-R57-C24,SA039-A73047D-R61-C46,(SA039-A96226B-R61-C52,SA039-A73047D-R58-C58),(SA039-A73047D-R54-C66,SA039-A73047D-R46-C32),(SA039-A73047D-R55-C58,SA039-A96226B-R64-C50,SA039-A73047D-R66-C36),SA039-A96226B-R63-C28,SA039-A73047D-R65-C30,SA039-A73047D-R58-C27,(((SA039-A96226B-R60-C12,SA039-A96226B-R63-C62),(SA039-A96226B-R69-C49,SA039-A96226B-R66-C47)),(SA039-A96226B-R60-C42,(SA039-A96226B-R70-C53,SA039-A96226B-R68-C07)),SA039-A96226B-R59-C44),SA039-A96226B-R60-C09,SA039-A96226B-R58-C36,SA039-A96226B-R65-C54,(SA039-A96226B-R53-C07,SA039-A73047D-R65-C41),SA039-A96226B-R61-C14,SA039-A96226B-R70-C57,SA039-A96226B-R69-C47,SA039-A96226B-R70-C35,SA039-A96226B-R70-C15,SA039-A96226B-R69-C16,SA039-A96226B-R68-C52,SA039-A96226B-R68-C08,SA039-A96226B-R67-C69,SA039-A96226B-R67-C41,SA039-A96226B-R67-C29,SA039-A96226B-R67-C12,SA039-A96226B-R66-C49,SA039-A96226B-R66-C65,SA039-A96226B-R66-C20,SA039-A96226B-R65-C56,SA039-A96226B-R65-C49,SA039-A96226B-R65-C50,SA039-A96226B-R65-C40,SA039-A96226B-R65-C36,SA039-A96226B-R65-C17,SA039-A96226B-R65-C11,SA039-A96226B-R65-C10,SA039-A96226B-R65-C08,SA039-A96226B-R64-C69,SA039-A96226B-R64-C23,SA039-A96226B-R64-C36,SA039-A96226B-R64-C33,SA039-A96226B-R64-C13,SA039-A96226B-R63-C45,SA039-A96226B-R64-C11,SA039-A96226B-R64-C09,SA039-A96226B-R63-C33,SA039-A96226B-R62-C54,SA039-A96226B-R62-C59,SA039-A96226B-R62-C35,SA039-A96226B-R63-C24,SA039-A96226B-R62-C68,SA039-A96226B-R62-C27,SA039-A96226B-R62-C25,SA039-A96226B-R61-C50,SA039-A96226B-R61-C32,SA039-A96226B-R61-C25,SA039-A96226B-R61-C10,SA039-A96226B-R60-C67,SA039-A96226B-R60-C61,SA039-A96226B-R60-C47,SA039-A96226B-R59-C49,SA039-A96226B-R60-C24,SA039-A96226B-R59-C19,SA039-A96226B-R57-C33,SA039-A96226B-R57-C15,SA039-A96226B-R57-C08,SA039-A96226B-R56-C57,SA039-A96226B-R56-C43,SA039-A96226B-R56-C40,SA039-A96226B-R56-C33,SA039-A96226B-R55-C59,SA039-A96226B-R55-C52,SA039-A96226B-R55-C48,SA039-A96226B-R55-C45,SA039-A96226B-R55-C38,SA039-A96226B-R55-C35,SA039-A96226B-R55-C28,SA039-A96226B-R55-C26,SA039-A96226B-R55-C22,SA039-A96226B-R54-C30,SA039-A96226B-R54-C25,SA039-A96226B-R54-C18,SA039-A96226B-R52-C67,SA039-A96226B-R53-C32,SA039-A96226B-R52-C70,SA039-A96226B-R52-C62,SA039-A96226B-R52-C60,SA039-A96226B-R52-C51,SA039-A96226B-R52-C44,SA039-A96226B-R51-C69,SA039-A96226B-R51-C45,SA039-A96199B-R52-C24,SA039-A96199B-R51-C40,SA039-A96199B-R47-C64,SA039-A73047D-R70-C64,SA039-A73047D-R70-C20,SA039-A73047D-R70-C14,SA039-A73047D-R70-C63,SA039-A73047D-R70-C56,SA039-A73047D-R70-C13,SA039-A73047D-R69-C17,SA039-A73047D-R68-C63,SA039-A73047D-R68-C34,SA039-A73047D-R68-C31,SA039-A73047D-R67-C47,SA039-A73047D-R67-C43,SA039-A73047D-R67-C31,SA039-A73047D-R67-C40,SA039-A73047D-R67-C27,SA039-A73047D-R67-C26,SA039-A73047D-R67-C12,SA039-A73047D-R67-C11,SA039-A73047D-R66-C58,SA039-A73047D-R66-C34,SA039-A73047D-R66-C56,SA039-A73047D-R66-C27,SA039-A73047D-R66-C16,SA039-A73047D-R66-C08,SA039-A73047D-R66-C07,SA039-A73047D-R65-C60,SA039-A73047D-R65-C58,SA039-A73047D-R65-C49,SA039-A73047D-R65-C34,SA039-A73047D-R65-C33,SA039-A73047D-R65-C32,SA039-A73047D-R65-C29,SA039-A73047D-R65-C25,SA039-A73047D-R65-C15,SA039-A73047D-R64-C61,SA039-A73047D-R64-C47,SA039-A73047D-R64-C37,SA039-A73047D-R64-C24,SA039-A73047D-R64-C22,SA039-A73047D-R64-C18,SA039-A73047D-R64-C15,SA039-A73047D-R63-C62,SA039-A73047D-R63-C60,SA039-A73047D-R63-C52,SA039-A73047D-R63-C47,SA039-A73047D-R63-C38,SA039-A73047D-R63-C37,SA039-A73047D-R63-C26,SA039-A73047D-R63-C27,SA039-A73047D-R63-C15,SA039-A73047D-R62-C58,SA039-A73047D-R62-C42,SA039-A73047D-R62-C54,SA039-A73047D-R62-C45,SA039-A73047D-R61-C62,SA039-A73047D-R61-C60,SA039-A73047D-R62-C15,SA039-A73047D-R61-C58,SA039-A73047D-R61-C54,SA039-A73047D-R61-C45,SA039-A73047D-R61-C26,SA039-A73047D-R61-C23,SA039-A73047D-R61-C18,SA039-A73047D-R60-C53,SA039-A73047D-R60-C52,SA039-A73047D-R60-C46,SA039-A73047D-R60-C41,SA039-A73047D-R60-C34,SA039-A73047D-R60-C31,SA039-A73047D-R60-C30,SA039-A73047D-R60-C09,SA039-A73047D-R59-C57,SA039-A73047D-R59-C49,SA039-A73047D-R59-C42,SA039-A73047D-R59-C37,SA039-A73047D-R59-C24,SA039-A73047D-R59-C10,SA039-A73047D-R58-C70,SA039-A73047D-R58-C62,SA039-A73047D-R58-C54,SA039-A73047D-R58-C53,SA039-A73047D-R58-C52,SA039-A73047D-R58-C46,SA039-A73047D-R58-C38,SA039-A73047D-R58-C35,SA039-A73047D-R58-C29,SA039-A73047D-R58-C19,SA039-A73047D-R58-C24,SA039-A73047D-R58-C17,SA039-A73047D-R58-C16,SA039-A73047D-R57-C59,SA039-A73047D-R58-C11,SA039-A73047D-R57-C67,SA039-A73047D-R57-C49,SA039-A73047D-R57-C42,SA039-A73047D-R57-C52,SA039-A73047D-R57-C37,SA039-A73047D-R57-C35,SA039-A73047D-R57-C11,SA039-A73047D-R57-C10,SA039-A73047D-R56-C60,SA039-A73047D-R56-C58,SA039-A73047D-R56-C51,SA039-A73047D-R56-C49,SA039-A73047D-R56-C48,SA039-A73047D-R56-C45,SA039-A73047D-R56-C44,SA039-A73047D-R56-C31,SA039-A73047D-R56-C30,SA039-A73047D-R56-C28,SA039-A73047D-R56-C27,SA039-A73047D-R56-C18,SA039-A73047D-R56-C26,SA039-A73047D-R56-C16,SA039-A73047D-R56-C13,SA039-A73047D-R56-C11,SA039-A73047D-R55-C67,SA039-A73047D-R55-C64,SA039-A73047D-R55-C63,SA039-A73047D-R55-C62,SA039-A73047D-R55-C57,SA039-A73047D-R55-C48,SA039-A73047D-R55-C29,SA039-A73047D-R55-C47,SA039-A73047D-R55-C42,SA039-A73047D-R55-C41,SA039-A73047D-R55-C25,SA039-A73047D-R55-C08,SA039-A73047D-R54-C63,SA039-A73047D-R54-C59,SA039-A73047D-R54-C38,SA039-A73047D-R54-C51,SA039-A73047D-R54-C34,SA039-A73047D-R54-C29,SA039-A73047D-R54-C27,SA039-A73047D-R54-C13,SA039-A73047D-R54-C11,SA039-A73047D-R52-C13,SA039-A73047D-R52-C09,SA039-A73047D-R51-C08,SA039-A73047D-R49-C61,SA039-A73047D-R49-C60,SA039-A73047D-R49-C55,SA039-A73047D-R49-C33,SA039-A73047D-R49-C27,SA039-A73047D-R49-C19,SA039-A73047D-R48-C19,SA039-A73047D-R47-C62,SA039-A73047D-R46-C62,SA039-A73047D-R46-C11,SA039-A73047D-R46-C20,SA039-A73047D-R45-C24,SA039-A73047D-R43-C33,SA039-A73047D-R45-C23,SA039-A73047D-R43-C28,SA039-A73047D-R42-C56,SA039-A73047D-R42-C29),SA039-A73047D-R45-C34,(SA039-A73047D-R46-C21,SA039-A73047D-R57-C51,SA039-A73047D-R56-C36),SA039-A96199B-R52-C67,(SA039-A96199B-R57-C57,SA039-A96199B-R43-C28),(SA039-A96199B-R55-C39,SA039-A96199B-R43-C53),(SA039-A96199B-R54-C37,SA039-A96226B-R64-C52,SA039-A73047D-R64-C42),(SA039-A96226B-R53-C28,SA039-A96199B-R54-C22,SA039-A96199B-R41-C10,SA039-A73047D-R63-C07,SA039-A73047D-R58-C60,SA039-A73047D-R60-C24,SA039-A73047D-R57-C12,SA039-A73047D-R56-C47,SA039-A73047D-R54-C10),(SA039-A96199B-R52-C69,SA039-A96199B-R49-C18),(SA039-A96199B-R56-C16,SA039-A96199B-R41-C26),(SA039-A96226B-R67-C28,SA039-A96226B-R52-C50),(SA039-A73047D-R47-C52,SA039-A96226B-R70-C46,SA039-A96226B-R67-C31,SA039-A96226B-R66-C24,SA039-A96226B-R63-C43,SA039-A96226B-R62-C61,SA039-A96226B-R61-C23),(SA039-A96199B-R55-C10,SA039-A96199B-R52-C53),(((SA039-A73047D-R64-C14,SA039-A73047D-R45-C43,SA039-A73047D-R44-C27),(SA039-A73047D-R59-C12,SA039-A73047D-R44-C07,SA039-A96226B-R68-C18,(SA039-A96226B-R53-C52,(SA039-A73047D-R44-C17,SA039-A73047D-R48-C50,SA039-A73047D-R47-C46,SA039-A73047D-R53-C16,SA039-A73047D-R50-C19,SA039-A73047D-R44-C63,SA039-A73047D-R48-C27,SA039-A73047D-R43-C13)),SA039-A96199B-R57-C17,SA039-A73047D-R51-C29,SA039-A73047D-R40-C59,SA039-A96199B-R46-C32,SA039-A73047D-R54-C25,SA039-A73047D-R53-C10,SA039-A73047D-R51-C22,SA039-A73047D-R51-C17,SA039-A73047D-R49-C28,SA039-A73047D-R49-C18,SA039-A73047D-R48-C47,SA039-A73047D-R48-C41,SA039-A73047D-R48-C35,SA039-A73047D-R48-C30,SA039-A73047D-R48-C07,SA039-A73047D-R46-C28,SA039-A73047D-R46-C13,SA039-A73047D-R44-C47,SA039-A73047D-R43-C59,SA039-A73047D-R41-C17,SA039-A73047D-R40-C64,SA039-A73047D-R40-C58),SA039-A96226B-R51-C65,((SA039-A73047D-R51-C35,SA039-A73047D-R48-C58,SA039-A73047D-R50-C09,SA039-A73047D-R39-C17),(SA039-A73047D-R48-C21,SA039-A73047D-R42-C37),SA039-A73047D-R49-C34,SA039-A73047D-R40-C57,SA039-A73047D-R46-C48,SA039-A73047D-R45-C50),(SA039-A96226B-R64-C28,(SA039-A96226B-R69-C18,SA039-A96226B-R67-C17),((SA039-A96226B-R60-C37,SA039-A96226B-R58-C26),(SA039-A96226B-R52-C40,SA039-A96199B-R47-C21),SA039-A96226B-R68-C35,((SA039-A73047D-R59-C15,SA039-A73047D-R39-C49),(SA039-A96226B-R63-C42,SA039-A96226B-R61-C67)),(SA039-A96226B-R56-C23,SA039-A73047D-R55-C39)),SA039-A73047D-R68-C16,SA039-A73047D-R57-C26,SA039-A73047D-R44-C60,SA039-A73047D-R44-C67,SA039-A96226B-R53-C61,SA039-A73047D-R46-C54,SA039-A96226B-R51-C56,SA039-A73047D-R65-C43,SA039-A96226B-R53-C56,SA039-A73047D-R62-C14,SA039-A73047D-R63-C09,SA039-A73047D-R61-C31,SA039-A73047D-R61-C13,SA039-A73047D-R54-C46,SA039-A73047D-R60-C64,SA039-A73047D-R54-C35,SA039-A73047D-R54-C28,SA039-A73047D-R54-C07,SA039-A73047D-R52-C24,SA039-A73047D-R50-C17,SA039-A73047D-R49-C13,SA039-A73047D-R47-C59,SA039-A73047D-R48-C39,SA039-A73047D-R47-C51,SA039-A73047D-R47-C49,SA039-A73047D-R47-C21,SA039-A73047D-R47-C08,SA039-A73047D-R46-C61,SA039-A73047D-R46-C56,SA039-A73047D-R45-C63,SA039-A73047D-R46-C23,SA039-A73047D-R45-C10,SA039-A73047D-R45-C08,SA039-A73047D-R45-C09,SA039-A73047D-R45-C07,SA039-A73047D-R43-C66,SA039-A73047D-R44-C64,SA039-A73047D-R44-C29,SA039-A73047D-R44-C19,SA039-A73047D-R43-C34,SA039-A73047D-R43-C65,SA039-A73047D-R43-C47,SA039-A73047D-R43-C16,SA039-A73047D-R43-C07,SA039-A73047D-R41-C22,SA039-A73047D-R41-C63,SA039-A73047D-R40-C54,SA039-A73047D-R40-C52,SA039-A73047D-R39-C70,SA039-A73047D-R39-C52),SA039-A73047D-R40-C70,SA039-A73047D-R48-C59,(SA039-A96199B-R41-C56,SA039-A73047D-R44-C31),SA039-A96199B-R52-C31,SA039-A73047D-R55-C30,(SA039-A96226B-R54-C45,SA039-A73047D-R68-C56),(SA039-A96199B-R54-C55,SA039-A73047D-R52-C31),SA039-A73047D-R63-C23,(SA039-A73047D-R54-C39,SA039-A73047D-R53-C23),(SA039-A96199B-R42-C26,SA039-A73047D-R45-C25),SA039-A73047D-R61-C29,SA039-A96199B-R54-C30,SA039-A96199B-R45-C32,(SA039-A96199B-R40-C29,SA039-A73047D-R47-C37),SA039-A73047D-R61-C30,SA039-A96199B-R52-C47,SA039-A73047D-R40-C63,SA039-A73047D-R43-C55,SA039-A73047D-R41-C19,SA039-A73047D-R49-C35,(SA039-A73047D-R59-C31,SA039-A73047D-R50-C12),SA039-A96199B-R54-C44,SA039-A96199B-R53-C46,SA039-A96199B-R45-C37,SA039-A73047D-R59-C54,SA039-A96199B-R53-C32,SA039-A96199B-R53-C07,SA039-A96199B-R46-C39,SA039-A96199B-R46-C55,SA039-A96199B-R46-C35,SA039-A96199B-R46-C22,SA039-A96199B-R46-C17,SA039-A96199B-R46-C16,SA039-A96199B-R44-C35,SA039-A96199B-R43-C41,SA039-A96199B-R43-C22,SA039-A96199B-R40-C57,SA039-A96199B-R41-C40,SA039-A96199B-R40-C56,SA039-A96199B-R40-C47,SA039-A96199B-R40-C40,SA039-A96199B-R40-C17,SA039-A73047D-R64-C07,SA039-A73047D-R63-C13,SA039-A73047D-R61-C14,SA039-A73047D-R59-C27,SA039-A73047D-R57-C28,SA039-A73047D-R56-C23,SA039-A73047D-R56-C25,SA039-A73047D-R56-C22,SA039-A73047D-R56-C19,SA039-A73047D-R54-C44,SA039-A73047D-R56-C09,SA039-A73047D-R54-C16,SA039-A73047D-R53-C19,SA039-A73047D-R52-C10,SA039-A73047D-R52-C29,SA039-A73047D-R50-C27,SA039-A73047D-R49-C25,SA039-A73047D-R50-C08,SA039-A73047D-R49-C14,SA039-A73047D-R47-C69,SA039-A73047D-R48-C37,SA039-A73047D-R47-C64,SA039-A73047D-R47-C58,SA039-A73047D-R47-C48,SA039-A73047D-R47-C11,SA039-A73047D-R46-C35,SA039-A73047D-R45-C59,SA039-A73047D-R46-C07,SA039-A73047D-R45-C49,SA039-A73047D-R45-C31,SA039-A73047D-R44-C34,SA039-A73047D-R44-C08,SA039-A73047D-R43-C64,SA039-A73047D-R43-C61,SA039-A73047D-R42-C59,SA039-A73047D-R42-C52,SA039-A73047D-R42-C20,SA039-A73047D-R41-C58,SA039-A73047D-R40-C50),(SA039-A73047D-R48-C11,(SA039-A73047D-R52-C35,SA039-A73047D-R47-C34,SA039-A73047D-R53-C15,SA039-A73047D-R43-C58)),(SA039-A96199B-R50-C49,SA039-A96199B-R41-C09),SA039-A73047D-R60-C15,SA039-A96199B-R48-C35,SA039-A96199B-R53-C09,SA039-A96199B-R42-C35),SA039-A96199B-R57-C70,SA039-A96226B-R66-C44,SA039-A73047D-R66-C53,(SA039-A96199B-R51-C44,SA039-A96199B-R42-C07,(SA039-A73047D-R56-C24,SA039-A73047D-R42-C68),SA039-A96199B-R54-C54,SA039-A96199B-R45-C10,SA039-A96199B-R43-C59),SA039-A73047D-R41-C24)
