# Supplementary material for: A zero-agnostic model for copy number evolution in cancer
Source: PLoS Comput Biol. 2023 Nov 9;19(11):e1011590. doi: 10.1371/journal.pcbi.1011590 (PMC10662746; doi:10.1371/journal.pcbi.1011590)
Supplement: S1 Data — Twenty-eight patient copy number phylogenies (Newick) inferred by Sitka and Lazac on single-cell sequencing of human breast and ovarian tumor samples. (ZIP) [file pcbi.1011590.s002.zip › supp_data/trees/lazac/SA1184_hscn_tree.newick]

(((((((((((((((((SA1184DX1XB02813-A118857B-R49-C19,(SA1184DX1XB02813-A118797B-R61-C19,SA1184DX1XB02813-A118797B-R45-C23)),((SA1184DX1XB02813-A118857B-R49-C59,SA1184DX1XB02813-A118797B-R50-C22),SA1184DX1XB02813-A118797B-R69-C07)),(SA1184DX1XB02813-A118797B-R64-C41,SA1184DX1XB02813-A118797B-R59-C48)),SA1184DX1XB02813-A118857B-R62-C32),SA1184DX1XB02813-A118857B-R50-C32),((SA1184DX1XB02813-A118797B-R69-C41,(((SA1184DX1XB02813-A118857B-R59-C54,SA1184DX1XB02813-A118857B-R45-C40),SA1184DX1XB02813-A118857B-R52-C54),SA1184DX1XB02813-A118797B-R69-C22)),(((((SA1184DX1XB02813-A118797B-R62-C69,(SA1184DX1XB02813-A118797B-R70-C52,SA1184DX1XB02813-A118797B-R48-C53)),((SA1184DX1XB02813-A118857B-R46-C70,SA1184DX1XB02813-A118797B-R52-C68),(((SA1184DX1XB02813-A118857B-R57-C65,SA1184DX1XB02813-A118797B-R61-C34),SA1184DX1XB02813-A118797B-R59-C34),(SA1184DX1XB02813-A118797B-R50-C24,SA1184DX1XB02813-A118797B-R45-C11)))),(SA1184DX1XB02813-A118797B-R66-C47,SA1184DX1XB02813-A118797B-R55-C58)),(SA1184DX1XB02813-A118857B-R40-C61,SA1184DX1XB02813-A118797B-R58-C58)),(SA1184DX1XB02813-A118857B-R47-C49,SA1184DX1XB02813-A118797B-R53-C36))),SA1184DX1XB02813-A118857B-R70-C62),((((((((((((((SA1184DX1XB02813-A118857B-R57-C52,SA1184DX1XB02813-A118797B-R70-C44),(SA1184DX1XB02813-A118797B-R59-C22,SA1184DX1XB02813-A118797B-R56-C17)),((SA1184DX1XB02813-A118857B-R58-C69,SA1184DX1XB02813-A118797B-R45-C22),(SA1184DX1XB02813-A118797B-R64-C21,SA1184DX1XB02813-A118797B-R59-C60))),(SA1184DX1XB02813-A118857B-R45-C22,SA1184DX1XB02813-A118797B-R64-C28,(SA1184DX1XB02813-A118797B-R65-C39,SA1184DX1XB02813-A118797B-R59-C42))),((SA1184DX1XB02813-A118857B-R54-C65,((SA1184DX1XB02813-A118857B-R58-C37,SA1184DX1XB02813-A118797B-R67-C34),(SA1184DX1XB02813-A118857B-R70-C10,(SA1184DX1XB02813-A118797B-R70-C34,SA1184DX1XB02813-A118797B-R64-C63)),(SA1184DX1XB02813-A118857B-R43-C48,((SA1184DX1XB02813-A118857B-R64-C57,(SA1184DX1XB02813-A118797B-R65-C65,SA1184DX1XB02813-A118797B-R59-C24)),(SA1184DX1XB02813-A118857B-R59-C11,SA1184DX1XB02813-A118797B-R46-C12))))),((((SA1184DX1XB02813-A118797B-R51-C11,SA1184DX1XB02813-A118797B-R49-C32),SA1184DX1XB02813-A118797B-R63-C25),SA1184DX1XB02813-A118797B-R63-C33),SA1184DX1XB02813-A118797B-R66-C51),(SA1184DX1XB02813-A118797B-R68-C43,((SA1184DX1XB02813-A118797B-R54-C30,SA1184DX1XB02813-A118797B-R68-C12),SA1184DX1XB02813-A118857B-R66-C63)))),(((SA1184DX1XB02813-A118857B-R64-C56,SA1184DX1XB02813-A118857B-R70-C61),SA1184DX1XB02813-A118857B-R58-C41),(SA1184DX1XB02813-A118797B-R70-C43,SA1184DX1XB02813-A118797B-R55-C50)),(SA1184DX1XB02813-A118857B-R58-C62,SA1184DX1XB02813-A118857B-R51-C33)),(SA1184DX1XB02813-A118797B-R61-C50,((SA1184DX1XB02813-A118857B-R64-C55,(SA1184DX1XB02813-A118857B-R48-C27,SA1184DX1XB02813-A118797B-R58-C59)),((SA1184DX1XB02813-A118797B-R59-C07,SA1184DX1XB02813-A118797B-R60-C54),SA1184DX1XB02813-A118857B-R49-C56)))),SA1184DX1XB02813-A118797B-R61-C30),SA1184DX1XB02813-A118797B-R70-C42),SA1184DX1XB02813-A118797B-R66-C67),((SA1184DX1XB02813-A118797B-R56-C53,((SA1184DX1XB02813-A118797B-R64-C15,SA1184DX1XB02813-A118857B-R49-C70),SA1184DX1XB02813-A118857B-R66-C55)),((((SA1184DX1XB02813-A118797B-R59-C65,(SA1184DX1XB02813-A118857B-R45-C63,SA1184DX1XB02813-A118797B-R58-C65)),SA1184DX1XB02813-A118797B-R57-C53),SA1184DX1XB02813-A118797B-R61-C11),SA1184DX1XB02813-A118797B-R60-C65))),SA1184DX1XB02813-A118857B-R55-C35),(SA1184DX1XB02813-A118857B-R70-C13,SA1184DX1XB02813-A118857B-R41-C62)),((((SA1184DX1XB02813-A118857B-R70-C70,SA1184DX1XB02813-A118797B-R47-C62),((SA1184DX1XB02813-A118857B-R53-C54,SA1184DX1XB02813-A118797B-R62-C60),(((((((((((SA1184DX1XB02813-A118857B-R36-C69,SA1184DX1XB02813-A118797B-R45-C50),((SA1184DX1XB02813-A118857B-R50-C52,(((SA1184DX1XB02813-A118797B-R50-C16,SA1184DX1XB02813-A118797B-R48-C62),((SA1184DX1XB02813-A118797B-R55-C07,SA1184DX1XB02813-A118797B-R64-C43),(SA1184DX1XB02813-A118797B-R62-C43,SA1184DX1XB02813-A118797B-R56-C19))),(SA1184DX1XB02813-A118797B-R58-C35,(SA1184DX1XB02813-A118857B-R46-C30,SA1184DX1XB02813-A118797B-R65-C26)))),SA1184DX1XB02813-A118857B-R70-C55)),(SA1184DX1XB02813-A118857B-R70-C69,SA1184DX1XB02813-A118797B-R60-C40)),((((SA1184DX1XB02813-A118857B-R61-C32,SA1184DX1XB02813-A118797B-R69-C12),SA1184DX1XB02813-A118797B-R61-C14),SA1184DX1XB02813-A118797B-R70-C35),SA1184DX1XB02813-A118797B-R66-C35),(((SA1184DX1XB02813-A118797B-R59-C25,(SA1184DX1XB02813-A118797B-R66-C55,SA1184DX1XB02813-A118797B-R54-C52)),SA1184DX1XB02813-A118857B-R41-C65),(SA1184DX1XB02813-A118797B-R45-C19,(SA1184DX1XB02813-A118797B-R58-C11,SA1184DX1XB02813-A118797B-R54-C28)))),((((SA1184DX1XB02813-A118797B-R55-C62,((SA1184DX1XB02813-A118797B-R60-C32,((SA1184DX1XB02813-A118797B-R61-C27,SA1184DX1XB02813-A118797B-R61-C18),SA1184DX1XB02813-A118857B-R58-C58)),SA1184DX1XB02813-A118857B-R59-C47)),(((SA1184DX1XB02813-A118857B-R62-C44,(SA1184DX1XB02813-A118797B-R48-C70,(SA1184DX1XB02813-A118857B-R55-C30,SA1184DX1XB02813-A118797B-R67-C10))),(SA1184DX1XB02813-A118797B-R55-C27,(SA1184DX1XB02813-A118857B-R58-C64,SA1184DX1XB02813-A118797B-R52-C11))),(((SA1184DX1XB02813-A118857B-R43-C41,SA1184DX1XB02813-A118797B-R50-C32),(SA1184DX1XB02813-A118797B-R62-C48,SA1184DX1XB02813-A118797B-R59-C15)),(SA1184DX1XB02813-A118857B-R50-C24,((SA1184DX1XB02813-A118857B-R55-C07,(SA1184DX1XB02813-A118797B-R47-C31,(SA1184DX1XB02813-A118857B-R65-C26,SA1184DX1XB02813-A118857B-R55-C64))),SA1184DX1XB02813-A118797B-R65-C15)))),((SA1184DX1XB02813-A118797B-R55-C24,(SA1184DX1XB02813-A118857B-R65-C41,SA1184DX1XB02813-A118797B-R51-C69)),((SA1184DX1XB02813-A118857B-R56-C67,SA1184DX1XB02813-A118797B-R56-C35),(SA1184DX1XB02813-A118857B-R36-C63,(SA1184DX1XB02813-A118857B-R62-C57,SA1184DX1XB02813-A118797B-R57-C09))))),(SA1184DX1XB02813-A118797B-R54-C19,SA1184DX1XB02813-A118797B-R49-C14)),SA1184DX1XB02813-A118857B-R64-C28)),(((SA1184DX1XB02813-A118857B-R55-C51,SA1184DX1XB02813-A118797B-R70-C59),SA1184DX1XB02813-A118857B-R64-C54),((SA1184DX1XB02813-A118857B-R58-C63,SA1184DX1XB02813-A118797B-R47-C18),((SA1184DX1XB02813-A118797B-R65-C11,SA1184DX1XB02813-A118797B-R53-C33),SA1184DX1XB02813-A118797B-R69-C67))),((SA1184DX1XB02813-A118857B-R66-C40,(SA1184DX1XB02813-A118797B-R66-C23,(SA1184DX1XB02813-A118857B-R49-C42,SA1184DX1XB02813-A118797B-R58-C23))),SA1184DX1XB02813-A118797B-R64-C58),((SA1184DX1XB02813-A118857B-R39-C62,(SA1184DX1XB02813-A118797B-R70-C13,SA1184DX1XB02813-A118797B-R65-C12)),(SA1184DX1XB02813-A118857B-R46-C10,SA1184DX1XB02813-A118797B-R59-C41))),((SA1184DX1XB02813-A118797B-R57-C21,(SA1184DX1XB02813-A118857B-R65-C63,SA1184DX1XB02813-A118797B-R57-C52)),(SA1184DX1XB02813-A118797B-R64-C70,SA1184DX1XB02813-A118797B-R58-C25))),(SA1184DX1XB02813-A118797B-R45-C58,(((SA1184DX1XB02813-A118797B-R61-C36,SA1184DX1XB02813-A118797B-R58-C49),(SA1184DX1XB02813-A118797B-R51-C10,(SA1184DX1XB02813-A118857B-R60-C08,SA1184DX1XB02813-A118797B-R45-C69))),((SA1184DX1XB02813-A118797B-R69-C53,(SA1184DX1XB02813-A118797B-R59-C59,SA1184DX1XB02813-A118797B-R57-C64)),(SA1184DX1XB02813-A118857B-R66-C60,SA1184DX1XB02813-A118857B-R64-C23))))),(SA1184DX1XB02813-A118797B-R66-C27,(SA1184DX1XB02813-A118797B-R56-C69,SA1184DX1XB02813-A118797B-R53-C12))),((SA1184DX1XB02813-A118857B-R65-C30,(((SA1184DX1XB02813-A118797B-R67-C15,SA1184DX1XB02813-A118857B-R57-C48),(SA1184DX1XB02813-A118797B-R62-C28,SA1184DX1XB02813-A118797B-R56-C59)),((SA1184DX1XB02813-A118857B-R62-C68,SA1184DX1XB02813-A118797B-R68-C39),(SA1184DX1XB02813-A118857B-R41-C53,SA1184DX1XB02813-A118857B-R37-C53)))),((SA1184DX1XB02813-A118797B-R58-C24,SA1184DX1XB02813-A118797B-R57-C26),(SA1184DX1XB02813-A118857B-R59-C41,SA1184DX1XB02813-A118797B-R62-C55)))),SA1184DX1XB02813-A118797B-R66-C62))),(((SA1184DX1XB02813-A118797B-R62-C25,SA1184DX1XB02813-A118797B-R59-C68),(SA1184DX1XB02813-A118797B-R65-C16,((SA1184DX1XB02813-A118797B-R50-C47,SA1184DX1XB02813-A118857B-R63-C34),(SA1184DX1XB02813-A118797B-R60-C36,SA1184DX1XB02813-A118857B-R61-C42)))),((((SA1184DX1XB02813-A118797B-R57-C62,(SA1184DX1XB02813-A118857B-R53-C11,SA1184DX1XB02813-A118797B-R57-C70)),((SA1184DX1XB02813-A118857B-R55-C43,SA1184DX1XB02813-A118857B-R41-C64),SA1184DX1XB02813-A118857B-R53-C37)),SA1184DX1XB02813-A118797B-R64-C07),((SA1184DX1XB02813-A118797B-R66-C32,(SA1184DX1XB02813-A118857B-R38-C52,SA1184DX1XB02813-A118797B-R66-C08)),(SA1184DX1XB02813-A118857B-R62-C33,(SA1184DX1XB02813-A118797B-R65-C48,SA1184DX1XB02813-A118797B-R63-C13)))),SA1184DX1XB02813-A118797B-R54-C70)),((SA1184DX1XB02813-A118797B-R68-C47,((SA1184DX1XB02813-A118857B-R65-C50,SA1184DX1XB02813-A118857B-R56-C62),(SA1184DX1XB02813-A118857B-R55-C16,SA1184DX1XB02813-A118797B-R49-C45))),(SA1184DX1XB02813-A118857B-R55-C27,(SA1184DX1XB02813-A118797B-R61-C57,(SA1184DX1XB02813-A118797B-R46-C10,((SA1184DX1XB02813-A118797B-R65-C20,(SA1184DX1XB02813-A118797B-R56-C10,SA1184DX1XB02813-A118797B-R52-C28)),(SA1184DX1XB02813-A118857B-R51-C58,SA1184DX1XB02813-A118857B-R36-C57)))))),(SA1184DX1XB02813-A118797B-R56-C18,(SA1184DX1XB02813-A118857B-R51-C49,SA1184DX1XB02813-A118797B-R61-C41))),((SA1184DX1XB02813-A118797B-R62-C12,SA1184DX1XB02813-A118797B-R59-C57),((((SA1184DX1XB02813-A118857B-R43-C63,SA1184DX1XB02813-A118797B-R59-C23),SA1184DX1XB02813-A118797B-R63-C31),(SA1184DX1XB02813-A118797B-R63-C47,(SA1184DX1XB02813-A118857B-R39-C55,SA1184DX1XB02813-A118797B-R54-C35))),SA1184DX1XB02813-A118857B-R38-C54)))),(SA1184DX1XB02813-A118797B-R51-C62,((SA1184DX1XB02813-A118857B-R64-C10,SA1184DX1XB02813-A118797B-R57-C32),(SA1184DX1XB02813-A118797B-R58-C50,(((SA1184DX1XB02813-A118857B-R68-C41,(SA1184DX1XB02813-A118797B-R55-C35,SA1184DX1XB02813-A118797B-R55-C08)),((SA1184DX1XB02813-A118797B-R58-C31,(SA1184DX1XB02813-A118797B-R65-C35,SA1184DX1XB02813-A118797B-R62-C41)),((SA1184DX1XB02813-A118797B-R58-C67,SA1184DX1XB02813-A118797B-R56-C65),(SA1184DX1XB02813-A118857B-R58-C29,SA1184DX1XB02813-A118797B-R55-C52)))),(SA1184DX1XB02813-A118857B-R47-C20,(SA1184DX1XB02813-A118857B-R48-C37,SA1184DX1XB02813-A118797B-R59-C31))))))),((((((((SA1184DX1XB02813-A118797B-R46-C13,(SA1184DX1XB02813-A118797B-R52-C31,(SA1184DX1XB02813-A118797B-R57-C36,((SA1184DX1XB02813-A118857B-R65-C11,SA1184DX1XB02813-A118797B-R70-C07),(SA1184DX1XB02813-A118857B-R59-C29,((SA1184DX1XB02813-A118797B-R56-C49,SA1184DX1XB02813-A118797B-R59-C09),((SA1184DX1XB02813-A118857B-R39-C23,SA1184DX1XB02813-A118857B-R55-C57),((SA1184DX1XB02813-A118797B-R65-C25,SA1184DX1XB02813-A118797B-R55-C28),((((((((((((SA1184DX1XB02813-A118797B-R48-C40,((SA1184DX1XB02813-A118857B-R47-C66,SA1184DX1XB02813-A118797B-R48-C43),(SA1184DX1XB02813-A118797B-R46-C31,SA1184DX1XB02813-A118857B-R56-C11))),((SA1184DX1XB02813-A118797B-R62-C11,(SA1184DX1XB02813-A118797B-R53-C42,(SA1184DX1XB02813-A118857B-R52-C39,SA1184DX1XB02813-A118797B-R53-C11))),(SA1184DX1XB02813-A118857B-R67-C07,SA1184DX1XB02813-A118857B-R50-C55))),(((((SA1184DX1XB02813-A118797B-R66-C09,(((SA1184DX1XB02813-A118857B-R66-C08,SA1184DX1XB02813-A118857B-R47-C07),(SA1184DX1XB02813-A118797B-R45-C31,(SA1184DX1XB02813-A118857B-R52-C07,SA1184DX1XB02813-A118797B-R70-C26))),((SA1184DX1XB02813-A118797B-R70-C09,SA1184DX1XB02813-A118857B-R44-C40),SA1184DX1XB02813-A118857B-R70-C24))),SA1184DX1XB02813-A118797B-R52-C63),(SA1184DX1XB02813-A118857B-R49-C45,(SA1184DX1XB02813-A118797B-R70-C12,SA1184DX1XB02813-A118797B-R46-C18))),SA1184DX1XB02813-A118797B-R47-C68),(((SA1184DX1XB02813-A118857B-R54-C40,SA1184DX1XB02813-A118797B-R60-C60),((SA1184DX1XB02813-A118857B-R52-C68,SA1184DX1XB02813-A118797B-R47-C49),(SA1184DX1XB02813-A118857B-R55-C70,SA1184DX1XB02813-A118857B-R50-C20))),(SA1184DX1XB02813-A118857B-R54-C30,SA1184DX1XB02813-A118857B-R47-C61)))),(SA1184DX1XB02813-A118857B-R46-C49,SA1184DX1XB02813-A118797B-R64-C59)),SA1184DX1XB02813-A118857B-R53-C52),((((((SA1184DX1XB02813-A118857B-R70-C63,SA1184DX1XB02813-A118857B-R41-C51),((SA1184DX1XB02813-A118857B-R58-C09,(SA1184DX1XB02813-A118857B-R44-C63,SA1184DX1XB02813-A118797B-R63-C35)),SA1184DX1XB02813-A118797B-R45-C68)),(SA1184DX1XB02813-A118857B-R57-C59,SA1184DX1XB02813-A118797B-R45-C52)),(SA1184DX1XB02813-A118857B-R70-C31,SA1184DX1XB02813-A118857B-R50-C61)),SA1184DX1XB02813-A118797B-R70-C40),(SA1184DX1XB02813-A118797B-R49-C42,(SA1184DX1XB02813-A118857B-R52-C45,SA1184DX1XB02813-A118797B-R69-C13))),(((SA1184DX1XB02813-A118857B-R64-C33,(SA1184DX1XB02813-A118857B-R57-C43,SA1184DX1XB02813-A118857B-R44-C42)),(((SA1184DX1XB02813-A118857B-R55-C10,(SA1184DX1XB02813-A118857B-R50-C21,SA1184DX1XB02813-A118797B-R59-C17)),(SA1184DX1XB02813-A118857B-R67-C42,(SA1184DX1XB02813-A118857B-R41-C45,SA1184DX1XB02813-A118797B-R56-C20))),(SA1184DX1XB02813-A118857B-R41-C68,((SA1184DX1XB02813-A118857B-R57-C62,SA1184DX1XB02813-A118857B-R50-C67),(SA1184DX1XB02813-A118797B-R48-C48,((SA1184DX1XB02813-A118857B-R39-C67,SA1184DX1XB02813-A118797B-R58-C10),((((SA1184DX1XB02813-A118797B-R47-C61,(SA1184DX1XB02813-A118857B-R50-C39,SA1184DX1XB02813-A118797B-R60-C13)),((SA1184DX1XB02813-A118797B-R52-C18,(SA1184DX1XB02813-A118857B-R57-C19,SA1184DX1XB02813-A118857B-R48-C54)),((SA1184DX1XB02813-A118797B-R51-C58,((((SA1184DX1XB02813-A118857B-R50-C41,((SA1184DX1XB02813-A118797B-R59-C28,SA1184DX1XB02813-A118797B-R52-C56),SA1184DX1XB02813-A118857B-R56-C40)),SA1184DX1XB02813-A118797B-R67-C30),SA1184DX1XB02813-A118797B-R69-C70),(SA1184DX1XB02813-A118857B-R53-C35,(SA1184DX1XB02813-A118797B-R69-C17,(SA1184DX1XB02813-A118857B-R54-C61,SA1184DX1XB02813-A118797B-R45-C44))))),SA1184DX1XB02813-A118857B-R49-C30))),(SA1184DX1XB02813-A118857B-R43-C60,SA1184DX1XB02813-A118797B-R48-C27)),SA1184DX1XB02813-A118797B-R58-C32))))))),((SA1184DX1XB02813-A118857B-R57-C45,(SA1184DX1XB02813-A118857B-R56-C49,SA1184DX1XB02813-A118857B-R47-C70)),(SA1184DX1XB02813-A118797B-R48-C36,(((SA1184DX1XB02813-A118857B-R52-C58,SA1184DX1XB02813-A118797B-R57-C11),(SA1184DX1XB02813-A118857B-R55-C50,SA1184DX1XB02813-A118857B-R45-C30)),(SA1184DX1XB02813-A118797B-R64-C66,(SA1184DX1XB02813-A118797B-R52-C19,SA1184DX1XB02813-A118797B-R46-C37))))))),(SA1184DX1XB02813-A118857B-R66-C69,(SA1184DX1XB02813-A118797B-R57-C54,SA1184DX1XB02813-A118797B-R47-C39))),((((((SA1184DX1XB02813-A118797B-R45-C17,(SA1184DX1XB02813-A118857B-R56-C27,SA1184DX1XB02813-A118857B-R49-C23)),(SA1184DX1XB02813-A118857B-R50-C66,(((SA1184DX1XB02813-A118857B-R40-C25,SA1184DX1XB02813-A118797B-R67-C19),SA1184DX1XB02813-A118797B-R52-C61),SA1184DX1XB02813-A118797B-R56-C54))),SA1184DX1XB02813-A118857B-R65-C22),((SA1184DX1XB02813-A118857B-R57-C57,SA1184DX1XB02813-A118797B-R66-C60),SA1184DX1XB02813-A118797B-R64-C68)),(SA1184DX1XB02813-A118857B-R50-C62,(SA1184DX1XB02813-A118857B-R67-C30,SA1184DX1XB02813-A118797B-R46-C45))),SA1184DX1XB02813-A118797B-R59-C36)),((SA1184DX1XB02813-A118857B-R41-C34,SA1184DX1XB02813-A118797B-R58-C21),(SA1184DX1XB02813-A118797B-R58-C17,SA1184DX1XB02813-A118797B-R49-C30))),(SA1184DX1XB02813-A118797B-R61-C59,SA1184DX1XB02813-A118797B-R53-C20)),SA1184DX1XB02813-A118857B-R61-C61),(SA1184DX1XB02813-A118857B-R53-C12,SA1184DX1XB02813-A118857B-R46-C59)))))))))),SA1184DX1XB02813-A118797B-R66-C26),(SA1184DX1XB02813-A118797B-R67-C39,(SA1184DX1XB02813-A118797B-R61-C25,SA1184DX1XB02813-A118797B-R59-C54))),(SA1184DX1XB02813-A118857B-R66-C29,(SA1184DX1XB02813-A118857B-R45-C53,SA1184DX1XB02813-A118797B-R66-C11))),(SA1184DX1XB02813-A118857B-R56-C30,SA1184DX1XB02813-A118797B-R56-C22)),((SA1184DX1XB02813-A118857B-R60-C32,SA1184DX1XB02813-A118857B-R36-C53),(((SA1184DX1XB02813-A118857B-R66-C59,(SA1184DX1XB02813-A118857B-R67-C44,(SA1184DX1XB02813-A118857B-R68-C37,SA1184DX1XB02813-A118857B-R60-C26))),SA1184DX1XB02813-A118857B-R69-C16),((((SA1184DX1XB02813-A118857B-R62-C43,(SA1184DX1XB02813-A118857B-R67-C48,SA1184DX1XB02813-A118797B-R53-C08)),(SA1184DX1XB02813-A118857B-R50-C53,SA1184DX1XB02813-A118857B-R36-C70)),((((SA1184DX1XB02813-A118857B-R66-C65,SA1184DX1XB02813-A118857B-R45-C66),SA1184DX1XB02813-A118857B-R66-C67),SA1184DX1XB02813-A118857B-R40-C53),SA1184DX1XB02813-A118857B-R64-C64)),(SA1184DX1XB02813-A118857B-R53-C18,((SA1184DX1XB02813-A118857B-R59-C37,SA1184DX1XB02813-A118857B-R52-C62),SA1184DX1XB02813-A118857B-R64-C51)))))),((SA1184DX1XB02813-A118857B-R65-C58,SA1184DX1XB02813-A118797B-R65-C23),(SA1184DX1XB02813-A118797B-R67-C31,SA1184DX1XB02813-A118797B-R64-C36))),(SA1184DX1XB02813-A118857B-R67-C56,(SA1184DX1XB02813-A118857B-R59-C49,SA1184DX1XB02813-A118797B-R49-C66)))),(SA1184DX1XB02813-A118857B-R65-C53,SA1184DX1XB02813-A118857B-R59-C62)),SA1184DX1XB02813-A118797B-R69-C33),(SA1184DX1XB02813-A118857B-R61-C58,SA1184DX1XB02813-A118797B-R45-C53)),((SA1184DX1XB02813-A118797B-R54-C11,SA1184DX1XB02813-A118797B-R61-C49),SA1184DX1XB02813-A118857B-R44-C69)),((SA1184DX1XB02813-A118857B-R67-C18,(SA1184DX1XB02813-A118857B-R62-C55,SA1184DX1XB02813-A118857B-R55-C65)),((SA1184DX1XB02813-A118857B-R55-C15,SA1184DX1XB02813-A118857B-R64-C30),(((SA1184DX1XB02813-A118797B-R62-C40,SA1184DX1XB02813-A118797B-R57-C43),SA1184DX1XB02813-A118857B-R43-C64),SA1184DX1XB02813-A118857B-R36-C40)),((SA1184DX1XB02813-A118857B-R49-C66,SA1184DX1XB02813-A118797B-R45-C64),((SA1184DX1XB02813-A118857B-R51-C10,SA1184DX1XB02813-A118797B-R67-C29),(((SA1184DX1XB02813-A118857B-R55-C11,SA1184DX1XB02813-A118797B-R48-C59),(SA1184DX1XB02813-A118797B-R62-C24,SA1184DX1XB02813-A118797B-R60-C25)),(((SA1184DX1XB02813-A118857B-R63-C23,SA1184DX1XB02813-A118797B-R66-C54),SA1184DX1XB02813-A118797B-R51-C22),SA1184DX1XB02813-A118797B-R60-C58)))))),((SA1184DX1XB02813-A118857B-R66-C07,SA1184DX1XB02813-A118857B-R61-C64),(SA1184DX1XB02813-A118797B-R69-C20,SA1184DX1XB02813-A118797B-R66-C64),(SA1184DX1XB02813-A118797B-R61-C24,SA1184DX1XB02813-A118797B-R57-C47))),(((((((SA1184DX1XB02813-A118797B-R58-C40,(SA1184DX1XB02813-A118857B-R64-C48,SA1184DX1XB02813-A118857B-R60-C19)),SA1184DX1XB02813-A118797B-R55-C17),(((SA1184DX1XB02813-A118797B-R65-C32,(SA1184DX1XB02813-A118857B-R63-C65,SA1184DX1XB02813-A118857B-R52-C33)),SA1184DX1XB02813-A118857B-R66-C44),((SA1184DX1XB02813-A118857B-R54-C69,SA1184DX1XB02813-A118797B-R65-C64),((((SA1184DX1XB02813-A118797B-R63-C30,SA1184DX1XB02813-A118797B-R69-C58),SA1184DX1XB02813-A118797B-R55-C31),(SA1184DX1XB02813-A118797B-R68-C24,(SA1184DX1XB02813-A118857B-R57-C47,SA1184DX1XB02813-A118797B-R64-C14))),SA1184DX1XB02813-A118857B-R58-C15)))),(SA1184DX1XB02813-A118857B-R70-C41,SA1184DX1XB02813-A118797B-R61-C70)),(((SA1184DX1XB02813-A118797B-R56-C32,SA1184DX1XB02813-A118797B-R52-C33),((SA1184DX1XB02813-A118797B-R53-C62,SA1184DX1XB02813-A118797B-R68-C17),SA1184DX1XB02813-A118857B-R54-C52)),(SA1184DX1XB02813-A118797B-R69-C42,(((SA1184DX1XB02813-A118857B-R58-C42,SA1184DX1XB02813-A118797B-R62-C08),SA1184DX1XB02813-A118797B-R60-C21),SA1184DX1XB02813-A118857B-R43-C54)))),((((SA1184DX1XB02813-A118857B-R45-C68,SA1184DX1XB02813-A118857B-R62-C18),(SA1184DX1XB02813-A118797B-R58-C29,SA1184DX1XB02813-A118797B-R45-C54)),((SA1184DX1XB02813-A118857B-R38-C63,SA1184DX1XB02813-A118797B-R52-C41),(SA1184DX1XB02813-A118857B-R52-C63,SA1184DX1XB02813-A118797B-R59-C16))),((SA1184DX1XB02813-A118797B-R63-C56,((SA1184DX1XB02813-A118857B-R66-C62,(SA1184DX1XB02813-A118857B-R52-C55,SA1184DX1XB02813-A118797B-R51-C65)),((SA1184DX1XB02813-A118857B-R66-C45,SA1184DX1XB02813-A118857B-R59-C69),(((SA1184DX1XB02813-A118797B-R66-C33,(SA1184DX1XB02813-A118857B-R51-C53,SA1184DX1XB02813-A118797B-R53-C53)),(SA1184DX1XB02813-A118797B-R68-C22,SA1184DX1XB02813-A118797B-R57-C22)),(SA1184DX1XB02813-A118797B-R65-C60,SA1184DX1XB02813-A118797B-R60-C33)),((SA1184DX1XB02813-A118797B-R56-C37,(SA1184DX1XB02813-A118797B-R68-C33,SA1184DX1XB02813-A118797B-R55-C45)),(SA1184DX1XB02813-A118797B-R50-C27,(SA1184DX1XB02813-A118857B-R43-C42,SA1184DX1XB02813-A118797B-R70-C10)))))),((((((SA1184DX1XB02813-A118797B-R68-C36,(SA1184DX1XB02813-A118797B-R66-C52,(SA1184DX1XB02813-A118797B-R66-C28,SA1184DX1XB02813-A118797B-R65-C43))),((SA1184DX1XB02813-A118797B-R67-C11,(SA1184DX1XB02813-A118797B-R60-C10,(SA1184DX1XB02813-A118797B-R66-C07,SA1184DX1XB02813-A118797B-R59-C51))),(((SA1184DX1XB02813-A118797B-R61-C10,(SA1184DX1XB02813-A118857B-R56-C33,SA1184DX1XB02813-A118797B-R62-C10)),SA1184DX1XB02813-A118797B-R59-C12),SA1184DX1XB02813-A118797B-R66-C42),(((SA1184DX1XB02813-A118797B-R69-C65,SA1184DX1XB02813-A118797B-R61-C45),SA1184DX1XB02813-A118797B-R68-C52),(((SA1184DX1XB02813-A118797B-R62-C68,SA1184DX1XB02813-A118797B-R55-C59),((SA1184DX1XB02813-A118857B-R35-C66,(((SA1184DX1XB02813-A118797B-R70-C25,(SA1184DX1XB02813-A118857B-R58-C13,(SA1184DX1XB02813-A118857B-R62-C15,SA1184DX1XB02813-A118857B-R48-C45))),SA1184DX1XB02813-A118857B-R55-C34),SA1184DX1XB02813-A118857B-R59-C44),SA1184DX1XB02813-A118797B-R63-C51),SA1184DX1XB02813-A118797B-R67-C26,(((SA1184DX1XB02813-A118797B-R48-C12,SA1184DX1XB02813-A118797B-R63-C37),SA1184DX1XB02813-A118797B-R57-C13),(SA1184DX1XB02813-A118857B-R50-C69,SA1184DX1XB02813-A118797B-R46-C21)))),(SA1184DX1XB02813-A118797B-R53-C23,(((SA1184DX1XB02813-A118797B-R60-C27,SA1184DX1XB02813-A118797B-R62-C32),SA1184DX1XB02813-A118857B-R64-C17),(SA1184DX1XB02813-A118797B-R59-C14,((SA1184DX1XB02813-A118857B-R56-C23,SA1184DX1XB02813-A118857B-R54-C68),SA1184DX1XB02813-A118857B-R44-C23)))))),((SA1184DX1XB02813-A118857B-R58-C10,(SA1184DX1XB02813-A118857B-R45-C20,SA1184DX1XB02813-A118797B-R68-C26)),SA1184DX1XB02813-A118797B-R60-C28))),((SA1184DX1XB02813-A118857B-R60-C29,SA1184DX1XB02813-A118797B-R49-C55),((SA1184DX1XB02813-A118857B-R65-C28,SA1184DX1XB02813-A118857B-R62-C52),((SA1184DX1XB02813-A118797B-R62-C35,SA1184DX1XB02813-A118797B-R60-C64),(SA1184DX1XB02813-A118797B-R64-C44,(SA1184DX1XB02813-A118797B-R46-C20,(SA1184DX1XB02813-A118797B-R62-C66,(SA1184DX1XB02813-A118857B-R51-C60,SA1184DX1XB02813-A118797B-R55-C20)))))))),((SA1184DX1XB02813-A118797B-R52-C23,(SA1184DX1XB02813-A118797B-R59-C21,SA1184DX1XB02813-A118797B-R59-C19)),(SA1184DX1XB02813-A118797B-R67-C12,SA1184DX1XB02813-A118797B-R62-C45))),((((SA1184DX1XB02813-A118857B-R67-C24,SA1184DX1XB02813-A118797B-R49-C19),(SA1184DX1XB02813-A118857B-R39-C59,(SA1184DX1XB02813-A118857B-R67-C22,(SA1184DX1XB02813-A118797B-R69-C64,(SA1184DX1XB02813-A118797B-R67-C28,SA1184DX1XB02813-A118797B-R55-C26))))),((SA1184DX1XB02813-A118857B-R66-C54,SA1184DX1XB02813-A118797B-R55-C09),SA1184DX1XB02813-A118797B-R66-C12,(SA1184DX1XB02813-A118857B-R54-C45,(SA1184DX1XB02813-A118797B-R66-C43,SA1184DX1XB02813-A118797B-R60-C47)))),SA1184DX1XB02813-A118797B-R57-C37)),(SA1184DX1XB02813-A118857B-R67-C13,SA1184DX1XB02813-A118857B-R58-C49))))),(SA1184DX1XB02813-A118797B-R65-C70,(SA1184DX1XB02813-A118797B-R66-C49,(SA1184DX1XB02813-A118857B-R48-C62,SA1184DX1XB02813-A118797B-R49-C23))))),SA1184DX1XB02813-A118857B-R36-C62,SA1184DX1XB02813-A118797B-R69-C18)
