# Supplementary material for: A zero-agnostic model for copy number evolution in cancer
Source: PLoS Comput Biol. 2023 Nov 9;19(11):e1011590. doi: 10.1371/journal.pcbi.1011590 (PMC10662746; doi:10.1371/journal.pcbi.1011590)
Supplement: S1 Data — Twenty-eight patient copy number phylogenies (Newick) inferred by Sitka and Lazac on single-cell sequencing of human breast and ovarian tumor samples. (ZIP) [file pcbi.1011590.s002.zip › supp_data/trees/lazac/SA1135_hscn_tree.newick]

(((((((((((((((((((((((((((((SA1135-A96199A-R04-C11,(SA1135-A96199A-R26-C30,SA1135-A96199A-R05-C08)),((SA1135-A96199A-R14-C61,SA1135-A96199A-R06-C17),((((SA1135-A96199A-R28-C47,SA1135-A96199A-R24-C51),SA1135-A96199A-R14-C26),SA1135-A96199A-R06-C46),(SA1135-A96199A-R08-C17,(SA1135-A96199A-R15-C14,SA1135-A96199A-R11-C59))))),((((SA1135-A96199A-R11-C42,SA1135-A96199A-R04-C39),((SA1135-A96199A-R15-C57,SA1135-A96199A-R08-C19),(SA1135-A96199A-R16-C31,SA1135-A96199A-R03-C19))),SA1135-A96199A-R26-C47),(SA1135-A96199A-R12-C57,(SA1135-A96199A-R14-C52,SA1135-A96199A-R10-C52)))),((SA1135-A96199A-R15-C09,SA1135-A96199A-R05-C10),(SA1135-A96199A-R17-C37,SA1135-A96199A-R08-C30))),((((SA1135-A96199A-R10-C37,SA1135-A96199A-R03-C30),(SA1135-A96199A-R10-C56,(SA1135-A96199A-R09-C40,SA1135-A96199A-R03-C67))),(SA1135-A96199A-R08-C21,(SA1135-A96199A-R11-C51,(SA1135-A96199A-R13-C62,SA1135-A96199A-R11-C28)))),(SA1135-A96199A-R29-C64,(SA1135-A96199A-R08-C39,(SA1135-A96199A-R09-C47,(SA1135-A96199A-R11-C65,SA1135-A96199A-R03-C46)))))),(((SA1135-A96199A-R17-C31,(SA1135-A96199A-R20-C10,SA1135-A96199A-R03-C12)),SA1135-A96199A-R29-C56),(SA1135-A96199A-R10-C66,(SA1135-A96199A-R12-C11,SA1135-A96199A-R07-C66)))),((((SA1135-A96199A-R08-C62,SA1135-A96199A-R06-C49),(SA1135-A96199A-R10-C25,SA1135-A96199A-R05-C42)),((SA1135-A96199A-R14-C22,SA1135-A96199A-R12-C14),((SA1135-A96199A-R25-C62,SA1135-A96199A-R13-C34),(SA1135-A96199A-R21-C16,SA1135-A96199A-R19-C17)))),(SA1135-A96199A-R23-C37,SA1135-A96199A-R08-C52))),((SA1135-A96199A-R05-C36,(SA1135-A96199A-R18-C46,SA1135-A96199A-R15-C50)),(SA1135-A96199A-R20-C32,SA1135-A96199A-R04-C59))),(((SA1135-A96199A-R22-C45,SA1135-A96199A-R07-C64),SA1135-A96199A-R04-C21),SA1135-A96199A-R03-C32)),(SA1135-A96199A-R23-C68,(SA1135-A96199A-R28-C36,SA1135-A96199A-R07-C20))),(SA1135-A96199A-R15-C45,SA1135-A96199A-R12-C48)),(SA1135-A96199A-R12-C52,(SA1135-A96199A-R24-C67,SA1135-A96199A-R03-C25))),SA1135-A96199A-R28-C31),(SA1135-A96199A-R23-C43,(SA1135-A96199A-R17-C68,(SA1135-A96199A-R06-C60,SA1135-A96199A-R06-C20)))),((SA1135-A96199A-R08-C36,(((SA1135-A96199A-R17-C36,SA1135-A96199A-R16-C40),(SA1135-A96199A-R06-C29,(SA1135-A96199A-R15-C70,SA1135-A96199A-R10-C31))),((SA1135-A96199A-R19-C64,SA1135-A96199A-R10-C29),(SA1135-A96199A-R04-C27,(SA1135-A96199A-R12-C66,SA1135-A96199A-R05-C12))))),((SA1135-A96199A-R12-C22,SA1135-A96199A-R06-C38),(SA1135-A96199A-R11-C48,SA1135-A96199A-R09-C33)))),(((((SA1135-A96199A-R16-C39,SA1135-A96199A-R09-C19),(((((SA1135-A96199A-R03-C45,SA1135-A96199A-R15-C44),SA1135-A96199A-R06-C65),((((SA1135-A96199A-R19-C55,SA1135-A96199A-R16-C56),(SA1135-A96199A-R15-C59,SA1135-A96199A-R12-C62)),SA1135-A96199A-R10-C30),SA1135-A96199A-R13-C14)),(SA1135-A96199A-R11-C29,SA1135-A96199A-R07-C63)),(SA1135-A96199A-R13-C56,SA1135-A96199A-R05-C25))),(SA1135-A96199A-R12-C47,SA1135-A96199A-R06-C34)),((SA1135-A96199A-R08-C38,SA1135-A96199A-R03-C47),(SA1135-A96199A-R18-C67,(SA1135-A96199A-R11-C13,(((SA1135-A96199A-R07-C56,SA1135-A96199A-R08-C45),SA1135-A96199A-R11-C16),(SA1135-A96199A-R10-C55,(SA1135-A96199A-R17-C65,SA1135-A96199A-R14-C63))))))),(SA1135-A96199A-R19-C62,(SA1135-A96199A-R13-C40,((SA1135-A96199A-R12-C12,SA1135-A96199A-R03-C35),SA1135-A96199A-R22-C55))))),(SA1135-A96199A-R08-C23,(SA1135-A96199A-R28-C53,SA1135-A96199A-R24-C49))),(SA1135-A96199A-R11-C09,SA1135-A96199A-R03-C53)),((SA1135-A96199A-R06-C66,(SA1135-A96199A-R06-C21,SA1135-A96199A-R04-C07)),(SA1135-A96199A-R15-C11,SA1135-A96199A-R08-C18))),(((SA1135-A96199A-R03-C29,SA1135-A96199A-R11-C07),(((SA1135-A96199A-R09-C16,SA1135-A96199A-R06-C12),((SA1135-A96199A-R12-C20,(((SA1135-A96199A-R18-C50,SA1135-A96199A-R13-C13),((SA1135-A96199A-R06-C32,SA1135-A96199A-R16-C68),(SA1135-A96199A-R18-C21,SA1135-A96199A-R03-C10))),(SA1135-A96199A-R14-C47,SA1135-A96199A-R05-C18))),(((SA1135-A96199A-R16-C36,(SA1135-A96199A-R18-C65,SA1135-A96199A-R05-C55)),(((SA1135-A96199A-R06-C48,(SA1135-A96199A-R12-C27,(SA1135-A96199A-R13-C64,SA1135-A96199A-R05-C67))),(SA1135-A96199A-R10-C63,SA1135-A96199A-R05-C16)),(((SA1135-A96199A-R15-C27,SA1135-A96199A-R07-C24),(SA1135-A96199A-R24-C39,SA1135-A96199A-R13-C22)),((SA1135-A96199A-R04-C08,(SA1135-A96199A-R06-C56,SA1135-A96199A-R05-C57)),SA1135-A96199A-R04-C18)))),(SA1135-A96199A-R15-C20,SA1135-A96199A-R07-C69)))),((SA1135-A96199A-R13-C09,((SA1135-A96199A-R18-C68,(((SA1135-A96199A-R11-C26,SA1135-A96199A-R10-C57),(SA1135-A96199A-R23-C18,SA1135-A96199A-R09-C52)),(SA1135-A96199A-R15-C66,SA1135-A96199A-R11-C37))),(((SA1135-A96199A-R15-C39,SA1135-A96199A-R22-C66),SA1135-A96199A-R11-C39),(SA1135-A96199A-R11-C36,SA1135-A96199A-R10-C16)))),((((SA1135-A96199A-R12-C64,SA1135-A96199A-R13-C35),(SA1135-A96199A-R06-C61,(SA1135-A96199A-R11-C41,SA1135-A96199A-R03-C69))),(SA1135-A96199A-R06-C14,(SA1135-A96199A-R20-C60,SA1135-A96199A-R10-C54))),(SA1135-A96199A-R18-C32,SA1135-A96199A-R04-C43))))),(SA1135-A96199A-R12-C63,SA1135-A96199A-R11-C34))),(((SA1135-A96199A-R18-C22,SA1135-A96199A-R14-C37),(SA1135-A96199A-R23-C32,SA1135-A96199A-R06-C59)),(SA1135-A96199A-R15-C42,(SA1135-A96199A-R17-C46,(SA1135-A96199A-R16-C61,SA1135-A96199A-R08-C26))))),SA1135-A96199A-R17-C33),(SA1135-A96199A-R14-C57,(SA1135-A96199A-R12-C36,SA1135-A96199A-R08-C67))),((SA1135-A96199A-R18-C36,SA1135-A96199A-R19-C50),SA1135-A96199A-R09-C60)),((SA1135-A96199A-R18-C08,SA1135-A96199A-R06-C51),SA1135-A96199A-R17-C43)),SA1135-A96199A-R18-C12),(SA1135-A96199A-R09-C65,SA1135-A96199A-R16-C14)),(SA1135-A96199A-R14-C59,(SA1135-A96199A-R07-C45,SA1135-A96199A-R04-C15))),SA1135-A96199A-R15-C55)
