# Supplementary material for: A zero-agnostic model for copy number evolution in cancer
Source: PLoS Comput Biol. 2023 Nov 9;19(11):e1011590. doi: 10.1371/journal.pcbi.1011590 (PMC10662746; doi:10.1371/journal.pcbi.1011590)
Supplement: S1 Data — Twenty-eight patient copy number phylogenies (Newick) inferred by Sitka and Lazac on single-cell sequencing of human breast and ovarian tumor samples. (ZIP) [file pcbi.1011590.s002.zip › supp_data/trees/lazac/SA1053_hscn_tree.newick]

(((((((((((((((((((SA1053BX1XB01603-A96194A-R11-C27,SA1053BX1XB01603-A96194A-R05-C58),SA1053BX1XB01603-A96194A-R12-C42),SA1053BX1XB01603-A96194A-R03-C46),(((((SA1053BX1XB01603-A96194A-R15-C33,(SA1053BX1XB01603-A96194A-R18-C19,SA1053BX1XB01603-A96194A-R03-C59)),SA1053BX1XB01603-A96194A-R03-C49),(((((SA1053BX1XB01603-A96194A-R18-C44,SA1053BX1XB01603-A96194A-R14-C41),(SA1053BX1XB01603-A96194A-R15-C59,(SA1053BX1XB01603-A96194A-R21-C36,SA1053BX1XB01603-A96194A-R03-C11))),(SA1053BX1XB01603-A96194A-R08-C61,(SA1053BX1XB01603-A96194A-R15-C16,SA1053BX1XB01603-A96194A-R04-C60))),((SA1053BX1XB01603-A96194A-R08-C07,(SA1053BX1XB01603-A96194A-R13-C16,SA1053BX1XB01603-A96194A-R08-C34)),(((SA1053BX1XB01603-A96194A-R14-C14,(SA1053BX1XB01603-A96194A-R16-C37,SA1053BX1XB01603-A96194A-R08-C22)),(SA1053BX1XB01603-A96194A-R17-C26,SA1053BX1XB01603-A96194A-R04-C35)),SA1053BX1XB01603-A96194A-R14-C66)),((((SA1053BX1XB01603-A96194A-R17-C41,(SA1053BX1XB01603-A96194A-R20-C40,SA1053BX1XB01603-A96194A-R05-C53)),((SA1053BX1XB01603-A96194A-R15-C32,SA1053BX1XB01603-A96194A-R07-C26),(SA1053BX1XB01603-A96194A-R06-C51,SA1053BX1XB01603-A96194A-R04-C41))),(((SA1053BX1XB01603-A96194A-R20-C48,(SA1053BX1XB01603-A96194A-R13-C34,SA1053BX1XB01603-A96194A-R11-C18)),(SA1053BX1XB01603-A96194A-R07-C58,SA1053BX1XB01603-A96194A-R07-C08)),((((SA1053BX1XB01603-A96194A-R13-C58,SA1053BX1XB01603-A96194A-R08-C65),(SA1053BX1XB01603-A96194A-R21-C07,SA1053BX1XB01603-A96194A-R18-C40)),SA1053BX1XB01603-A96194A-R06-C26),((SA1053BX1XB01603-A96194A-R13-C43,SA1053BX1XB01603-A96194A-R03-C26),(SA1053BX1XB01603-A96194A-R14-C28,SA1053BX1XB01603-A96194A-R04-C07))))),(SA1053BX1XB01603-A96194A-R05-C19,(SA1053BX1XB01603-A96194A-R18-C60,SA1053BX1XB01603-A96194A-R08-C32))),((SA1053BX1XB01603-A96194A-R06-C64,SA1053BX1XB01603-A96194A-R20-C44),(SA1053BX1XB01603-A96194A-R11-C65,SA1053BX1XB01603-A96194A-R09-C60))),((((SA1053BX1XB01603-A96194A-R20-C70,SA1053BX1XB01603-A96194A-R20-C34),(SA1053BX1XB01603-A96194A-R12-C20,SA1053BX1XB01603-A96194A-R11-C20)),(((SA1053BX1XB01603-A96194A-R08-C50,(((((SA1053BX1XB01603-A96194A-R12-C29,SA1053BX1XB01603-A96194A-R05-C42),SA1053BX1XB01603-A96194A-R08-C28),SA1053BX1XB01603-A96194A-R12-C55),(SA1053BX1XB01603-A96194A-R12-C45,SA1053BX1XB01603-A96194A-R03-C39)),((SA1053BX1XB01603-A96194A-R16-C57,SA1053BX1XB01603-A96194A-R13-C08),(SA1053BX1XB01603-A96194A-R16-C36,(SA1053BX1XB01603-A96194A-R16-C31,SA1053BX1XB01603-A96194A-R04-C37))))),SA1053BX1XB01603-A96194A-R06-C56),(SA1053BX1XB01603-A96194A-R22-C31,SA1053BX1XB01603-A96194A-R04-C50))),(((((SA1053BX1XB01603-A96194A-R12-C39,(SA1053BX1XB01603-A96194A-R15-C31,SA1053BX1XB01603-A96194A-R05-C46)),(SA1053BX1XB01603-A96194A-R18-C27,SA1053BX1XB01603-A96194A-R04-C48)),(SA1053BX1XB01603-A96194A-R15-C51,SA1053BX1XB01603-A96194A-R15-C44)),((SA1053BX1XB01603-A96194A-R17-C51,(SA1053BX1XB01603-A96194A-R15-C10,SA1053BX1XB01603-A96194A-R11-C35)),((SA1053BX1XB01603-A96194A-R07-C30,(SA1053BX1XB01603-A96194A-R08-C42,SA1053BX1XB01603-A96194A-R05-C16)),((SA1053BX1XB01603-A96194A-R12-C25,(SA1053BX1XB01603-A96194A-R14-C08,(SA1053BX1XB01603-A96194A-R12-C56,SA1053BX1XB01603-A96194A-R08-C13))),SA1053BX1XB01603-A96194A-R07-C07)))),((((((SA1053BX1XB01603-A96194A-R13-C30,SA1053BX1XB01603-A96194A-R08-C23),(((SA1053BX1XB01603-A96194A-R03-C48,SA1053BX1XB01603-A96194A-R03-C07),(SA1053BX1XB01603-A96194A-R19-C09,SA1053BX1XB01603-A96194A-R16-C28)),(SA1053BX1XB01603-A96194A-R16-C14,(SA1053BX1XB01603-A96194A-R17-C58,(SA1053BX1XB01603-A96194A-R12-C27,SA1053BX1XB01603-A96194A-R05-C14))))),(SA1053BX1XB01603-A96194A-R16-C68,SA1053BX1XB01603-A96194A-R09-C19)),((SA1053BX1XB01603-A96194A-R18-C61,((SA1053BX1XB01603-A96194A-R14-C40,SA1053BX1XB01603-A96194A-R13-C20),(SA1053BX1XB01603-A96194A-R15-C66,SA1053BX1XB01603-A96194A-R08-C51))),SA1053BX1XB01603-A96194A-R06-C32)),(((SA1053BX1XB01603-A96194A-R18-C48,SA1053BX1XB01603-A96194A-R14-C69),(SA1053BX1XB01603-A96194A-R14-C11,SA1053BX1XB01603-A96194A-R03-C23)),(SA1053BX1XB01603-A96194A-R16-C59,SA1053BX1XB01603-A96194A-R08-C29))),(SA1053BX1XB01603-A96194A-R17-C28,(SA1053BX1XB01603-A96194A-R23-C39,SA1053BX1XB01603-A96194A-R07-C24)))),((((SA1053BX1XB01603-A96194A-R15-C60,SA1053BX1XB01603-A96194A-R14-C67),(SA1053BX1XB01603-A96194A-R20-C69,SA1053BX1XB01603-A96194A-R08-C69)),((SA1053BX1XB01603-A96194A-R12-C23,SA1053BX1XB01603-A96194A-R03-C35),((SA1053BX1XB01603-A96194A-R14-C64,SA1053BX1XB01603-A96194A-R06-C25),SA1053BX1XB01603-A96194A-R12-C44))),(((SA1053BX1XB01603-A96194A-R13-C68,SA1053BX1XB01603-A96194A-R11-C30),((SA1053BX1XB01603-A96194A-R23-C41,(SA1053BX1XB01603-A96194A-R09-C56,SA1053BX1XB01603-A96194A-R04-C33)),(SA1053BX1XB01603-A96194A-R04-C55,(SA1053BX1XB01603-A96194A-R15-C14,SA1053BX1XB01603-A96194A-R09-C54)))),(((SA1053BX1XB01603-A96194A-R17-C49,SA1053BX1XB01603-A96194A-R07-C61),(SA1053BX1XB01603-A96194A-R14-C47,SA1053BX1XB01603-A96194A-R05-C47)),(((SA1053BX1XB01603-A96194A-R04-C20,SA1053BX1XB01603-A96194A-R04-C18),SA1053BX1XB01603-A96194A-R20-C29),(SA1053BX1XB01603-A96194A-R21-C34,SA1053BX1XB01603-A96194A-R04-C45)))))))),((((SA1053BX1XB01603-A96194A-R13-C18,SA1053BX1XB01603-A96194A-R12-C21),SA1053BX1XB01603-A96194A-R04-C13),SA1053BX1XB01603-A96194A-R13-C47),(SA1053BX1XB01603-A96194A-R14-C19,SA1053BX1XB01603-A96194A-R03-C55))),(((((SA1053BX1XB01603-A96194A-R17-C44,SA1053BX1XB01603-A96194A-R07-C11),(SA1053BX1XB01603-A96194A-R13-C51,(SA1053BX1XB01603-A96194A-R18-C63,SA1053BX1XB01603-A96194A-R06-C30))),((SA1053BX1XB01603-A96194A-R20-C15,SA1053BX1XB01603-A96194A-R03-C65),((((SA1053BX1XB01603-A96194A-R20-C14,SA1053BX1XB01603-A96194A-R07-C12),SA1053BX1XB01603-A96194A-R09-C64),SA1053BX1XB01603-A96194A-R16-C45),((SA1053BX1XB01603-A96194A-R09-C10,SA1053BX1XB01603-A96194A-R03-C42),((SA1053BX1XB01603-A96194A-R13-C66,SA1053BX1XB01603-A96194A-R21-C11),SA1053BX1XB01603-A96194A-R17-C53))))),(((SA1053BX1XB01603-A96194A-R03-C22,(SA1053BX1XB01603-A96194A-R12-C66,(SA1053BX1XB01603-A96194A-R20-C37,SA1053BX1XB01603-A96194A-R11-C17))),((SA1053BX1XB01603-A96194A-R11-C25,SA1053BX1XB01603-A96194A-R07-C19),(SA1053BX1XB01603-A96194A-R06-C63,(SA1053BX1XB01603-A96194A-R19-C60,SA1053BX1XB01603-A96194A-R06-C60)))),((((SA1053BX1XB01603-A96194A-R17-C13,SA1053BX1XB01603-A96194A-R06-C18),((SA1053BX1XB01603-A96194A-R08-C10,(SA1053BX1XB01603-A96194A-R21-C21,SA1053BX1XB01603-A96194A-R09-C25)),(((SA1053BX1XB01603-A96194A-R17-C66,SA1053BX1XB01603-A96194A-R15-C40),SA1053BX1XB01603-A96194A-R07-C31),SA1053BX1XB01603-A96194A-R19-C14))),(((SA1053BX1XB01603-A96194A-R05-C35,SA1053BX1XB01603-A96194A-R04-C39),(SA1053BX1XB01603-A96194A-R17-C34,SA1053BX1XB01603-A96194A-R17-C12)),(SA1053BX1XB01603-A96194A-R15-C50,(SA1053BX1XB01603-A96194A-R20-C07,SA1053BX1XB01603-A96194A-R08-C37)))),(((SA1053BX1XB01603-A96194A-R07-C42,SA1053BX1XB01603-A96194A-R06-C14),(SA1053BX1XB01603-A96194A-R12-C35,(SA1053BX1XB01603-A96194A-R16-C48,SA1053BX1XB01603-A96194A-R06-C48))),((SA1053BX1XB01603-A96194A-R20-C51,SA1053BX1XB01603-A96194A-R11-C47),((SA1053BX1XB01603-A96194A-R23-C19,SA1053BX1XB01603-A96194A-R17-C33),(SA1053BX1XB01603-A96194A-R09-C58,(SA1053BX1XB01603-A96194A-R20-C21,SA1053BX1XB01603-A96194A-R11-C40)))))))),((((SA1053BX1XB01603-A96194A-R17-C69,SA1053BX1XB01603-A96194A-R09-C30),SA1053BX1XB01603-A96194A-R04-C32),(SA1053BX1XB01603-A96194A-R20-C39,SA1053BX1XB01603-A96194A-R13-C23)),(((SA1053BX1XB01603-A96194A-R05-C45,SA1053BX1XB01603-A96194A-R03-C52),(SA1053BX1XB01603-A96194A-R19-C39,SA1053BX1XB01603-A96194A-R06-C46)),SA1053BX1XB01603-A96194A-R07-C36))),((SA1053BX1XB01603-A96194A-R09-C09,SA1053BX1XB01603-A96194A-R07-C56),(((SA1053BX1XB01603-A96194A-R16-C21,SA1053BX1XB01603-A96194A-R03-C32),((SA1053BX1XB01603-A96194A-R16-C32,(SA1053BX1XB01603-A96194A-R24-C07,(SA1053BX1XB01603-A96194A-R17-C46,SA1053BX1XB01603-A96194A-R09-C70))),SA1053BX1XB01603-A96194A-R16-C17)),((SA1053BX1XB01603-A96194A-R14-C35,SA1053BX1XB01603-A96194A-R08-C49),(SA1053BX1XB01603-A96194A-R23-C37,SA1053BX1XB01603-A96194A-R20-C57)))))),((SA1053BX1XB01603-A96194A-R16-C69,((SA1053BX1XB01603-A96194A-R03-C16,SA1053BX1XB01603-A96194A-R21-C22),(SA1053BX1XB01603-A96194A-R05-C62,SA1053BX1XB01603-A96194A-R05-C52))),(((SA1053BX1XB01603-A96194A-R08-C43,SA1053BX1XB01603-A96194A-R06-C22),((SA1053BX1XB01603-A96194A-R19-C17,(SA1053BX1XB01603-A96194A-R12-C59,(((((SA1053BX1XB01603-A96194A-R14-C56,(((((((SA1053BX1XB01603-A96194A-R15-C07,SA1053BX1XB01603-A96194A-R11-C13),(SA1053BX1XB01603-A96194A-R15-C11,SA1053BX1XB01603-A96194A-R12-C54)),(((SA1053BX1XB01603-A96194A-R11-C49,SA1053BX1XB01603-A96194A-R06-C50),(SA1053BX1XB01603-A96194A-R08-C35,(SA1053BX1XB01603-A96194A-R08-C58,((((SA1053EX1XB01608-A96194B-R42-C46,SA1053EX1XB01608-A96194B-R47-C29),SA1053EX1XB01608-A96194B-R49-C07),((SA1053EX1XB01608-A96194B-R62-C37,SA1053EX1XB01608-A96194B-R60-C20),(SA1053EX1XB01608-A96194B-R53-C40,SA1053EX1XB01608-A96194B-R43-C36))),SA1053EX1XB01608-A96194B-R59-C38)))),(((SA1053BX1XB01603-A96194A-R06-C23,SA1053BX1XB01603-A96194A-R22-C66),(SA1053BX1XB01603-A96194A-R08-C48,(SA1053BX1XB01603-A96194A-R19-C54,(SA1053BX1XB01603-A96194A-R07-C38,SA1053BX1XB01603-A96194A-R07-C13)))),SA1053BX1XB01603-A96194A-R03-C28))),SA1053BX1XB01603-A96194A-R19-C43),((((SA1053EX1XB01608-A96194B-R43-C11,SA1053EX1XB01608-A96194B-R46-C33),(SA1053EX1XB01608-A96194B-R60-C65,SA1053EX1XB01608-A96194B-R59-C19)),(((((SA1053EX1XB01608-A96194B-R64-C53,SA1053EX1XB01608-A96194B-R51-C32),(SA1053EX1XB01608-A96194B-R50-C59,SA1053EX1XB01608-A96194B-R56-C17)),((SA1053EX1XB01608-A96194B-R59-C13,SA1053EX1XB01608-A96194B-R42-C31),SA1053EX1XB01608-A96194B-R41-C47)),(((SA1053EX1XB01608-A96194B-R41-C32,SA1053EX1XB01608-A96194B-R60-C39),(SA1053EX1XB01608-A96194B-R48-C70,((SA1053EX1XB01608-A96194B-R68-C25,SA1053EX1XB01608-A96194B-R53-C23),SA1053EX1XB01608-A96194B-R51-C28))),((SA1053EX1XB01608-A96194B-R43-C13,SA1053EX1XB01608-A96194B-R53-C08),SA1053EX1XB01608-A96194B-R51-C52))),((((SA1053EX1XB01608-A96194B-R50-C33,SA1053EX1XB01608-A96194B-R58-C24),(SA1053EX1XB01608-A96194B-R41-C45,(SA1053EX1XB01608-A96194B-R62-C44,SA1053EX1XB01608-A96194B-R40-C21))),((((((SA1053EX1XB01608-A96194B-R53-C13,SA1053EX1XB01608-A96194B-R47-C56),SA1053EX1XB01608-A96194B-R40-C14),SA1053EX1XB01608-A96194B-R59-C63),(((SA1053EX1XB01608-A96194B-R46-C31,(((SA1053EX1XB01608-A96194B-R54-C37,(SA1053EX1XB01608-A96194B-R56-C32,(SA1053EX1XB01608-A96194B-R56-C07,SA1053EX1XB01608-A96194B-R41-C21))),SA1053EX1XB01608-A96194B-R47-C52),SA1053EX1XB01608-A96194B-R52-C15)),(SA1053EX1XB01608-A96194B-R60-C52,SA1053EX1XB01608-A96194B-R60-C38)),(((SA1053EX1XB01608-A96194B-R61-C08,SA1053EX1XB01608-A96194B-R47-C45),(SA1053EX1XB01608-A96194B-R51-C49,SA1053EX1XB01608-A96194B-R48-C59)),(SA1053EX1XB01608-A96194B-R61-C16,SA1053EX1XB01608-A96194B-R50-C55)))),(SA1053EX1XB01608-A96194B-R43-C31,SA1053EX1XB01608-A96194B-R40-C60)),(SA1053EX1XB01608-A96194B-R60-C69,SA1053EX1XB01608-A96194B-R47-C62))),(SA1053EX1XB01608-A96194B-R52-C60,SA1053EX1XB01608-A96194B-R48-C41)))),((((SA1053EX1XB01608-A96194B-R42-C52,((SA1053EX1XB01608-A96194B-R47-C40,SA1053EX1XB01608-A96194B-R48-C11),(((SA1053EX1XB01608-A96194B-R47-C41,SA1053EX1XB01608-A96194B-R60-C11),((SA1053EX1XB01608-A96194B-R60-C67,SA1053EX1XB01608-A96194B-R54-C07),SA1053EX1XB01608-A96194B-R41-C51)),SA1053EX1XB01608-A96194B-R52-C36))),(SA1053EX1XB01608-A96194B-R51-C10,(SA1053EX1XB01608-A96194B-R60-C35,SA1053EX1XB01608-A96194B-R49-C64))),(((SA1053EX1XB01608-A96194B-R43-C23,SA1053EX1XB01608-A96194B-R42-C27),(((SA1053EX1XB01608-A96194B-R49-C59,SA1053EX1XB01608-A96194B-R56-C28),SA1053EX1XB01608-A96194B-R47-C68),(SA1053EX1XB01608-A96194B-R58-C20,SA1053EX1XB01608-A96194B-R46-C13))),((SA1053EX1XB01608-A96194B-R48-C34,((SA1053EX1XB01608-A96194B-R53-C10,SA1053EX1XB01608-A96194B-R52-C51),SA1053EX1XB01608-A96194B-R68-C18)),(SA1053EX1XB01608-A96194B-R64-C24,SA1053EX1XB01608-A96194B-R41-C46)))),((((SA1053EX1XB01608-A96194B-R42-C32,SA1053EX1XB01608-A96194B-R46-C70),SA1053EX1XB01608-A96194B-R40-C41),(SA1053EX1XB01608-A96194B-R60-C54,SA1053EX1XB01608-A96194B-R48-C61)),(((SA1053EX1XB01608-A96194B-R60-C48,SA1053EX1XB01608-A96194B-R40-C66),SA1053EX1XB01608-A96194B-R60-C16),SA1053EX1XB01608-A96194B-R51-C29))))),(SA1053BX1XB01603-A96194A-R09-C27,SA1053BX1XB01603-A96194A-R06-C41)),(SA1053BX1XB01603-A96194A-R04-C56,((((SA1053BX1XB01603-A96194A-R09-C15,SA1053BX1XB01603-A96194A-R07-C68),(SA1053BX1XB01603-A96194A-R11-C31,SA1053BX1XB01603-A96194A-R03-C61)),(SA1053BX1XB01603-A96194A-R08-C39,SA1053BX1XB01603-A96194A-R05-C56)),(SA1053BX1XB01603-A96194A-R18-C66,SA1053BX1XB01603-A96194A-R09-C13))))),((((((SA1053BX1XB01603-A96194A-R08-C15,SA1053BX1XB01603-A96194A-R15-C61),((SA1053BX1XB01603-A96194A-R15-C55,SA1053BX1XB01603-A96194A-R05-C69),((SA1053BX1XB01603-A96194A-R19-C67,(SA1053BX1XB01603-A96194A-R11-C07,(SA1053BX1XB01603-A96194A-R05-C68,SA1053BX1XB01603-A96194A-R05-C61))),(SA1053BX1XB01603-A96194A-R15-C63,SA1053BX1XB01603-A96194A-R09-C41)))),SA1053BX1XB01603-A96194A-R03-C69),SA1053BX1XB01603-A96194A-R08-C08),(SA1053BX1XB01603-A96194A-R03-C47,(SA1053BX1XB01603-A96194A-R19-C32,SA1053BX1XB01603-A96194A-R17-C17))),((SA1053BX1XB01603-A96194A-R19-C35,SA1053BX1XB01603-A96194A-R04-C51),((SA1053BX1XB01603-A96194A-R16-C62,SA1053BX1XB01603-A96194A-R15-C35),(SA1053BX1XB01603-A96194A-R08-C63,SA1053BX1XB01603-A96194A-R07-C48))))),(SA1053BX1XB01603-A96194A-R19-C38,SA1053BX1XB01603-A96194A-R09-C37)),((SA1053BX1XB01603-A96194A-R15-C69,SA1053BX1XB01603-A96194A-R18-C37),(SA1053BX1XB01603-A96194A-R23-C23,SA1053BX1XB01603-A96194A-R17-C15))),SA1053BX1XB01603-A96194A-R20-C41))),((SA1053EX1XB01608-A96194B-R57-C57,SA1053EX1XB01608-A96194B-R48-C16),(SA1053FX1XB01611-A95663A-R09-C26,(SA1053FX1XB01611-A95663A-R17-C57,(SA1053FX1XB01611-A95663A-R27-C41,((SA1053FX1XB01611-A95663A-R05-C49,(SA1053FX1XB01611-A95663A-R14-C44,(SA1053FX1XB01611-A95663A-R16-C40,(SA1053FX1XB01611-A95663A-R09-C50,SA1053FX1XB01611-A95663A-R06-C09)))),(SA1053FX1XB01611-A95663A-R25-C10,(SA1053FX1XB01611-A95663A-R13-C24,SA1053FX1XB01611-A95663A-R10-C33))))))))),((SA1053BX1XB01603-A96194A-R07-C51,SA1053BX1XB01603-A96194A-R06-C49),(SA1053BX1XB01603-A96194A-R19-C65,SA1053BX1XB01603-A96194A-R12-C08))))),(((SA1053BX1XB01603-A96194A-R19-C51,SA1053BX1XB01603-A96194A-R07-C33),(((SA1053BX1XB01603-A96194A-R18-C11,(SA1053BX1XB01603-A96194A-R18-C33,SA1053BX1XB01603-A96194A-R16-C65)),((SA1053BX1XB01603-A96194A-R23-C33,SA1053BX1XB01603-A96194A-R04-C44),((SA1053BX1XB01603-A96194A-R21-C35,SA1053BX1XB01603-A96194A-R19-C19),SA1053BX1XB01603-A96194A-R24-C19))),(SA1053BX1XB01603-A96194A-R22-C49,SA1053BX1XB01603-A96194A-R21-C42))),(SA1053BX1XB01603-A96194A-R23-C44,SA1053BX1XB01603-A96194A-R05-C11))),((((SA1053BX1XB01603-A96194A-R15-C28,SA1053BX1XB01603-A96194A-R06-C68),((SA1053BX1XB01603-A96194A-R11-C14,SA1053BX1XB01603-A96194A-R07-C28),(SA1053BX1XB01603-A96194A-R16-C07,SA1053BX1XB01603-A96194A-R08-C47))),(((SA1053BX1XB01603-A96194A-R22-C55,(SA1053BX1XB01603-A96194A-R06-C31,(SA1053BX1XB01603-A96194A-R22-C61,SA1053BX1XB01603-A96194A-R19-C36))),(SA1053BX1XB01603-A96194A-R20-C65,(SA1053BX1XB01603-A96194A-R24-C12,SA1053BX1XB01603-A96194A-R23-C47))),(((SA1053BX1XB01603-A96194A-R24-C44,SA1053BX1XB01603-A96194A-R22-C35),((SA1053BX1XB01603-A96194A-R19-C57,SA1053BX1XB01603-A96194A-R17-C65),((SA1053BX1XB01603-A96194A-R16-C33,SA1053BX1XB01603-A96194A-R12-C13),(SA1053BX1XB01603-A96194A-R09-C35,(SA1053BX1XB01603-A96194A-R16-C52,SA1053BX1XB01603-A96194A-R11-C08))))),SA1053BX1XB01603-A96194A-R07-C70))),(((SA1053BX1XB01603-A96194A-R22-C19,SA1053BX1XB01603-A96194A-R04-C08),(SA1053BX1XB01603-A96194A-R22-C48,SA1053BX1XB01603-A96194A-R03-C51)),(((((SA1053BX1XB01603-A96194A-R21-C08,SA1053BX1XB01603-A96194A-R19-C63),(SA1053BX1XB01603-A96194A-R22-C43,SA1053BX1XB01603-A96194A-R13-C22)),(SA1053BX1XB01603-A96194A-R03-C33,(SA1053BX1XB01603-A96194A-R20-C45,SA1053BX1XB01603-A96194A-R06-C27))),SA1053BX1XB01603-A96194A-R06-C16),((((SA1053BX1XB01603-A96194A-R15-C58,(SA1053BX1XB01603-A96194A-R20-C08,SA1053BX1XB01603-A96194A-R15-C41)),((SA1053BX1XB01603-A96194A-R21-C37,SA1053BX1XB01603-A96194A-R18-C46),(((SA1053BX1XB01603-A96194A-R22-C29,SA1053BX1XB01603-A96194A-R21-C23),SA1053BX1XB01603-A96194A-R22-C13),(SA1053BX1XB01603-A96194A-R21-C49,SA1053BX1XB01603-A96194A-R21-C15)))),((SA1053BX1XB01603-A96194A-R22-C42,SA1053BX1XB01603-A96194A-R19-C70),(SA1053BX1XB01603-A96194A-R22-C67,SA1053BX1XB01603-A96194A-R03-C20))),(SA1053BX1XB01603-A96194A-R24-C45,SA1053BX1XB01603-A96194A-R24-C09)))))),(SA1053BX1XB01603-A96194A-R03-C40,(SA1053BX1XB01603-A96194A-R19-C22,(SA1053BX1XB01603-A96194A-R23-C22,SA1053BX1XB01603-A96194A-R03-C45)))),((SA1053EX1XB01608-A96194B-R47-C26,SA1053EX1XB01608-A96194B-R47-C44),(((SA1053EX1XB01608-A96194B-R51-C36,SA1053EX1XB01608-A96194B-R47-C49),((((SA1053EX1XB01608-A96194B-R54-C31,((SA1053EX1XB01608-A96194B-R51-C24,(SA1053EX1XB01608-A96194B-R60-C09,SA1053EX1XB01608-A96194B-R40-C15)),SA1053EX1XB01608-A96194B-R46-C14)),SA1053EX1XB01608-A96194B-R54-C24),(SA1053EX1XB01608-A96194B-R53-C09,SA1053EX1XB01608-A96194B-R40-C26)),(SA1053EX1XB01608-A96194B-R50-C34,(SA1053EX1XB01608-A96194B-R53-C52,SA1053EX1XB01608-A96194B-R51-C21)))),(SA1053EX1XB01608-A96194B-R47-C10,SA1053EX1XB01608-A96194B-R42-C56)))),((((SA1053EX1XB01608-A96194B-R47-C59,SA1053EX1XB01608-A96194B-R59-C17),(SA1053EX1XB01608-A96194B-R44-C09,SA1053EX1XB01608-A96194B-R42-C55)),(((SA1053EX1XB01608-A96194B-R66-C53,(SA1053EX1XB01608-A96194B-R62-C48,SA1053EX1XB01608-A96194B-R49-C08)),(SA1053EX1XB01608-A96194B-R56-C09,SA1053EX1XB01608-A96194B-R40-C23)),((((SA1053EX1XB01608-A96194B-R48-C66,(SA1053EX1XB01608-A96194B-R50-C62,((SA1053EX1XB01608-A96194B-R59-C37,SA1053EX1XB01608-A96194B-R65-C31),(SA1053EX1XB01608-A96194B-R68-C22,SA1053EX1XB01608-A96194B-R52-C65)))),(((SA1053EX1XB01608-A96194B-R47-C53,(SA1053EX1XB01608-A96194B-R60-C33,SA1053EX1XB01608-A96194B-R41-C28)),(SA1053EX1XB01608-A96194B-R61-C12,SA1053EX1XB01608-A96194B-R47-C66)),((SA1053EX1XB01608-A96194B-R52-C08,SA1053EX1XB01608-A96194B-R40-C58),((((SA1053EX1XB01608-A96194B-R60-C55,(SA1053EX1XB01608-A96194B-R67-C18,SA1053EX1XB01608-A96194B-R51-C25)),SA1053EX1XB01608-A96194B-R56-C33),(SA1053EX1XB01608-A96194B-R63-C52,SA1053EX1XB01608-A96194B-R48-C53)),(SA1053EX1XB01608-A96194B-R65-C34,SA1053EX1XB01608-A96194B-R62-C33))))),(((SA1053EX1XB01608-A96194B-R52-C43,(((SA1053EX1XB01608-A96194B-R41-C39,SA1053EX1XB01608-A96194B-R61-C27),SA1053EX1XB01608-A96194B-R53-C12),(SA1053EX1XB01608-A96194B-R58-C29,SA1053EX1XB01608-A96194B-R55-C10))),(SA1053EX1XB01608-A96194B-R53-C34,SA1053EX1XB01608-A96194B-R44-C21)),((SA1053EX1XB01608-A96194B-R60-C32,SA1053EX1XB01608-A96194B-R52-C10),((((((((SA1053EX1XB01608-A96194B-R40-C33,SA1053EX1XB01608-A96194B-R40-C16),(SA1053EX1XB01608-A96194B-R59-C23,(SA1053EX1XB01608-A96194B-R46-C41,SA1053EX1XB01608-A96194B-R42-C42))),(SA1053EX1XB01608-A96194B-R49-C20,(SA1053EX1XB01608-A96194B-R52-C32,SA1053EX1XB01608-A96194B-R49-C17))),(SA1053EX1XB01608-A96194B-R52-C11,SA1053EX1XB01608-A96194B-R50-C10)),((SA1053EX1XB01608-A96194B-R59-C18,SA1053EX1XB01608-A96194B-R49-C37),(((SA1053EX1XB01608-A96194B-R40-C59,(SA1053EX1XB01608-A96194B-R51-C23,SA1053EX1XB01608-A96194B-R48-C23)),(SA1053EX1XB01608-A96194B-R61-C15,SA1053EX1XB01608-A96194B-R40-C20)),SA1053EX1XB01608-A96194B-R50-C29))),(SA1053EX1XB01608-A96194B-R58-C25,SA1053EX1XB01608-A96194B-R58-C09)),((SA1053EX1XB01608-A96194B-R48-C68,(SA1053EX1XB01608-A96194B-R64-C31,SA1053EX1XB01608-A96194B-R40-C62)),(SA1053EX1XB01608-A96194B-R53-C20,(SA1053EX1XB01608-A96194B-R48-C48,(SA1053EX1XB01608-A96194B-R51-C45,(SA1053EX1XB01608-A96194B-R59-C27,SA1053EX1XB01608-A96194B-R52-C26)))))),(SA1053EX1XB01608-A96194B-R53-C29,((SA1053EX1XB01608-A96194B-R55-C44,SA1053EX1XB01608-A96194B-R54-C19),((SA1053EX1XB01608-A96194B-R53-C18,SA1053EX1XB01608-A96194B-R50-C48),(SA1053EX1XB01608-A96194B-R45-C66,(SA1053EX1XB01608-A96194B-R61-C26,SA1053EX1XB01608-A96194B-R48-C62)))))),((SA1053EX1XB01608-A96194B-R51-C13,SA1053EX1XB01608-A96194B-R47-C28),(SA1053EX1XB01608-A96194B-R47-C27,(SA1053EX1XB01608-A96194B-R48-C26,SA1053EX1XB01608-A96194B-R41-C19)))))),((((SA1053EX1XB01608-A96194B-R59-C28,SA1053EX1XB01608-A96194B-R53-C38),(SA1053EX1XB01608-A96194B-R51-C11,SA1053EX1XB01608-A96194B-R43-C15)),(SA1053EX1XB01608-A96194B-R51-C09,SA1053EX1XB01608-A96194B-R41-C08)),(SA1053EX1XB01608-A96194B-R57-C13,(SA1053EX1XB01608-A96194B-R61-C29,SA1053EX1XB01608-A96194B-R45-C18)))),((SA1053EX1XB01608-A96194B-R42-C65,(SA1053EX1XB01608-A96194B-R59-C07,SA1053EX1XB01608-A96194B-R40-C11)),(SA1053EX1XB01608-A96194B-R60-C10,SA1053EX1XB01608-A96194B-R43-C20)))),((((SA1053EX1XB01608-A96194B-R51-C07,SA1053EX1XB01608-A96194B-R47-C60),(SA1053EX1XB01608-A96194B-R59-C08,SA1053EX1XB01608-A96194B-R45-C51)),(SA1053EX1XB01608-A96194B-R60-C45,SA1053EX1XB01608-A96194B-R40-C27)),(((((SA1053BX1XB01603-A96194A-R04-C28,SA1053BX1XB01603-A96194A-R17-C50),SA1053BX1XB01603-A96194A-R17-C47),((SA1053BX1XB01603-A96194A-R22-C26,SA1053BX1XB01603-A96194A-R04-C23),(((((SA1053BX1XB01603-A96194A-R09-C46,SA1053BX1XB01603-A96194A-R09-C40),((SA1053BX1XB01603-A96194A-R20-C50,SA1053BX1XB01603-A96194A-R07-C55),(SA1053BX1XB01603-A96194A-R21-C19,(SA1053BX1XB01603-A96194A-R07-C67,SA1053BX1XB01603-A96194A-R05-C17)))),(SA1053BX1XB01603-A96194A-R12-C32,(SA1053BX1XB01603-A96194A-R11-C59,SA1053BX1XB01603-A96194A-R11-C46))),((((((SA1053BX1XB01603-A96194A-R20-C38,SA1053BX1XB01603-A96194A-R06-C55),(SA1053BX1XB01603-A96194A-R21-C62,SA1053BX1XB01603-A96194A-R19-C62)),(((SA1053BX1XB01603-A96194A-R12-C57,SA1053BX1XB01603-A96194A-R05-C28),SA1053BX1XB01603-A96194A-R20-C43),SA1053BX1XB01603-A96194A-R19-C13)),((SA1053BX1XB01603-A96194A-R22-C24,((((SA1053BX1XB01603-A96194A-R23-C32,SA1053BX1XB01603-A96194A-R04-C70),(SA1053BX1XB01603-A96194A-R11-C53,SA1053BX1XB01603-A96194A-R04-C53)),(((((((((SA1053BX1XB01603-A96194A-R13-C35,SA1053BX1XB01603-A96194A-R12-C28),SA1053BX1XB01603-A96194A-R04-C29),((SA1053BX1XB01603-A96194A-R20-C56,SA1053BX1XB01603-A96194A-R11-C36),SA1053BX1XB01603-A96194A-R05-C59)),(SA1053BX1XB01603-A96194A-R11-C51,SA1053BX1XB01603-A96194A-R09-C36)),SA1053BX1XB01603-A96194A-R12-C09),(SA1053BX1XB01603-A96194A-R20-C16,SA1053BX1XB01603-A96194A-R06-C39)),(SA1053BX1XB01603-A96194A-R22-C59,(SA1053BX1XB01603-A96194A-R18-C43,((SA1053BX1XB01603-A96194A-R16-C12,((SA1053BX1XB01603-A96194A-R19-C58,SA1053BX1XB01603-A96194A-R09-C24),SA1053BX1XB01603-A96194A-R12-C19)),(SA1053BX1XB01603-A96194A-R23-C17,SA1053BX1XB01603-A96194A-R16-C38))))),(((SA1053BX1XB01603-A96194A-R21-C31,SA1053BX1XB01603-A96194A-R20-C27),(SA1053BX1XB01603-A96194A-R07-C27,SA1053BX1XB01603-A96194A-R03-C54)),SA1053BX1XB01603-A96194A-R03-C34)),(((((SA1053BX1XB01603-A96194A-R16-C47,SA1053BX1XB01603-A96194A-R03-C14),(SA1053BX1XB01603-A96194A-R18-C14,SA1053BX1XB01603-A96194A-R12-C43)),((SA1053BX1XB01603-A96194A-R06-C33,(SA1053BX1XB01603-A96194A-R21-C59,SA1053BX1XB01603-A96194A-R16-C29)),(SA1053BX1XB01603-A96194A-R13-C64,SA1053BX1XB01603-A96194A-R03-C30))),((((SA1053BX1XB01603-A96194A-R20-C30,SA1053BX1XB01603-A96194A-R11-C50),(SA1053BX1XB01603-A96194A-R15-C70,(SA1053BX1XB01603-A96194A-R08-C27,SA1053BX1XB01603-A96194A-R06-C21))),((SA1053BX1XB01603-A96194A-R11-C58,SA1053BX1XB01603-A96194A-R04-C61),(SA1053BX1XB01603-A96194A-R04-C31,(SA1053BX1XB01603-A96194A-R11-C48,SA1053BX1XB01603-A96194A-R09-C55)))),((SA1053BX1XB01603-A96194A-R14-C45,((SA1053BX1XB01603-A96194A-R03-C29,SA1053BX1XB01603-A96194A-R03-C09),(SA1053BX1XB01603-A96194A-R17-C38,SA1053BX1XB01603-A96194A-R04-C25))),((((SA1053BX1XB01603-A96194A-R17-C62,(SA1053BX1XB01603-A96194A-R03-C43,(SA1053BX1XB01603-A96194A-R22-C63,SA1053BX1XB01603-A96194A-R03-C08))),((SA1053BX1XB01603-A96194A-R23-C54,SA1053BX1XB01603-A96194A-R15-C57),SA1053BX1XB01603-A96194A-R13-C61)),((SA1053BX1XB01603-A96194A-R04-C30,SA1053BX1XB01603-A96194A-R08-C67),SA1053BX1XB01603-A96194A-R14-C44)),((SA1053BX1XB01603-A96194A-R04-C64,SA1053BX1XB01603-A96194A-R03-C67),((SA1053BX1XB01603-A96194A-R13-C28,SA1053BX1XB01603-A96194A-R04-C63),((SA1053BX1XB01603-A96194A-R03-C25,(SA1053BX1XB01603-A96194A-R07-C32,SA1053BX1XB01603-A96194A-R06-C20)),(SA1053BX1XB01603-A96194A-R12-C62,(SA1053BX1XB01603-A96194A-R17-C14,SA1053BX1XB01603-A96194A-R05-C38))))))))),((SA1053BX1XB01603-A96194A-R17-C08,SA1053BX1XB01603-A96194A-R04-C24),(SA1053BX1XB01603-A96194A-R19-C45,SA1053BX1XB01603-A96194A-R04-C27))))),(((SA1053BX1XB01603-A96194A-R18-C29,SA1053BX1XB01603-A96194A-R23-C46),(SA1053BX1XB01603-A96194A-R20-C33,SA1053BX1XB01603-A96194A-R08-C45)),(SA1053BX1XB01603-A96194A-R22-C23,SA1053BX1XB01603-A96194A-R03-C41)))),(SA1053BX1XB01603-A96194A-R19-C20,SA1053BX1XB01603-A96194A-R12-C65))),((SA1053BX1XB01603-A96194A-R11-C21,SA1053BX1XB01603-A96194A-R13-C26),SA1053BX1XB01603-A96194A-R18-C68)),((((SA1053BX1XB01603-A96194A-R19-C31,SA1053BX1XB01603-A96194A-R04-C43),(SA1053BX1XB01603-A96194A-R20-C12,(SA1053BX1XB01603-A96194A-R12-C48,SA1053BX1XB01603-A96194A-R11-C23))),(SA1053BX1XB01603-A96194A-R12-C53,((SA1053BX1XB01603-A96194A-R09-C23,(SA1053BX1XB01603-A96194A-R18-C58,SA1053BX1XB01603-A96194A-R11-C38)),SA1053BX1XB01603-A96194A-R22-C39))),((((SA1053BX1XB01603-A96194A-R17-C21,(SA1053BX1XB01603-A96194A-R24-C22,SA1053BX1XB01603-A96194A-R17-C09)),((SA1053BX1XB01603-A96194A-R24-C18,SA1053BX1XB01603-A96194A-R22-C17),SA1053BX1XB01603-A96194A-R24-C65)),((SA1053BX1XB01603-A96194A-R04-C58,SA1053BX1XB01603-A96194A-R03-C68),((((SA1053BX1XB01603-A96194A-R09-C45,(SA1053BX1XB01603-A96194A-R21-C41,SA1053BX1XB01603-A96194A-R19-C16)),(SA1053BX1XB01603-A96194A-R20-C58,(SA1053BX1XB01603-A96194A-R19-C69,SA1053BX1XB01603-A96194A-R11-C22))),((((SA1053BX1XB01603-A96194A-R22-C58,SA1053BX1XB01603-A96194A-R11-C66),SA1053BX1XB01603-A96194A-R16-C16),SA1053BX1XB01603-A96194A-R05-C39),(SA1053BX1XB01603-A96194A-R12-C61,(SA1053BX1XB01603-A96194A-R14-C58,SA1053BX1XB01603-A96194A-R12-C51)))),((SA1053BX1XB01603-A96194A-R17-C59,(SA1053BX1XB01603-A96194A-R12-C58,SA1053BX1XB01603-A96194A-R11-C45)),(SA1053BX1XB01603-A96194A-R15-C29,(SA1053BX1XB01603-A96194A-R19-C18,SA1053BX1XB01603-A96194A-R03-C64)))))),((((((SA1053BX1XB01603-A96194A-R21-C43,SA1053BX1XB01603-A96194A-R11-C68),(SA1053BX1XB01603-A96194A-R22-C45,SA1053BX1XB01603-A96194A-R14-C53)),(SA1053BX1XB01603-A96194A-R17-C16,SA1053BX1XB01603-A96194A-R14-C33)),(SA1053BX1XB01603-A96194A-R13-C41,SA1053BX1XB01603-A96194A-R04-C22)),((((SA1053BX1XB01603-A96194A-R05-C32,SA1053BX1XB01603-A96194A-R04-C17),SA1053BX1XB01603-A96194A-R11-C26),(SA1053BX1XB01603-A96194A-R05-C08,((SA1053BX1XB01603-A96194A-R19-C23,SA1053BX1XB01603-A96194A-R09-C21),SA1053BX1XB01603-A96194A-R03-C19))),(SA1053BX1XB01603-A96194A-R21-C64,SA1053BX1XB01603-A96194A-R17-C40))),(((SA1053BX1XB01603-A96194A-R18-C08,SA1053BX1XB01603-A96194A-R09-C14),(SA1053BX1XB01603-A96194A-R13-C40,SA1053BX1XB01603-A96194A-R05-C26)),SA1053BX1XB01603-A96194A-R16-C50)))),((SA1053BX1XB01603-A96194A-R15-C20,SA1053BX1XB01603-A96194A-R16-C35),((SA1053BX1XB01603-A96194A-R18-C67,SA1053BX1XB01603-A96194A-R17-C30),((SA1053BX1XB01603-A96194A-R16-C55,SA1053BX1XB01603-A96194A-R07-C52),(SA1053BX1XB01603-A96194A-R14-C36,SA1053BX1XB01603-A96194A-R03-C57)))))),(SA1053BX1XB01603-A96194A-R13-C45,SA1053BX1XB01603-A96194A-R07-C44)))),SA1053BX1XB01603-A96194A-R23-C58),((SA1053EX1XB01608-A96194B-R62-C36,SA1053EX1XB01608-A96194B-R41-C17),((SA1053BX1XB01603-A96194A-R19-C25,(SA1053BX1XB01603-A96194A-R11-C33,(SA1053BX1XB01603-A96194A-R11-C44,(SA1053BX1XB01603-A96194A-R19-C48,SA1053BX1XB01603-A96194A-R04-C16)))),SA1053BX1XB01603-A96194A-R06-C37)))))),((((((SA1053FX1XB01611-A95663A-R26-C54,SA1053FX1XB01611-A95663A-R25-C26),(SA1053FX1XB01611-A95663A-R29-C41,(SA1053FX1XB01611-A95663A-R14-C36,SA1053FX1XB01611-A95663A-R09-C07))),(SA1053FX1XB01611-A95663A-R03-C67,(SA1053FX1XB01611-A95663A-R06-C65,(SA1053FX1XB01611-A95663A-R24-C31,SA1053FX1XB01611-A95663A-R16-C18)))),SA1053FX1XB01611-A95663A-R18-C32),SA1053FX1XB01611-A95663A-R06-C35),(((SA1053FX1XB01611-A95663A-R27-C25,SA1053FX1XB01611-A95663A-R13-C69),SA1053FX1XB01611-A95663A-R26-C49),((SA1053FX1XB01611-A95663A-R26-C64,SA1053FX1XB01611-A95663A-R08-C60),(SA1053FX1XB01611-A95663A-R30-C30,(SA1053FX1XB01611-A95663A-R26-C17,SA1053FX1XB01611-A95663A-R16-C25)))))),SA1053FX1XB01611-A95663A-R03-C68),(SA1053FX1XB01611-A95663A-R15-C31,SA1053FX1XB01611-A95663A-R14-C70)),SA1053FX1XB01611-A95663A-R20-C18),((SA1053FX1XB01611-A95663A-R29-C36,(SA1053FX1XB01611-A95663A-R27-C70,SA1053FX1XB01611-A95663A-R24-C49)),SA1053FX1XB01611-A95663A-R18-C55)),(((SA1053FX1XB01611-A95663A-R15-C56,SA1053FX1XB01611-A95663A-R06-C17),(((((SA1053FX1XB01611-A95663A-R05-C50,SA1053FX1XB01611-A95663A-R24-C30),SA1053FX1XB01611-A95663A-R12-C40),(SA1053FX1XB01611-A95663A-R09-C60,SA1053FX1XB01611-A95663A-R08-C66)),((SA1053FX1XB01611-A95663A-R24-C54,SA1053FX1XB01611-A95663A-R17-C41),SA1053FX1XB01611-A95663A-R09-C59)),(SA1053FX1XB01611-A95663A-R29-C61,SA1053FX1XB01611-A95663A-R06-C28))),(SA1053FX1XB01611-A95663A-R27-C65,SA1053FX1XB01611-A95663A-R18-C52))),((SA1053FX1XB01611-A95663A-R23-C38,SA1053FX1XB01611-A95663A-R22-C45),(SA1053FX1XB01611-A95663A-R29-C20,SA1053FX1XB01611-A95663A-R24-C21))),(SA1053FX1XB01611-A95663A-R15-C35,SA1053FX1XB01611-A95663A-R09-C69)),SA1053FX1XB01611-A95663A-R11-C09,(SA1053FX1XB01611-A95663A-R30-C18,SA1053FX1XB01611-A95663A-R24-C58))
