# Supplementary material for: A zero-agnostic model for copy number evolution in cancer
Source: PLoS Comput Biol. 2023 Nov 9;19(11):e1011590. doi: 10.1371/journal.pcbi.1011590 (PMC10662746; doi:10.1371/journal.pcbi.1011590)
Supplement: S1 Data — Twenty-eight patient copy number phylogenies (Newick) inferred by Sitka and Lazac on single-cell sequencing of human breast and ovarian tumor samples. (ZIP) [file pcbi.1011590.s002.zip › supp_data/trees/lazac/SA605_hscn_tree.newick]

((((((((SA605X3XB01966-A118368B-R48-C41,(SA605X3XB01966-A118368B-R63-C65,SA605X3XB01966-A118368B-R47-C51)),(SA605X3XB01966-A118368B-R57-C62,(SA605X3XB01966-A118368B-R47-C37,(SA605X3XB01966-A118368B-R50-C56,SA605X3XB01966-A118368B-R45-C63)))),((SA605X3XB01966-A118368B-R60-C34,SA605X3XB01966-A118368B-R52-C50),((SA605X3XB01966-A118368B-R52-C57,((SA605X3XB01966-A118368B-R70-C61,(SA605X3XB01966-A118368B-R62-C39,(SA605X3XB01966-A118368B-R58-C34,SA605X3XB01966-A118368B-R51-C24))),SA605X3XB01966-A118368B-R49-C07)),(SA605X3XB01966-A118368B-R65-C31,SA605X3XB01966-A118368B-R41-C66)))),(((SA605X3XB01966-A118368B-R58-C54,SA605X3XB01966-A118368B-R43-C63),(SA605X3XB01966-A118368B-R57-C43,SA605X3XB01966-A118368B-R55-C61)),((((SA605X3XB01966-A118368B-R58-C51,(SA605X3XB01966-A118368B-R47-C38,(SA605X3XB01966-A118368B-R52-C14,(SA605X3XB01966-A118368B-R64-C14,(SA605X3XB01966-A118368B-R58-C09,SA605X3XB01966-A118368B-R50-C22))))),(((((((SA605X3XB01966-A118368B-R62-C41,SA605X3XB01966-A118368B-R59-C17),(SA605X3XB01966-A118368B-R61-C64,SA605X3XB01966-A118368B-R49-C52)),(SA605X3XB01966-A118368B-R61-C39,(SA605X3XB01966-A118368B-R57-C50,SA605X3XB01966-A118368B-R44-C25))),(SA605X3XB01966-A118368B-R56-C48,SA605X3XB01966-A118368B-R52-C32)),((SA605X3XB01966-A118368B-R58-C28,SA605X3XB01966-A118368B-R57-C18),((SA605X3XB01966-A118368B-R51-C54,SA605X3XB01966-A118368B-R51-C47),(SA605X3XB01966-A118368B-R51-C17,SA605X3XB01966-A118368B-R44-C09)))),((SA605X3XB01966-A118368B-R67-C10,SA605X3XB01966-A118368B-R48-C28),((SA605X3XB01966-A118368B-R57-C59,(SA605X3XB01966-A118368B-R67-C65,SA605X3XB01966-A118368B-R52-C15)),(SA605X3XB01966-A118368B-R58-C43,SA605X3XB01966-A118368B-R51-C14)))),(SA605X3XB01966-A118368B-R57-C35,SA605X3XB01966-A118368B-R48-C20))),(SA605X3XB01966-A118368B-R57-C60,SA605X3XB01966-A118368B-R57-C33)),(SA605X3XB01966-A118368B-R52-C28,SA605X3XB01966-A118368B-R49-C42)))),((SA605X3XB01966-A118368B-R62-C67,SA605X3XB01966-A118368B-R58-C39),SA605X3XB01966-A118368B-R56-C39)),(SA605X3XB01966-A118368B-R41-C69,SA605X3XB01966-A118368B-R40-C23)),(SA605X3XB01966-A118368B-R43-C67,(SA605X3XB01966-A118368B-R61-C12,SA605X3XB01966-A118368B-R59-C16))),SA605X3XB01966-A118368B-R65-C56)
