# Supplementary material for: A zero-agnostic model for copy number evolution in cancer
Source: PLoS Comput Biol. 2023 Nov 9;19(11):e1011590. doi: 10.1371/journal.pcbi.1011590 (PMC10662746; doi:10.1371/journal.pcbi.1011590)
Supplement: S1 Data — Twenty-eight patient copy number phylogenies (Newick) inferred by Sitka and Lazac on single-cell sequencing of human breast and ovarian tumor samples. (ZIP) [file pcbi.1011590.s002.zip › supp_data/trees/lazac/SA530_hscn_tree.newick]

((((((((((SA530X3XB03295-A98247A-R05-C50,((SA530X3XB03295-A98240A-R07-C41,(SA530X3XB03295-A98247A-R29-C38,SA530X3XB03295-A98240A-R11-C07)),((((SA530X3XB03295-A98240A-R06-C15,(SA530X3XB03295-A98240A-R08-C20,SA530X3XB03295-A98240A-R07-C25)),(SA530X3XB03295-A98240A-R13-C21,SA530X3XB03295-A98240A-R08-C16)),((SA530X3XB03295-A98240A-R10-C62,(SA530X3XB03295-A98240A-R08-C62,SA530X3XB03295-A98247A-R04-C18)),((SA530X3XB03295-A98247A-R34-C50,(SA530X3XB03295-A98247A-R34-C51,SA530X3XB03295-A98247A-R04-C34)),((SA530X3XB03295-A98240A-R08-C35,(SA530X3XB03295-A98247A-R04-C12,SA530X3XB03295-A98240A-R10-C55)),SA530X3XB03295-A98247A-R33-C23)))),(SA530X3XB03295-A98247A-R23-C65,SA530X3XB03295-A98247A-R09-C30)))),((((SA530X3XB03295-A98240A-R11-C19,(SA530X3XB03295-A98240A-R07-C58,SA530X3XB03295-A98240A-R07-C27)),((SA530X3XB03295-A98247A-R24-C35,SA530X3XB03295-A98247A-R04-C41),((SA530X3XB03295-A98247A-R20-C49,(SA530X3XB03295-A98240A-R11-C09,SA530X3XB03295-A98240A-R05-C20)),(SA530X3XB03295-A98247A-R32-C10,(SA530X3XB03295-A98247A-R34-C38,SA530X3XB03295-A98240A-R06-C50))))),(SA530X3XB03295-A98247A-R14-C70,SA530X3XB03295-A98247A-R10-C37)),((SA530X3XB03295-A98247A-R04-C16,((SA530X3XB03295-A98247A-R07-C47,SA530X3XB03295-A98240A-R07-C43),(((SA530X3XB03295-A98247A-R31-C41,SA530X3XB03295-A98247A-R29-C19),(((SA530X3XB03295-A98247A-R32-C49,SA530X3XB03295-A98247A-R08-C27),(SA530X3XB03295-A98247A-R32-C43,SA530X3XB03295-A98247A-R18-C66)),((SA530X3XB03295-A98247A-R28-C43,SA530X3XB03295-A98247A-R06-C67),(SA530X3XB03295-A98247A-R30-C42,(SA530X3XB03295-A98247A-R32-C47,(SA530X3XB03295-A98247A-R34-C67,SA530X3XB03295-A98247A-R03-C53)))))),((SA530X3XB03295-A98247A-R06-C58,((SA530X3XB03295-A98247A-R05-C62,(SA530X3XB03295-A98247A-R34-C29,SA530X3XB03295-A98247A-R31-C10)),(((SA530X3XB03295-A98247A-R03-C50,SA530X3XB03295-A98247A-R04-C45),SA530X3XB03295-A98247A-R30-C10),(SA530X3XB03295-A98247A-R35-C45,(SA530X3XB03295-A98247A-R34-C19,SA530X3XB03295-A98247A-R33-C36))))),SA530X3XB03295-A98247A-R06-C43)))),(SA530X3XB03295-A98247A-R04-C14,(SA530X3XB03295-A98247A-R31-C24,SA530X3XB03295-A98247A-R05-C10))))),((((SA530X3XB03295-A98240A-R10-C65,(SA530X3XB03295-A98247A-R10-C31,SA530X3XB03295-A98247A-R09-C51)),((((SA530X3XB03295-A98247A-R08-C47,SA530X3XB03295-A98247A-R23-C31),SA530X3XB03295-A98247A-R20-C65),(SA530X3XB03295-A98247A-R33-C10,(SA530X3XB03295-A98247A-R33-C34,SA530X3XB03295-A98247A-R29-C37))),(((SA530X3XB03295-A98240A-R06-C56,SA530X3XB03295-A98247A-R29-C31),(((SA530X3XB03295-A98247A-R29-C29,SA530X3XB03295-A98247A-R06-C38),(SA530X3XB03295-A98247A-R28-C25,SA530X3XB03295-A98247A-R18-C69)),(SA530X3XB03295-A98247A-R28-C37,SA530X3XB03295-A98247A-R25-C35))),((SA530X3XB03295-A98247A-R22-C67,SA530X3XB03295-A98247A-R09-C61),((SA530X3XB03295-A98247A-R29-C15,SA530X3XB03295-A98247A-R04-C27),SA530X3XB03295-A98247A-R06-C17))))),(((SA530X3XB03295-A98240A-R04-C51,SA530X3XB03295-A98247A-R04-C44),SA530X3XB03295-A98240A-R04-C47),(((SA530X3XB03295-A98240A-R12-C36,SA530X3XB03295-A98240A-R07-C24),(((SA530X3XB03295-A98240A-R07-C64,SA530X3XB03295-A98240A-R04-C43),(SA530X3XB03295-A98240A-R06-C63,SA530X3XB03295-A98240A-R05-C16)),(SA530X3XB03295-A98240A-R09-C25,SA530X3XB03295-A98240A-R07-C32))),(SA530X3XB03295-A98247A-R09-C60,SA530X3XB03295-A98240A-R07-C28)))),((((((SA530X3XB03295-A98240A-R06-C30,SA530X3XB03295-A98247A-R04-C51),SA530X3XB03295-A98247A-R24-C34),((SA530X3XB03295-A98240A-R11-C39,((SA530X3XB03295-A98240A-R11-C15,SA530X3XB03295-A98240A-R10-C50),(SA530X3XB03295-A98240A-R06-C41,(SA530X3XB03295-A98240A-R07-C13,SA530X3XB03295-A98240A-R06-C57)))),(SA530X3XB03295-A98240A-R11-C22,SA530X3XB03295-A98240A-R09-C44),(SA530X3XB03295-A98240A-R08-C21,(SA530X3XB03295-A98240A-R09-C41,SA530X3XB03295-A98240A-R09-C19))),(SA530X3XB03295-A98240A-R10-C49,SA530X3XB03295-A98240A-R09-C26)),((SA530X3XB03295-A98240A-R09-C52,((SA530X3XB03295-A98240A-R07-C35,SA530X3XB03295-A98240A-R05-C36),SA530X3XB03295-A98240A-R06-C48)),SA530X3XB03295-A98240A-R06-C24),(((SA530X3XB03295-A98247A-R10-C40,SA530X3XB03295-A98240A-R06-C67),(SA530X3XB03295-A98247A-R20-C32,SA530X3XB03295-A98240A-R04-C36)),(SA530X3XB03295-A98240A-R11-C18,SA530X3XB03295-A98240A-R05-C11))),(((((((SA530X3XB03295-A98240A-R12-C27,SA530X3XB03295-A98240A-R08-C40),(SA530X3XB03295-A98240A-R09-C49,SA530X3XB03295-A98240A-R05-C41)),(SA530X3XB03295-A98240A-R09-C43,SA530X3XB03295-A98240A-R05-C38)),(SA530X3XB03295-A98240A-R09-C51,SA530X3XB03295-A98240A-R09-C14)),((SA530X3XB03295-A98240A-R09-C53,(SA530X3XB03295-A98240A-R09-C23,((SA530X3XB03295-A98240A-R09-C45,(SA530X3XB03295-A98240A-R12-C07,SA530X3XB03295-A98240A-R08-C22)),(SA530X3XB03295-A98240A-R12-C32,(SA530X3XB03295-A98240A-R09-C42,SA530X3XB03295-A98240A-R08-C46))))),(((SA530X3XB03295-A98240A-R07-C52,SA530X3XB03295-A98240A-R05-C40),((SA530X3XB03295-A98240A-R07-C45,SA530X3XB03295-A98240A-R05-C26),(SA530X3XB03295-A98240A-R09-C50,SA530X3XB03295-A98240A-R09-C15))),((SA530X3XB03295-A98240A-R11-C11,(SA530X3XB03295-A98240A-R11-C08,SA530X3XB03295-A98240A-R06-C39)),(((SA530X3XB03295-A98247A-R08-C48,SA530X3XB03295-A98240A-R10-C59),(SA530X3XB03295-A98240A-R07-C53,SA530X3XB03295-A98240A-R05-C53)),((SA530X3XB03295-A98240A-R10-C60,SA530X3XB03295-A98240A-R07-C29),(SA530X3XB03295-A98247A-R05-C58,SA530X3XB03295-A98240A-R12-C30))))))),((((SA530X3XB03295-A98240A-R08-C37,SA530X3XB03295-A98240A-R06-C18),(SA530X3XB03295-A98240A-R06-C38,(SA530X3XB03295-A98240A-R11-C12,SA530X3XB03295-A98240A-R05-C13))),(((SA530X3XB03295-A98240A-R08-C23,(SA530X3XB03295-A98240A-R17-C23,SA530X3XB03295-A98240A-R08-C26)),SA530X3XB03295-A98240A-R09-C09),SA530X3XB03295-A98240A-R11-C40)),(SA530X3XB03295-A98240A-R12-C59,(SA530X3XB03295-A98240A-R08-C17,SA530X3XB03295-A98240A-R06-C46)))),((SA530X3XB03295-A98247A-R32-C16,(SA530X3XB03295-A98240A-R11-C30,(SA530X3XB03295-A98240A-R10-C63,SA530X3XB03295-A98240A-R05-C62))),(SA530X3XB03295-A98247A-R32-C29,SA530X3XB03295-A98240A-R07-C60)),((SA530X3XB03295-A98240A-R04-C55,(SA530X3XB03295-A98240A-R05-C37,(SA530X3XB03295-A98247A-R09-C64,SA530X3XB03295-A98247A-R04-C59))),((SA530X3XB03295-A98240A-R06-C23,(SA530X3XB03295-A98240A-R11-C33,SA530X3XB03295-A98240A-R07-C51)),(SA530X3XB03295-A98240A-R09-C28,SA530X3XB03295-A98240A-R08-C15))))),((SA530X3XB03295-A98240A-R11-C24,(SA530X3XB03295-A98240A-R07-C34,SA530X3XB03295-A98240A-R05-C48)),((SA530X3XB03295-A98247A-R08-C57,SA530X3XB03295-A98240A-R05-C25),SA530X3XB03295-A98240A-R10-C61,SA530X3XB03295-A98240A-R05-C45)),(((SA530X3XB03295-A98240A-R06-C26,(SA530X3XB03295-A98247A-R22-C62,(SA530X3XB03295-A98247A-R33-C41,SA530X3XB03295-A98247A-R30-C47))),((SA530X3XB03295-A98247A-R22-C46,(SA530X3XB03295-A98247A-R28-C21,SA530X3XB03295-A98247A-R05-C16)),((SA530X3XB03295-A98247A-R29-C40,SA530X3XB03295-A98247A-R03-C39),((SA530X3XB03295-A98247A-R08-C26,(SA530X3XB03295-A98247A-R07-C24,(SA530X3XB03295-A98247A-R04-C23,((SA530X3XB03295-A98247A-R33-C43,SA530X3XB03295-A98247A-R21-C52),(SA530X3XB03295-A98247A-R33-C30,SA530X3XB03295-A98247A-R05-C53))))),SA530X3XB03295-A98247A-R05-C08)))),(((SA530X3XB03295-A98247A-R03-C23,SA530X3XB03295-A98240A-R07-C15),SA530X3XB03295-A98240A-R11-C31),((SA530X3XB03295-A98240A-R05-C35,(SA530X3XB03295-A98247A-R20-C33,SA530X3XB03295-A98247A-R05-C14)),(SA530X3XB03295-A98240A-R06-C45,(SA530X3XB03295-A98240A-R10-C53,(((SA530X3XB03295-A98240A-R06-C53,SA530X3XB03295-A98240A-R04-C46),SA530X3XB03295-A98247A-R04-C47),(SA530X3XB03295-A98247A-R31-C40,SA530X3XB03295-A98247A-R03-C27)))))))),(((((SA530X3XB03295-A98240A-R07-C22,(SA530X3XB03295-A98240A-R05-C07,(SA530X3XB03295-A98247A-R08-C54,SA530X3XB03295-A98240A-R09-C33))),SA530X3XB03295-A98240A-R05-C15),((SA530X3XB03295-A98247A-R23-C28,SA530X3XB03295-A98247A-R22-C32),(((SA530X3XB03295-A98247A-R28-C38,SA530X3XB03295-A98247A-R03-C25),SA530X3XB03295-A98247A-R05-C23),SA530X3XB03295-A98247A-R31-C09))),(SA530X3XB03295-A98240A-R09-C48,(SA530X3XB03295-A98247A-R08-C41,(SA530X3XB03295-A98247A-R31-C47,SA530X3XB03295-A98240A-R04-C48)))),(((SA530X3XB03295-A98240A-R10-C56,SA530X3XB03295-A98240A-R06-C12),((((SA530X3XB03295-A98240A-R10-C52,SA530X3XB03295-A98240A-R10-C38),SA530X3XB03295-A98240A-R06-C21),SA530X3XB03295-A98240A-R11-C27),(SA530X3XB03295-A98240A-R10-C51,(SA530X3XB03295-A98240A-R17-C25,SA530X3XB03295-A98240A-R05-C33)))),((SA530X3XB03295-A98240A-R11-C10,SA530X3XB03295-A98240A-R09-C30),(SA530X3XB03295-A98240A-R11-C21,SA530X3XB03295-A98240A-R08-C32)))))),((((SA530X3XB03295-A98240A-R06-C54,SA530X3XB03295-A98240A-R04-C62),((SA530X3XB03295-A98240A-R08-C51,SA530X3XB03295-A98240A-R08-C19),SA530X3XB03295-A98240A-R11-C28)),(((((SA530X3XB03295-A98247A-R28-C50,(SA530X3XB03295-A98240A-R06-C37,(SA530X3XB03295-A98240A-R04-C45,(SA530X3XB03295-A98240A-R07-C63,SA530X3XB03295-A98240A-R07-C17)))),(SA530X3XB03295-A98240A-R11-C20,(SA530X3XB03295-A98240A-R16-C58,SA530X3XB03295-A98240A-R07-C11))),(SA530X3XB03295-A98240A-R07-C37,SA530X3XB03295-A98240A-R07-C31)),(((SA530X3XB03295-A98247A-R32-C11,SA530X3XB03295-A98247A-R25-C41),(SA530X3XB03295-A98240A-R08-C39,SA530X3XB03295-A98240A-R06-C44)),((SA530X3XB03295-A98247A-R34-C45,(SA530X3XB03295-A98240A-R07-C50,(SA530X3XB03295-A98240A-R10-C64,(SA530X3XB03295-A98240A-R07-C12,SA530X3XB03295-A98240A-R06-C60))),(SA530X3XB03295-A98240A-R11-C32,SA530X3XB03295-A98240A-R10-C45),SA530X3XB03295-A98240A-R08-C30,SA530X3XB03295-A98240A-R08-C11),(SA530X3XB03295-A98247A-R06-C20,SA530X3XB03295-A98247A-R05-C19)))),(SA530X3XB03295-A98240A-R10-C54,(SA530X3XB03295-A98240A-R09-C37,SA530X3XB03295-A98240A-R07-C36)),(SA530X3XB03295-A98240A-R06-C35,SA530X3XB03295-A98240A-R05-C54),((SA530X3XB03295-A98240A-R12-C08,SA530X3XB03295-A98240A-R07-C54),(SA530X3XB03295-A98240A-R08-C24,SA530X3XB03295-A98240A-R04-C21)))),(SA530X3XB03295-A98240A-R09-C40,SA530X3XB03295-A98240A-R05-C56))),(((SA530X3XB03295-A98240A-R08-C07,(SA530X3XB03295-A98240A-R11-C43,(SA530X3XB03295-A98240A-R08-C08,SA530X3XB03295-A98240A-R04-C20))),SA530X3XB03295-A98240A-R07-C57),(SA530X3XB03295-A98240A-R04-C33,SA530X3XB03295-A98240A-R05-C43,((SA530X3XB03295-A98240A-R09-C16,SA530X3XB03295-A98240A-R05-C52),(SA530X3XB03295-A98240A-R11-C41,SA530X3XB03295-A98240A-R06-C40))))),((SA530X3XB03295-A98240A-R07-C21,SA530X3XB03295-A98240A-R04-C42),((SA530X3XB03295-A98240A-R05-C24,(SA530X3XB03295-A98240A-R11-C25,SA530X3XB03295-A98240A-R06-C42)),((SA530X3XB03295-A98240A-R10-C58,SA530X3XB03295-A98240A-R04-C50),(SA530X3XB03295-A98247A-R26-C29,SA530X3XB03295-A98240A-R11-C17))))),SA530X3XB03295-A98240A-R05-C47),SA530X3XB03295-A98247A-R24-C43),((((SA530X3XB03295-A98247A-R05-C55,SA530X3XB03295-A98240A-R04-C44),SA530X3XB03295-A98240A-R05-C42),(SA530X3XB03295-A98240A-R17-C20,SA530X3XB03295-A98240A-R06-C55)),(SA530X3XB03295-A98240A-R07-C44,SA530X3XB03295-A98240A-R04-C49))),(SA530X3XB03295-A98247A-R07-C70,SA530X3XB03295-A98247A-R04-C67))
