# Supplementary material for: A zero-agnostic model for copy number evolution in cancer
Source: PLoS Comput Biol. 2023 Nov 9;19(11):e1011590. doi: 10.1371/journal.pcbi.1011590 (PMC10662746; doi:10.1371/journal.pcbi.1011590)
Supplement: S1 Data — Twenty-eight patient copy number phylogenies (Newick) inferred by Sitka and Lazac on single-cell sequencing of human breast and ovarian tumor samples. (ZIP) [file pcbi.1011590.s002.zip › supp_data/trees/lazac/SA1049_hscn_tree.newick]

(((((((((((((((((((((((((((((((SA1049AX1XB01417-A96205B-R69-C67,SA1049AX1XB01417-A96113A-R10-C69),(SA1049AX1XB01417-A96205B-R52-C47,(SA1049AX1XB01417-A96205B-R59-C49,(SA1049CX1XB01421-A96189A-R24-C57,SA1049CX1XB01421-A96189A-R07-C60)))),((((((SA1049CX1XB01421-A96189A-R36-C18,SA1049CX1XB01421-A96189A-R34-C67),SA1049AX1XB01417-A96205B-R45-C44),(SA1049AX1XB01417-A96205B-R46-C21,(SA1049AX1XB01417-A96205B-R47-C66,SA1049AX1XB01417-A96113A-R04-C18))),((SA1049AX1XB01417-A96205B-R68-C29,SA1049AX1XB01417-A95652B-R53-C39),(SA1049AX1XB01417-A96205B-R62-C26,SA1049AX1XB01417-A95652B-R42-C57))),(((SA1049AX1XB01417-A96205B-R56-C43,SA1049AX1XB01417-A95652B-R53-C38),((SA1049AX1XB01417-A96205B-R61-C17,SA1049AX1XB01417-A95652B-R52-C34),(SA1049AX1XB01417-A96205B-R60-C43,SA1049AX1XB01417-A96113A-R08-C31))),(((SA1049AX1XB01417-A96113A-R09-C55,SA1049AX1XB01417-A96113A-R10-C32),(SA1049AX1XB01417-A96205B-R61-C13,SA1049AX1XB01417-A96205B-R55-C29)),(((SA1049CX1XB01421-A96189A-R09-C35,SA1049CX1XB01421-A96189A-R05-C21),SA1049CX1XB01421-A96189A-R19-C35),(SA1049CX1XB01421-A96189A-R13-C66,SA1049AX1XB01417-A96205B-R67-C42))))),(SA1049AX1XB01417-A96205B-R54-C14,(SA1049AX1XB01417-A96205B-R59-C39,SA1049AX1XB01417-A95652B-R40-C60)))),((SA1049AX1XB01417-A96113A-R15-C47,SA1049AX1XB01417-A95652B-R45-C36),(SA1049AX1XB01417-A96113A-R07-C14,SA1049AX1XB01417-A95652B-R46-C50))),(((SA1049AX1XB01417-A95652B-R40-C52,((SA1049AX1XB01417-A95652B-R50-C51,SA1049AX1XB01417-A95652B-R41-C15),(SA1049AX1XB01417-A95652B-R50-C14,((SA1049AX1XB01417-A96113A-R05-C29,(SA1049AX1XB01417-A95652B-R48-C48,(SA1049AX1XB01417-A96113A-R05-C55,SA1049AX1XB01417-A95652B-R49-C28))),(SA1049AX1XB01417-A96113A-R05-C18,SA1049AX1XB01417-A95652B-R50-C49))))),(((SA1049AX1XB01417-A96113A-R15-C54,(SA1049AX1XB01417-A96205B-R45-C09,(SA1049AX1XB01417-A96113A-R09-C61,(SA1049AX1XB01417-A95652B-R52-C69,SA1049AX1XB01417-A95652B-R41-C33)))),(SA1049AX1XB01417-A96113A-R04-C34,SA1049AX1XB01417-A95652B-R45-C39)),(((SA1049AX1XB01417-A96113A-R05-C24,(SA1049AX1XB01417-A96113A-R06-C40,(SA1049AX1XB01417-A95652B-R47-C68,SA1049AX1XB01417-A95652B-R46-C54))),((SA1049AX1XB01417-A96113A-R13-C38,SA1049AX1XB01417-A95652B-R46-C27),((SA1049AX1XB01417-A95652B-R50-C55,SA1049AX1XB01417-A95652B-R46-C59),(SA1049AX1XB01417-A95652B-R53-C10,SA1049AX1XB01417-A95652B-R50-C25)))),SA1049AX1XB01417-A95652B-R38-C33))),((SA1049AX1XB01417-A96113A-R03-C17,SA1049AX1XB01417-A95652B-R46-C18),(((SA1049AX1XB01417-A96205B-R60-C27,SA1049AX1XB01417-A96113A-R04-C23),(((SA1049AX1XB01417-A96205B-R61-C08,SA1049AX1XB01417-A96113A-R11-C22),SA1049AX1XB01417-A95652B-R46-C28),(SA1049AX1XB01417-A96113A-R10-C41,SA1049AX1XB01417-A95652B-R52-C26))),(((((SA1049AX1XB01417-A95652B-R51-C42,(SA1049AX1XB01417-A95652B-R51-C70,SA1049AX1XB01417-A95652B-R49-C46)),(SA1049AX1XB01417-A96113A-R05-C47,SA1049AX1XB01417-A95652B-R38-C09)),(SA1049AX1XB01417-A95652B-R49-C11,SA1049AX1XB01417-A95652B-R46-C25)),((SA1049AX1XB01417-A96205B-R47-C54,SA1049AX1XB01417-A96113A-R07-C21),(SA1049AX1XB01417-A96113A-R12-C32,SA1049AX1XB01417-A95652B-R49-C24))),(((SA1049AX1XB01417-A96113A-R10-C53,SA1049AX1XB01417-A95652B-R47-C35),SA1049AX1XB01417-A96205B-R64-C58),((SA1049AX1XB01417-A96113A-R06-C31,SA1049AX1XB01417-A95652B-R48-C66),(SA1049AX1XB01417-A95652B-R48-C47,((SA1049AX1XB01417-A95652B-R52-C31,SA1049AX1XB01417-A95652B-R47-C09),(SA1049AX1XB01417-A95652B-R49-C58,((SA1049AX1XB01417-A95652B-R49-C49,SA1049AX1XB01417-A95652B-R46-C47),((SA1049AX1XB01417-A96113A-R13-C47,SA1049AX1XB01417-A95652B-R42-C54),SA1049AX1XB01417-A96113A-R08-C51)))))))))))),(((SA1049CX1XB01421-A96189A-R10-C67,(SA1049AX1XB01417-A96113A-R14-C42,SA1049AX1XB01417-A95652B-R39-C08)),SA1049AX1XB01417-A96113A-R14-C38),(SA1049AX1XB01417-A95652B-R43-C56,(SA1049AX1XB01417-A96205B-R70-C58,SA1049AX1XB01417-A96205B-R60-C52)))),((((SA1049AX1XB01417-A95652B-R35-C62,(SA1049AX1XB01417-A96113A-R08-C10,SA1049AX1XB01417-A96113A-R06-C21)),SA1049AX1XB01417-A95652B-R40-C51),SA1049AX1XB01417-A95652B-R48-C54),(SA1049AX1XB01417-A95652B-R51-C18,SA1049AX1XB01417-A95652B-R42-C26))),(((((((SA1049AX1XB01417-A96205B-R68-C30,(SA1049AX1XB01417-A96205B-R56-C46,SA1049AX1XB01417-A96113A-R05-C09)),SA1049AX1XB01417-A96205B-R46-C25),(SA1049AX1XB01417-A96113A-R13-C54,((SA1049AX1XB01417-A96113A-R03-C19,SA1049AX1XB01417-A95652B-R46-C09),(SA1049AX1XB01417-A95652B-R44-C26,(SA1049AX1XB01417-A95652B-R45-C57,SA1049AX1XB01417-A95652B-R44-C39))))),((SA1049AX1XB01417-A96113A-R10-C49,SA1049AX1XB01417-A95652B-R41-C64),(SA1049AX1XB01417-A95652B-R43-C42,SA1049AX1XB01417-A95652B-R42-C68))),((SA1049AX1XB01417-A96205B-R47-C59,(SA1049AX1XB01417-A95652B-R41-C16,SA1049AX1XB01417-A95652B-R35-C33)),(((SA1049AX1XB01417-A95652B-R51-C51,SA1049AX1XB01417-A95652B-R48-C08),(((SA1049AX1XB01417-A96113A-R05-C14,SA1049AX1XB01417-A95652B-R51-C66),(((SA1049AX1XB01417-A96113A-R16-C11,SA1049AX1XB01417-A96113A-R12-C64),(SA1049AX1XB01417-A96205B-R67-C21,SA1049AX1XB01417-A96113A-R05-C15)),(SA1049AX1XB01417-A96205B-R50-C48,(SA1049AX1XB01417-A96205B-R61-C38,(SA1049AX1XB01417-A96205B-R66-C10,SA1049AX1XB01417-A95652B-R51-C43))))),(SA1049AX1XB01417-A96205B-R57-C08,SA1049AX1XB01417-A95652B-R51-C34))),(SA1049AX1XB01417-A96205B-R65-C64,SA1049AX1XB01417-A96205B-R65-C25)))),(((SA1049AX1XB01417-A96113A-R05-C34,SA1049AX1XB01417-A95652B-R47-C50),((SA1049AX1XB01417-A95652B-R47-C70,SA1049AX1XB01417-A95652B-R35-C53),(SA1049AX1XB01417-A96113A-R08-C29,SA1049AX1XB01417-A95652B-R46-C60))),((((SA1049AX1XB01417-A95652B-R52-C29,SA1049AX1XB01417-A95652B-R47-C51),SA1049AX1XB01417-A95652B-R45-C40),SA1049AX1XB01417-A95652B-R42-C67),((SA1049AX1XB01417-A95652B-R53-C24,SA1049AX1XB01417-A95652B-R50-C70),(((SA1049AX1XB01417-A95652B-R49-C47,SA1049AX1XB01417-A95652B-R40-C62),(SA1049AX1XB01417-A96113A-R10-C47,SA1049AX1XB01417-A95652B-R41-C57)),(SA1049AX1XB01417-A96113A-R18-C41,SA1049AX1XB01417-A96113A-R13-C56)))))),((((SA1049AX1XB01417-A96113A-R08-C50,SA1049AX1XB01417-A95652B-R47-C22),((SA1049AX1XB01417-A96113A-R12-C55,SA1049AX1XB01417-A96113A-R12-C60),SA1049AX1XB01417-A95652B-R52-C60)),((SA1049AX1XB01417-A95652B-R52-C56,(SA1049AX1XB01417-A96113A-R13-C44,SA1049AX1XB01417-A96113A-R08-C20)),(SA1049AX1XB01417-A95652B-R51-C19,(SA1049AX1XB01417-A95652B-R48-C13,SA1049AX1XB01417-A95652B-R46-C15)))),(((SA1049AX1XB01417-A95652B-R51-C54,SA1049AX1XB01417-A95652B-R46-C64),((((((SA1049AX1XB01417-A95652B-R45-C66,SA1049AX1XB01417-A95652B-R44-C41),(SA1049AX1XB01417-A95652B-R53-C37,SA1049AX1XB01417-A95652B-R49-C37)),((SA1049AX1XB01417-A95652B-R53-C51,SA1049AX1XB01417-A95652B-R46-C70),SA1049AX1XB01417-A95652B-R49-C50)),((((((SA1049AX1XB01417-A96113A-R04-C21,SA1049AX1XB01417-A95652B-R42-C44),((SA1049AX1XB01417-A95652B-R47-C24,SA1049AX1XB01417-A96113A-R10-C35),SA1049AX1XB01417-A95652B-R44-C31)),((SA1049AX1XB01417-A95652B-R49-C15,SA1049AX1XB01417-A95652B-R48-C64),(SA1049AX1XB01417-A95652B-R51-C15,SA1049AX1XB01417-A95652B-R39-C59))),(SA1049AX1XB01417-A96113A-R13-C57,SA1049AX1XB01417-A95652B-R40-C28)),(SA1049AX1XB01417-A95652B-R52-C15,SA1049AX1XB01417-A95652B-R45-C28)),((SA1049AX1XB01417-A96205B-R50-C51,(SA1049AX1XB01417-A95652B-R48-C11,SA1049AX1XB01417-A95652B-R44-C18)),((SA1049AX1XB01417-A95652B-R36-C61,SA1049AX1XB01417-A96113A-R17-C60),SA1049AX1XB01417-A96113A-R11-C46)))),(((SA1049AX1XB01417-A95652B-R42-C51,SA1049AX1XB01417-A95652B-R42-C61),(SA1049AX1XB01417-A95652B-R53-C09,SA1049AX1XB01417-A95652B-R46-C56)),SA1049AX1XB01417-A95652B-R41-C29)),(SA1049AX1XB01417-A95652B-R36-C65,(SA1049AX1XB01417-A95652B-R53-C50,SA1049AX1XB01417-A95652B-R43-C14)))),((((SA1049AX1XB01417-A96113A-R14-C44,SA1049AX1XB01417-A95652B-R53-C67),(SA1049AX1XB01417-A95652B-R51-C41,SA1049AX1XB01417-A95652B-R46-C23)),((SA1049AX1XB01417-A96113A-R14-C36,SA1049AX1XB01417-A95652B-R39-C58),(SA1049AX1XB01417-A95652B-R50-C16,SA1049AX1XB01417-A95652B-R39-C17))),((((SA1049AX1XB01417-A96113A-R17-C67,(SA1049AX1XB01417-A95652B-R50-C19,SA1049AX1XB01417-A95652B-R45-C38)),(SA1049AX1XB01417-A95652B-R51-C64,SA1049AX1XB01417-A95652B-R51-C56)),(SA1049AX1XB01417-A95652B-R48-C31,((SA1049AX1XB01417-A95652B-R39-C54,(SA1049AX1XB01417-A96113A-R11-C47,(SA1049AX1XB01417-A96113A-R18-C48,SA1049AX1XB01417-A96113A-R07-C47))),(SA1049AX1XB01417-A96113A-R07-C41,(SA1049AX1XB01417-A96113A-R10-C60,SA1049AX1XB01417-A96113A-R06-C35))))),SA1049AX1XB01417-A95652B-R42-C65)))))),(((((((SA1049AX1XB01417-A96205B-R69-C18,(SA1049AX1XB01417-A95652B-R45-C46,SA1049AX1XB01417-A95652B-R36-C48)),(SA1049AX1XB01417-A96113A-R04-C52,SA1049AX1XB01417-A95652B-R43-C38)),(((SA1049AX1XB01417-A95652B-R52-C36,(SA1049AX1XB01417-A95652B-R48-C24,SA1049AX1XB01417-A95652B-R42-C69)),(((SA1049AX1XB01417-A96205B-R70-C70,SA1049AX1XB01417-A95652B-R39-C33),SA1049AX1XB01417-A96205B-R67-C08),(SA1049AX1XB01417-A96205B-R47-C19,SA1049AX1XB01417-A95652B-R40-C14))),(SA1049AX1XB01417-A96205B-R63-C24,SA1049AX1XB01417-A96113A-R15-C61))),(SA1049AX1XB01417-A96205B-R45-C11,SA1049AX1XB01417-A95652B-R37-C61)),(((((SA1049AX1XB01417-A95652B-R53-C07,SA1049AX1XB01417-A95652B-R51-C31),(SA1049AX1XB01417-A95652B-R42-C49,((SA1049AX1XB01417-A95652B-R49-C44,SA1049AX1XB01417-A96113A-R07-C34),SA1049AX1XB01417-A95652B-R41-C56))),(SA1049AX1XB01417-A95652B-R49-C43,SA1049AX1XB01417-A95652B-R40-C53)),(((SA1049AX1XB01417-A95652B-R51-C35,((SA1049AX1XB01417-A96113A-R11-C34,SA1049AX1XB01417-A95652B-R41-C39),SA1049AX1XB01417-A96113A-R12-C34)),(((SA1049AX1XB01417-A96113A-R08-C58,(SA1049AX1XB01417-A96113A-R05-C51,SA1049AX1XB01417-A95652B-R41-C31)),(((SA1049AX1XB01417-A96205B-R55-C51,SA1049AX1XB01417-A95652B-R49-C22),(SA1049CX1XB01421-A96189A-R12-C23,SA1049AX1XB01417-A95652B-R52-C38)),(SA1049AX1XB01417-A96205B-R62-C63,(SA1049AX1XB01417-A96205B-R70-C57,SA1049AX1XB01417-A96113A-R05-C21)))),(SA1049AX1XB01417-A96113A-R15-C55,SA1049AX1XB01417-A96113A-R12-C35))),((SA1049AX1XB01417-A95652B-R48-C15,SA1049AX1XB01417-A95652B-R43-C64),((SA1049AX1XB01417-A95652B-R42-C31,SA1049AX1XB01417-A95652B-R40-C68),(SA1049AX1XB01417-A96205B-R47-C64,SA1049AX1XB01417-A95652B-R52-C19))))),((((SA1049AX1XB01417-A96113A-R15-C69,SA1049AX1XB01417-A96113A-R14-C51),((SA1049AX1XB01417-A96113A-R10-C59,SA1049AX1XB01417-A95652B-R41-C48),(SA1049AX1XB01417-A96113A-R09-C45,SA1049AX1XB01417-A95652B-R38-C50))),SA1049AX1XB01417-A96113A-R05-C32),((SA1049AX1XB01417-A96113A-R04-C35,SA1049AX1XB01417-A95652B-R40-C39),((((SA1049AX1XB01417-A96113A-R07-C56,(SA1049AX1XB01417-A96113A-R18-C47,(SA1049AX1XB01417-A96205B-R50-C55,SA1049AX1XB01417-A96113A-R15-C51))),SA1049AX1XB01417-A96113A-R13-C60),(SA1049AX1XB01417-A95652B-R53-C20,(SA1049AX1XB01417-A96113A-R12-C59,SA1049AX1XB01417-A96113A-R11-C38))),(SA1049AX1XB01417-A95652B-R45-C24,(SA1049AX1XB01417-A95652B-R48-C35,SA1049AX1XB01417-A95652B-R42-C60))))))),(((((SA1049AX1XB01417-A96205B-R70-C13,(SA1049AX1XB01417-A95652B-R53-C69,(((SA1049AX1XB01417-A96113A-R12-C67,SA1049AX1XB01417-A96113A-R07-C07),SA1049AX1XB01417-A95652B-R45-C14),(SA1049AX1XB01417-A95652B-R51-C50,SA1049AX1XB01417-A95652B-R51-C20)))),(SA1049AX1XB01417-A96205B-R47-C28,SA1049AX1XB01417-A95652B-R50-C18)),((((SA1049AX1XB01417-A96205B-R70-C54,SA1049AX1XB01417-A96205B-R52-C25),((((SA1049AX1XB01417-A96205B-R56-C67,SA1049AX1XB01417-A95652B-R51-C37),SA1049AX1XB01417-A96113A-R12-C66),((SA1049CX1XB01421-A96189A-R15-C51,SA1049CX1XB01421-A96189A-R03-C21),SA1049AX1XB01417-A96205B-R57-C54)),SA1049AX1XB01417-A96205B-R57-C43)),(SA1049AX1XB01417-A96205B-R47-C37,SA1049AX1XB01417-A96113A-R14-C66)),SA1049AX1XB01417-A96205B-R47-C61)),(((SA1049AX1XB01417-A96205B-R60-C68,SA1049AX1XB01417-A96113A-R05-C66),(((((((((SA1049AX1XB01417-A96205B-R68-C45,SA1049AX1XB01417-A96205B-R58-C62),SA1049AX1XB01417-A95652B-R43-C53),SA1049AX1XB01417-A96205B-R60-C58),(((SA1049AX1XB01417-A96113A-R12-C56,((SA1049AX1XB01417-A96113A-R10-C67,((SA1049AX1XB01417-A96113A-R04-C08,SA1049AX1XB01417-A95652B-R46-C32),(((((((SA1049AX1XB01417-A96205B-R68-C57,SA1049AX1XB01417-A96205B-R68-C51),SA1049AX1XB01417-A96113A-R18-C50),SA1049AX1XB01417-A95652B-R48-C56),((SA1049AX1XB01417-A96205B-R64-C59,(SA1049AX1XB01417-A95652B-R51-C38,SA1049AX1XB01417-A95652B-R49-C54)),((SA1049AX1XB01417-A95652B-R50-C27,SA1049AX1XB01417-A95652B-R37-C35),((SA1049AX1XB01417-A96205B-R69-C34,SA1049AX1XB01417-A96205B-R66-C68),(SA1049AX1XB01417-A96113A-R17-C24,((SA1049AX1XB01417-A95652B-R53-C16,SA1049AX1XB01417-A95652B-R47-C53),(SA1049AX1XB01417-A96113A-R05-C28,(((SA1049AX1XB01417-A96113A-R05-C44,SA1049AX1XB01417-A96205B-R69-C17),SA1049AX1XB01417-A95652B-R52-C43),(SA1049AX1XB01417-A95652B-R42-C33,SA1049AX1XB01417-A95652B-R40-C12))))))))),(((SA1049AX1XB01417-A95652B-R48-C59,(SA1049AX1XB01417-A95652B-R45-C47,(SA1049AX1XB01417-A96205B-R69-C69,SA1049AX1XB01417-A95652B-R45-C63))),((SA1049AX1XB01417-A95652B-R53-C66,((SA1049AX1XB01417-A95652B-R48-C62,(SA1049AX1XB01417-A96205B-R70-C22,(SA1049AX1XB01417-A96113A-R15-C52,SA1049AX1XB01417-A96113A-R15-C38))),SA1049AX1XB01417-A95652B-R42-C45)),(SA1049AX1XB01417-A95652B-R37-C07,(SA1049AX1XB01417-A96113A-R12-C49,SA1049AX1XB01417-A95652B-R45-C54)))),(((SA1049AX1XB01417-A95652B-R51-C26,SA1049AX1XB01417-A96205B-R62-C12),SA1049AX1XB01417-A95652B-R47-C42),(SA1049AX1XB01417-A96113A-R08-C37,SA1049AX1XB01417-A95652B-R36-C20)))),(SA1049AX1XB01417-A95652B-R51-C13,SA1049AX1XB01417-A95652B-R47-C18)),((SA1049AX1XB01417-A95652B-R47-C19,(SA1049AX1XB01417-A96113A-R11-C61,SA1049AX1XB01417-A96113A-R10-C54)),(SA1049AX1XB01417-A95652B-R49-C59,(SA1049AX1XB01417-A96205B-R69-C49,SA1049AX1XB01417-A95652B-R47-C55)))))),(SA1049AX1XB01417-A96205B-R56-C47,(SA1049AX1XB01417-A96113A-R09-C44,SA1049AX1XB01417-A95652B-R41-C20)))),(SA1049AX1XB01417-A96205B-R46-C47,(SA1049AX1XB01417-A96205B-R58-C69,SA1049AX1XB01417-A96113A-R08-C25))),(((SA1049AX1XB01417-A96205B-R70-C67,(SA1049AX1XB01417-A96205B-R53-C45,SA1049AX1XB01417-A96205B-R46-C33)),(SA1049AX1XB01417-A96205B-R60-C15,(SA1049AX1XB01417-A96205B-R70-C15,(SA1049AX1XB01417-A96205B-R63-C55,SA1049AX1XB01417-A96205B-R45-C35)))),(((SA1049AX1XB01417-A96205B-R50-C59,SA1049AX1XB01417-A95652B-R53-C42),(SA1049AX1XB01417-A96205B-R63-C08,SA1049AX1XB01417-A95652B-R46-C66)),(((SA1049AX1XB01417-A96205B-R56-C42,SA1049AX1XB01417-A95652B-R50-C23),(SA1049AX1XB01417-A96113A-R12-C40,SA1049AX1XB01417-A95652B-R50-C56)),SA1049AX1XB01417-A96205B-R64-C27))))),(SA1049AX1XB01417-A96113A-R09-C28,(SA1049AX1XB01417-A96205B-R59-C54,SA1049AX1XB01417-A96205B-R56-C69))),((((SA1049CX1XB01421-A96189A-R04-C33,SA1049AX1XB01417-A96205B-R58-C58),(((SA1049AX1XB01417-A96205B-R69-C31,(SA1049AX1XB01417-A96205B-R57-C25,SA1049AX1XB01417-A96205B-R48-C47)),SA1049AX1XB01417-A96205B-R56-C36),(SA1049CX1XB01421-A96189A-R31-C35,SA1049AX1XB01417-A96113A-R16-C08))),(SA1049AX1XB01417-A96205B-R54-C26,(SA1049CX1XB01421-A96189A-R30-C63,SA1049CX1XB01421-A96189A-R19-C57))),((SA1049AX1XB01417-A95652B-R44-C19,(((SA1049AX1XB01417-A96205B-R59-C69,SA1049AX1XB01417-A96205B-R53-C52),(SA1049AX1XB01417-A96205B-R68-C21,(SA1049AX1XB01417-A96205B-R58-C33,SA1049AX1XB01417-A96113A-R03-C16))),(SA1049AX1XB01417-A96205B-R69-C45,SA1049AX1XB01417-A96205B-R53-C67))),((SA1049CX1XB01421-A96189A-R04-C18,SA1049AX1XB01417-A96205B-R55-C41),((SA1049AX1XB01417-A95652B-R49-C53,((SA1049AX1XB01417-A95652B-R40-C33,SA1049AX1XB01417-A96205B-R56-C68),SA1049AX1XB01417-A96205B-R66-C48)),((SA1049AX1XB01417-A96205B-R70-C65,SA1049AX1XB01417-A96205B-R54-C12),(SA1049AX1XB01417-A96205B-R67-C12,SA1049AX1XB01417-A96205B-R58-C26))))))),((SA1049CX1XB01421-A96189A-R17-C49,(SA1049CX1XB01421-A96189A-R29-C41,SA1049CX1XB01421-A96189A-R25-C38)),(((SA1049CX1XB01421-A96189A-R27-C69,((SA1049CX1XB01421-A96189A-R19-C32,SA1049CX1XB01421-A96189A-R06-C13),(SA1049CX1XB01421-A96189A-R33-C38,(SA1049CX1XB01421-A96189A-R33-C35,(SA1049CX1XB01421-A96189A-R28-C58,SA1049CX1XB01421-A96189A-R19-C25))))),(SA1049CX1XB01421-A96189A-R28-C24,SA1049CX1XB01421-A96189A-R26-C20)),(SA1049CX1XB01421-A96189A-R25-C31,SA1049CX1XB01421-A96189A-R11-C48)))),(SA1049AX1XB01417-A95652B-R53-C43,SA1049AX1XB01417-A95652B-R39-C48)),(((((SA1049AX1XB01417-A96205B-R51-C64,SA1049AX1XB01417-A95652B-R48-C22),SA1049AX1XB01417-A95652B-R43-C44),(SA1049AX1XB01417-A96205B-R57-C13,SA1049AX1XB01417-A96113A-R11-C33)),(((SA1049AX1XB01417-A96205B-R70-C37,SA1049AX1XB01417-A95652B-R47-C38),SA1049AX1XB01417-A96113A-R13-C46),SA1049AX1XB01417-A96205B-R52-C15)),(((((SA1049AX1XB01417-A95652B-R43-C55,SA1049AX1XB01417-A95652B-R43-C43),SA1049AX1XB01417-A95652B-R52-C46),(SA1049AX1XB01417-A96205B-R47-C16,SA1049AX1XB01417-A95652B-R46-C29)),((SA1049AX1XB01417-A96205B-R62-C45,SA1049AX1XB01417-A96205B-R47-C25),(SA1049AX1XB01417-A96205B-R62-C49,SA1049AX1XB01417-A96205B-R53-C60))),((SA1049AX1XB01417-A96205B-R69-C25,SA1049AX1XB01417-A96205B-R66-C54),SA1049CX1XB01421-A96189A-R33-C39))))),((SA1049AX1XB01417-A96113A-R05-C56,SA1049AX1XB01417-A95652B-R43-C11),((SA1049CX1XB01421-A96189A-R28-C26,SA1049AX1XB01417-A96205B-R62-C27),(SA1049AX1XB01417-A96205B-R59-C33,SA1049AX1XB01417-A96113A-R07-C18))))),(((SA1049AX1XB01417-A95652B-R51-C57,SA1049AX1XB01417-A96113A-R08-C66),SA1049AX1XB01417-A95652B-R51-C44),((SA1049AX1XB01417-A96205B-R60-C17,SA1049AX1XB01417-A96205B-R62-C43),SA1049AX1XB01417-A96205B-R54-C37)))),((SA1049AX1XB01417-A96113A-R17-C66,(((SA1049AX1XB01417-A96113A-R12-C46,SA1049AX1XB01417-A96113A-R11-C48),((SA1049AX1XB01417-A96113A-R09-C41,(SA1049AX1XB01417-A96205B-R55-C16,SA1049AX1XB01417-A95652B-R46-C48)),(SA1049AX1XB01417-A96113A-R11-C44,SA1049AX1XB01417-A96113A-R09-C39))),SA1049AX1XB01417-A96113A-R08-C45)),((((((SA1049CX1XB01421-A96189A-R03-C35,SA1049AX1XB01417-A96205B-R60-C65),SA1049AX1XB01417-A95652B-R48-C53),SA1049AX1XB01417-A95652B-R49-C34),(((SA1049AX1XB01417-A96205B-R54-C27,SA1049AX1XB01417-A96205B-R53-C49),(SA1049AX1XB01417-A96113A-R13-C48,(SA1049AX1XB01417-A95652B-R48-C26,SA1049AX1XB01417-A95652B-R47-C17))),(SA1049AX1XB01417-A96205B-R68-C13,(SA1049AX1XB01417-A96113A-R09-C62,SA1049AX1XB01417-A95652B-R49-C45)))),(((SA1049AX1XB01417-A96113A-R05-C59,SA1049AX1XB01417-A95652B-R49-C66),SA1049AX1XB01417-A95652B-R43-C68),SA1049AX1XB01417-A95652B-R48-C51)),(SA1049AX1XB01417-A96113A-R11-C29,(SA1049AX1XB01417-A96113A-R08-C36,SA1049AX1XB01417-A95652B-R42-C27)))))),(((((SA1049AX1XB01417-A95652B-R44-C29,((SA1049AX1XB01417-A96113A-R08-C24,(SA1049AX1XB01417-A96113A-R11-C55,SA1049AX1XB01417-A96113A-R08-C49)),(SA1049AX1XB01417-A96113A-R11-C25,SA1049AX1XB01417-A95652B-R50-C22))),(((SA1049AX1XB01417-A95652B-R50-C61,(SA1049AX1XB01417-A96113A-R11-C56,SA1049AX1XB01417-A95652B-R51-C22)),(SA1049AX1XB01417-A96113A-R08-C32,SA1049AX1XB01417-A95652B-R52-C52)),SA1049AX1XB01417-A96113A-R07-C60)),(SA1049AX1XB01417-A96205B-R52-C67,SA1049AX1XB01417-A96113A-R07-C25)),((SA1049CX1XB01421-A96189A-R33-C57,SA1049AX1XB01417-A96205B-R63-C69),((((SA1049AX1XB01417-A96205B-R62-C33,SA1049AX1XB01417-A95652B-R44-C40),(SA1049AX1XB01417-A96205B-R45-C45,(SA1049AX1XB01417-A96205B-R53-C46,SA1049AX1XB01417-A96205B-R52-C48))),(SA1049AX1XB01417-A96205B-R70-C30,SA1049AX1XB01417-A96205B-R56-C13)),SA1049AX1XB01417-A95652B-R45-C33))),(((SA1049AX1XB01417-A96205B-R47-C35,SA1049AX1XB01417-A95652B-R45-C68),(SA1049AX1XB01417-A96205B-R61-C49,SA1049AX1XB01417-A95652B-R47-C67)),(((SA1049AX1XB01417-A96113A-R11-C31,SA1049AX1XB01417-A96113A-R05-C10),(((SA1049AX1XB01417-A96205B-R68-C33,SA1049AX1XB01417-A96205B-R62-C11),(SA1049AX1XB01417-A96205B-R54-C30,(SA1049AX1XB01417-A96205B-R60-C61,SA1049AX1XB01417-A95652B-R45-C16))),(SA1049AX1XB01417-A95652B-R41-C52,SA1049AX1XB01417-A95652B-R36-C45))),(SA1049AX1XB01417-A96205B-R68-C24,((SA1049AX1XB01417-A95652B-R39-C21,(SA1049AX1XB01417-A96113A-R07-C52,SA1049AX1XB01417-A95652B-R48-C55)),((((SA1049AX1XB01417-A95652B-R47-C40,SA1049AX1XB01417-A95652B-R47-C26),((SA1049AX1XB01417-A95652B-R48-C14,SA1049AX1XB01417-A95652B-R48-C09),(((SA1049AX1XB01417-A95652B-R44-C20,SA1049AX1XB01417-A95652B-R51-C62),SA1049AX1XB01417-A95652B-R44-C56),(SA1049AX1XB01417-A95652B-R53-C46,(((SA1049AX1XB01417-A95652B-R51-C23,SA1049AX1XB01417-A96113A-R08-C48),SA1049AX1XB01417-A96113A-R14-C58),((SA1049AX1XB01417-A95652B-R42-C25,(SA1049AX1XB01417-A95652B-R40-C65,(SA1049AX1XB01417-A95652B-R46-C69,SA1049AX1XB01417-A95652B-R44-C42))),((SA1049AX1XB01417-A95652B-R46-C43,SA1049AX1XB01417-A96113A-R09-C35),(SA1049AX1XB01417-A96113A-R04-C10,(((SA1049AX1XB01417-A96113A-R13-C69,SA1049AX1XB01417-A96113A-R12-C47),((((SA1049AX1XB01417-A96113A-R08-C40,SA1049AX1XB01417-A95652B-R39-C41),(SA1049AX1XB01417-A95652B-R41-C51,SA1049AX1XB01417-A95652B-R37-C44)),(SA1049AX1XB01417-A96113A-R11-C43,SA1049AX1XB01417-A96113A-R08-C43)),(((SA1049AX1XB01417-A95652B-R42-C18,SA1049AX1XB01417-A95652B-R37-C59),((SA1049AX1XB01417-A96113A-R14-C68,SA1049AX1XB01417-A95652B-R38-C16),(SA1049AX1XB01417-A95652B-R41-C40,SA1049AX1XB01417-A95652B-R36-C09))),((SA1049AX1XB01417-A95652B-R38-C11,(((SA1049AX1XB01417-A95652B-R48-C36,(SA1049AX1XB01417-A95652B-R52-C28,SA1049AX1XB01417-A95652B-R39-C70)),(SA1049AX1XB01417-A95652B-R43-C19,SA1049AX1XB01417-A95652B-R37-C18)),(SA1049AX1XB01417-A95652B-R42-C29,SA1049AX1XB01417-A95652B-R37-C19))),((SA1049AX1XB01417-A95652B-R51-C29,SA1049AX1XB01417-A95652B-R43-C29),(((SA1049AX1XB01417-A95652B-R41-C70,SA1049AX1XB01417-A95652B-R36-C49),SA1049AX1XB01417-A95652B-R42-C42),(SA1049AX1XB01417-A95652B-R41-C12,SA1049AX1XB01417-A95652B-R39-C24))))))),(SA1049AX1XB01417-A95652B-R39-C65,(SA1049AX1XB01417-A95652B-R42-C15,SA1049AX1XB01417-A95652B-R38-C29))))))))))),(SA1049AX1XB01417-A95652B-R52-C07,(SA1049AX1XB01417-A96205B-R66-C69,SA1049AX1XB01417-A96113A-R08-C53))),(SA1049AX1XB01417-A95652B-R42-C47,(SA1049AX1XB01417-A96113A-R07-C42,SA1049AX1XB01417-A95652B-R38-C68))))))))),(((((SA1049CX1XB01421-A96189A-R19-C16,SA1049CX1XB01421-A96189A-R15-C49),(((((SA1049AX1XB01417-A96205B-R70-C68,SA1049AX1XB01417-A96205B-R59-C15),SA1049CX1XB01421-A96189A-R10-C23),(((SA1049CX1XB01421-A96189A-R30-C54,SA1049CX1XB01421-A96189A-R26-C49),(SA1049CX1XB01421-A96189A-R21-C48,SA1049CX1XB01421-A96189A-R10-C29)),(SA1049CX1XB01421-A96189A-R22-C50,SA1049CX1XB01421-A96189A-R03-C69))),(SA1049CX1XB01421-A96189A-R06-C47,(SA1049CX1XB01421-A96189A-R26-C46,((SA1049CX1XB01421-A96189A-R15-C20,(SA1049CX1XB01421-A96189A-R33-C15,SA1049CX1XB01421-A96189A-R14-C58)),SA1049CX1XB01421-A96189A-R35-C50)))),(SA1049CX1XB01421-A96189A-R05-C56,((SA1049CX1XB01421-A96189A-R06-C34,SA1049CX1XB01421-A96189A-R03-C29),(SA1049CX1XB01421-A96189A-R33-C47,SA1049CX1XB01421-A96189A-R14-C16))))),(SA1049CX1XB01421-A96189A-R24-C48,(SA1049CX1XB01421-A96189A-R05-C67,SA1049CX1XB01421-A96189A-R05-C41))),((SA1049CX1XB01421-A96189A-R06-C26,SA1049CX1XB01421-A96189A-R10-C33),(SA1049CX1XB01421-A96189A-R19-C31,SA1049CX1XB01421-A96189A-R03-C16))),(((((((SA1049AX1XB01417-A96113A-R03-C26,SA1049AX1XB01417-A96205B-R45-C46),SA1049AX1XB01417-A96113A-R10-C10),(SA1049AX1XB01417-A96205B-R55-C11,SA1049AX1XB01417-A95652B-R43-C40)),(((SA1049AX1XB01417-A96205B-R66-C70,SA1049AX1XB01417-A96205B-R48-C37),(SA1049AX1XB01417-A96205B-R62-C58,SA1049AX1XB01417-A96205B-R54-C39)),(SA1049AX1XB01417-A96205B-R67-C07,(SA1049AX1XB01417-A96205B-R69-C16,SA1049AX1XB01417-A96205B-R45-C30)))),((((SA1049AX1XB01417-A96113A-R15-C13,SA1049AX1XB01417-A95652B-R51-C61),(SA1049AX1XB01417-A96205B-R50-C45,SA1049AX1XB01417-A95652B-R51-C17)),((SA1049AX1XB01417-A96113A-R11-C36,(SA1049AX1XB01417-A96113A-R09-C38,SA1049AX1XB01417-A95652B-R47-C63)),SA1049AX1XB01417-A95652B-R50-C08)),(SA1049AX1XB01417-A96205B-R70-C20,SA1049AX1XB01417-A95652B-R48-C52))),((((((SA1049CX1XB01421-A96189A-R15-C56,SA1049CX1XB01421-A96189A-R33-C31),((SA1049CX1XB01421-A96189A-R11-C26,SA1049CX1XB01421-A96189A-R10-C17),(SA1049CX1XB01421-A96189A-R35-C52,SA1049CX1XB01421-A96189A-R09-C58))),(SA1049AX1XB01417-A96205B-R68-C47,(SA1049AX1XB01417-A96205B-R59-C51,SA1049AX1XB01417-A96113A-R04-C29))),(((SA1049CX1XB01421-A96189A-R09-C21,(((SA1049AX1XB01417-A96205B-R57-C62,SA1049AX1XB01417-A95652B-R40-C13),SA1049AX1XB01417-A96113A-R03-C22),SA1049AX1XB01417-A96205B-R59-C21)),SA1049CX1XB01421-A96189A-R12-C30),(SA1049AX1XB01417-A96205B-R54-C18,SA1049AX1XB01417-A96205B-R53-C12))),(SA1049AX1XB01417-A96205B-R58-C51,SA1049AX1XB01417-A96113A-R16-C12)),((SA1049AX1XB01417-A95652B-R43-C18,SA1049AX1XB01417-A95652B-R37-C16),((SA1049CX1XB01421-A96189A-R20-C68,SA1049CX1XB01421-A96189A-R03-C42),(((SA1049AX1XB01417-A96205B-R63-C46,SA1049AX1XB01417-A96205B-R54-C55),(SA1049CX1XB01421-A96189A-R16-C26,SA1049CX1XB01421-A96189A-R03-C65)),SA1049CX1XB01421-A96189A-R13-C07))))),(((((((((((SA1049AX1XB01417-A96113A-R04-C49,SA1049AX1XB01417-A95652B-R41-C63),((SA1049AX1XB01417-A95652B-R47-C62,(SA1049AX1XB01417-A95652B-R48-C21,(SA1049AX1XB01417-A96113A-R07-C50,SA1049AX1XB01417-A95652B-R48-C28))),(SA1049AX1XB01417-A95652B-R48-C27,((SA1049AX1XB01417-A95652B-R47-C52,SA1049AX1XB01417-A95652B-R47-C12),SA1049AX1XB01417-A95652B-R49-C31)))),(((SA1049AX1XB01417-A95652B-R43-C54,SA1049AX1XB01417-A95652B-R39-C19),(SA1049AX1XB01417-A95652B-R52-C41,SA1049AX1XB01417-A95652B-R39-C52)),(SA1049AX1XB01417-A95652B-R46-C58,SA1049AX1XB01417-A95652B-R41-C30))),(SA1049AX1XB01417-A95652B-R38-C65,(SA1049AX1XB01417-A95652B-R45-C10,SA1049AX1XB01417-A95652B-R42-C63))),(((SA1049AX1XB01417-A95652B-R52-C11,(SA1049AX1XB01417-A96205B-R52-C28,SA1049AX1XB01417-A95652B-R52-C55)),(SA1049AX1XB01417-A95652B-R53-C61,SA1049AX1XB01417-A95652B-R49-C21)),(SA1049AX1XB01417-A96205B-R62-C55,SA1049AX1XB01417-A95652B-R48-C32))),(((((SA1049AX1XB01417-A95652B-R52-C39,SA1049AX1XB01417-A95652B-R47-C34),(SA1049AX1XB01417-A96113A-R07-C49,(SA1049AX1XB01417-A96113A-R08-C34,SA1049AX1XB01417-A95652B-R53-C21))),(((SA1049AX1XB01417-A96205B-R47-C20,SA1049AX1XB01417-A95652B-R53-C15),((SA1049AX1XB01417-A95652B-R50-C28,SA1049AX1XB01417-A95652B-R47-C48),(SA1049AX1XB01417-A96113A-R09-C54,SA1049AX1XB01417-A95652B-R49-C61))),((SA1049AX1XB01417-A95652B-R41-C09,((SA1049AX1XB01417-A95652B-R53-C63,SA1049AX1XB01417-A95652B-R46-C26),(SA1049AX1XB01417-A95652B-R48-C33,SA1049AX1XB01417-A95652B-R36-C12))),(SA1049AX1XB01417-A95652B-R48-C10,SA1049AX1XB01417-A95652B-R43-C09)))),((SA1049AX1XB01417-A96205B-R54-C15,(SA1049AX1XB01417-A95652B-R41-C61,SA1049AX1XB01417-A95652B-R40-C31)),(((SA1049AX1XB01417-A96205B-R50-C54,SA1049AX1XB01417-A95652B-R50-C12),(SA1049AX1XB01417-A96205B-R57-C47,SA1049AX1XB01417-A96113A-R07-C59)),SA1049AX1XB01417-A95652B-R51-C45))),(((SA1049AX1XB01417-A95652B-R42-C36,SA1049AX1XB01417-A95652B-R40-C15),((SA1049AX1XB01417-A95652B-R53-C17,SA1049AX1XB01417-A95652B-R44-C44),(SA1049AX1XB01417-A95652B-R49-C70,((SA1049AX1XB01417-A95652B-R49-C56,(SA1049AX1XB01417-A96205B-R50-C27,(SA1049AX1XB01417-A96113A-R09-C59,SA1049AX1XB01417-A95652B-R41-C44))),SA1049AX1XB01417-A95652B-R46-C62)))),SA1049AX1XB01417-A96113A-R04-C50))),((((SA1049AX1XB01417-A96113A-R14-C60,SA1049AX1XB01417-A95652B-R40-C44),(SA1049AX1XB01417-A96113A-R08-C35,(SA1049AX1XB01417-A96113A-R10-C48,SA1049AX1XB01417-A96113A-R08-C55))),(((SA1049AX1XB01417-A95652B-R36-C44,(SA1049AX1XB01417-A96205B-R60-C25,SA1049AX1XB01417-A96113A-R12-C43)),(SA1049AX1XB01417-A95652B-R46-C12,((SA1049AX1XB01417-A95652B-R49-C38,SA1049AX1XB01417-A95652B-R48-C69),(SA1049AX1XB01417-A95652B-R46-C44,SA1049AX1XB01417-A95652B-R46-C21)))),(((SA1049AX1XB01417-A95652B-R42-C08,SA1049AX1XB01417-A95652B-R37-C51),(SA1049AX1XB01417-A95652B-R46-C45,SA1049AX1XB01417-A95652B-R43-C57)),((SA1049AX1XB01417-A95652B-R36-C43,(SA1049AX1XB01417-A96113A-R10-C40,SA1049AX1XB01417-A96113A-R10-C37)),(SA1049AX1XB01417-A96113A-R10-C51,SA1049AX1XB01417-A95652B-R41-C24))))),((((SA1049AX1XB01417-A96113A-R09-C52,SA1049AX1XB01417-A95652B-R40-C55),(SA1049AX1XB01417-A95652B-R43-C41,(SA1049AX1XB01417-A95652B-R48-C50,SA1049AX1XB01417-A95652B-R43-C32))),((SA1049AX1XB01417-A95652B-R53-C59,(SA1049AX1XB01417-A96113A-R09-C60,SA1049AX1XB01417-A95652B-R44-C64)),(((SA1049AX1XB01417-A96113A-R16-C40,SA1049AX1XB01417-A95652B-R46-C55),((SA1049AX1XB01417-A95652B-R48-C46,(SA1049AX1XB01417-A95652B-R41-C66,(SA1049AX1XB01417-A96113A-R12-C48,(SA1049AX1XB01417-A96113A-R12-C44,SA1049AX1XB01417-A96113A-R10-C43)))),(SA1049AX1XB01417-A96113A-R09-C51,SA1049AX1XB01417-A95652B-R38-C12))),SA1049CX1XB01421-A96189A-R29-C42))),(((SA1049AX1XB01417-A95652B-R52-C44,(SA1049AX1XB01417-A96113A-R13-C36,SA1049AX1XB01417-A95652B-R44-C63)),(SA1049AX1XB01417-A95652B-R49-C08,SA1049AX1XB01417-A95652B-R43-C30)),((SA1049AX1XB01417-A95652B-R52-C30,SA1049AX1XB01417-A95652B-R45-C44),(SA1049AX1XB01417-A95652B-R44-C58,SA1049AX1XB01417-A95652B-R40-C48)))))),((((((SA1049AX1XB01417-A96113A-R07-C31,SA1049AX1XB01417-A96205B-R56-C64),SA1049AX1XB01417-A95652B-R49-C18),SA1049AX1XB01417-A95652B-R46-C17),(SA1049AX1XB01417-A95652B-R45-C58,SA1049AX1XB01417-A95652B-R41-C27)),(SA1049AX1XB01417-A96205B-R62-C22,SA1049AX1XB01417-A96205B-R54-C28)),((((SA1049AX1XB01417-A96113A-R15-C60,SA1049AX1XB01417-A96113A-R08-C59),((((SA1049AX1XB01417-A95652B-R50-C45,SA1049AX1XB01417-A95652B-R40-C29),(SA1049AX1XB01417-A95652B-R52-C40,(SA1049AX1XB01417-A96205B-R70-C21,SA1049AX1XB01417-A95652B-R41-C17))),((SA1049AX1XB01417-A96113A-R10-C36,SA1049AX1XB01417-A96113A-R13-C52),SA1049AX1XB01417-A95652B-R41-C42)),SA1049AX1XB01417-A95652B-R44-C50)),(((SA1049AX1XB01417-A95652B-R45-C23,(SA1049AX1XB01417-A96205B-R68-C50,SA1049AX1XB01417-A95652B-R45-C61)),((SA1049AX1XB01417-A95652B-R46-C51,(SA1049CX1XB01421-A96189A-R05-C51,SA1049AX1XB01417-A95652B-R43-C50)),(SA1049AX1XB01417-A95652B-R52-C12,((((SA1049AX1XB01417-A96113A-R13-C43,SA1049AX1XB01417-A95652B-R38-C10),(SA1049AX1XB01417-A95652B-R47-C49,((SA1049AX1XB01417-A95652B-R49-C07,SA1049AX1XB01417-A95652B-R43-C52),SA1049AX1XB01417-A96113A-R11-C42))),((SA1049AX1XB01417-A96113A-R16-C56,SA1049AX1XB01417-A96113A-R14-C34),(SA1049AX1XB01417-A96113A-R04-C58,SA1049AX1XB01417-A95652B-R42-C40))),(SA1049AX1XB01417-A95652B-R38-C13,(SA1049AX1XB01417-A96113A-R12-C23,SA1049AX1XB01417-A96113A-R04-C59)))))),(SA1049AX1XB01417-A95652B-R45-C21,(SA1049AX1XB01417-A95652B-R49-C23,SA1049AX1XB01417-A95652B-R40-C20)))),(((SA1049AX1XB01417-A96113A-R07-C54,SA1049AX1XB01417-A95652B-R51-C39),((SA1049AX1XB01417-A95652B-R53-C40,SA1049AX1XB01417-A95652B-R39-C15),SA1049AX1XB01417-A95652B-R46-C39)),(SA1049AX1XB01417-A95652B-R38-C55,(SA1049AX1XB01417-A95652B-R45-C41,(SA1049AX1XB01417-A96113A-R15-C39,SA1049AX1XB01417-A95652B-R45-C25))))))),((((SA1049AX1XB01417-A95652B-R50-C62,SA1049AX1XB01417-A95652B-R45-C62),SA1049AX1XB01417-A95652B-R50-C69),SA1049AX1XB01417-A96113A-R12-C39),((SA1049AX1XB01417-A95652B-R45-C22,SA1049AX1XB01417-A95652B-R48-C57),SA1049AX1XB01417-A95652B-R45-C37))),((((SA1049AX1XB01417-A96205B-R51-C44,SA1049AX1XB01417-A96113A-R09-C19),(SA1049AX1XB01417-A96205B-R52-C11,(SA1049AX1XB01417-A95652B-R52-C57,SA1049AX1XB01417-A95652B-R46-C33))),((SA1049AX1XB01417-A96205B-R68-C09,(SA1049CX1XB01421-A96189A-R21-C35,SA1049AX1XB01417-A96205B-R67-C56)),(SA1049AX1XB01417-A96113A-R13-C16,(SA1049AX1XB01417-A96205B-R70-C27,SA1049AX1XB01417-A95652B-R47-C33)))),(SA1049AX1XB01417-A95652B-R52-C45,(SA1049AX1XB01417-A96205B-R59-C42,SA1049AX1XB01417-A95652B-R44-C55)))),(SA1049AX1XB01417-A96205B-R69-C58,SA1049AX1XB01417-A96205B-R65-C65))))),((((SA1049AX1XB01417-A96205B-R61-C60,(SA1049AX1XB01417-A96205B-R69-C60,SA1049AX1XB01417-A96113A-R13-C29)),(((SA1049AX1XB01417-A96205B-R68-C22,SA1049AX1XB01417-A95652B-R51-C53),((SA1049AX1XB01417-A96113A-R07-C29,SA1049AX1XB01417-A96205B-R66-C62),SA1049AX1XB01417-A96205B-R69-C46)),SA1049AX1XB01417-A95652B-R47-C36)),(((((SA1049AX1XB01417-A95652B-R44-C08,(SA1049AX1XB01417-A96205B-R55-C64,SA1049AX1XB01417-A95652B-R49-C27)),((SA1049AX1XB01417-A95652B-R47-C45,SA1049AX1XB01417-A95652B-R42-C46),(SA1049AX1XB01417-A96205B-R70-C24,SA1049AX1XB01417-A95652B-R53-C30))),(SA1049AX1XB01417-A95652B-R37-C45,(SA1049AX1XB01417-A95652B-R52-C09,SA1049AX1XB01417-A95652B-R42-C19))),(SA1049AX1XB01417-A95652B-R53-C23,(SA1049CX1XB01421-A96189A-R06-C42,SA1049AX1XB01417-A96205B-R59-C58))),(((SA1049AX1XB01417-A95652B-R43-C69,(SA1049AX1XB01417-A96113A-R16-C49,SA1049AX1XB01417-A96113A-R09-C56)),(((SA1049CX1XB01421-A96189A-R11-C62,SA1049AX1XB01417-A96205B-R67-C57),(SA1049AX1XB01417-A95652B-R47-C21,SA1049AX1XB01417-A95652B-R41-C68)),(SA1049AX1XB01417-A96205B-R47-C17,SA1049AX1XB01417-A95652B-R51-C32))),(SA1049AX1XB01417-A95652B-R51-C58,(SA1049AX1XB01417-A95652B-R43-C39,SA1049AX1XB01417-A95652B-R42-C53))))),(((((SA1049AX1XB01417-A96205B-R46-C32,(SA1049AX1XB01417-A96205B-R68-C08,SA1049AX1XB01417-A96205B-R57-C70)),(SA1049AX1XB01417-A95652B-R52-C10,SA1049AX1XB01417-A95652B-R40-C61)),(SA1049AX1XB01417-A95652B-R43-C66,(SA1049AX1XB01417-A96113A-R06-C20,SA1049AX1XB01417-A96113A-R03-C29))),(SA1049AX1XB01417-A96205B-R58-C70,(SA1049AX1XB01417-A96205B-R53-C65,SA1049AX1XB01417-A96205B-R51-C12))),(((((SA1049AX1XB01417-A96205B-R46-C08,SA1049AX1XB01417-A96205B-R46-C23),(SA1049AX1XB01417-A96205B-R59-C68,SA1049AX1XB01417-A96205B-R46-C16)),SA1049AX1XB01417-A96113A-R05-C08),SA1049AX1XB01417-A96205B-R45-C10),((SA1049AX1XB01417-A95652B-R46-C65,SA1049AX1XB01417-A95652B-R44-C37),(SA1049AX1XB01417-A96205B-R56-C56,SA1049AX1XB01417-A95652B-R53-C45)))))),(((((SA1049AX1XB01417-A96113A-R08-C65,(SA1049AX1XB01417-A95652B-R49-C69,SA1049AX1XB01417-A95652B-R41-C38)),(SA1049AX1XB01417-A95652B-R52-C54,(SA1049AX1XB01417-A96113A-R05-C31,SA1049AX1XB01417-A95652B-R52-C35))),(SA1049AX1XB01417-A96205B-R56-C08,SA1049AX1XB01417-A95652B-R41-C19)),(((SA1049AX1XB01417-A95652B-R46-C16,(SA1049AX1XB01417-A96113A-R08-C54,SA1049AX1XB01417-A95652B-R43-C47)),(SA1049AX1XB01417-A95652B-R40-C32,(SA1049AX1XB01417-A95652B-R52-C27,(SA1049AX1XB01417-A95652B-R46-C36,SA1049AX1XB01417-A95652B-R45-C52)))),((((SA1049AX1XB01417-A95652B-R48-C40,(SA1049AX1XB01417-A95652B-R51-C67,SA1049AX1XB01417-A95652B-R51-C28)),(SA1049AX1XB01417-A95652B-R46-C37,(((SA1049AX1XB01417-A96205B-R63-C56,SA1049AX1XB01417-A96113A-R12-C42),(SA1049AX1XB01417-A96113A-R09-C58,(SA1049AX1XB01417-A96113A-R15-C44,SA1049AX1XB01417-A95652B-R48-C60))),(SA1049AX1XB01417-A95652B-R39-C11,(SA1049AX1XB01417-A96113A-R10-C61,SA1049AX1XB01417-A95652B-R41-C23))))),SA1049AX1XB01417-A96113A-R08-C18),(SA1049AX1XB01417-A95652B-R53-C56,(SA1049AX1XB01417-A96205B-R59-C17,SA1049AX1XB01417-A95652B-R53-C13))))),((SA1049CX1XB01421-A96189A-R32-C28,SA1049CX1XB01421-A96189A-R04-C61),((SA1049CX1XB01421-A96189A-R14-C32,SA1049CX1XB01421-A96189A-R07-C43),(SA1049CX1XB01421-A96189A-R32-C08,SA1049CX1XB01421-A96189A-R27-C56))))),((SA1049AX1XB01417-A96205B-R69-C44,SA1049AX1XB01417-A96205B-R54-C20),(SA1049CX1XB01421-A96189A-R23-C08,SA1049AX1XB01417-A96205B-R58-C23))),((SA1049AX1XB01417-A96113A-R11-C07,(SA1049AX1XB01417-A96205B-R57-C42,SA1049AX1XB01417-A96205B-R45-C57)),(((SA1049CX1XB01421-A96189A-R27-C43,(SA1049CX1XB01421-A96189A-R29-C32,(SA1049CX1XB01421-A96189A-R11-C68,SA1049AX1XB01417-A96205B-R67-C61))),SA1049AX1XB01417-A96205B-R60-C62),(SA1049AX1XB01417-A96205B-R64-C30,SA1049AX1XB01417-A96205B-R61-C30)))),((SA1049CX1XB01421-A96189A-R10-C35,(SA1049CX1XB01421-A96189A-R31-C44,SA1049CX1XB01421-A96189A-R25-C58)),(SA1049CX1XB01421-A96189A-R26-C57,(SA1049CX1XB01421-A96189A-R26-C31,SA1049CX1XB01421-A96189A-R03-C14)))),((SA1049AX1XB01417-A96113A-R10-C34,SA1049AX1XB01417-A96113A-R08-C16),(SA1049AX1XB01417-A95652B-R51-C09,SA1049AX1XB01417-A95652B-R35-C27))),(((SA1049AX1XB01417-A96205B-R59-C19,(SA1049AX1XB01417-A96205B-R60-C40,SA1049AX1XB01417-A96205B-R47-C15)),(SA1049AX1XB01417-A96113A-R08-C62,(SA1049CX1XB01421-A96189A-R32-C58,SA1049AX1XB01417-A96205B-R52-C40))),((SA1049AX1XB01417-A96205B-R70-C62,SA1049AX1XB01417-A95652B-R46-C07),(SA1049AX1XB01417-A96205B-R65-C70,SA1049AX1XB01417-A96205B-R47-C31)))),(SA1049AX1XB01417-A96205B-R56-C41,(SA1049AX1XB01417-A96205B-R62-C54,SA1049AX1XB01417-A96205B-R59-C37))),SA1049CX1XB01421-A96189A-R19-C41),SA1049CX1XB01421-A96189A-R31-C25),((SA1049CX1XB01421-A96189A-R15-C45,SA1049CX1XB01421-A96189A-R07-C50),(SA1049CX1XB01421-A96189A-R06-C43,((SA1049CX1XB01421-A96189A-R21-C64,SA1049CX1XB01421-A96189A-R11-C18),(SA1049CX1XB01421-A96189A-R34-C46,SA1049CX1XB01421-A96189A-R24-C18))))),(((((SA1049CX1XB01421-A96189A-R22-C35,SA1049CX1XB01421-A96189A-R19-C42),(SA1049CX1XB01421-A96189A-R26-C35,SA1049CX1XB01421-A96189A-R18-C29)),((SA1049CX1XB01421-A96189A-R30-C07,(((SA1049CX1XB01421-A96189A-R18-C42,SA1049CX1XB01421-A96189A-R14-C26),SA1049CX1XB01421-A96189A-R18-C18),SA1049CX1XB01421-A96189A-R05-C59)),(((SA1049CX1XB01421-A96189A-R23-C35,SA1049CX1XB01421-A96189A-R04-C56),((SA1049CX1XB01421-A96189A-R05-C16,SA1049CX1XB01421-A96189A-R04-C29),((SA1049CX1XB01421-A96189A-R33-C50,SA1049CX1XB01421-A96189A-R05-C08),(SA1049CX1XB01421-A96189A-R21-C56,SA1049CX1XB01421-A96189A-R13-C59)))),((SA1049CX1XB01421-A96189A-R32-C26,SA1049CX1XB01421-A96189A-R24-C35),SA1049CX1XB01421-A96189A-R10-C42)))),(((SA1049CX1XB01421-A96189A-R30-C08,(SA1049CX1XB01421-A96189A-R25-C70,SA1049CX1XB01421-A96189A-R13-C40)),(SA1049CX1XB01421-A96189A-R23-C51,SA1049CX1XB01421-A96189A-R06-C20)),((SA1049CX1XB01421-A96189A-R32-C42,SA1049CX1XB01421-A96189A-R30-C35),(SA1049CX1XB01421-A96189A-R09-C16,((SA1049CX1XB01421-A96189A-R03-C55,(SA1049CX1XB01421-A96189A-R27-C57,SA1049CX1XB01421-A96189A-R14-C62)),SA1049CX1XB01421-A96189A-R13-C48))))),((SA1049CX1XB01421-A96189A-R04-C10,SA1049AX1XB01417-A95652B-R49-C64),(SA1049CX1XB01421-A96189A-R30-C44,SA1049CX1XB01421-A96189A-R09-C24)))),((SA1049CX1XB01421-A96189A-R28-C23,((SA1049AX1XB01417-A96205B-R60-C47,((SA1049AX1XB01417-A96113A-R12-C52,SA1049AX1XB01417-A96113A-R06-C29),SA1049AX1XB01417-A96205B-R53-C29)),(SA1049CX1XB01421-A96189A-R28-C12,SA1049CX1XB01421-A96189A-R15-C10))),(SA1049CX1XB01421-A96189A-R26-C22,((SA1049CX1XB01421-A96189A-R16-C18,(SA1049AX1XB01417-A95652B-R51-C52,((SA1049CX1XB01421-A96189A-R04-C41,SA1049CX1XB01421-A96189A-R06-C57),SA1049CX1XB01421-A96189A-R20-C49))),(SA1049CX1XB01421-A96189A-R17-C58,SA1049AX1XB01417-A95652B-R46-C67))))),(((SA1049CX1XB01421-A96189A-R04-C30,((SA1049CX1XB01421-A96189A-R31-C40,SA1049CX1XB01421-A96189A-R26-C53),(SA1049CX1XB01421-A96189A-R22-C38,SA1049CX1XB01421-A96189A-R10-C19))),(SA1049CX1XB01421-A96189A-R11-C08,SA1049CX1XB01421-A96189A-R04-C27)),((SA1049CX1XB01421-A96189A-R23-C42,SA1049CX1XB01421-A96189A-R11-C58),(SA1049CX1XB01421-A96189A-R17-C70,(SA1049CX1XB01421-A96189A-R16-C58,SA1049CX1XB01421-A96189A-R07-C42))))),((((SA1049CX1XB01421-A96189A-R23-C33,SA1049CX1XB01421-A96189A-R06-C55),((SA1049CX1XB01421-A96189A-R31-C38,SA1049CX1XB01421-A96189A-R07-C34),(SA1049CX1XB01421-A96189A-R30-C69,SA1049CX1XB01421-A96189A-R30-C41))),((((((SA1049CX1XB01421-A96189A-R19-C49,SA1049CX1XB01421-A96189A-R06-C63),((SA1049CX1XB01421-A96189A-R18-C47,(SA1049CX1XB01421-A96189A-R35-C09,SA1049CX1XB01421-A96189A-R22-C10)),(SA1049CX1XB01421-A96189A-R30-C28,SA1049CX1XB01421-A96189A-R04-C45))),(SA1049CX1XB01421-A96189A-R19-C11,(SA1049CX1XB01421-A96189A-R05-C48,SA1049CX1XB01421-A96189A-R03-C45))),((SA1049CX1XB01421-A96189A-R19-C47,SA1049CX1XB01421-A96189A-R19-C37),((SA1049CX1XB01421-A96189A-R11-C47,SA1049CX1XB01421-A96189A-R07-C62),(SA1049CX1XB01421-A96189A-R32-C45,SA1049CX1XB01421-A96189A-R27-C26)))),SA1049CX1XB01421-A96189A-R03-C32),(((SA1049CX1XB01421-A96189A-R30-C67,SA1049CX1XB01421-A96189A-R10-C45),(SA1049CX1XB01421-A96189A-R21-C26,SA1049CX1XB01421-A96189A-R30-C34)),(SA1049CX1XB01421-A96189A-R35-C69,SA1049CX1XB01421-A96189A-R11-C65)))),((((SA1049CX1XB01421-A96189A-R30-C15,SA1049CX1XB01421-A96189A-R22-C43),((SA1049CX1XB01421-A96189A-R12-C35,SA1049CX1XB01421-A96189A-R31-C19),(SA1049CX1XB01421-A96189A-R28-C55,SA1049CX1XB01421-A96189A-R10-C15))),(((SA1049CX1XB01421-A96189A-R36-C14,((SA1049CX1XB01421-A96189A-R09-C69,SA1049CX1XB01421-A96189A-R19-C14),SA1049CX1XB01421-A96189A-R10-C62)),(SA1049CX1XB01421-A96189A-R27-C67,(SA1049CX1XB01421-A96189A-R28-C37,SA1049CX1XB01421-A96189A-R27-C15))),SA1049CX1XB01421-A96189A-R23-C34)),((((SA1049CX1XB01421-A96189A-R21-C13,SA1049CX1XB01421-A96189A-R07-C67),(SA1049CX1XB01421-A96189A-R22-C19,SA1049CX1XB01421-A96189A-R21-C66)),(SA1049CX1XB01421-A96189A-R19-C24,(SA1049CX1XB01421-A96189A-R34-C51,SA1049CX1XB01421-A96189A-R21-C45))),(SA1049CX1XB01421-A96189A-R06-C61,(SA1049CX1XB01421-A96189A-R15-C47,(SA1049CX1XB01421-A96189A-R28-C64,SA1049CX1XB01421-A96189A-R06-C24))))))),((((SA1049CX1XB01421-A96189A-R18-C53,SA1049CX1XB01421-A96189A-R04-C11),SA1049CX1XB01421-A96189A-R05-C38),(((SA1049CX1XB01421-A96189A-R13-C19,SA1049CX1XB01421-A96189A-R06-C25),(SA1049CX1XB01421-A96189A-R22-C13,SA1049CX1XB01421-A96189A-R26-C48)),(SA1049CX1XB01421-A96189A-R12-C63,SA1049CX1XB01421-A96189A-R04-C16))),((SA1049CX1XB01421-A96189A-R30-C40,(SA1049CX1XB01421-A96189A-R34-C64,SA1049CX1XB01421-A96189A-R17-C50)),((SA1049CX1XB01421-A96189A-R10-C10,SA1049CX1XB01421-A96189A-R10-C31),SA1049CX1XB01421-A96189A-R07-C21)))),((SA1049CX1XB01421-A96189A-R35-C54,(SA1049CX1XB01421-A96189A-R11-C41,SA1049CX1XB01421-A96189A-R10-C58)),((((((SA1049CX1XB01421-A96189A-R32-C32,SA1049CX1XB01421-A96189A-R05-C24),((SA1049CX1XB01421-A96189A-R34-C14,SA1049CX1XB01421-A96189A-R19-C55),(SA1049CX1XB01421-A96189A-R25-C46,(SA1049CX1XB01421-A96189A-R23-C50,SA1049CX1XB01421-A96189A-R18-C33)))),((SA1049CX1XB01421-A96189A-R19-C34,(SA1049CX1XB01421-A96189A-R07-C58,SA1049CX1XB01421-A96189A-R03-C27)),((SA1049CX1XB01421-A96189A-R32-C56,SA1049CX1XB01421-A96189A-R34-C34),SA1049CX1XB01421-A96189A-R22-C29))),((SA1049CX1XB01421-A96189A-R30-C50,SA1049CX1XB01421-A96189A-R15-C58),SA1049CX1XB01421-A96189A-R33-C41)),((((((SA1049CX1XB01421-A96189A-R10-C46,SA1049CX1XB01421-A96189A-R05-C07),(SA1049CX1XB01421-A96189A-R15-C26,(SA1049CX1XB01421-A96189A-R26-C69,SA1049CX1XB01421-A96189A-R18-C22))),(SA1049CX1XB01421-A96189A-R26-C63,SA1049CX1XB01421-A96189A-R18-C57)),(SA1049CX1XB01421-A96189A-R10-C28,SA1049CX1XB01421-A96189A-R07-C12)),(((SA1049CX1XB01421-A96189A-R33-C21,SA1049CX1XB01421-A96189A-R10-C26),((((SA1049CX1XB01421-A96189A-R16-C19,SA1049CX1XB01421-A96189A-R09-C28),(SA1049CX1XB01421-A96189A-R03-C15,(SA1049CX1XB01421-A96189A-R18-C14,SA1049CX1XB01421-A96189A-R10-C47))),(SA1049CX1XB01421-A96189A-R04-C51,(SA1049CX1XB01421-A96189A-R29-C22,(SA1049CX1XB01421-A96189A-R33-C43,SA1049CX1XB01421-A96189A-R26-C58)))),((((SA1049CX1XB01421-A96189A-R23-C17,SA1049CX1XB01421-A96189A-R03-C10),(SA1049CX1XB01421-A96189A-R20-C69,SA1049CX1XB01421-A96189A-R16-C27)),(SA1049CX1XB01421-A96189A-R23-C07,SA1049CX1XB01421-A96189A-R09-C22)),(((SA1049CX1XB01421-A96189A-R29-C23,SA1049CX1XB01421-A96189A-R05-C19),(SA1049CX1XB01421-A96189A-R16-C35,SA1049CX1XB01421-A96189A-R03-C17)),((SA1049CX1XB01421-A96189A-R06-C15,(((SA1049CX1XB01421-A96189A-R27-C07,SA1049CX1XB01421-A96189A-R15-C54),SA1049CX1XB01421-A96189A-R04-C63),(SA1049CX1XB01421-A96189A-R21-C38,SA1049CX1XB01421-A96189A-R03-C49))),(SA1049CX1XB01421-A96189A-R19-C40,SA1049CX1XB01421-A96189A-R07-C26)))))),(SA1049CX1XB01421-A96189A-R16-C56,((((SA1049CX1XB01421-A96189A-R11-C51,SA1049CX1XB01421-A96189A-R05-C47),SA1049CX1XB01421-A96189A-R22-C57),((SA1049CX1XB01421-A96189A-R28-C43,SA1049CX1XB01421-A96189A-R16-C15),((((SA1049CX1XB01421-A96189A-R07-C07,SA1049CX1XB01421-A96189A-R33-C51),SA1049CX1XB01421-A96189A-R16-C61),SA1049CX1XB01421-A96189A-R34-C25),(SA1049CX1XB01421-A96189A-R33-C60,SA1049CX1XB01421-A96189A-R10-C61)))),(SA1049CX1XB01421-A96189A-R05-C63,((SA1049CX1XB01421-A96189A-R05-C55,SA1049CX1XB01421-A96189A-R05-C43),(SA1049CX1XB01421-A96189A-R21-C39,SA1049CX1XB01421-A96189A-R06-C19))))))),(((SA1049CX1XB01421-A96189A-R15-C37,SA1049CX1XB01421-A96189A-R14-C19),(((SA1049CX1XB01421-A96189A-R29-C51,SA1049CX1XB01421-A96189A-R17-C35),((SA1049CX1XB01421-A96189A-R10-C55,SA1049CX1XB01421-A96189A-R11-C30),(SA1049CX1XB01421-A96189A-R24-C43,SA1049CX1XB01421-A96189A-R05-C09))),(SA1049CX1XB01421-A96189A-R18-C16,SA1049CX1XB01421-A96189A-R11-C24))),((SA1049CX1XB01421-A96189A-R20-C46,SA1049CX1XB01421-A96189A-R14-C46),(((SA1049CX1XB01421-A96189A-R03-C63,SA1049CX1XB01421-A96189A-R03-C08),SA1049CX1XB01421-A96189A-R12-C28),(((((SA1049CX1XB01421-A96189A-R14-C63,SA1049CX1XB01421-A96189A-R03-C54),SA1049CX1XB01421-A96189A-R13-C21),(SA1049CX1XB01421-A96189A-R20-C42,SA1049CX1XB01421-A96189A-R15-C34)),((SA1049CX1XB01421-A96189A-R18-C13,SA1049CX1XB01421-A96189A-R16-C14),(SA1049CX1XB01421-A96189A-R18-C12,SA1049CX1XB01421-A96189A-R10-C07))),((SA1049CX1XB01421-A96189A-R06-C23,(SA1049CX1XB01421-A96189A-R16-C25,SA1049CX1XB01421-A96189A-R16-C12)),(SA1049CX1XB01421-A96189A-R16-C51,SA1049CX1XB01421-A96189A-R07-C18)))))))),((SA1049CX1XB01421-A96189A-R04-C28,(SA1049CX1XB01421-A96189A-R23-C32,SA1049CX1XB01421-A96189A-R17-C40)),((SA1049CX1XB01421-A96189A-R34-C18,SA1049CX1XB01421-A96189A-R13-C32),SA1049CX1XB01421-A96189A-R10-C68))))),((((SA1049CX1XB01421-A96189A-R07-C46,SA1049CX1XB01421-A96189A-R07-C37),(SA1049CX1XB01421-A96189A-R12-C25,(SA1049CX1XB01421-A96189A-R29-C20,SA1049CX1XB01421-A96189A-R24-C31))),SA1049CX1XB01421-A96189A-R03-C66),(((((SA1049CX1XB01421-A96189A-R10-C30,SA1049CX1XB01421-A96189A-R05-C39),(SA1049CX1XB01421-A96189A-R34-C29,SA1049CX1XB01421-A96189A-R09-C31)),(SA1049CX1XB01421-A96189A-R34-C16,SA1049CX1XB01421-A96189A-R13-C67)),(((SA1049CX1XB01421-A96189A-R33-C63,SA1049CX1XB01421-A96189A-R19-C60),(SA1049CX1XB01421-A96189A-R06-C66,(SA1049CX1XB01421-A96189A-R36-C17,SA1049CX1XB01421-A96189A-R30-C39))),(SA1049CX1XB01421-A96189A-R34-C48,SA1049CX1XB01421-A96189A-R28-C19))),((((SA1049CX1XB01421-A96189A-R12-C29,SA1049CX1XB01421-A96189A-R04-C19),(SA1049CX1XB01421-A96189A-R19-C13,SA1049CX1XB01421-A96189A-R05-C40)),(SA1049CX1XB01421-A96189A-R27-C49,(SA1049CX1XB01421-A96189A-R36-C30,SA1049CX1XB01421-A96189A-R10-C22))),(SA1049CX1XB01421-A96189A-R32-C09,(SA1049CX1XB01421-A96189A-R35-C16,SA1049CX1XB01421-A96189A-R11-C61)))))),(SA1049CX1XB01421-A96189A-R16-C67,SA1049CX1XB01421-A96189A-R09-C32)),SA1049CX1XB01421-A96189A-R34-C66)
