# Supplementary material for: A zero-agnostic model for copy number evolution in cancer
Source: PLoS Comput Biol. 2023 Nov 9;19(11):e1011590. doi: 10.1371/journal.pcbi.1011590 (PMC10662746; doi:10.1371/journal.pcbi.1011590)
Supplement: S1 Data — Twenty-eight patient copy number phylogenies (Newick) inferred by Sitka and Lazac on single-cell sequencing of human breast and ovarian tumor samples. (ZIP) [file pcbi.1011590.s002.zip › supp_data/trees/lazac/SA1056_hscn_tree.newick]

(((((((((((SA1056-A95635A-R11-C45,(((((((((SA1056-A95635A-R10-C65,SA1056-A95635A-R05-C44),(((SA1056-A95635A-R12-C09,SA1056-A95635A-R08-C68),SA1056-A95635A-R12-C14),SA1056-A95635A-R04-C59)),(((SA1056-A95635A-R15-C59,SA1056-A95635A-R04-C68),(SA1056-A95635A-R06-C60,(SA1056-A95635A-R11-C42,SA1056-A95635A-R08-C59))),(SA1056-A95635A-R05-C65,(SA1056-A95635A-R10-C61,SA1056-A95635A-R06-C52)))),((((SA1056-A95635A-R15-C27,SA1056-A95635A-R06-C29),SA1056-A95635A-R10-C36,(SA1056-A95635A-R12-C17,SA1056-A95635A-R11-C58)),(((SA1056-A95635A-R12-C11,(SA1056-A95635A-R10-C39,(SA1056-A95635A-R15-C19,SA1056-A95635A-R07-C20))),((((SA1056-A95635A-R13-C34,SA1056-A95635A-R12-C68),(SA1056-A95635A-R13-C49,SA1056-A95635A-R08-C29)),((SA1056-A95635A-R15-C39,(((SA1056-A95635A-R15-C28,SA1056-A95635A-R12-C41),(SA1056-A95635A-R09-C56,SA1056-A95635A-R06-C65)),(SA1056-A95635A-R15-C62,SA1056-A95635A-R10-C22),SA1056-A95635A-R11-C56,(SA1056-A95635A-R12-C63,SA1056-A95635A-R06-C51))),(SA1056-A95635A-R14-C22,SA1056-A95635A-R04-C40))),(((((SA1056-A95635A-R13-C46,SA1056-A95635A-R10-C70),(SA1056-A95635A-R06-C50,(SA1056-A95635A-R11-C30,SA1056-A95635A-R04-C46))),SA1056-A95635A-R07-C59),SA1056-A95635A-R06-C37),SA1056-A95635A-R05-C39,(SA1056-A95635A-R11-C25,SA1056-A95635A-R09-C48)))),((SA1056-A95635A-R11-C23,SA1056-A95635A-R10-C66),(SA1056-A95635A-R12-C56,(SA1056-A95635A-R07-C65,(SA1056-A95635A-R15-C60,SA1056-A95635A-R05-C62)))))),((SA1056-A95635A-R11-C46,SA1056-A95635A-R07-C37),(SA1056-A95635A-R11-C49,(SA1056-A95635A-R14-C42,SA1056-A95635A-R12-C26))))),((((SA1056-A95635A-R12-C62,SA1056-A95635A-R07-C47),(SA1056-A95635A-R15-C54,(SA1056-A95635A-R14-C63,(SA1056-A95635A-R12-C52,(SA1056-A95635A-R07-C31,SA1056-A95635A-R04-C49))))),SA1056-A95635A-R10-C62),SA1056-A95635A-R04-C52),(SA1056-A95635A-R08-C63,(SA1056-A95635A-R14-C66,SA1056-A95635A-R11-C40)),(SA1056-A95635A-R09-C63,(SA1056-A95635A-R14-C43,SA1056-A95635A-R11-C37))),(((((((SA1056-A95635A-R15-C08,SA1056-A95635A-R07-C40),(SA1056-A95635A-R11-C70,(SA1056-A95635A-R11-C64,SA1056-A95635A-R07-C41))),SA1056-A95635A-R10-C57),((SA1056-A95635A-R04-C44,((SA1056-A95635A-R11-C66,SA1056-A95635A-R08-C14),((SA1056-A95635A-R15-C61,SA1056-A95635A-R14-C45),(SA1056-A95635A-R10-C46,SA1056-A95635A-R06-C42)))),SA1056-A95635A-R04-C70)),(SA1056-A95635A-R12-C12,SA1056-A95635A-R07-C55),(SA1056-A95635A-R08-C65,SA1056-A95635A-R13-C44),SA1056-A95635A-R15-C66),(SA1056-A95635A-R14-C28,SA1056-A95635A-R04-C37)),((SA1056-A95635A-R05-C54,SA1056-A95635A-R04-C51,((SA1056-A95635A-R13-C12,SA1056-A95635A-R15-C51),SA1056-A95635A-R13-C13)),((SA1056-A95635A-R10-C41,(SA1056-A95635A-R14-C19,SA1056-A95635A-R12-C60)),(SA1056-A95635A-R15-C57,(SA1056-A95635A-R14-C51,(SA1056-A95635A-R08-C55,SA1056-A95635A-R08-C47))))),((SA1056-A95635A-R12-C47,SA1056-A95635A-R12-C28),((SA1056-A95635A-R06-C57,SA1056-A95635A-R05-C45),(SA1056-A95635A-R11-C16,SA1056-A95635A-R08-C60))),(((SA1056-A95635A-R12-C30,SA1056-A95635A-R08-C70),(SA1056-A95635A-R11-C62,((SA1056-A95635A-R15-C21,SA1056-A95635A-R10-C58),(SA1056-A95635A-R13-C28,SA1056-A95635A-R11-C14)))),SA1056-A95635A-R10-C25,SA1056-A95635A-R07-C46)),((((SA1056-A95635A-R11-C18,SA1056-A95635A-R10-C49),(SA1056-A95635A-R15-C41,(SA1056-A95635A-R14-C10,SA1056-A95635A-R04-C54))),(SA1056-A95635A-R04-C64,(SA1056-A95635A-R14-C68,SA1056-A95635A-R14-C14))),SA1056-A95635A-R14-C34)),((((SA1056-A95635A-R15-C67,SA1056-A95635A-R14-C39),SA1056-A95635A-R15-C43,(SA1056-A95635A-R15-C09,SA1056-A95635A-R13-C64)),((SA1056-A95635A-R11-C50,SA1056-A95635A-R08-C53),((SA1056-A95635A-R05-C68,(SA1056-A95635A-R14-C65,SA1056-A95635A-R12-C19)),(SA1056-A95635A-R13-C20,SA1056-A95635A-R08-C62)))),((((((SA1056-A95635A-R13-C47,SA1056-A95635A-R04-C41),((SA1056-A95635A-R07-C44,(SA1056-A95635A-R13-C50,SA1056-A95635A-R10-C23)),SA1056-A95635A-R14-C37)),SA1056-A95635A-R06-C59,(SA1056-A95635A-R08-C50,SA1056-A95635A-R06-C20)),(SA1056-A95635A-R08-C64,(SA1056-A95635A-R14-C30,SA1056-A95635A-R11-C19)),((SA1056-A95635A-R14-C62,SA1056-A95635A-R08-C51),(SA1056-A95635A-R14-C50,SA1056-A95635A-R08-C46))),((SA1056-A95635A-R15-C42,SA1056-A95635A-R12-C38),((SA1056-A95635A-R07-C45,(SA1056-A95635A-R10-C51,SA1056-A95635A-R07-C18)),(SA1056-A95635A-R05-C08,(SA1056-A95635A-R14-C18,SA1056-A95635A-R11-C35))))),(((SA1056-A95635A-R13-C42,SA1056-A95635A-R04-C65),(SA1056-A95635A-R13-C35,SA1056-A95635A-R10-C21)),((SA1056-A95635A-R15-C26,SA1056-A95635A-R11-C47),((SA1056-A95635A-R15-C46,SA1056-A95635A-R15-C44),((SA1056-A95635A-R09-C35,SA1056-A95635A-R05-C18),(SA1056-A95635A-R12-C21,SA1056-A95635A-R10-C54))))),((SA1056-A95635A-R12-C55,SA1056-A95635A-R09-C43),(SA1056-A95635A-R13-C66,SA1056-A95635A-R09-C29),(((SA1056-A95635A-R14-C21,SA1056-A95635A-R10-C12),(SA1056-A95635A-R08-C66,(SA1056-A95635A-R14-C25,SA1056-A95635A-R12-C34))),SA1056-A95635A-R08-C58)),(SA1056-A95635A-R09-C58,((SA1056-A95635A-R15-C48,SA1056-A95635A-R14-C58),(SA1056-A95635A-R14-C23,SA1056-A95635A-R13-C40))))),((SA1056-A95635A-R14-C59,SA1056-A95635A-R13-C09),(SA1056-A95635A-R12-C37,SA1056-A95635A-R05-C48),((SA1056-A95635A-R14-C32,SA1056-A95635A-R13-C68),((SA1056-A95635A-R07-C51,SA1056-A95635A-R09-C47),(SA1056-A95635A-R10-C24,SA1056-A95635A-R08-C42)))),((SA1056-A95635A-R15-C40,SA1056-A95635A-R15-C10),SA1056-A95635A-R13-C60,((SA1056-A95635A-R13-C21,(((SA1056-A95635A-R12-C22,(SA1056-A95635A-R08-C10,SA1056-A95635A-R06-C55)),SA1056-A95635A-R13-C58),SA1056-A95635A-R06-C48)),SA1056-A95635A-R05-C16)),((SA1056-A95635A-R05-C42,(SA1056-A95635A-R13-C65,SA1056-A95635A-R13-C23)),SA1056-A95635A-R11-C63,(SA1056-A95635A-R14-C35,SA1056-A95635A-R14-C13)),((SA1056-A95635A-R07-C43,(SA1056-A95635A-R15-C18,SA1056-A95635A-R12-C54)),SA1056-A95635A-R07-C39),(SA1056-A95635A-R12-C25,(SA1056-A95635A-R15-C32,SA1056-A95635A-R07-C49))),((((((SA1056-A95635A-R11-C57,SA1056-A95635A-R08-C41),(SA1056-A95635A-R12-C64,SA1056-A95635A-R06-C43)),SA1056-A95635A-R12-C15),SA1056-A95635A-R15-C35,SA1056-A95635A-R10-C13),((SA1056-A95635A-R14-C69,SA1056-A95635A-R12-C23),(SA1056-A95635A-R15-C34,(SA1056-A95635A-R07-C42,(SA1056-A95635A-R09-C44,SA1056-A95635A-R04-C48)))),SA1056-A95635A-R06-C44,(SA1056-A95635A-R06-C54,(SA1056-A95635A-R12-C31,SA1056-A95635A-R09-C39)),SA1056-A95635A-R13-C26,(SA1056-A95635A-R12-C29,SA1056-A95635A-R05-C37)),(((SA1056-A95635A-R14-C41,SA1056-A95635A-R11-C54),((SA1056-A95635A-R10-C48,SA1056-A95635A-R10-C32),(SA1056-A95635A-R11-C10,(SA1056-A95635A-R05-C57,(SA1056-A95635A-R15-C31,SA1056-A95635A-R10-C69))))),(((SA1056-A95635A-R13-C52,SA1056-A95635A-R10-C40),(SA1056-A95635A-R11-C53,(SA1056-A95635A-R11-C65,SA1056-A95635A-R06-C49))),((SA1056-A95635A-R15-C37,SA1056-A95635A-R08-C39),SA1056-A95635A-R10-C59,(SA1056-A95635A-R13-C22,(SA1056-A95635A-R15-C68,SA1056-A95635A-R12-C42))),(SA1056-A95635A-R08-C44,SA1056-A95635A-R08-C43),(SA1056-A95635A-R13-C56,SA1056-A95635A-R11-C43)),(((SA1056-A95635A-R14-C29,SA1056-A95635A-R09-C41),(SA1056-A95635A-R06-C45,(SA1056-A95635A-R07-C56,SA1056-A95635A-R06-C47))),SA1056-A95635A-R04-C63,(SA1056-A95635A-R15-C20,SA1056-A95635A-R11-C17))),(((SA1056-A95635A-R14-C15,(SA1056-A95635A-R15-C17,SA1056-A95635A-R04-C60)),(SA1056-A95635A-R09-C68,(SA1056-A95635A-R07-C52,SA1056-A95635A-R04-C39))),((SA1056-A95635A-R10-C55,(SA1056-A95635A-R15-C47,SA1056-A95635A-R04-C66)),(SA1056-A95635A-R08-C49,(SA1056-A95635A-R05-C50,(SA1056-A95635A-R06-C66,(SA1056-A95635A-R15-C33,SA1056-A95635A-R13-C17))))),((((SA1056-A95635A-R05-C70,((SA1056-A95635A-R06-C68,(SA1056-A95635A-R13-C37,SA1056-A95635A-R07-C66)),(SA1056-A95635A-R14-C17,(SA1056-A95635A-R15-C63,(SA1056-A95635A-R15-C49,SA1056-A95635A-R11-C32))),(SA1056-A95635A-R11-C61,SA1056-A95635A-R04-C43),(SA1056-A95635A-R06-C46,(SA1056-A95635A-R11-C31,SA1056-A95635A-R07-C29)))),((((SA1056-A95635A-R14-C08,SA1056-A95635A-R06-C41),SA1056-A95635A-R07-C68,(SA1056-A95635A-R15-C69,SA1056-A95635A-R15-C16)),((SA1056-A95635A-R10-C50,SA1056-A95635A-R06-C56),(SA1056-A95635A-R15-C14,SA1056-A95635A-R10-C35))),((SA1056-A95635A-R07-C70,(SA1056-A95635A-R07-C23,SA1056-A95635A-R05-C20)),((SA1056-A95635A-R13-C08,(SA1056-A95635A-R12-C48,SA1056-A95635A-R11-C52)),(SA1056-A95635A-R14-C60,(SA1056-A95635A-R14-C33,(SA1056-A95635A-R12-C70,SA1056-A95635A-R06-C63))),(SA1056-A95635A-R13-C51,SA1056-A95635A-R10-C26))))),SA1056-A95635A-R12-C24,(SA1056-A95635A-R14-C64,SA1056-A95635A-R12-C40)),((SA1056-A95635A-R13-C59,SA1056-A95635A-R04-C55),(SA1056-A95635A-R13-C38,(SA1056-A95635A-R13-C32,SA1056-A95635A-R11-C39)))),(((SA1056-A95635A-R09-C65,(SA1056-A95635A-R13-C70,SA1056-A95635A-R07-C09)),(SA1056-A95635A-R10-C43,(SA1056-A95635A-R07-C63,SA1056-A95635A-R07-C58))),(SA1056-A95635A-R12-C33,(SA1056-A95635A-R12-C39,(SA1056-A95635A-R12-C08,SA1056-A95635A-R05-C55)))),(((SA1056-A95635A-R14-C16,SA1056-A95635A-R11-C09),(SA1056-A95635A-R11-C24,SA1056-A95635A-R10-C20)),SA1056-A95635A-R09-C59)),(((SA1056-A95635A-R09-C42,SA1056-A95635A-R10-C44),SA1056-A95635A-R15-C25),((SA1056-A95635A-R14-C31,SA1056-A95635A-R15-C13,SA1056-A95635A-R07-C61),((SA1056-A95635A-R10-C52,SA1056-A95635A-R05-C47),SA1056-A95635A-R09-C57)),(SA1056-A95635A-R14-C24,SA1056-A95635A-R09-C60),(SA1056-A95635A-R12-C50,SA1056-A95635A-R11-C55)),(SA1056-A95635A-R09-C37,SA1056-A95635A-R07-C54),((SA1056-A95635A-R14-C49,SA1056-A95635A-R05-C61),(SA1056-A95635A-R10-C37,SA1056-A95635A-R08-C09))),((SA1056-A95635A-R15-C11,SA1056-A95635A-R05-C56),(SA1056-A95635A-R12-C57,(SA1056-A95635A-R07-C57,SA1056-A95635A-R05-C59))),((SA1056-A95635A-R08-C45,(SA1056-A95635A-R05-C11,(SA1056-A95635A-R11-C67,(SA1056-A95635A-R10-C08,((SA1056-A95635A-R07-C53,SA1056-A95635A-R12-C16),SA1056-A95635A-R04-C38))))),((SA1056-A95635A-R13-C10,SA1056-A95635A-R07-C22),(SA1056-A95635A-R09-C15,((SA1056-A95635A-R05-C64,((SA1056-A95635A-R12-C44,(SA1056-A95635A-R09-C34,(SA1056-A95635A-R06-C64,(((SA1056-A95635A-R05-C51,((SA1056-A95635A-R14-C44,SA1056-A95635A-R10-C19),(SA1056-A95635A-R05-C41,((SA1056-A95635A-R12-C51,SA1056-A95635A-R12-C46),SA1056-A95635A-R05-C52)))),((SA1056-A95635A-R11-C20,(SA1056-A95635A-R11-C41,((SA1056-A95635A-R12-C35,SA1056-A95635A-R05-C46),(((SA1056-A95635A-R13-C25,SA1056-A95635A-R11-C27),SA1056-A95635A-R08-C56),(SA1056-A95635A-R10-C17,(SA1056-A95635A-R15-C12,(SA1056-A95635A-R13-C16,SA1056-A95635A-R04-C56))))))),(SA1056-A95635A-R13-C55,SA1056-A95635A-R10-C63))),SA1056-A95635A-R09-C69)))),(SA1056-A95635A-R11-C21,SA1056-A95635A-R05-C49))),(SA1056-A95635A-R13-C30,(SA1056-A95635A-R15-C55,SA1056-A95635A-R04-C61))))))),((((SA1056-A95635A-R10-C29,((SA1056-A95635A-R09-C64,(SA1056-A95635A-R11-C59,SA1056-A95635A-R07-C62)),SA1056-A95635A-R11-C51)),(SA1056-A95635A-R06-C39,(((SA1056-A95635A-R14-C67,SA1056-A95635A-R06-C58),(SA1056-A95635A-R15-C53,SA1056-A95635A-R05-C67)),(SA1056-A95635A-R15-C58,SA1056-A95635A-R04-C53))),(SA1056-A95635A-R07-C34,(((SA1056-A95635A-R13-C45,SA1056-A95635A-R04-C45),SA1056-A95635A-R04-C10),SA1056-A95635A-R10-C56))),((SA1056-A95635A-R13-C33,SA1056-A95635A-R13-C41),(SA1056-A95635A-R12-C65,SA1056-A95635A-R08-C48))),((SA1056-A95635A-R13-C39,(SA1056-A95635A-R13-C11,SA1056-A95635A-R04-C50)),(SA1056-A95635A-R05-C63,(SA1056-A95635A-R15-C22,SA1056-A95635A-R07-C50)))),(SA1056-A95635A-R11-C60,SA1056-A95635A-R06-C61),((SA1056-A95635A-R11-C28,(SA1056-A95635A-R11-C11,SA1056-A95635A-R09-C49)),(SA1056-A95635A-R11-C26,(SA1056-A95635A-R11-C12,(SA1056-A95635A-R06-C70,SA1056-A95635A-R04-C62)))),SA1056-A95635A-R15-C52)),(SA1056-A95635A-R09-C53,(SA1056-A95635A-R10-C15,SA1056-A95635A-R05-C21))),((SA1056-A95635A-R15-C45,SA1056-A95635A-R10-C45),(((SA1056-A95635A-R11-C34,SA1056-A95635A-R09-C40),SA1056-A95635A-R07-C25),SA1056-A95635A-R14-C53))),SA1056-A95635A-R10-C53),((SA1056-A95635A-R14-C57,SA1056-A95635A-R09-C45),(SA1056-A95635A-R09-C70,(SA1056-A95635A-R10-C67,SA1056-A95635A-R04-C47)))),(SA1056-A95635A-R05-C38,(SA1056-A95635A-R12-C36,SA1056-A95635A-R11-C29))),((SA1056-A95635A-R13-C53,SA1056-A95635A-R12-C69),(SA1056-A95635A-R05-C17,((SA1056-A95635A-R12-C45,(SA1056-A95635A-R12-C18,SA1056-A95635A-R09-C67)),SA1056-A95635A-R09-C38)))),((((SA1056-A95635A-R13-C29,SA1056-A95635A-R10-C38),(SA1056-A95635A-R14-C38,SA1056-A95635A-R10-C47)),(SA1056-A95635A-R13-C67,SA1056-A95635A-R05-C58)),(SA1056-A95635A-R09-C61,(SA1056-A95635A-R12-C58,(SA1056-A95635A-R15-C29,SA1056-A95635A-R07-C60))))),(SA1056-A95635A-R08-C38,((SA1056-A95635A-R06-C69,SA1056-A95635A-R04-C58),(SA1056-A95635A-R13-C27,SA1056-A95635A-R06-C38)))),SA1056-A95635A-R05-C15),SA1056-A95635A-R05-C69,(SA1056-A95635A-R08-C67,SA1056-A95635A-R07-C12))
