# Supplementary material for: A zero-agnostic model for copy number evolution in cancer
Source: PLoS Comput Biol. 2023 Nov 9;19(11):e1011590. doi: 10.1371/journal.pcbi.1011590 (PMC10662746; doi:10.1371/journal.pcbi.1011590)
Supplement: S1 Data — Twenty-eight patient copy number phylogenies (Newick) inferred by Sitka and Lazac on single-cell sequencing of human breast and ovarian tumor samples. (ZIP) [file pcbi.1011590.s002.zip › supp_data/trees/lazac/SA1035_hscn_tree.newick]

(((((((((((((SA1035X5XB03021-A95731B-R69-C48,SA1035X4XB02879-A95646A-R06-C59),(SA1035X7XB03502-A98251B-R33-C51,SA1035X4XB02879-A95646A-R08-C20)),((SA1035X5XB03021-A95731B-R69-C40,SA1035X4XB02879-A95626A-R18-C33),(((SA1035X8XB03631-A98256A-R17-C36,SA1035X6XB03216-A95623B-R48-C14),(SA1035X7XB03502-A98251B-R69-C58,SA1035X7XB03502-A98251B-R36-C64)),((SA1035X8XB03631-A98256A-R11-C37,SA1035X5XB03021-A95731B-R64-C53),((((((SA1035X8XB03631-A98253A-R13-C11,SA1035X4XB02879-A95626A-R15-C53),SA1035X4XB02879-A95646A-R19-C38),(SA1035X6XB03216-A95623B-R49-C53,(SA1035X7XB03502-A98251B-R66-C62,SA1035X4XB02879-A95626A-R19-C53))),(SA1035X8XB03631-A98253A-R20-C14,SA1035X8XB03631-A98253A-R08-C33)),SA1035X7XB03502-A98251B-R37-C52),(SA1035X6XB03216-A95623B-R47-C68,SA1035X5XB03021-A95731B-R61-C45)))))),((((((SA1035X8XB03631-A98256A-R11-C40,SA1035X4XB02879-A95646A-R11-C09),(SA1035X8XB03631-A98256A-R17-C65,SA1035X8XB03631-A98253A-R24-C69)),SA1035X7XB03502-A98251B-R34-C52),(SA1035X6XB03216-A95623B-R67-C44,((SA1035X4XB02879-A95626A-R15-C45,(SA1035X7XB03502-A98251B-R34-C65,SA1035X5XB03021-A95731B-R66-C36)),SA1035X4XB02879-A95626A-R18-C14))),((SA1035X8XB03631-A98253A-R23-C48,SA1035X5XB03021-A95731B-R67-C57),(SA1035X5XB03021-A95731B-R69-C23,SA1035X4XB02879-A95626A-R18-C68))),(((SA1035X6XB03216-A95623B-R61-C53,(SA1035X5XB03021-A95731B-R65-C47,SA1035X5XB03021-A95731B-R63-C47)),(SA1035X8XB03631-A98256A-R14-C34,SA1035X7XB03502-A98251B-R66-C42)),((SA1035X7XB03502-A98251B-R67-C51,SA1035X7XB03502-A98251B-R60-C50),(SA1035X6XB03216-A95623B-R58-C40,SA1035X5XB03021-A95731B-R58-C38)))),(((((SA1035X5XB03021-A95731B-R70-C60,(SA1035X6XB03216-A95623B-R63-C56,SA1035X6XB03216-A95623B-R57-C53)),((SA1035X8XB03631-A98256A-R20-C36,SA1035X8XB03631-A98253A-R25-C24),((SA1035X5XB03021-A95731B-R66-C37,SA1035X5XB03021-A95731B-R66-C35),SA1035X5XB03021-A95731B-R66-C48))),((SA1035X8XB03631-A98256A-R18-C18,SA1035X5XB03021-A95731B-R67-C20),(SA1035X8XB03631-A98253A-R24-C23,SA1035X7XB03502-A98251B-R66-C51))),(SA1035X8XB03631-A98253A-R12-C52,(SA1035X8XB03631-A98253A-R17-C51,SA1035X4XB02879-A95646A-R05-C70))),(((((SA1035X8XB03631-A98256A-R06-C11,SA1035X8XB03631-A98253A-R24-C41),(SA1035X8XB03631-A98253A-R20-C59,SA1035X8XB03631-A98253A-R16-C08)),SA1035X5XB03021-A95731B-R60-C35),((((SA1035X8XB03631-A98253A-R25-C50,SA1035X6XB03216-A95623B-R50-C50),SA1035X8XB03631-A98253A-R23-C56),(SA1035X8XB03631-A98253A-R22-C07,SA1035X8XB03631-A98253A-R08-C70)),SA1035X6XB03216-A95623B-R62-C42)),(((((SA1035X8XB03631-A98256A-R14-C18,SA1035X8XB03631-A98253A-R09-C65),(SA1035X8XB03631-A98256A-R13-C43,SA1035X4XB02879-A95646A-R04-C66)),((SA1035X8XB03631-A98256A-R17-C14,SA1035X5XB03021-A95731B-R67-C16),(SA1035X8XB03631-A98253A-R15-C08,(SA1035X8XB03631-A98256A-R18-C51,SA1035X8XB03631-A98253A-R13-C37)))),(((SA1035X8XB03631-A98253A-R24-C09,SA1035X8XB03631-A98253A-R21-C70),(SA1035X8XB03631-A98253A-R07-C15,(SA1035X8XB03631-A98256A-R19-C41,SA1035X4XB02879-A95646A-R10-C35))),(SA1035X8XB03631-A98256A-R18-C21,SA1035X8XB03631-A98253A-R13-C35))),(((SA1035X8XB03631-A98256A-R15-C60,(SA1035X8XB03631-A98256A-R22-C26,SA1035X8XB03631-A98253A-R20-C16)),SA1035X8XB03631-A98256A-R19-C13),((SA1035X7XB03502-A98290B-R46-C53,((((SA1035X8XB03631-A98256A-R17-C45,SA1035X8XB03631-A98253A-R24-C48),(SA1035X8XB03631-A98256A-R21-C29,SA1035X7XB03502-A98251B-R59-C68)),SA1035X8XB03631-A98253A-R25-C47),SA1035X8XB03631-A98253A-R22-C54)),SA1035X8XB03631-A98253A-R11-C23)))),(((SA1035X8XB03631-A98256A-R16-C62,SA1035X6XB03216-A95623B-R61-C51),(SA1035X6XB03216-A95623B-R60-C56,(SA1035X6XB03216-A95623B-R61-C65,SA1035X4XB02879-A95626A-R17-C24))),((SA1035X8XB03631-A98256A-R17-C58,SA1035X8XB03631-A98256A-R16-C46),(SA1035X4XB02879-A95646A-R16-C26,SA1035X4XB02879-A95646A-R14-C20))),(((SA1035X8XB03631-A98256A-R17-C52,(SA1035X5XB03021-A95731B-R64-C12,SA1035X5XB03021-A95731B-R63-C31)),(SA1035X8XB03631-A98253A-R13-C47,(SA1035X5XB03021-A95731B-R61-C14,(SA1035X5XB03021-A95731B-R61-C37,SA1035X5XB03021-A95731B-R55-C36)))),((SA1035X4XB02879-A95626A-R12-C65,(SA1035X8XB03631-A98256A-R15-C19,SA1035X4XB02879-A95626A-R14-C09)),((SA1035X6XB03216-A95623B-R54-C48,(SA1035X8XB03631-A98253A-R16-C14,SA1035X6XB03216-A95623B-R49-C35)),(((SA1035X8XB03631-A98253A-R23-C15,SA1035X8XB03631-A98253A-R15-C26),(SA1035X5XB03021-A95731B-R65-C61,SA1035X5XB03021-A95731B-R64-C52)),(SA1035X6XB03216-A95623B-R67-C27,((SA1035X5XB03021-A95731B-R70-C12,SA1035X5XB03021-A95731B-R61-C49),(SA1035X5XB03021-A95731B-R69-C60,SA1035X5XB03021-A95731B-R62-C58)))))))),((((((((SA1035X8XB03631-A98253A-R18-C10,SA1035X6XB03216-A95623B-R57-C33),(SA1035X8XB03631-A98256A-R20-C11,SA1035X6XB03216-A95623B-R49-C15)),((SA1035X8XB03631-A98256A-R16-C23,SA1035X5XB03021-A95731B-R67-C43),(SA1035X6XB03216-A95623B-R58-C18,SA1035X6XB03216-A95623B-R48-C26))),(SA1035X8XB03631-A98256A-R05-C28,SA1035X6XB03216-A95623B-R61-C38)),((SA1035X6XB03216-A95623B-R63-C13,SA1035X6XB03216-A95623B-R49-C33),(((SA1035X7XB03502-A98251B-R34-C38,SA1035X4XB02879-A95626A-R12-C15),SA1035X8XB03631-A98256A-R24-C44),SA1035X7XB03502-A98251B-R34-C40))),(((SA1035X8XB03631-A98253A-R20-C61,SA1035X5XB03021-A95731B-R68-C58),((SA1035X5XB03021-A95731B-R64-C62,(SA1035X6XB03216-A95623B-R56-C10,SA1035X6XB03216-A95623B-R47-C28)),(((((SA1035X5XB03021-A95731B-R61-C08,SA1035X5XB03021-A95731B-R60-C67),((SA1035X7XB03502-A98251B-R67-C57,(SA1035X6XB03216-A95623B-R63-C57,(SA1035X8XB03631-A98253A-R18-C08,SA1035X6XB03216-A95623B-R60-C30))),(((((SA1035X7XB03502-A98290B-R45-C41,SA1035X6XB03216-A95623B-R63-C62),(((SA1035X5XB03021-A95731B-R58-C24,SA1035X7XB03502-A98251B-R34-C63),SA1035X7XB03502-A98290B-R67-C40),SA1035X7XB03502-A98290B-R52-C39)),((SA1035X5XB03021-A95731B-R64-C60,(SA1035X7XB03502-A98290B-R63-C37,SA1035X7XB03502-A98290B-R54-C47)),SA1035X5XB03021-A95731B-R55-C11),(SA1035X7XB03502-A98290B-R65-C17,SA1035X7XB03502-A98290B-R48-C59)),(SA1035X6XB03216-A95623B-R65-C41,SA1035X6XB03216-A95623B-R55-C14)),(((SA1035X7XB03502-A98290B-R52-C25,SA1035X7XB03502-A98290B-R46-C39),(SA1035X7XB03502-A98290B-R53-C08,SA1035X7XB03502-A98290B-R47-C55)),(SA1035X7XB03502-A98290B-R55-C14,(SA1035X8XB03631-A98253A-R14-C47,SA1035X7XB03502-A98290B-R62-C32)))))),(SA1035X7XB03502-A98290B-R46-C52,SA1035X5XB03021-A95731B-R60-C55)),(SA1035X7XB03502-A98290B-R55-C07,SA1035X7XB03502-A98251B-R45-C61)),((SA1035X5XB03021-A95731B-R65-C48,SA1035X5XB03021-A95731B-R63-C60),(((SA1035X5XB03021-A95731B-R67-C55,SA1035X5XB03021-A95731B-R62-C60),(SA1035X7XB03502-A98251B-R48-C66,SA1035X5XB03021-A95731B-R61-C67)),SA1035X7XB03502-A98251B-R33-C48))))),((((SA1035X8XB03631-A98256A-R15-C30,SA1035X8XB03631-A98256A-R08-C46),SA1035X6XB03216-A95623B-R63-C25),SA1035X7XB03502-A98251B-R69-C56),((SA1035X6XB03216-A95623B-R61-C22,(SA1035X5XB03021-A95731B-R61-C21,(SA1035X7XB03502-A98290B-R55-C49,SA1035X6XB03216-A95623B-R58-C09))),SA1035X5XB03021-A95731B-R59-C58)))),(((((SA1035X6XB03216-A95623B-R63-C61,SA1035X6XB03216-A95623B-R59-C60),((SA1035X6XB03216-A95623B-R58-C62,SA1035X6XB03216-A95623B-R50-C48),(SA1035X6XB03216-A95623B-R63-C40,SA1035X6XB03216-A95623B-R59-C32))),SA1035X7XB03502-A98251B-R63-C62),SA1035X4XB02879-A95646A-R08-C15),SA1035X7XB03502-A98290B-R45-C49)),((SA1035X6XB03216-A95623B-R55-C50,SA1035X5XB03021-A95731B-R52-C36),((SA1035X6XB03216-A95623B-R67-C24,SA1035X5XB03021-A95731B-R61-C26),((SA1035X7XB03502-A98251B-R67-C48,SA1035X7XB03502-A98251B-R38-C47),(SA1035X5XB03021-A95731B-R70-C37,SA1035X5XB03021-A95731B-R67-C47))))),(((((SA1035X6XB03216-A95623B-R63-C58,(SA1035X8XB03631-A98256A-R15-C17,(SA1035X8XB03631-A98256A-R19-C15,SA1035X8XB03631-A98256A-R12-C53))),((SA1035X8XB03631-A98253A-R21-C31,SA1035X8XB03631-A98253A-R17-C12),(SA1035X8XB03631-A98253A-R03-C17,SA1035X5XB03021-A95731B-R56-C65))),((((SA1035X7XB03502-A98251B-R34-C39,(SA1035X6XB03216-A95623B-R60-C61,SA1035X5XB03021-A95731B-R70-C10)),((((SA1035X8XB03631-A98253A-R05-C17,SA1035X6XB03216-A95623B-R55-C53),(SA1035X6XB03216-A95623B-R67-C48,SA1035X4XB02879-A95646A-R17-C55)),(SA1035X4XB02879-A95646A-R06-C41,(SA1035X8XB03631-A98253A-R08-C49,(SA1035X5XB03021-A95731B-R66-C24,(SA1035X5XB03021-A95731B-R61-C44,SA1035X4XB02879-A95646A-R07-C41))))),(SA1035X7XB03502-A98251B-R35-C48,(SA1035X8XB03631-A98256A-R06-C47,SA1035X7XB03502-A98251B-R32-C69)))),(SA1035X8XB03631-A98253A-R15-C70,SA1035X5XB03021-A95731B-R61-C62)),((SA1035X5XB03021-A95731B-R60-C21,((SA1035X6XB03216-A95623B-R56-C40,SA1035X7XB03502-A98251B-R32-C40),SA1035X5XB03021-A95731B-R68-C65)),SA1035X5XB03021-A95731B-R60-C28))),(((SA1035X5XB03021-A95731B-R67-C59,SA1035X4XB02879-A95626A-R07-C24),SA1035X8XB03631-A98256A-R10-C37),(SA1035X8XB03631-A98256A-R13-C27,SA1035X7XB03502-A98251B-R37-C48))),((((SA1035X8XB03631-A98256A-R18-C62,SA1035X6XB03216-A95623B-R66-C16),(SA1035X7XB03502-A98251B-R67-C52,SA1035X5XB03021-A95731B-R65-C12)),(SA1035X5XB03021-A95731B-R64-C07,SA1035X4XB02879-A95626A-R19-C45)),(((((SA1035X7XB03502-A98251B-R52-C67,SA1035X5XB03021-A95731B-R69-C38),(SA1035X8XB03631-A98253A-R17-C30,SA1035X5XB03021-A95731B-R60-C33)),(((SA1035X8XB03631-A98256A-R19-C51,(SA1035X8XB03631-A98256A-R15-C20,SA1035X8XB03631-A98253A-R20-C21)),SA1035X8XB03631-A98256A-R09-C32),(SA1035X8XB03631-A98256A-R19-C21,(SA1035X8XB03631-A98256A-R20-C23,SA1035X8XB03631-A98256A-R17-C40)))),(((SA1035X8XB03631-A98256A-R12-C49,SA1035X6XB03216-A95623B-R58-C45),(SA1035X8XB03631-A98253A-R14-C15,(SA1035X8XB03631-A98256A-R10-C33,(SA1035X8XB03631-A98256A-R17-C30,SA1035X8XB03631-A98253A-R18-C43)))),(SA1035X8XB03631-A98256A-R17-C11,SA1035X8XB03631-A98253A-R13-C23))),((SA1035X8XB03631-A98253A-R05-C42,(SA1035X8XB03631-A98256A-R23-C52,SA1035X8XB03631-A98253A-R16-C40)),(SA1035X8XB03631-A98256A-R15-C07,SA1035X8XB03631-A98253A-R21-C44)))))),(((((((SA1035X4XB02879-A95646A-R14-C25,(SA1035X5XB03021-A95731B-R63-C53,SA1035X4XB02879-A95646A-R06-C36)),(SA1035X4XB02879-A95626A-R16-C30,(SA1035X6XB03216-A95623B-R50-C33,SA1035X4XB02879-A95646A-R11-C19))),(SA1035X5XB03021-A95731B-R64-C54,((SA1035X5XB03021-A95731B-R60-C69,SA1035X4XB02879-A95626A-R03-C62),SA1035X4XB02879-A95646A-R13-C13))),((((SA1035X5XB03021-A95731B-R63-C27,SA1035X4XB02879-A95646A-R10-C30),(SA1035X4XB02879-A95626A-R11-C36,SA1035X4XB02879-A95626A-R08-C36)),(((SA1035X5XB03021-A95731B-R66-C43,SA1035X5XB03021-A95731B-R70-C36),SA1035X4XB02879-A95646A-R15-C34),SA1035X4XB02879-A95646A-R03-C21)),((((SA1035X5XB03021-A95731B-R65-C23,SA1035X5XB03021-A95731B-R62-C51),SA1035X5XB03021-A95731B-R64-C32),(SA1035X5XB03021-A95731B-R66-C19,(SA1035X5XB03021-A95731B-R68-C16,SA1035X4XB02879-A95626A-R12-C11))),((SA1035X5XB03021-A95731B-R68-C28,SA1035X5XB03021-A95731B-R60-C10),((SA1035X4XB02879-A95646A-R04-C14,SA1035X4XB02879-A95626A-R18-C36),(SA1035X5XB03021-A95731B-R65-C36,(SA1035X6XB03216-A95623B-R48-C44,(SA1035X4XB02879-A95646A-R15-C62,SA1035X4XB02879-A95626A-R18-C43)))))))),(((((((SA1035X6XB03216-A95623B-R66-C29,SA1035X6XB03216-A95623B-R60-C21),(((SA1035X5XB03021-A95731B-R69-C54,SA1035X4XB02879-A95626A-R12-C37),SA1035X4XB02879-A95626A-R15-C32),(SA1035X4XB02879-A95626A-R15-C26,((SA1035X5XB03021-A95731B-R68-C60,SA1035X4XB02879-A95646A-R07-C29),((SA1035X4XB02879-A95626A-R14-C10,SA1035X4XB02879-A95626A-R07-C58),(SA1035X7XB03502-A98251B-R33-C41,SA1035X5XB03021-A95731B-R65-C10)))))),(SA1035X5XB03021-A95731B-R68-C47,SA1035X4XB02879-A95626A-R12-C27)),(((SA1035X6XB03216-A95623B-R50-C27,(SA1035X6XB03216-A95623B-R50-C08,SA1035X4XB02879-A95626A-R17-C08)),((SA1035X5XB03021-A95731B-R68-C40,(SA1035X5XB03021-A95731B-R66-C61,SA1035X4XB02879-A95626A-R17-C62)),((SA1035X8XB03631-A98253A-R18-C49,SA1035X4XB02879-A95626A-R19-C35),SA1035X4XB02879-A95646A-R13-C28))),(SA1035X6XB03216-A95623B-R59-C58,SA1035X4XB02879-A95646A-R20-C68))),(((SA1035X5XB03021-A95731B-R59-C65,SA1035X4XB02879-A95626A-R17-C68),(SA1035X5XB03021-A95731B-R68-C43,SA1035X4XB02879-A95626A-R12-C28)),(((SA1035X4XB02879-A95626A-R18-C59,SA1035X4XB02879-A95626A-R17-C31),(SA1035X6XB03216-A95623B-R51-C33,(SA1035X4XB02879-A95626A-R17-C64,(SA1035X4XB02879-A95626A-R17-C20,SA1035X4XB02879-A95626A-R09-C20)))),SA1035X4XB02879-A95646A-R12-C08))),((((SA1035X4XB02879-A95646A-R10-C44,((SA1035X8XB03631-A98256A-R15-C08,SA1035X4XB02879-A95646A-R12-C20),((SA1035X4XB02879-A95646A-R20-C66,SA1035X4XB02879-A95646A-R09-C44),SA1035X4XB02879-A95626A-R18-C20))),(SA1035X5XB03021-A95731B-R60-C51,SA1035X4XB02879-A95646A-R03-C68)),(SA1035X6XB03216-A95623B-R48-C47,(SA1035X8XB03631-A98253A-R18-C45,SA1035X4XB02879-A95646A-R07-C68))),((SA1035X5XB03021-A95731B-R52-C45,SA1035X4XB02879-A95646A-R10-C14),(SA1035X4XB02879-A95646A-R17-C27,(SA1035X7XB03502-A98251B-R61-C67,SA1035X4XB02879-A95646A-R10-C65))))),(((SA1035X6XB03216-A95623B-R59-C18,SA1035X6XB03216-A95623B-R48-C21),((SA1035X5XB03021-A95731B-R63-C28,SA1035X5XB03021-A95731B-R53-C22),(SA1035X6XB03216-A95623B-R63-C49,SA1035X4XB02879-A95646A-R07-C28))),(SA1035X5XB03021-A95731B-R61-C34,(SA1035X6XB03216-A95623B-R70-C67,SA1035X5XB03021-A95731B-R63-C21))),((SA1035X4XB02879-A95646A-R14-C27,(SA1035X5XB03021-A95731B-R61-C48,SA1035X4XB02879-A95626A-R15-C58)),(SA1035X5XB03021-A95731B-R68-C09,(SA1035X5XB03021-A95731B-R63-C38,SA1035X5XB03021-A95731B-R62-C49)),((SA1035X4XB02879-A95626A-R12-C24,SA1035X6XB03216-A95623B-R63-C54),SA1035X4XB02879-A95626A-R12-C09)))),((((((SA1035X5XB03021-A95731B-R64-C08,SA1035X5XB03021-A95731B-R56-C10),(SA1035X5XB03021-A95731B-R65-C39,SA1035X5XB03021-A95731B-R63-C22)),(((SA1035X5XB03021-A95731B-R66-C15,SA1035X5XB03021-A95731B-R51-C45),(SA1035X5XB03021-A95731B-R68-C36,SA1035X4XB02879-A95646A-R13-C34)),SA1035X4XB02879-A95646A-R11-C07)),(((((((SA1035X6XB03216-A95623B-R68-C07,SA1035X6XB03216-A95623B-R62-C12),(SA1035X4XB02879-A95626A-R05-C29,(SA1035X5XB03021-A95731B-R65-C28,SA1035X4XB02879-A95626A-R19-C41))),(SA1035X5XB03021-A95731B-R63-C18,SA1035X5XB03021-A95731B-R58-C68)),((SA1035X5XB03021-A95731B-R61-C59,SA1035X5XB03021-A95731B-R58-C62),(SA1035X6XB03216-A95623B-R61-C32,SA1035X4XB02879-A95626A-R05-C07,((((SA1035X4XB02879-A95626A-R12-C58,(SA1035X5XB03021-A95731B-R61-C19,SA1035X4XB02879-A95626A-R17-C59)),(SA1035X4XB02879-A95626A-R19-C24,SA1035X4XB02879-A95626A-R15-C67)),SA1035X4XB02879-A95626A-R15-C59),((SA1035X5XB03021-A95731B-R62-C40,((SA1035X5XB03021-A95731B-R63-C40,SA1035X4XB02879-A95626A-R04-C59),((SA1035X7XB03502-A98290B-R64-C45,((SA1035X7XB03502-A98290B-R58-C55,SA1035X7XB03502-A98251B-R61-C59),(SA1035X7XB03502-A98290B-R54-C07,SA1035X7XB03502-A98251B-R53-C46))),(SA1035X7XB03502-A98290B-R45-C70,(SA1035X7XB03502-A98290B-R48-C51,(SA1035X7XB03502-A98290B-R63-C56,SA1035X7XB03502-A98290B-R61-C45)))))),SA1035X4XB02879-A95626A-R15-C41))))),((SA1035X5XB03021-A95731B-R64-C20,((SA1035X4XB02879-A95626A-R11-C50,((SA1035X5XB03021-A95731B-R64-C61,SA1035X4XB02879-A95626A-R19-C31),(SA1035X5XB03021-A95731B-R53-C45,(SA1035X5XB03021-A95731B-R55-C21,SA1035X4XB02879-A95626A-R03-C50)))),SA1035X4XB02879-A95626A-R12-C61)),(SA1035X5XB03021-A95731B-R65-C26,SA1035X5XB03021-A95731B-R62-C16))),(((((SA1035X4XB02879-A95626A-R13-C42,(SA1035X5XB03021-A95731B-R65-C70,(SA1035X5XB03021-A95731B-R61-C51,SA1035X5XB03021-A95731B-R55-C49))),(SA1035X5XB03021-A95731B-R55-C38,SA1035X4XB02879-A95646A-R08-C07)),((SA1035X5XB03021-A95731B-R65-C46,SA1035X4XB02879-A95626A-R15-C54),(SA1035X5XB03021-A95731B-R60-C61,SA1035X4XB02879-A95626A-R19-C56))),SA1035X4XB02879-A95626A-R15-C18),SA1035X4XB02879-A95626A-R20-C38)),(SA1035X5XB03021-A95731B-R66-C25,(SA1035X5XB03021-A95731B-R68-C21,(SA1035X5XB03021-A95731B-R68-C42,SA1035X5XB03021-A95731B-R64-C18))))),(((SA1035X5XB03021-A95731B-R70-C70,(SA1035X5XB03021-A95731B-R63-C14,SA1035X4XB02879-A95626A-R12-C10)),(SA1035X5XB03021-A95731B-R60-C30,(SA1035X5XB03021-A95731B-R68-C50,SA1035X4XB02879-A95646A-R10-C40))),(((((SA1035X6XB03216-A95623B-R47-C18,SA1035X5XB03021-A95731B-R65-C30),(SA1035X4XB02879-A95646A-R07-C47,SA1035X4XB02879-A95626A-R11-C37)),SA1035X6XB03216-A95623B-R58-C15),((SA1035X5XB03021-A95731B-R66-C27,SA1035X4XB02879-A95626A-R14-C17),SA1035X4XB02879-A95646A-R15-C13)),SA1035X5XB03021-A95731B-R64-C26))),(((SA1035X5XB03021-A95731B-R54-C45,SA1035X4XB02879-A95646A-R20-C48),(SA1035X5XB03021-A95731B-R63-C51,SA1035X4XB02879-A95626A-R18-C50)),((SA1035X4XB02879-A95626A-R17-C37,((SA1035X4XB02879-A95626A-R16-C46,SA1035X4XB02879-A95626A-R06-C60),(SA1035X6XB03216-A95623B-R67-C32,(SA1035X5XB03021-A95731B-R52-C10,SA1035X5XB03021-A95731B-R51-C43)))),(SA1035X5XB03021-A95731B-R55-C22,SA1035X4XB02879-A95626A-R05-C22)))),((((SA1035X4XB02879-A95646A-R07-C54,(SA1035X4XB02879-A95646A-R04-C11,SA1035X4XB02879-A95626A-R04-C21)),(SA1035X5XB03021-A95731B-R68-C66,SA1035X5XB03021-A95731B-R65-C07)),(SA1035X5XB03021-A95731B-R69-C57,SA1035X4XB02879-A95646A-R14-C42)),((((((SA1035X5XB03021-A95731B-R63-C66,(SA1035X5XB03021-A95731B-R60-C70,SA1035X4XB02879-A95626A-R14-C64)),(SA1035X5XB03021-A95731B-R58-C60,(SA1035X5XB03021-A95731B-R61-C68,SA1035X4XB02879-A95626A-R03-C52))),(SA1035X4XB02879-A95626A-R13-C32,SA1035X4XB02879-A95626A-R11-C35)),(((SA1035X5XB03021-A95731B-R64-C56,SA1035X5XB03021-A95731B-R62-C35),((((SA1035X5XB03021-A95731B-R64-C23,SA1035X5XB03021-A95731B-R61-C64),((SA1035X5XB03021-A95731B-R62-C23,((SA1035X5XB03021-A95731B-R65-C63,SA1035X5XB03021-A95731B-R53-C14),(SA1035X5XB03021-A95731B-R57-C65,((SA1035X5XB03021-A95731B-R53-C58,SA1035X5XB03021-A95731B-R62-C21),SA1035X5XB03021-A95731B-R65-C43)))),SA1035X5XB03021-A95731B-R62-C24)),((SA1035X5XB03021-A95731B-R65-C62,((SA1035X4XB02879-A95626A-R06-C29,SA1035X5XB03021-A95731B-R57-C58),SA1035X5XB03021-A95731B-R63-C64)),SA1035X5XB03021-A95731B-R63-C56)),SA1035X5XB03021-A95731B-R63-C58)),((SA1035X4XB02879-A95626A-R14-C49,SA1035X5XB03021-A95731B-R52-C31),SA1035X4XB02879-A95626A-R19-C28))),((SA1035X5XB03021-A95731B-R70-C44,SA1035X5XB03021-A95731B-R69-C08),((SA1035X5XB03021-A95731B-R49-C56,SA1035X4XB02879-A95646A-R03-C56),(SA1035X5XB03021-A95731B-R65-C42,SA1035X4XB02879-A95646A-R13-C51)))),((((SA1035X6XB03216-A95623B-R47-C07,SA1035X4XB02879-A95626A-R12-C23),(SA1035X4XB02879-A95626A-R19-C10,(SA1035X6XB03216-A95623B-R61-C34,SA1035X4XB02879-A95626A-R12-C34))),(SA1035X6XB03216-A95623B-R67-C61,SA1035X5XB03021-A95731B-R60-C50)),(((SA1035X6XB03216-A95623B-R59-C57,((SA1035X5XB03021-A95731B-R69-C68,SA1035X4XB02879-A95626A-R14-C67),SA1035X4XB02879-A95646A-R13-C07)),SA1035X5XB03021-A95731B-R65-C37),((SA1035X4XB02879-A95646A-R04-C33,(SA1035X5XB03021-A95731B-R66-C64,SA1035X4XB02879-A95626A-R12-C45)),((SA1035X5XB03021-A95731B-R70-C65,SA1035X5XB03021-A95731B-R62-C34),(SA1035X5XB03021-A95731B-R66-C59,SA1035X4XB02879-A95626A-R14-C14)))))))),(((SA1035X5XB03021-A95731B-R67-C64,SA1035X4XB02879-A95626A-R05-C40),(((SA1035X4XB02879-A95646A-R15-C54,SA1035X4XB02879-A95646A-R04-C47),((SA1035X5XB03021-A95731B-R60-C14,(SA1035X5XB03021-A95731B-R69-C19,SA1035X5XB03021-A95731B-R66-C56)),(((((SA1035X5XB03021-A95731B-R63-C20,SA1035X4XB02879-A95626A-R19-C40),SA1035X4XB02879-A95646A-R09-C24),SA1035X5XB03021-A95731B-R61-C32),(((SA1035X5XB03021-A95731B-R61-C56,SA1035X5XB03021-A95731B-R61-C42),SA1035X5XB03021-A95731B-R70-C17),(SA1035X5XB03021-A95731B-R64-C40,SA1035X5XB03021-A95731B-R56-C11))),((SA1035X5XB03021-A95731B-R62-C37,SA1035X5XB03021-A95731B-R60-C08),(SA1035X5XB03021-A95731B-R67-C40,SA1035X5XB03021-A95731B-R60-C34))))),(SA1035X5XB03021-A95731B-R64-C49,(SA1035X5XB03021-A95731B-R66-C09,((SA1035X5XB03021-A95731B-R64-C68,SA1035X5XB03021-A95731B-R52-C69),SA1035X5XB03021-A95731B-R55-C62))))),((((SA1035X4XB02879-A95646A-R04-C15,(((SA1035X6XB03216-A95623B-R50-C15,SA1035X4XB02879-A95646A-R15-C26),SA1035X4XB02879-A95626A-R12-C54),SA1035X6XB03216-A95623B-R51-C38)),((((SA1035X4XB02879-A95646A-R15-C32,SA1035X4XB02879-A95646A-R04-C60),(SA1035X4XB02879-A95646A-R14-C31,SA1035X4XB02879-A95626A-R16-C22)),SA1035X6XB03216-A95623B-R50-C56),((((((SA1035X4XB02879-A95626A-R19-C58,SA1035X4XB02879-A95626A-R14-C40),((SA1035X4XB02879-A95646A-R07-C55,SA1035X4XB02879-A95626A-R14-C31),(SA1035X5XB03021-A95731B-R53-C60,SA1035X5XB03021-A95731B-R53-C20))),((SA1035X4XB02879-A95646A-R03-C47,(SA1035X4XB02879-A95626A-R19-C26,SA1035X4XB02879-A95626A-R11-C14)),SA1035X4XB02879-A95626A-R17-C43)),(((((SA1035X5XB03021-A95731B-R67-C21,(SA1035X5XB03021-A95731B-R66-C70,(SA1035X5XB03021-A95731B-R65-C34,SA1035X5XB03021-A95731B-R63-C10))),(SA1035X5XB03021-A95731B-R66-C69,SA1035X5XB03021-A95731B-R63-C07)),(((SA1035X5XB03021-A95731B-R64-C36,SA1035X5XB03021-A95731B-R67-C62),SA1035X5XB03021-A95731B-R58-C44),SA1035X5XB03021-A95731B-R62-C25)),((SA1035X4XB02879-A95626A-R06-C39,SA1035X4XB02879-A95646A-R07-C27),SA1035X5XB03021-A95731B-R49-C17)),((SA1035X5XB03021-A95731B-R69-C16,SA1035X4XB02879-A95626A-R10-C32),((SA1035X5XB03021-A95731B-R66-C29,SA1035X5XB03021-A95731B-R61-C35),((SA1035X5XB03021-A95731B-R62-C14,SA1035X5XB03021-A95731B-R60-C42),(SA1035X5XB03021-A95731B-R68-C18,SA1035X5XB03021-A95731B-R62-C70)))))),((((SA1035X4XB02879-A95626A-R17-C32,SA1035X4XB02879-A95626A-R11-C41),SA1035X5XB03021-A95731B-R64-C24),(SA1035X4XB02879-A95626A-R10-C33,(SA1035X4XB02879-A95626A-R16-C65,(SA1035X4XB02879-A95646A-R16-C52,(SA1035X4XB02879-A95646A-R20-C43,SA1035X4XB02879-A95626A-R19-C44))))),(SA1035X4XB02879-A95646A-R09-C46,((SA1035X4XB02879-A95646A-R03-C13,(SA1035X8XB03631-A98253A-R25-C21,SA1035X4XB02879-A95626A-R03-C45)),SA1035X4XB02879-A95626A-R13-C60)))),((((SA1035X4XB02879-A95626A-R12-C49,(SA1035X4XB02879-A95646A-R16-C14,(SA1035X4XB02879-A95626A-R14-C60,SA1035X4XB02879-A95626A-R03-C58))),(SA1035X6XB03216-A95623B-R48-C61,(SA1035X6XB03216-A95623B-R60-C18,((SA1035X4XB02879-A95646A-R09-C07,SA1035X6XB03216-A95623B-R60-C67),SA1035X6XB03216-A95623B-R52-C55)))),((((SA1035X4XB02879-A95626A-R16-C27,SA1035X4XB02879-A95626A-R13-C45),(SA1035X4XB02879-A95646A-R10-C11,SA1035X4XB02879-A95626A-R11-C09)),SA1035X4XB02879-A95626A-R17-C47),((SA1035X4XB02879-A95646A-R10-C54,(SA1035X4XB02879-A95646A-R17-C54,(SA1035X5XB03021-A95731B-R58-C30,SA1035X4XB02879-A95646A-R15-C20))),SA1035X4XB02879-A95626A-R14-C13))),(((SA1035X4XB02879-A95646A-R19-C63,SA1035X4XB02879-A95626A-R07-C27),(SA1035X4XB02879-A95646A-R04-C16,SA1035X4XB02879-A95626A-R20-C33)),(SA1035X4XB02879-A95646A-R10-C24,((SA1035X4XB02879-A95646A-R08-C31,SA1035X4XB02879-A95646A-R07-C25),(SA1035X4XB02879-A95646A-R06-C63,(SA1035X4XB02879-A95646A-R20-C13,SA1035X4XB02879-A95626A-R07-C29))))))))),(((SA1035X5XB03021-A95731B-R58-C35,(SA1035X4XB02879-A95646A-R09-C41,SA1035X4XB02879-A95626A-R19-C13)),SA1035X4XB02879-A95626A-R19-C42),(((SA1035X4XB02879-A95626A-R15-C43,(SA1035X4XB02879-A95646A-R07-C30,SA1035X4XB02879-A95626A-R16-C42)),(((SA1035X6XB03216-A95623B-R60-C57,SA1035X4XB02879-A95626A-R14-C35),SA1035X4XB02879-A95626A-R11-C54),SA1035X4XB02879-A95626A-R19-C59)),((SA1035X5XB03021-A95731B-R64-C66,(SA1035X6XB03216-A95623B-R58-C14,SA1035X4XB02879-A95646A-R16-C58)),((SA1035X6XB03216-A95623B-R49-C34,(SA1035X6XB03216-A95623B-R62-C45,SA1035X6XB03216-A95623B-R62-C23)),((SA1035X6XB03216-A95623B-R63-C14,SA1035X6XB03216-A95623B-R62-C41),((SA1035X5XB03021-A95731B-R64-C14,(SA1035X6XB03216-A95623B-R61-C64,(SA1035X7XB03502-A98251B-R69-C43,SA1035X4XB02879-A95626A-R19-C09))),(SA1035X4XB02879-A95626A-R05-C18,(SA1035X5XB03021-A95731B-R64-C59,SA1035X5XB03021-A95731B-R49-C07))))))),((((((SA1035X5XB03021-A95731B-R67-C32,SA1035X5XB03021-A95731B-R67-C30),(SA1035X5XB03021-A95731B-R53-C59,SA1035X4XB02879-A95626A-R20-C45)),((SA1035X6XB03216-A95623B-R70-C09,SA1035X5XB03021-A95731B-R59-C18),(SA1035X6XB03216-A95623B-R55-C29,SA1035X5XB03021-A95731B-R65-C25))),(((((SA1035X4XB02879-A95646A-R20-C61,SA1035X4XB02879-A95626A-R17-C39),(SA1035X5XB03021-A95731B-R63-C57,SA1035X4XB02879-A95626A-R14-C37)),(SA1035X4XB02879-A95646A-R09-C22,SA1035X6XB03216-A95623B-R68-C55)),(SA1035X5XB03021-A95731B-R65-C69,SA1035X5XB03021-A95731B-R62-C62)),((SA1035X5XB03021-A95731B-R63-C17,(SA1035X5XB03021-A95731B-R67-C63,SA1035X5XB03021-A95731B-R62-C13)),((SA1035X5XB03021-A95731B-R63-C63,SA1035X5XB03021-A95731B-R60-C62),SA1035X5XB03021-A95731B-R61-C11)))),((((SA1035X4XB02879-A95646A-R14-C13,SA1035X4XB02879-A95626A-R15-C16),(SA1035X5XB03021-A95731B-R50-C27,SA1035X4XB02879-A95626A-R11-C30)),SA1035X7XB03502-A98251B-R34-C47),((SA1035X6XB03216-A95623B-R53-C48,SA1035X6XB03216-A95623B-R48-C68),(SA1035X5XB03021-A95731B-R60-C47,SA1035X4XB02879-A95646A-R04-C64)))),((((SA1035X4XB02879-A95646A-R15-C56,SA1035X5XB03021-A95731B-R63-C43),SA1035X5XB03021-A95731B-R63-C16),((SA1035X4XB02879-A95626A-R10-C15,(SA1035X5XB03021-A95731B-R61-C16,(SA1035X4XB02879-A95626A-R19-C21,SA1035X4XB02879-A95626A-R13-C50))),((SA1035X4XB02879-A95626A-R15-C51,SA1035X4XB02879-A95626A-R15-C09),(SA1035X6XB03216-A95623B-R50-C22,SA1035X4XB02879-A95626A-R12-C56)))),(SA1035X6XB03216-A95623B-R67-C26,SA1035X6XB03216-A95623B-R59-C17))))),(((((((SA1035X4XB02879-A95626A-R17-C54,SA1035X5XB03021-A95731B-R66-C49),(SA1035X6XB03216-A95623B-R68-C48,SA1035X6XB03216-A95623B-R66-C46)),(SA1035X6XB03216-A95623B-R66-C59,(SA1035X8XB03631-A98253A-R08-C21,SA1035X6XB03216-A95623B-R65-C52))),((SA1035X6XB03216-A95623B-R62-C36,SA1035X4XB02879-A95646A-R08-C09),((((SA1035X5XB03021-A95731B-R67-C15,SA1035X4XB02879-A95626A-R18-C48),SA1035X5XB03021-A95731B-R64-C34),SA1035X6XB03216-A95623B-R49-C56),(((((SA1035X6XB03216-A95623B-R50-C39,(SA1035X6XB03216-A95623B-R56-C65,SA1035X6XB03216-A95623B-R47-C60)),((((SA1035X4XB02879-A95646A-R03-C67,SA1035X4XB02879-A95626A-R17-C57),(SA1035X6XB03216-A95623B-R64-C24,SA1035X6XB03216-A95623B-R54-C45)),SA1035X6XB03216-A95623B-R64-C68),(SA1035X6XB03216-A95623B-R49-C07,(SA1035X6XB03216-A95623B-R59-C66,SA1035X4XB02879-A95646A-R06-C10)))),((((SA1035X6XB03216-A95623B-R58-C23,SA1035X4XB02879-A95626A-R18-C17),((SA1035X6XB03216-A95623B-R64-C51,SA1035X6XB03216-A95623B-R60-C45),(SA1035X6XB03216-A95623B-R61-C18,SA1035X6XB03216-A95623B-R58-C36))),(SA1035X6XB03216-A95623B-R66-C27,SA1035X4XB02879-A95646A-R04-C62)),(((SA1035X4XB02879-A95626A-R12-C31,SA1035X4XB02879-A95626A-R03-C22),((SA1035X6XB03216-A95623B-R53-C46,(SA1035X6XB03216-A95623B-R68-C39,SA1035X6XB03216-A95623B-R57-C65)),SA1035X6XB03216-A95623B-R55-C43)),((((SA1035X6XB03216-A95623B-R55-C10,SA1035X5XB03021-A95731B-R63-C37),(SA1035X6XB03216-A95623B-R61-C21,SA1035X4XB02879-A95646A-R20-C24)),((SA1035X6XB03216-A95623B-R50-C14,(SA1035X6XB03216-A95623B-R62-C11,SA1035X6XB03216-A95623B-R61-C39)),(SA1035X4XB02879-A95626A-R16-C35,(SA1035X6XB03216-A95623B-R60-C22,SA1035X6XB03216-A95623B-R51-C65)))),(SA1035X6XB03216-A95623B-R58-C10,((((SA1035X6XB03216-A95623B-R63-C26,SA1035X6XB03216-A95623B-R62-C14),SA1035X6XB03216-A95623B-R58-C30),SA1035X4XB02879-A95646A-R04-C63),SA1035X4XB02879-A95646A-R17-C63)))))),(((SA1035X6XB03216-A95623B-R60-C24,SA1035X6XB03216-A95623B-R68-C20),SA1035X6XB03216-A95623B-R64-C54),(SA1035X4XB02879-A95626A-R19-C47,SA1035X4XB02879-A95626A-R18-C57))),(((SA1035X4XB02879-A95626A-R19-C36,(SA1035X6XB03216-A95623B-R70-C44,(SA1035X6XB03216-A95623B-R57-C21,(SA1035X6XB03216-A95623B-R67-C68,SA1035X6XB03216-A95623B-R59-C22)))),((SA1035X6XB03216-A95623B-R60-C51,SA1035X4XB02879-A95646A-R07-C46),(SA1035X4XB02879-A95626A-R18-C40,SA1035X4XB02879-A95626A-R14-C18))),(SA1035X5XB03021-A95731B-R61-C52,SA1035X4XB02879-A95646A-R14-C26)))))),((((SA1035X5XB03021-A95731B-R51-C21,(SA1035X5XB03021-A95731B-R63-C08,(SA1035X6XB03216-A95623B-R55-C23,SA1035X6XB03216-A95623B-R47-C55))),(SA1035X5XB03021-A95731B-R62-C42,(SA1035X5XB03021-A95731B-R69-C46,SA1035X5XB03021-A95731B-R55-C19))),((SA1035X5XB03021-A95731B-R61-C27,(SA1035X5XB03021-A95731B-R61-C24,SA1035X5XB03021-A95731B-R51-C33)),(((SA1035X6XB03216-A95623B-R50-C57,(SA1035X6XB03216-A95623B-R70-C29,(SA1035X6XB03216-A95623B-R66-C10,SA1035X6XB03216-A95623B-R58-C63))),(SA1035X4XB02879-A95626A-R13-C55,SA1035X4XB02879-A95626A-R13-C47)),(((SA1035X5XB03021-A95731B-R61-C25,SA1035X6XB03216-A95623B-R69-C15),SA1035X6XB03216-A95623B-R66-C31),(SA1035X4XB02879-A95646A-R03-C19,SA1035X4XB02879-A95626A-R14-C15))))),SA1035X4XB02879-A95626A-R17-C65)),((SA1035X5XB03021-A95731B-R70-C29,(SA1035X5XB03021-A95731B-R67-C08,SA1035X4XB02879-A95646A-R05-C10)),(SA1035X8XB03631-A98256A-R18-C22,SA1035X6XB03216-A95623B-R50-C36))),((SA1035X8XB03631-A98253A-R14-C56,(SA1035X8XB03631-A98256A-R18-C07,SA1035X7XB03502-A98251B-R69-C60)),(((((SA1035X8XB03631-A98256A-R21-C62,SA1035X8XB03631-A98256A-R12-C63),((SA1035X8XB03631-A98253A-R20-C08,SA1035X7XB03502-A98251B-R33-C66),(SA1035X8XB03631-A98253A-R24-C12,SA1035X7XB03502-A98251B-R68-C49))),(SA1035X8XB03631-A98256A-R20-C45,(SA1035X8XB03631-A98256A-R12-C38,SA1035X8XB03631-A98253A-R22-C13))),(SA1035X8XB03631-A98256A-R14-C50,SA1035X8XB03631-A98253A-R14-C13)),((((SA1035X8XB03631-A98256A-R14-C52,SA1035X8XB03631-A98256A-R11-C38),SA1035X8XB03631-A98253A-R20-C26),SA1035X8XB03631-A98256A-R11-C35),((SA1035X8XB03631-A98256A-R07-C32,SA1035X8XB03631-A98253A-R14-C21),(SA1035X8XB03631-A98256A-R24-C14,SA1035X8XB03631-A98256A-R12-C35))))),((((SA1035X7XB03502-A98251B-R66-C43,SA1035X4XB02879-A95646A-R10-C48),((SA1035X4XB02879-A95646A-R11-C23,SA1035X4XB02879-A95626A-R05-C53),(SA1035X6XB03216-A95623B-R47-C53,SA1035X5XB03021-A95731B-R69-C22))),(((SA1035X5XB03021-A95731B-R69-C35,(SA1035X5XB03021-A95731B-R67-C11,SA1035X4XB02879-A95626A-R03-C53)),((SA1035X5XB03021-A95731B-R66-C51,SA1035X5XB03021-A95731B-R60-C36),(SA1035X6XB03216-A95623B-R60-C50,SA1035X4XB02879-A95646A-R06-C30))),((SA1035X6XB03216-A95623B-R49-C24,(SA1035X6XB03216-A95623B-R62-C63,SA1035X5XB03021-A95731B-R69-C18)),((SA1035X6XB03216-A95623B-R49-C45,SA1035X4XB02879-A95646A-R19-C61),(SA1035X6XB03216-A95623B-R50-C47,SA1035X4XB02879-A95646A-R20-C27)))),((((SA1035X4XB02879-A95646A-R12-C19,SA1035X4XB02879-A95646A-R10-C68),(SA1035X4XB02879-A95646A-R11-C24,(SA1035X6XB03216-A95623B-R50-C67,SA1035X4XB02879-A95646A-R18-C24))),(SA1035X5XB03021-A95731B-R63-C62,(SA1035X6XB03216-A95623B-R60-C36,SA1035X5XB03021-A95731B-R61-C53))),((SA1035X7XB03502-A98251B-R39-C38,(SA1035X8XB03631-A98256A-R18-C46,SA1035X8XB03631-A98256A-R04-C53)),((((SA1035X6XB03216-A95623B-R52-C40,SA1035X5XB03021-A95731B-R65-C20),SA1035X6XB03216-A95623B-R70-C25),(SA1035X4XB02879-A95646A-R05-C68,SA1035X6XB03216-A95623B-R61-C47)),SA1035X4XB02879-A95626A-R18-C37)))),(((((SA1035X5XB03021-A95731B-R69-C59,(SA1035X4XB02879-A95626A-R15-C61,(SA1035X4XB02879-A95626A-R19-C60,SA1035X4XB02879-A95626A-R17-C41))),(SA1035X6XB03216-A95623B-R67-C62,SA1035X4XB02879-A95626A-R19-C64)),(SA1035X4XB02879-A95626A-R18-C61,SA1035X4XB02879-A95626A-R09-C50)),((SA1035X4XB02879-A95646A-R06-C51,((SA1035X8XB03631-A98256A-R11-C46,SA1035X4XB02879-A95646A-R15-C28),(SA1035X8XB03631-A98256A-R10-C41,SA1035X4XB02879-A95646A-R11-C55))),(SA1035X4XB02879-A95646A-R10-C41,SA1035X4XB02879-A95626A-R15-C10))),(SA1035X4XB02879-A95646A-R04-C35,(SA1035X5XB03021-A95731B-R64-C10,(SA1035X4XB02879-A95646A-R14-C30,SA1035X4XB02879-A95626A-R15-C52)))))),((((((SA1035X5XB03021-A95731B-R65-C52,SA1035X5XB03021-A95731B-R62-C55),(SA1035X4XB02879-A95626A-R17-C12,(SA1035X5XB03021-A95731B-R69-C41,SA1035X4XB02879-A95626A-R12-C08))),(SA1035X4XB02879-A95646A-R09-C31,(SA1035X6XB03216-A95623B-R66-C50,SA1035X5XB03021-A95731B-R69-C61))),SA1035X4XB02879-A95646A-R11-C49),((((SA1035X4XB02879-A95626A-R17-C50,SA1035X4XB02879-A95626A-R13-C63),(((SA1035X4XB02879-A95626A-R15-C20,(SA1035X5XB03021-A95731B-R68-C55,SA1035X5XB03021-A95731B-R61-C28)),SA1035X5XB03021-A95731B-R61-C20),(SA1035X5XB03021-A95731B-R60-C26,(SA1035X6XB03216-A95623B-R58-C56,(SA1035X5XB03021-A95731B-R69-C25,SA1035X4XB02879-A95646A-R12-C43))))),(SA1035X5XB03021-A95731B-R65-C22,SA1035X4XB02879-A95626A-R18-C54)),((SA1035X4XB02879-A95646A-R10-C31,(SA1035X5XB03021-A95731B-R60-C13,SA1035X4XB02879-A95626A-R13-C34)),SA1035X4XB02879-A95626A-R15-C63))),(((((SA1035X4XB02879-A95646A-R10-C37,(SA1035X4XB02879-A95646A-R10-C32,SA1035X4XB02879-A95646A-R10-C29)),(((SA1035X4XB02879-A95626A-R14-C12,SA1035X4XB02879-A95626A-R11-C24),(SA1035X4XB02879-A95646A-R19-C57,SA1035X4XB02879-A95626A-R17-C27)),(SA1035X5XB03021-A95731B-R66-C54,SA1035X4XB02879-A95626A-R14-C32))),(SA1035X4XB02879-A95646A-R09-C32,SA1035X4XB02879-A95626A-R18-C34)),((SA1035X6XB03216-A95623B-R48-C52,SA1035X5XB03021-A95731B-R63-C26),(SA1035X5XB03021-A95731B-R68-C26,SA1035X4XB02879-A95626A-R16-C52))),((SA1035X4XB02879-A95626A-R13-C43,(SA1035X5XB03021-A95731B-R69-C47,SA1035X4XB02879-A95646A-R09-C10)),(((SA1035X5XB03021-A95731B-R62-C64,SA1035X4XB02879-A95626A-R14-C50),(SA1035X6XB03216-A95623B-R59-C70,SA1035X4XB02879-A95646A-R20-C29)),(SA1035X4XB02879-A95626A-R18-C60,SA1035X4XB02879-A95626A-R07-C20)),(SA1035X4XB02879-A95626A-R13-C40,SA1035X4XB02879-A95626A-R12-C18))))),((SA1035X6XB03216-A95623B-R63-C53,SA1035X5XB03021-A95731B-R62-C22),(SA1035X5XB03021-A95731B-R64-C67,(SA1035X4XB02879-A95646A-R09-C34,SA1035X4XB02879-A95626A-R18-C10)))),(((SA1035X5XB03021-A95731B-R50-C53,(((SA1035X4XB02879-A95626A-R16-C44,SA1035X4XB02879-A95626A-R15-C46),(SA1035X4XB02879-A95646A-R03-C35,(((SA1035X4XB02879-A95646A-R17-C58,(SA1035X4XB02879-A95646A-R09-C27,SA1035X4XB02879-A95646A-R06-C40)),(SA1035X4XB02879-A95646A-R13-C17,SA1035X4XB02879-A95626A-R16-C40)),((SA1035X4XB02879-A95646A-R20-C42,SA1035X4XB02879-A95646A-R06-C09),(SA1035X4XB02879-A95626A-R18-C08,SA1035X4XB02879-A95626A-R15-C33))))),((SA1035X4XB02879-A95646A-R16-C40,SA1035X4XB02879-A95646A-R09-C55),(((SA1035X4XB02879-A95646A-R16-C20,SA1035X4XB02879-A95646A-R15-C29),((SA1035X4XB02879-A95646A-R11-C38,(SA1035X4XB02879-A95626A-R14-C41,SA1035X4XB02879-A95626A-R12-C48)),(((SA1035X4XB02879-A95626A-R15-C57,SA1035X4XB02879-A95626A-R11-C51),SA1035X5XB03021-A95731B-R55-C12),SA1035X4XB02879-A95626A-R14-C19))),(SA1035X4XB02879-A95626A-R17-C26,(SA1035X4XB02879-A95626A-R14-C62,SA1035X4XB02879-A95626A-R13-C07)))))),(((SA1035X4XB02879-A95646A-R19-C15,SA1035X4XB02879-A95626A-R14-C55),((SA1035X4XB02879-A95646A-R10-C66,SA1035X4XB02879-A95646A-R08-C46),(SA1035X4XB02879-A95646A-R16-C66,SA1035X4XB02879-A95646A-R06-C52))),((SA1035X4XB02879-A95646A-R04-C23,(SA1035X5XB03021-A95731B-R65-C18,SA1035X4XB02879-A95626A-R12-C42)),(((SA1035X4XB02879-A95646A-R20-C41,(SA1035X8XB03631-A98256A-R19-C14,SA1035X8XB03631-A98256A-R15-C34)),SA1035X7XB03502-A98251B-R70-C61),((SA1035X8XB03631-A98256A-R09-C36,SA1035X4XB02879-A95646A-R14-C55),(SA1035X4XB02879-A95646A-R07-C49,SA1035X4XB02879-A95626A-R08-C60)))))),(((((((SA1035X7XB03502-A98251B-R56-C65,SA1035X4XB02879-A95646A-R07-C36),(SA1035X6XB03216-A95623B-R48-C10,SA1035X4XB02879-A95646A-R12-C50)),(SA1035X5XB03021-A95731B-R67-C42,(SA1035X5XB03021-A95731B-R66-C66,SA1035X4XB02879-A95646A-R19-C64)),(((((SA1035X4XB02879-A95626A-R18-C58,(SA1035X5XB03021-A95731B-R67-C49,SA1035X5XB03021-A95731B-R64-C58)),(SA1035X6XB03216-A95623B-R66-C47,SA1035X5XB03021-A95731B-R54-C31)),(((((SA1035X4XB02879-A95646A-R14-C39,SA1035X4XB02879-A95626A-R12-C47),SA1035X5XB03021-A95731B-R62-C56),SA1035X4XB02879-A95646A-R07-C58),(SA1035X6XB03216-A95623B-R61-C26,SA1035X6XB03216-A95623B-R61-C14)),(SA1035X5XB03021-A95731B-R69-C26,SA1035X4XB02879-A95626A-R05-C30))),(SA1035X6XB03216-A95623B-R63-C24,SA1035X4XB02879-A95646A-R03-C60)),((SA1035X7XB03502-A98251B-R35-C60,SA1035X4XB02879-A95646A-R07-C59),(((((SA1035X7XB03502-A98251B-R38-C63,SA1035X6XB03216-A95623B-R61-C67),(SA1035X5XB03021-A95731B-R57-C10,(SA1035X6XB03216-A95623B-R61-C61,SA1035X5XB03021-A95731B-R60-C58))),((SA1035X7XB03502-A98251B-R36-C69,(SA1035X5XB03021-A95731B-R60-C12,SA1035X5XB03021-A95731B-R59-C31)),SA1035X6XB03216-A95623B-R70-C43)),((SA1035X5XB03021-A95731B-R52-C55,SA1035X4XB02879-A95626A-R16-C28),((((SA1035X5XB03021-A95731B-R64-C69,SA1035X4XB02879-A95626A-R14-C34),SA1035X4XB02879-A95626A-R19-C39),SA1035X4XB02879-A95626A-R13-C44),(SA1035X7XB03502-A98290B-R45-C28,SA1035X5XB03021-A95731B-R53-C57)))),((SA1035X5XB03021-A95731B-R65-C58,(SA1035X5XB03021-A95731B-R69-C50,SA1035X4XB02879-A95626A-R15-C35)),((SA1035X6XB03216-A95623B-R59-C39,SA1035X4XB02879-A95646A-R06-C23),((SA1035X6XB03216-A95623B-R67-C65,SA1035X4XB02879-A95646A-R08-C10),(SA1035X4XB02879-A95626A-R19-C14,(SA1035X7XB03502-A98251B-R33-C57,(SA1035X7XB03502-A98251B-R32-C60,SA1035X5XB03021-A95731B-R67-C46)))))),(SA1035X5XB03021-A95731B-R65-C13,SA1035X4XB02879-A95646A-R04-C69))),((((SA1035X4XB02879-A95646A-R09-C48,SA1035X4XB02879-A95626A-R13-C49),((((((SA1035X5XB03021-A95731B-R54-C14,(SA1035X5XB03021-A95731B-R57-C23,SA1035X4XB02879-A95626A-R12-C51)),(SA1035X4XB02879-A95626A-R11-C63,(SA1035X6XB03216-A95623B-R64-C08,SA1035X5XB03021-A95731B-R58-C32))),((SA1035X6XB03216-A95623B-R66-C19,SA1035X4XB02879-A95646A-R06-C66),((SA1035X5XB03021-A95731B-R62-C48,(((SA1035X8XB03631-A98253A-R18-C56,SA1035X4XB02879-A95646A-R07-C64),(SA1035X5XB03021-A95731B-R67-C67,SA1035X5XB03021-A95731B-R67-C65)),(SA1035X6XB03216-A95623B-R64-C66,SA1035X5XB03021-A95731B-R60-C40))),(SA1035X5XB03021-A95731B-R65-C67,SA1035X5XB03021-A95731B-R56-C20)))),((SA1035X7XB03502-A98251B-R35-C44,SA1035X7XB03502-A98251B-R68-C60),SA1035X4XB02879-A95626A-R11-C55)),(SA1035X7XB03502-A98290B-R58-C61,(SA1035X7XB03502-A98251B-R33-C55,SA1035X5XB03021-A95731B-R60-C64))),((SA1035X6XB03216-A95623B-R63-C66,SA1035X4XB02879-A95646A-R09-C18),(SA1035X4XB02879-A95626A-R06-C22,(SA1035X6XB03216-A95623B-R60-C20,SA1035X4XB02879-A95646A-R07-C11))))),(((SA1035X6XB03216-A95623B-R68-C11,SA1035X6XB03216-A95623B-R59-C65),((SA1035X6XB03216-A95623B-R48-C28,(SA1035X4XB02879-A95646A-R18-C18,SA1035X4XB02879-A95626A-R19-C52)),(((((SA1035X6XB03216-A95623B-R64-C33,SA1035X6XB03216-A95623B-R55-C59),SA1035X4XB02879-A95626A-R07-C15),SA1035X4XB02879-A95626A-R19-C49),(SA1035X5XB03021-A95731B-R56-C46,SA1035X5XB03021-A95731B-R55-C40)),(SA1035X4XB02879-A95626A-R18-C39,(SA1035X6XB03216-A95623B-R65-C32,SA1035X4XB02879-A95626A-R11-C65))))),((SA1035X6XB03216-A95623B-R65-C19,SA1035X4XB02879-A95646A-R17-C07),SA1035X5XB03021-A95731B-R60-C18))),((SA1035X4XB02879-A95646A-R13-C49,(SA1035X5XB03021-A95731B-R61-C47,SA1035X4XB02879-A95646A-R13-C30)),(SA1035X6XB03216-A95623B-R68-C23,SA1035X5XB03021-A95731B-R67-C19)))),((((((SA1035X5XB03021-A95731B-R59-C50,(SA1035X5XB03021-A95731B-R65-C65,SA1035X5XB03021-A95731B-R65-C56)),(SA1035X4XB02879-A95646A-R10-C07,SA1035X4XB02879-A95626A-R14-C07)),((SA1035X6XB03216-A95623B-R62-C18,SA1035X6XB03216-A95623B-R60-C25),(SA1035X5XB03021-A95731B-R62-C36,(SA1035X6XB03216-A95623B-R61-C36,SA1035X4XB02879-A95646A-R08-C49)))),((SA1035X7XB03502-A98251B-R67-C49,((SA1035X6XB03216-A95623B-R66-C39,(SA1035X4XB02879-A95626A-R03-C24,(SA1035X7XB03502-A98290B-R60-C45,SA1035X7XB03502-A98251B-R37-C64))),SA1035X6XB03216-A95623B-R60-C28)),((SA1035X5XB03021-A95731B-R66-C55,((((SA1035X5XB03021-A95731B-R63-C70,(SA1035X7XB03502-A98290B-R64-C54,SA1035X7XB03502-A98290B-R51-C45)),SA1035X5XB03021-A95731B-R59-C64),SA1035X7XB03502-A98290B-R62-C63),(SA1035X7XB03502-A98251B-R38-C48,SA1035X7XB03502-A98251B-R32-C63))),SA1035X5XB03021-A95731B-R65-C66))),(((SA1035X7XB03502-A98251B-R37-C33,SA1035X4XB02879-A95646A-R19-C47),SA1035X8XB03631-A98256A-R06-C27),((((SA1035X4XB02879-A95646A-R09-C69,SA1035X4XB02879-A95646A-R09-C19),SA1035X5XB03021-A95731B-R61-C12),SA1035X4XB02879-A95626A-R18-C07),(SA1035X8XB03631-A98253A-R18-C23,(SA1035X4XB02879-A95646A-R11-C34,SA1035X4XB02879-A95646A-R10-C22))))),(((((SA1035X6XB03216-A95623B-R60-C10,SA1035X5XB03021-A95731B-R65-C45),(SA1035X6XB03216-A95623B-R48-C56,(SA1035X6XB03216-A95623B-R51-C39,(SA1035X6XB03216-A95623B-R65-C12,SA1035X4XB02879-A95626A-R19-C23)))),(((SA1035X6XB03216-A95623B-R56-C36,SA1035X5XB03021-A95731B-R70-C59),(SA1035X4XB02879-A95646A-R10-C57,SA1035X4XB02879-A95646A-R07-C50)),(SA1035X5XB03021-A95731B-R64-C50,(SA1035X5XB03021-A95731B-R67-C58,SA1035X4XB02879-A95646A-R13-C69)))),(((SA1035X4XB02879-A95646A-R10-C17,(SA1035X4XB02879-A95646A-R06-C26,(SA1035X5XB03021-A95731B-R67-C44,SA1035X4XB02879-A95646A-R09-C63))),((SA1035X6XB03216-A95623B-R58-C25,SA1035X4XB02879-A95626A-R07-C56),(((((SA1035X6XB03216-A95623B-R49-C55,SA1035X4XB02879-A95626A-R15-C17),SA1035X4XB02879-A95646A-R15-C63),SA1035X5XB03021-A95731B-R61-C55),(((SA1035X6XB03216-A95623B-R59-C67,SA1035X4XB02879-A95646A-R04-C43),SA1035X4XB02879-A95626A-R16-C37),(SA1035X5XB03021-A95731B-R60-C52,SA1035X4XB02879-A95626A-R12-C40))),((SA1035X5XB03021-A95731B-R58-C55,(SA1035X5XB03021-A95731B-R67-C13,SA1035X5XB03021-A95731B-R61-C70)),(SA1035X6XB03216-A95623B-R59-C24,SA1035X5XB03021-A95731B-R58-C51))))),(SA1035X6XB03216-A95623B-R61-C58,SA1035X4XB02879-A95626A-R16-C47))),((((SA1035X4XB02879-A95646A-R17-C46,(SA1035X6XB03216-A95623B-R50-C60,SA1035X6XB03216-A95623B-R49-C19)),(SA1035X6XB03216-A95623B-R60-C62,SA1035X4XB02879-A95646A-R04-C49)),(SA1035X5XB03021-A95731B-R68-C19,SA1035X5XB03021-A95731B-R66-C62)),(((SA1035X8XB03631-A98256A-R19-C34,SA1035X4XB02879-A95626A-R19-C07),((SA1035X8XB03631-A98256A-R11-C49,SA1035X8XB03631-A98256A-R10-C45),((SA1035X4XB02879-A95646A-R08-C68,SA1035X4XB02879-A95626A-R18-C53),(SA1035X7XB03502-A98251B-R36-C33,SA1035X7XB03502-A98251B-R32-C46)))),((SA1035X8XB03631-A98253A-R15-C19,SA1035X7XB03502-A98251B-R37-C59),(((((SA1035X8XB03631-A98253A-R03-C21,SA1035X8XB03631-A98256A-R20-C50),(SA1035X8XB03631-A98253A-R18-C58,SA1035X7XB03502-A98251B-R68-C43)),(SA1035X7XB03502-A98251B-R66-C66,(SA1035X8XB03631-A98253A-R22-C22,SA1035X8XB03631-A98253A-R09-C24))),(SA1035X8XB03631-A98253A-R19-C49,SA1035X7XB03502-A98251B-R36-C68)),(((SA1035X8XB03631-A98256A-R17-C16,SA1035X8XB03631-A98253A-R25-C67),((SA1035X8XB03631-A98256A-R22-C11,SA1035X8XB03631-A98256A-R06-C53),((SA1035X8XB03631-A98253A-R23-C32,SA1035X7XB03502-A98251B-R66-C39),(SA1035X7XB03502-A98251B-R32-C38,(SA1035X8XB03631-A98253A-R19-C60,SA1035X5XB03021-A95731B-R67-C09))))),(((SA1035X8XB03631-A98253A-R11-C07,(SA1035X7XB03502-A98251B-R68-C50,SA1035X7XB03502-A98251B-R35-C38)),((((SA1035X8XB03631-A98253A-R22-C52,SA1035X8XB03631-A98253A-R03-C18),(SA1035X7XB03502-A98251B-R49-C64,SA1035X7XB03502-A98251B-R33-C49)),(((SA1035X7XB03502-A98251B-R51-C63,SA1035X7XB03502-A98251B-R50-C63),(((SA1035X7XB03502-A98251B-R69-C65,((((SA1035X7XB03502-A98290B-R56-C65,SA1035X7XB03502-A98290B-R61-C65),(SA1035X7XB03502-A98290B-R63-C59,SA1035X7XB03502-A98290B-R51-C52)),(SA1035X7XB03502-A98290B-R51-C09,SA1035X7XB03502-A98251B-R53-C55)),(((SA1035X5XB03021-A95731B-R57-C17,(SA1035X7XB03502-A98290B-R61-C12,((SA1035X7XB03502-A98290B-R47-C22,SA1035X7XB03502-A98290B-R69-C25),SA1035X7XB03502-A98290B-R64-C37,(SA1035X7XB03502-A98290B-R60-C29,SA1035X7XB03502-A98290B-R59-C47)))),SA1035X7XB03502-A98290B-R63-C33),(SA1035X7XB03502-A98290B-R68-C40,SA1035X7XB03502-A98290B-R52-C27)))),SA1035X7XB03502-A98290B-R45-C11),(SA1035X7XB03502-A98290B-R68-C48,SA1035X7XB03502-A98290B-R60-C65))),SA1035X7XB03502-A98251B-R50-C48)),((((SA1035X8XB03631-A98256A-R10-C29,SA1035X8XB03631-A98253A-R08-C27),(SA1035X8XB03631-A98256A-R16-C41,SA1035X7XB03502-A98251B-R68-C63)),(SA1035X8XB03631-A98253A-R21-C65,SA1035X7XB03502-A98251B-R66-C44)),((((SA1035X7XB03502-A98251B-R36-C48,SA1035X7XB03502-A98251B-R33-C50),SA1035X7XB03502-A98251B-R33-C56),(SA1035X7XB03502-A98290B-R45-C54,SA1035X5XB03021-A95731B-R61-C30)),(((SA1035X8XB03631-A98256A-R21-C28,(SA1035X8XB03631-A98256A-R14-C10,SA1035X8XB03631-A98253A-R20-C70)),(SA1035X8XB03631-A98253A-R13-C22,(SA1035X7XB03502-A98251B-R69-C36,SA1035X7XB03502-A98251B-R38-C59))),((SA1035X8XB03631-A98256A-R10-C44,SA1035X8XB03631-A98253A-R21-C55),(SA1035X8XB03631-A98253A-R13-C54,SA1035X7XB03502-A98251B-R33-C68))))),((SA1035X8XB03631-A98253A-R23-C35,SA1035X5XB03021-A95731B-R60-C20),(SA1035X7XB03502-A98251B-R68-C38,(SA1035X5XB03021-A95731B-R59-C27,SA1035X5XB03021-A95731B-R58-C34))))),((SA1035X5XB03021-A95731B-R61-C36,(SA1035X8XB03631-A98256A-R23-C30,SA1035X7XB03502-A98251B-R35-C63)),(SA1035X8XB03631-A98253A-R22-C58,SA1035X8XB03631-A98253A-R06-C35))))))))))),(((SA1035X6XB03216-A95623B-R47-C12,((SA1035X6XB03216-A95623B-R63-C35,SA1035X6XB03216-A95623B-R48-C29),((SA1035X6XB03216-A95623B-R47-C27,(SA1035X6XB03216-A95623B-R52-C45,(SA1035X6XB03216-A95623B-R58-C68,SA1035X6XB03216-A95623B-R58-C32))),(SA1035X6XB03216-A95623B-R50-C62,SA1035X6XB03216-A95623B-R48-C19)))),((SA1035X4XB02879-A95646A-R15-C12,SA1035X4XB02879-A95646A-R03-C66),SA1035X4XB02879-A95626A-R13-C39)),(SA1035X7XB03502-A98251B-R40-C45,SA1035X4XB02879-A95646A-R16-C64))),(((SA1035X4XB02879-A95626A-R10-C25,(SA1035X5XB03021-A95731B-R69-C43,SA1035X4XB02879-A95646A-R18-C30)),(((SA1035X7XB03502-A98251B-R44-C57,SA1035X5XB03021-A95731B-R64-C43),((SA1035X4XB02879-A95646A-R20-C25,SA1035X4XB02879-A95646A-R06-C69),(SA1035X4XB02879-A95646A-R11-C13,(SA1035X4XB02879-A95646A-R14-C21,SA1035X4XB02879-A95626A-R03-C54)))),((((SA1035X5XB03021-A95731B-R65-C38,(SA1035X8XB03631-A98256A-R22-C37,SA1035X8XB03631-A98256A-R15-C24)),(SA1035X5XB03021-A95731B-R70-C20,(SA1035X8XB03631-A98256A-R15-C40,SA1035X6XB03216-A95623B-R64-C63))),((SA1035X8XB03631-A98256A-R11-C34,(SA1035X8XB03631-A98256A-R13-C64,SA1035X7XB03502-A98251B-R67-C70)),(SA1035X8XB03631-A98256A-R06-C56,SA1035X8XB03631-A98253A-R17-C44))),(((((((SA1035X6XB03216-A95623B-R52-C60,(SA1035X6XB03216-A95623B-R70-C37,((SA1035X6XB03216-A95623B-R68-C62,(SA1035X6XB03216-A95623B-R64-C47,(((SA1035X6XB03216-A95623B-R49-C58,SA1035X6XB03216-A95623B-R65-C20),SA1035X6XB03216-A95623B-R59-C23),SA1035X6XB03216-A95623B-R58-C51))),SA1035X6XB03216-A95623B-R63-C07))),(SA1035X6XB03216-A95623B-R50-C26,((SA1035X7XB03502-A98290B-R69-C60,SA1035X7XB03502-A98290B-R60-C31),(SA1035X7XB03502-A98290B-R69-C20,SA1035X4XB02879-A95626A-R14-C43)))),(SA1035X5XB03021-A95731B-R62-C59,(SA1035X4XB02879-A95626A-R12-C26,(SA1035X6XB03216-A95623B-R59-C07,((SA1035X7XB03502-A98290B-R62-C33,SA1035X4XB02879-A95626A-R20-C52),(SA1035X7XB03502-A98290B-R60-C35,SA1035X4XB02879-A95626A-R11-C39)))))),(SA1035X6XB03216-A95623B-R68-C32,SA1035X6XB03216-A95623B-R67-C19)),((SA1035X5XB03021-A95731B-R66-C39,SA1035X5XB03021-A95731B-R62-C27),(SA1035X5XB03021-A95731B-R67-C36,SA1035X4XB02879-A95626A-R16-C55))),(SA1035X4XB02879-A95626A-R12-C44,(SA1035X4XB02879-A95626A-R19-C12,SA1035X4XB02879-A95626A-R13-C48))),(SA1035X4XB02879-A95626A-R17-C29,(SA1035X5XB03021-A95731B-R67-C22,SA1035X4XB02879-A95646A-R04-C67)),((((SA1035X7XB03502-A98251B-R36-C42,SA1035X5XB03021-A95731B-R70-C35),((SA1035X4XB02879-A95626A-R12-C52,(SA1035X6XB03216-A95623B-R60-C35,SA1035X4XB02879-A95646A-R20-C23)),SA1035X4XB02879-A95626A-R15-C07)),(SA1035X4XB02879-A95646A-R07-C26,(SA1035X5XB03021-A95731B-R58-C26,SA1035X4XB02879-A95626A-R16-C07))),(SA1035X4XB02879-A95626A-R17-C28,((SA1035X4XB02879-A95646A-R11-C21,(SA1035X4XB02879-A95646A-R20-C50,SA1035X4XB02879-A95646A-R20-C21)),SA1035X4XB02879-A95646A-R06-C37))))))),(((((SA1035X6XB03216-A95623B-R60-C63,SA1035X4XB02879-A95646A-R04-C40),((SA1035X8XB03631-A98256A-R14-C30,SA1035X8XB03631-A98256A-R09-C34),(SA1035X8XB03631-A98256A-R11-C64,(SA1035X8XB03631-A98256A-R25-C26,SA1035X8XB03631-A98256A-R22-C27)))),((SA1035X4XB02879-A95626A-R17-C18,(SA1035X5XB03021-A95731B-R60-C29,(((SA1035X6XB03216-A95623B-R69-C26,SA1035X6XB03216-A95623B-R61-C57),(SA1035X6XB03216-A95623B-R60-C52,(SA1035X6XB03216-A95623B-R56-C38,SA1035X6XB03216-A95623B-R54-C65))),SA1035X6XB03216-A95623B-R48-C30))),(((((SA1035X7XB03502-A98251B-R58-C64,(SA1035X7XB03502-A98251B-R33-C53,SA1035X4XB02879-A95646A-R18-C12)),(SA1035X8XB03631-A98253A-R20-C51,SA1035X8XB03631-A98253A-R04-C57)),((SA1035X6XB03216-A95623B-R55-C62,SA1035X5XB03021-A95731B-R64-C11),(SA1035X8XB03631-A98256A-R18-C15,(SA1035X8XB03631-A98256A-R24-C38,SA1035X5XB03021-A95731B-R67-C14)))),(((((((SA1035X4XB02879-A95626A-R13-C30,SA1035X4XB02879-A95646A-R09-C37),(SA1035X4XB02879-A95626A-R17-C36,SA1035X4XB02879-A95626A-R07-C23)),((((SA1035X6XB03216-A95623B-R60-C48,SA1035X4XB02879-A95646A-R12-C48),(((SA1035X6XB03216-A95623B-R63-C68,SA1035X6XB03216-A95623B-R47-C15),(SA1035X6XB03216-A95623B-R47-C09,SA1035X4XB02879-A95646A-R04-C50)),(((((SA1035X4XB02879-A95646A-R07-C56,SA1035X5XB03021-A95731B-R65-C15),SA1035X6XB03216-A95623B-R62-C70),SA1035X6XB03216-A95623B-R49-C65),(SA1035X5XB03021-A95731B-R62-C43,SA1035X5XB03021-A95731B-R61-C69)),SA1035X4XB02879-A95646A-R16-C59))),(SA1035X6XB03216-A95623B-R48-C08,(SA1035X5XB03021-A95731B-R60-C27,(SA1035X4XB02879-A95646A-R20-C60,SA1035X4XB02879-A95646A-R13-C35)))),SA1035X6XB03216-A95623B-R61-C44)),(SA1035X8XB03631-A98253A-R09-C13,SA1035X4XB02879-A95646A-R17-C60)),((((SA1035X4XB02879-A95626A-R18-C52,(SA1035X6XB03216-A95623B-R47-C49,SA1035X4XB02879-A95646A-R12-C26)),(SA1035X5XB03021-A95731B-R69-C28,(SA1035X5XB03021-A95731B-R70-C48,(SA1035X4XB02879-A95646A-R04-C65,SA1035X4XB02879-A95626A-R15-C62)))),SA1035X4XB02879-A95626A-R09-C12),SA1035X5XB03021-A95731B-R68-C34)),((SA1035X5XB03021-A95731B-R64-C33,SA1035X4XB02879-A95646A-R10-C50),(SA1035X4XB02879-A95626A-R16-C62,((SA1035X8XB03631-A98256A-R17-C35,SA1035X7XB03502-A98251B-R32-C49),(SA1035X8XB03631-A98253A-R25-C34,SA1035X8XB03631-A98253A-R23-C37))))),((SA1035X6XB03216-A95623B-R50-C45,(SA1035X4XB02879-A95626A-R17-C14,SA1035X4XB02879-A95626A-R12-C29)),(SA1035X7XB03502-A98251B-R37-C38,(SA1035X5XB03021-A95731B-R62-C45,SA1035X4XB02879-A95646A-R03-C16))))),(((SA1035X5XB03021-A95731B-R65-C24,(SA1035X5XB03021-A95731B-R62-C46,(SA1035X5XB03021-A95731B-R65-C16,SA1035X4XB02879-A95626A-R14-C45))),((((SA1035X6XB03216-A95623B-R65-C37,SA1035X6XB03216-A95623B-R48-C48),SA1035X5XB03021-A95731B-R61-C50,SA1035X4XB02879-A95626A-R04-C23),SA1035X5XB03021-A95731B-R62-C50),(SA1035X6XB03216-A95623B-R50-C24,SA1035X6XB03216-A95623B-R49-C22))),(SA1035X5XB03021-A95731B-R64-C42,SA1035X5XB03021-A95731B-R52-C59))))),((((((SA1035X4XB02879-A95646A-R13-C26,(SA1035X4XB02879-A95646A-R17-C38,SA1035X4XB02879-A95646A-R09-C62)),(SA1035X5XB03021-A95731B-R70-C33,(SA1035X5XB03021-A95731B-R69-C52,SA1035X5XB03021-A95731B-R68-C11))),(SA1035X4XB02879-A95646A-R13-C38,(SA1035X5XB03021-A95731B-R68-C24,(SA1035X5XB03021-A95731B-R64-C46,SA1035X5XB03021-A95731B-R54-C30)))),(((SA1035X6XB03216-A95623B-R48-C49,(SA1035X6XB03216-A95623B-R49-C20,SA1035X6XB03216-A95623B-R48-C33)),SA1035X4XB02879-A95646A-R18-C63),(SA1035X8XB03631-A98256A-R17-C61,SA1035X4XB02879-A95646A-R17-C25))),(((SA1035X7XB03502-A98251B-R66-C60,SA1035X4XB02879-A95646A-R20-C49),SA1035X7XB03502-A98251B-R52-C33),(SA1035X7XB03502-A98251B-R38-C55,SA1035X7XB03502-A98251B-R36-C66))),((SA1035X6XB03216-A95623B-R65-C15,SA1035X4XB02879-A95646A-R06-C17),(SA1035X5XB03021-A95731B-R63-C29,(SA1035X8XB03631-A98253A-R25-C58,SA1035X8XB03631-A98253A-R17-C66))))),((((((((SA1035X7XB03502-A98251B-R44-C55,SA1035X7XB03502-A98251B-R44-C61),(SA1035X8XB03631-A98256A-R15-C25,SA1035X7XB03502-A98251B-R63-C63)),(SA1035X8XB03631-A98253A-R18-C35,SA1035X7XB03502-A98251B-R33-C40)),(SA1035X7XB03502-A98290B-R48-C28,(SA1035X8XB03631-A98256A-R24-C10,SA1035X8XB03631-A98253A-R13-C55))),((((SA1035X8XB03631-A98253A-R25-C16,SA1035X8XB03631-A98253A-R21-C41),((SA1035X8XB03631-A98253A-R08-C23,SA1035X8XB03631-A98256A-R13-C26),(SA1035X8XB03631-A98253A-R24-C63,SA1035X8XB03631-A98253A-R21-C10))),((((SA1035X8XB03631-A98253A-R23-C25,SA1035X7XB03502-A98251B-R37-C42),(SA1035X7XB03502-A98251B-R38-C51,SA1035X7XB03502-A98251B-R36-C67)),(SA1035X7XB03502-A98251B-R34-C55,SA1035X7XB03502-A98251B-R32-C44)),(((((SA1035X8XB03631-A98256A-R11-C24,(SA1035X7XB03502-A98290B-R65-C23,SA1035X7XB03502-A98251B-R32-C41)),(((((SA1035X7XB03502-A98290B-R45-C60,SA1035X7XB03502-A98290B-R45-C51),(SA1035X7XB03502-A98290B-R53-C20,SA1035X7XB03502-A98290B-R49-C20)),(((SA1035X7XB03502-A98290B-R62-C59,SA1035X7XB03502-A98290B-R54-C25),SA1035X7XB03502-A98290B-R45-C56),(((SA1035X7XB03502-A98290B-R46-C28,SA1035X7XB03502-A98290B-R46-C20),SA1035X7XB03502-A98290B-R57-C60,(((SA1035X7XB03502-A98290B-R57-C52,SA1035X7XB03502-A98290B-R52-C46),(SA1035X7XB03502-A98290B-R63-C14,(SA1035X7XB03502-A98290B-R62-C35,(((SA1035X7XB03502-A98290B-R50-C09,SA1035X7XB03502-A98290B-R46-C37),SA1035X7XB03502-A98290B-R52-C61,SA1035X7XB03502-A98290B-R47-C27),(SA1035X7XB03502-A98290B-R49-C59,SA1035X7XB03502-A98290B-R47-C54))))),(SA1035X7XB03502-A98290B-R60-C15,((SA1035X7XB03502-A98290B-R58-C59,SA1035X7XB03502-A98290B-R46-C22),SA1035X7XB03502-A98290B-R49-C28)))),SA1035X7XB03502-A98290B-R52-C29)),(SA1035X7XB03502-A98251B-R36-C46,(SA1035X7XB03502-A98251B-R36-C63,SA1035X7XB03502-A98251B-R33-C39))),((((SA1035X7XB03502-A98251B-R32-C57,SA1035X7XB03502-A98251B-R33-C63),(SA1035X7XB03502-A98290B-R65-C37,SA1035X7XB03502-A98290B-R52-C44)),SA1035X7XB03502-A98290B-R58-C56),((((SA1035X7XB03502-A98290B-R62-C37,(SA1035X7XB03502-A98290B-R53-C15,SA1035X7XB03502-A98290B-R52-C15)),SA1035X7XB03502-A98290B-R48-C38),(SA1035X7XB03502-A98290B-R54-C30,(SA1035X7XB03502-A98290B-R59-C61,SA1035X7XB03502-A98251B-R32-C42))),(SA1035X7XB03502-A98290B-R69-C62,SA1035X7XB03502-A98290B-R67-C46),(((SA1035X7XB03502-A98290B-R50-C13,(SA1035X7XB03502-A98290B-R62-C23,SA1035X7XB03502-A98251B-R45-C67)),(SA1035X7XB03502-A98290B-R58-C64,(SA1035X7XB03502-A98290B-R54-C51,SA1035X7XB03502-A98251B-R32-C52))),(SA1035X7XB03502-A98290B-R64-C63,SA1035X7XB03502-A98251B-R32-C59))))),(((SA1035X7XB03502-A98290B-R49-C33,(SA1035X7XB03502-A98290B-R61-C11,SA1035X7XB03502-A98290B-R60-C12)),SA1035X7XB03502-A98251B-R35-C61),(SA1035X7XB03502-A98290B-R62-C20,(SA1035X7XB03502-A98290B-R61-C30,SA1035X7XB03502-A98290B-R46-C09))))),((SA1035X7XB03502-A98290B-R64-C43,(SA1035X7XB03502-A98290B-R62-C27,SA1035X7XB03502-A98251B-R34-C43)),((SA1035X7XB03502-A98251B-R32-C61,((SA1035X7XB03502-A98290B-R46-C27,(SA1035X7XB03502-A98290B-R67-C16,SA1035X7XB03502-A98290B-R49-C39)),SA1035X7XB03502-A98290B-R61-C14)),((SA1035X7XB03502-A98290B-R62-C12,SA1035X7XB03502-A98290B-R45-C52),SA1035X7XB03502-A98290B-R45-C27)))),((SA1035X8XB03631-A98256A-R05-C10,SA1035X7XB03502-A98251B-R33-C70),(SA1035X8XB03631-A98253A-R20-C54,SA1035X7XB03502-A98251B-R69-C50))),(SA1035X7XB03502-A98251B-R32-C50,(SA1035X8XB03631-A98253A-R14-C23,SA1035X7XB03502-A98251B-R34-C56))))),((((((SA1035X8XB03631-A98256A-R13-C13,((SA1035X8XB03631-A98256A-R13-C63,SA1035X8XB03631-A98256A-R14-C51),SA1035X8XB03631-A98253A-R13-C09)),((SA1035X8XB03631-A98253A-R03-C48,SA1035X8XB03631-A98256A-R15-C49),(SA1035X8XB03631-A98256A-R23-C58,SA1035X8XB03631-A98256A-R07-C41))),((((SA1035X8XB03631-A98256A-R14-C31,SA1035X8XB03631-A98253A-R05-C08),(SA1035X8XB03631-A98256A-R15-C36,SA1035X8XB03631-A98253A-R23-C17)),(SA1035X8XB03631-A98253A-R13-C21,(SA1035X8XB03631-A98256A-R11-C50,SA1035X8XB03631-A98253A-R14-C62))),(SA1035X8XB03631-A98253A-R24-C51,SA1035X8XB03631-A98253A-R22-C30))),(SA1035X8XB03631-A98253A-R22-C61,SA1035X8XB03631-A98253A-R15-C20)),(((SA1035X8XB03631-A98256A-R13-C58,(SA1035X8XB03631-A98256A-R21-C52,SA1035X8XB03631-A98256A-R14-C23)),SA1035X8XB03631-A98256A-R19-C07),(SA1035X8XB03631-A98256A-R10-C54,SA1035X7XB03502-A98251B-R32-C34)),(((SA1035X7XB03502-A98251B-R35-C40,(SA1035X8XB03631-A98256A-R09-C28,SA1035X8XB03631-A98253A-R24-C64)),(SA1035X8XB03631-A98256A-R11-C09,(SA1035X8XB03631-A98256A-R18-C19,(SA1035X8XB03631-A98256A-R11-C07,SA1035X8XB03631-A98256A-R05-C27)))),(((SA1035X7XB03502-A98251B-R69-C61,SA1035X7XB03502-A98251B-R37-C56),(SA1035X8XB03631-A98253A-R04-C21,SA1035X7XB03502-A98251B-R68-C69)),(((SA1035X7XB03502-A98251B-R68-C58,(SA1035X8XB03631-A98256A-R12-C54,SA1035X8XB03631-A98253A-R12-C32)),SA1035X7XB03502-A98251B-R67-C46),SA1035X7XB03502-A98251B-R68-C67)))),(((SA1035X8XB03631-A98253A-R15-C60,(SA1035X8XB03631-A98256A-R12-C44,SA1035X7XB03502-A98251B-R68-C55)),(SA1035X7XB03502-A98290B-R45-C64,(SA1035X5XB03021-A95731B-R65-C33,SA1035X5XB03021-A95731B-R65-C09))),((SA1035X7XB03502-A98251B-R37-C61,(SA1035X8XB03631-A98256A-R18-C26,(SA1035X8XB03631-A98253A-R20-C35,SA1035X8XB03631-A98253A-R18-C24))),(SA1035X8XB03631-A98256A-R13-C17,SA1035X7XB03502-A98290B-R45-C40)))),(((SA1035X8XB03631-A98256A-R16-C31,(SA1035X7XB03502-A98251B-R69-C66,SA1035X7XB03502-A98251B-R35-C43)),(SA1035X8XB03631-A98253A-R15-C34,(SA1035X8XB03631-A98253A-R23-C27,SA1035X8XB03631-A98253A-R18-C20))),((((SA1035X8XB03631-A98256A-R08-C55,SA1035X8XB03631-A98253A-R13-C56),SA1035X8XB03631-A98253A-R16-C07),SA1035X8XB03631-A98253A-R13-C41),((SA1035X8XB03631-A98256A-R12-C19,SA1035X8XB03631-A98253A-R08-C18),(((SA1035X8XB03631-A98256A-R14-C42,SA1035X8XB03631-A98253A-R13-C16),SA1035X8XB03631-A98253A-R06-C10),SA1035X8XB03631-A98253A-R24-C17)))),(((SA1035X8XB03631-A98253A-R22-C08,SA1035X8XB03631-A98253A-R04-C14),(((((SA1035X8XB03631-A98256A-R16-C20,SA1035X8XB03631-A98256A-R06-C39),SA1035X7XB03502-A98251B-R68-C42),SA1035X8XB03631-A98253A-R17-C69),(SA1035X8XB03631-A98256A-R19-C25,SA1035X8XB03631-A98256A-R15-C12)),((SA1035X8XB03631-A98256A-R21-C42,SA1035X8XB03631-A98256A-R15-C11),(SA1035X8XB03631-A98256A-R15-C31,SA1035X8XB03631-A98256A-R12-C40)))),(SA1035X8XB03631-A98253A-R24-C15,SA1035X8XB03631-A98253A-R22-C50))),(((SA1035X8XB03631-A98253A-R18-C55,SA1035X8XB03631-A98253A-R17-C59),((SA1035X8XB03631-A98256A-R06-C31,(SA1035X8XB03631-A98253A-R17-C19,SA1035X8XB03631-A98253A-R15-C17)),SA1035X8XB03631-A98253A-R03-C23)),((((((SA1035X8XB03631-A98256A-R16-C44,SA1035X8XB03631-A98253A-R25-C46),((SA1035X8XB03631-A98253A-R03-C14,(SA1035X8XB03631-A98253A-R19-C31,SA1035X8XB03631-A98253A-R13-C62)),(((SA1035X8XB03631-A98256A-R07-C45,SA1035X8XB03631-A98256A-R12-C33),SA1035X8XB03631-A98256A-R19-C57),(SA1035X8XB03631-A98253A-R16-C24,SA1035X8XB03631-A98253A-R15-C25)))),((SA1035X8XB03631-A98256A-R19-C62,(SA1035X8XB03631-A98256A-R19-C12,SA1035X8XB03631-A98253A-R09-C43)),((SA1035X8XB03631-A98256A-R19-C58,SA1035X8XB03631-A98256A-R09-C30),(SA1035X7XB03502-A98251B-R67-C59,(SA1035X8XB03631-A98256A-R13-C37,SA1035X8XB03631-A98253A-R16-C12))))),((((SA1035X8XB03631-A98253A-R18-C15,(SA1035X8XB03631-A98253A-R19-C62,SA1035X8XB03631-A98253A-R09-C40)),(SA1035X8XB03631-A98256A-R22-C21,SA1035X8XB03631-A98253A-R20-C45)),SA1035X8XB03631-A98253A-R18-C39),((((SA1035X7XB03502-A98251B-R66-C52,SA1035X7XB03502-A98251B-R66-C36),(SA1035X8XB03631-A98253A-R19-C70,SA1035X7XB03502-A98251B-R34-C45)),(((SA1035X8XB03631-A98253A-R19-C43,SA1035X8XB03631-A98253A-R18-C18),(SA1035X8XB03631-A98253A-R25-C32,SA1035X7XB03502-A98251B-R66-C63)),((SA1035X8XB03631-A98256A-R16-C50,SA1035X8XB03631-A98253A-R24-C60),((SA1035X8XB03631-A98256A-R19-C69,SA1035X8XB03631-A98256A-R16-C51),((SA1035X8XB03631-A98253A-R22-C53,SA1035X8XB03631-A98253A-R22-C51),(SA1035X8XB03631-A98256A-R19-C39,(SA1035X8XB03631-A98256A-R19-C33,SA1035X8XB03631-A98253A-R24-C52))))))),(SA1035X8XB03631-A98253A-R17-C45,(SA1035X8XB03631-A98253A-R17-C31,(SA1035X7XB03502-A98251B-R69-C53,SA1035X7XB03502-A98251B-R66-C40)))))),(((SA1035X8XB03631-A98256A-R11-C15,(SA1035X8XB03631-A98256A-R14-C49,SA1035X8XB03631-A98256A-R10-C39)),((SA1035X8XB03631-A98256A-R15-C32,SA1035X8XB03631-A98256A-R06-C49),(SA1035X8XB03631-A98256A-R15-C13,(SA1035X8XB03631-A98256A-R22-C23,SA1035X8XB03631-A98253A-R19-C46)))),(SA1035X8XB03631-A98256A-R24-C24,SA1035X8XB03631-A98256A-R10-C38))),(((((SA1035X8XB03631-A98256A-R22-C19,SA1035X8XB03631-A98253A-R19-C38),((((SA1035X8XB03631-A98256A-R22-C33,SA1035X8XB03631-A98253A-R16-C35),(SA1035X8XB03631-A98256A-R12-C24,(SA1035X8XB03631-A98256A-R14-C19,SA1035X8XB03631-A98256A-R12-C07))),(((SA1035X8XB03631-A98256A-R18-C41,SA1035X8XB03631-A98253A-R06-C14),SA1035X8XB03631-A98253A-R21-C58),(SA1035X8XB03631-A98256A-R16-C14,SA1035X7XB03502-A98251B-R70-C63))),(((SA1035X7XB03502-A98251B-R37-C69,(((((SA1035X8XB03631-A98256A-R17-C12,SA1035X8XB03631-A98253A-R20-C09),(SA1035X8XB03631-A98256A-R18-C37,SA1035X8XB03631-A98256A-R12-C47)),(SA1035X8XB03631-A98256A-R18-C61,SA1035X8XB03631-A98256A-R12-C52)),(SA1035X8XB03631-A98256A-R13-C46,SA1035X8XB03631-A98256A-R08-C23)),(SA1035X8XB03631-A98256A-R24-C45,SA1035X8XB03631-A98256A-R13-C45))),(SA1035X8XB03631-A98256A-R10-C23,SA1035X8XB03631-A98256A-R06-C38)),SA1035X8XB03631-A98256A-R08-C32))),SA1035X8XB03631-A98256A-R24-C31),(SA1035X8XB03631-A98256A-R25-C17,SA1035X8XB03631-A98256A-R17-C34)),((SA1035X8XB03631-A98256A-R19-C59,(SA1035X8XB03631-A98253A-R25-C17,SA1035X8XB03631-A98253A-R10-C32)),(SA1035X8XB03631-A98253A-R23-C68,(SA1035X8XB03631-A98256A-R19-C27,SA1035X8XB03631-A98253A-R19-C15))))))),(((SA1035X7XB03502-A98290B-R68-C33,(SA1035X8XB03631-A98256A-R18-C29,SA1035X7XB03502-A98251B-R56-C48)),(SA1035X8XB03631-A98256A-R13-C57,(SA1035X8XB03631-A98253A-R18-C12,(SA1035X8XB03631-A98256A-R12-C36,SA1035X8XB03631-A98256A-R07-C21)))),(SA1035X8XB03631-A98256A-R09-C55,(SA1035X8XB03631-A98256A-R11-C13,SA1035X8XB03631-A98253A-R21-C35)))),(((((SA1035X7XB03502-A98251B-R66-C64,(SA1035X8XB03631-A98256A-R15-C62,(((SA1035X7XB03502-A98251B-R60-C53,(SA1035X8XB03631-A98256A-R20-C34,SA1035X8XB03631-A98253A-R18-C36)),SA1035X8XB03631-A98253A-R03-C44),SA1035X8XB03631-A98256A-R18-C12))),(((SA1035X4XB02879-A95646A-R07-C57,SA1035X4XB02879-A95626A-R13-C29),SA1035X4XB02879-A95646A-R17-C35),((SA1035X8XB03631-A98253A-R17-C39,SA1035X7XB03502-A98251B-R66-C67),((SA1035X7XB03502-A98251B-R67-C54,SA1035X8XB03631-A98253A-R19-C52),SA1035X8XB03631-A98256A-R13-C53)))),(((((SA1035X8XB03631-A98253A-R23-C63,SA1035X8XB03631-A98253A-R21-C67),(SA1035X8XB03631-A98256A-R07-C55,SA1035X8XB03631-A98253A-R13-C40)),(SA1035X8XB03631-A98253A-R07-C48,(SA1035X8XB03631-A98253A-R20-C49,SA1035X8XB03631-A98253A-R20-C40))),(SA1035X8XB03631-A98253A-R16-C28,(SA1035X8XB03631-A98256A-R15-C63,SA1035X8XB03631-A98253A-R18-C19))),(((SA1035X4XB02879-A95646A-R07-C44,(SA1035X8XB03631-A98256A-R23-C32,SA1035X8XB03631-A98256A-R22-C35)),(((((SA1035X8XB03631-A98256A-R19-C44,SA1035X8XB03631-A98253A-R14-C11),SA1035X7XB03502-A98251B-R33-C59),(SA1035X8XB03631-A98256A-R16-C60,SA1035X7XB03502-A98251B-R38-C64)),(SA1035X8XB03631-A98256A-R17-C46,SA1035X8XB03631-A98256A-R12-C55)),((SA1035X8XB03631-A98253A-R24-C28,SA1035X8XB03631-A98253A-R23-C39),((SA1035X7XB03502-A98251B-R34-C64,SA1035X8XB03631-A98253A-R13-C12),(SA1035X8XB03631-A98253A-R20-C42,SA1035X7XB03502-A98251B-R44-C68))))),((((((((SA1035X5XB03021-A95731B-R69-C14,(SA1035X8XB03631-A98253A-R18-C51,SA1035X4XB02879-A95626A-R18-C25)),SA1035X5XB03021-A95731B-R64-C64),((SA1035X8XB03631-A98256A-R13-C07,SA1035X8XB03631-A98256A-R16-C68),SA1035X5XB03021-A95731B-R53-C33)),((SA1035X5XB03021-A95731B-R61-C65,(SA1035X7XB03502-A98251B-R39-C51,SA1035X6XB03216-A95623B-R61-C62)),(SA1035X8XB03631-A98253A-R14-C43,(SA1035X8XB03631-A98253A-R23-C19,SA1035X4XB02879-A95646A-R11-C14)))),(((((SA1035X8XB03631-A98253A-R25-C42,SA1035X5XB03021-A95731B-R58-C50),(SA1035X7XB03502-A98251B-R69-C69,SA1035X4XB02879-A95626A-R13-C52)),(SA1035X8XB03631-A98253A-R17-C38,SA1035X7XB03502-A98251B-R68-C54)),(SA1035X5XB03021-A95731B-R68-C13,((SA1035X8XB03631-A98256A-R17-C33,SA1035X8XB03631-A98256A-R06-C23),SA1035X8XB03631-A98256A-R09-C08))),((((SA1035X8XB03631-A98256A-R15-C54,(SA1035X8XB03631-A98253A-R14-C42,SA1035X8XB03631-A98253A-R03-C35)),(((SA1035X8XB03631-A98256A-R12-C56,SA1035X8XB03631-A98256A-R07-C13),(SA1035X8XB03631-A98253A-R23-C08,(SA1035X8XB03631-A98253A-R07-C20,(SA1035X8XB03631-A98256A-R12-C60,SA1035X5XB03021-A95731B-R68-C15)))),((SA1035X8XB03631-A98253A-R14-C24,SA1035X8XB03631-A98253A-R13-C46),(SA1035X6XB03216-A95623B-R58-C13,SA1035X5XB03021-A95731B-R61-C63)))),((((SA1035X8XB03631-A98253A-R24-C44,SA1035X5XB03021-A95731B-R60-C54),((SA1035X8XB03631-A98253A-R15-C54,SA1035X7XB03502-A98251B-R66-C41),((SA1035X7XB03502-A98251B-R34-C51,SA1035X5XB03021-A95731B-R68-C67),(SA1035X8XB03631-A98253A-R07-C31,SA1035X7XB03502-A98251B-R32-C36)))),(((SA1035X7XB03502-A98251B-R33-C61,SA1035X7XB03502-A98251B-R35-C47),SA1035X5XB03021-A95731B-R55-C24),(SA1035X8XB03631-A98256A-R18-C48,SA1035X7XB03502-A98251B-R32-C56))),(SA1035X8XB03631-A98256A-R08-C35,(SA1035X7XB03502-A98290B-R45-C25,(SA1035X7XB03502-A98251B-R68-C47,(SA1035X8XB03631-A98253A-R18-C16,SA1035X7XB03502-A98251B-R36-C61)))))),(((SA1035X7XB03502-A98251B-R38-C44,(SA1035X5XB03021-A95731B-R66-C38,SA1035X4XB02879-A95626A-R16-C41)),((SA1035X8XB03631-A98253A-R25-C30,SA1035X5XB03021-A95731B-R62-C47),(SA1035X5XB03021-A95731B-R65-C35,SA1035X5XB03021-A95731B-R62-C65))),((SA1035X6XB03216-A95623B-R50-C61,SA1035X5XB03021-A95731B-R62-C54),(SA1035X5XB03021-A95731B-R57-C22,(SA1035X8XB03631-A98256A-R10-C28,SA1035X8XB03631-A98253A-R23-C70))))))),(SA1035X8XB03631-A98256A-R15-C27,SA1035X8XB03631-A98256A-R13-C65)),((SA1035X8XB03631-A98253A-R16-C54,(SA1035X8XB03631-A98256A-R22-C38,SA1035X8XB03631-A98256A-R09-C54)),(SA1035X8XB03631-A98256A-R13-C42,SA1035X5XB03021-A95731B-R70-C19))),(((((SA1035X8XB03631-A98253A-R06-C31,(SA1035X8XB03631-A98256A-R23-C38,SA1035X8XB03631-A98253A-R21-C68)),SA1035X8XB03631-A98253A-R18-C13),((SA1035X8XB03631-A98253A-R16-C26,SA1035X7XB03502-A98251B-R34-C61),SA1035X8XB03631-A98256A-R17-C47)),(SA1035X8XB03631-A98256A-R14-C61,SA1035X8XB03631-A98253A-R23-C29)),(SA1035X7XB03502-A98251B-R34-C67,(SA1035X8XB03631-A98256A-R23-C62,SA1035X8XB03631-A98253A-R21-C43))))),((((SA1035X8XB03631-A98256A-R16-C59,SA1035X8XB03631-A98253A-R16-C18),((SA1035X8XB03631-A98253A-R18-C09,SA1035X7XB03502-A98290B-R47-C53),(SA1035X8XB03631-A98256A-R18-C30,SA1035X8XB03631-A98253A-R11-C29))),((SA1035X5XB03021-A95731B-R70-C49,(SA1035X8XB03631-A98253A-R10-C13,SA1035X7XB03502-A98251B-R33-C38)),((((SA1035X8XB03631-A98256A-R14-C65,SA1035X8XB03631-A98256A-R07-C44),(SA1035X8XB03631-A98256A-R18-C13,SA1035X5XB03021-A95731B-R68-C35)),(SA1035X8XB03631-A98253A-R13-C20,SA1035X5XB03021-A95731B-R69-C29)),((SA1035X8XB03631-A98253A-R16-C11,SA1035X7XB03502-A98251B-R37-C43),((SA1035X8XB03631-A98256A-R09-C20,(SA1035X8XB03631-A98253A-R13-C29,(SA1035X7XB03502-A98251B-R64-C63,SA1035X6XB03216-A95623B-R64-C48))),((SA1035X5XB03021-A95731B-R62-C68,SA1035X7XB03502-A98251B-R34-C59),SA1035X7XB03502-A98290B-R65-C39)))))),(((SA1035X8XB03631-A98256A-R18-C08,SA1035X8XB03631-A98253A-R22-C25),((SA1035X8XB03631-A98253A-R17-C43,(SA1035X8XB03631-A98253A-R23-C47,SA1035X5XB03021-A95731B-R68-C22)),(SA1035X8XB03631-A98256A-R15-C28,SA1035X8XB03631-A98256A-R11-C26))),((SA1035X8XB03631-A98256A-R16-C57,(((SA1035X8XB03631-A98256A-R19-C20,SA1035X8XB03631-A98253A-R16-C13),SA1035X8XB03631-A98253A-R21-C14),SA1035X7XB03502-A98251B-R69-C51)),(((SA1035X8XB03631-A98253A-R25-C60,SA1035X8XB03631-A98253A-R18-C32),(((SA1035X8XB03631-A98256A-R16-C66,SA1035X8XB03631-A98256A-R09-C46),(SA1035X8XB03631-A98256A-R13-C24,SA1035X8XB03631-A98256A-R11-C27)),((SA1035X8XB03631-A98256A-R18-C25,SA1035X8XB03631-A98253A-R17-C18),SA1035X8XB03631-A98256A-R06-C46))),(((((SA1035X8XB03631-A98256A-R14-C12,SA1035X8XB03631-A98253A-R21-C57),SA1035X8XB03631-A98256A-R16-C15),(SA1035X8XB03631-A98253A-R18-C38,SA1035X6XB03216-A95623B-R59-C55)),SA1035X8XB03631-A98256A-R20-C19),(((SA1035X5XB03021-A95731B-R64-C15,(SA1035X7XB03502-A98251B-R33-C43,SA1035X4XB02879-A95646A-R17-C66)),(SA1035X8XB03631-A98253A-R16-C09,SA1035X8XB03631-A98253A-R14-C14)),(SA1035X8XB03631-A98253A-R24-C37,SA1035X8XB03631-A98253A-R12-C69))))))),(((((((SA1035X8XB03631-A98256A-R19-C11,SA1035X4XB02879-A95626A-R20-C53),(SA1035X8XB03631-A98253A-R21-C23,SA1035X4XB02879-A95646A-R18-C58)),((SA1035X8XB03631-A98256A-R19-C16,(SA1035X8XB03631-A98256A-R18-C24,SA1035X8XB03631-A98256A-R09-C11)),(SA1035X8XB03631-A98256A-R18-C40,(SA1035X8XB03631-A98253A-R14-C69,(SA1035X8XB03631-A98256A-R22-C66,SA1035X8XB03631-A98256A-R17-C18))))),(SA1035X8XB03631-A98256A-R22-C12,SA1035X8XB03631-A98253A-R15-C23)),(SA1035X7XB03502-A98251B-R60-C62,(((SA1035X8XB03631-A98253A-R22-C31,(SA1035X8XB03631-A98253A-R23-C07,(SA1035X8XB03631-A98256A-R09-C23,SA1035X8XB03631-A98253A-R24-C33))),(SA1035X8XB03631-A98253A-R16-C37,(SA1035X8XB03631-A98253A-R24-C66,SA1035X5XB03021-A95731B-R66-C26))),(SA1035X8XB03631-A98253A-R06-C11,SA1035X7XB03502-A98251B-R66-C55)))),(((SA1035X4XB02879-A95646A-R17-C57,SA1035X4XB02879-A95646A-R04-C38),(SA1035X8XB03631-A98253A-R23-C31,SA1035X7XB03502-A98251B-R32-C45)),(((SA1035X8XB03631-A98253A-R13-C53,(((SA1035X8XB03631-A98256A-R23-C10,SA1035X8XB03631-A98253A-R17-C11),((SA1035X8XB03631-A98256A-R23-C33,SA1035X8XB03631-A98256A-R17-C62),(SA1035X8XB03631-A98253A-R25-C65,SA1035X8XB03631-A98253A-R18-C64))),((SA1035X8XB03631-A98253A-R14-C64,(SA1035X8XB03631-A98256A-R21-C07,SA1035X8XB03631-A98253A-R22-C17)),((SA1035X8XB03631-A98253A-R23-C21,SA1035X8XB03631-A98253A-R10-C19),SA1035X8XB03631-A98253A-R25-C38)))),(SA1035X8XB03631-A98253A-R07-C28,(SA1035X8XB03631-A98253A-R19-C26,SA1035X8XB03631-A98253A-R06-C46))),((((((SA1035X8XB03631-A98256A-R18-C59,SA1035X8XB03631-A98256A-R16-C48),SA1035X8XB03631-A98256A-R15-C46),(SA1035X8XB03631-A98256A-R17-C55,SA1035X8XB03631-A98256A-R09-C26)),(SA1035X8XB03631-A98256A-R16-C37,SA1035X8XB03631-A98253A-R21-C59)),(SA1035X8XB03631-A98256A-R15-C41,SA1035X8XB03631-A98253A-R20-C18)),((SA1035X8XB03631-A98256A-R22-C07,SA1035X8XB03631-A98253A-R12-C62),(SA1035X8XB03631-A98253A-R24-C70,SA1035X8XB03631-A98253A-R09-C38)))))),(((((((((SA1035X8XB03631-A98253A-R24-C35,SA1035X8XB03631-A98256A-R15-C57),SA1035X8XB03631-A98256A-R22-C44),(SA1035X8XB03631-A98256A-R21-C49,SA1035X8XB03631-A98253A-R16-C19)),(SA1035X8XB03631-A98256A-R18-C60,SA1035X8XB03631-A98256A-R13-C36)),(SA1035X8XB03631-A98256A-R09-C62,(SA1035X8XB03631-A98253A-R18-C21,(SA1035X8XB03631-A98256A-R25-C23,SA1035X8XB03631-A98253A-R04-C52)))),((SA1035X8XB03631-A98256A-R09-C12,(SA1035X5XB03021-A95731B-R69-C09,SA1035X5XB03021-A95731B-R65-C27)),(SA1035X8XB03631-A98253A-R22-C27,SA1035X8XB03631-A98253A-R03-C16))),(((SA1035X8XB03631-A98253A-R04-C50,(SA1035X8XB03631-A98256A-R12-C34,SA1035X8XB03631-A98253A-R19-C48)),((SA1035X8XB03631-A98256A-R19-C31,(SA1035X8XB03631-A98253A-R18-C62,SA1035X8XB03631-A98253A-R17-C49)),((SA1035X8XB03631-A98256A-R19-C48,SA1035X8XB03631-A98253A-R20-C22),((SA1035X8XB03631-A98253A-R21-C36,SA1035X7XB03502-A98251B-R66-C48),(SA1035X8XB03631-A98253A-R12-C36,SA1035X8XB03631-A98253A-R07-C36))))),(((((SA1035X8XB03631-A98253A-R16-C39,SA1035X4XB02879-A95646A-R10-C09),((SA1035X8XB03631-A98256A-R13-C38,SA1035X8XB03631-A98256A-R07-C36),(SA1035X8XB03631-A98256A-R13-C33,(SA1035X8XB03631-A98253A-R23-C16,(SA1035X8XB03631-A98256A-R25-C45,SA1035X8XB03631-A98256A-R17-C51))))),((SA1035X8XB03631-A98253A-R21-C63,(SA1035X8XB03631-A98256A-R06-C52,SA1035X8XB03631-A98253A-R23-C53)),((SA1035X8XB03631-A98256A-R24-C32,SA1035X8XB03631-A98256A-R22-C10),(SA1035X8XB03631-A98256A-R16-C36,SA1035X8XB03631-A98253A-R16-C33)))),(((SA1035X8XB03631-A98253A-R24-C27,SA1035X8XB03631-A98253A-R09-C23),(SA1035X7XB03502-A98251B-R32-C23,SA1035X5XB03021-A95731B-R70-C11)),(SA1035X8XB03631-A98253A-R08-C13,(SA1035X8XB03631-A98256A-R19-C46,SA1035X8XB03631-A98256A-R18-C52)))),((((SA1035X8XB03631-A98253A-R21-C11,SA1035X8XB03631-A98253A-R19-C47),(SA1035X8XB03631-A98253A-R22-C69,(SA1035X8XB03631-A98253A-R14-C18,SA1035X8XB03631-A98253A-R07-C38))),(((SA1035X8XB03631-A98253A-R17-C15,SA1035X8XB03631-A98256A-R17-C37),SA1035X8XB03631-A98256A-R19-C23),(SA1035X8XB03631-A98253A-R17-C62,SA1035X8XB03631-A98253A-R04-C46))),((((SA1035X8XB03631-A98253A-R20-C63,SA1035X8XB03631-A98253A-R16-C30),(SA1035X8XB03631-A98256A-R04-C38,(SA1035X8XB03631-A98256A-R15-C65,SA1035X8XB03631-A98256A-R07-C33))),((SA1035X7XB03502-A98251B-R67-C65,(SA1035X8XB03631-A98256A-R22-C20,SA1035X8XB03631-A98256A-R12-C51)),((SA1035X8XB03631-A98256A-R17-C24,SA1035X8XB03631-A98253A-R15-C30),(SA1035X8XB03631-A98253A-R16-C59,SA1035X4XB02879-A95646A-R08-C70)))),(SA1035X8XB03631-A98253A-R15-C10,SA1035X7XB03502-A98251B-R37-C50)))))),((((SA1035X8XB03631-A98256A-R21-C33,SA1035X8XB03631-A98256A-R15-C47),((SA1035X8XB03631-A98256A-R13-C15,SA1035X7XB03502-A98251B-R67-C58),(SA1035X8XB03631-A98256A-R08-C53,SA1035X8XB03631-A98256A-R05-C53))),SA1035X8XB03631-A98256A-R20-C40),(SA1035X8XB03631-A98256A-R21-C17,SA1035X8XB03631-A98253A-R19-C59))),((((SA1035X4XB02879-A95626A-R15-C48,SA1035X8XB03631-A98253A-R17-C48),(SA1035X8XB03631-A98256A-R25-C31,SA1035X5XB03021-A95731B-R58-C33)),((SA1035X8XB03631-A98256A-R16-C58,((SA1035X8XB03631-A98253A-R16-C20,(SA1035X8XB03631-A98253A-R14-C10,(SA1035X8XB03631-A98256A-R19-C54,SA1035X8XB03631-A98256A-R07-C39))),(SA1035X8XB03631-A98256A-R17-C26,SA1035X8XB03631-A98253A-R19-C42))),(SA1035X8XB03631-A98256A-R05-C13,SA1035X8XB03631-A98253A-R13-C30))),((SA1035X8XB03631-A98256A-R21-C34,SA1035X8XB03631-A98256A-R21-C10),((SA1035X8XB03631-A98256A-R16-C39,(SA1035X8XB03631-A98256A-R15-C61,(SA1035X8XB03631-A98253A-R17-C23,SA1035X7XB03502-A98251B-R66-C57))),(SA1035X8XB03631-A98256A-R15-C18,SA1035X8XB03631-A98256A-R19-C65)))))))),((SA1035X8XB03631-A98253A-R18-C68,SA1035X6XB03216-A95623B-R50-C68),((SA1035X8XB03631-A98253A-R14-C34,(SA1035X8XB03631-A98253A-R21-C37,SA1035X8XB03631-A98253A-R14-C09)),(SA1035X4XB02879-A95646A-R05-C14,(SA1035X8XB03631-A98253A-R16-C45,SA1035X7XB03502-A98251B-R35-C46))))),(SA1035X8XB03631-A98253A-R24-C54,(SA1035X8XB03631-A98253A-R23-C40,SA1035X8XB03631-A98253A-R14-C31)))),((SA1035X4XB02879-A95646A-R07-C37,(SA1035X7XB03502-A98251B-R70-C43,SA1035X7XB03502-A98251B-R51-C50)),((SA1035X8XB03631-A98253A-R13-C13,SA1035X6XB03216-A95623B-R64-C40),((((SA1035X7XB03502-A98251B-R41-C56,(SA1035X8XB03631-A98256A-R11-C60,(((SA1035X7XB03502-A98251B-R58-C54,SA1035X4XB02879-A95646A-R18-C54),(SA1035X6XB03216-A95623B-R58-C26,(SA1035X5XB03021-A95731B-R59-C17,((SA1035X5XB03021-A95731B-R53-C52,(SA1035X6XB03216-A95623B-R51-C27,SA1035X5XB03021-A95731B-R62-C18)),((SA1035X6XB03216-A95623B-R49-C12,(SA1035X8XB03631-A98253A-R22-C63,SA1035X7XB03502-A98251B-R36-C59)),(((((((SA1035X8XB03631-A98256A-R23-C45,SA1035X8XB03631-A98256A-R18-C57),((SA1035X6XB03216-A95623B-R56-C53,SA1035X6XB03216-A95623B-R51-C34),((SA1035X6XB03216-A95623B-R59-C27,((((SA1035X6XB03216-A95623B-R47-C57,(SA1035X6XB03216-A95623B-R52-C27,SA1035X6XB03216-A95623B-R55-C08)),((SA1035X6XB03216-A95623B-R52-C18,SA1035X6XB03216-A95623B-R51-C35),SA1035X6XB03216-A95623B-R52-C19)),((((SA1035X6XB03216-A95623B-R52-C47,SA1035X6XB03216-A95623B-R51-C52),SA1035X6XB03216-A95623B-R48-C63),SA1035X6XB03216-A95623B-R60-C07),SA1035X6XB03216-A95623B-R53-C14)),(SA1035X6XB03216-A95623B-R62-C67,SA1035X6XB03216-A95623B-R53-C68))),((SA1035X6XB03216-A95623B-R51-C24,(SA1035X7XB03502-A98290B-R65-C19,SA1035X7XB03502-A98290B-R47-C11)),SA1035X6XB03216-A95623B-R53-C70)))),(SA1035X8XB03631-A98256A-R18-C68,SA1035X8XB03631-A98253A-R24-C24)),((SA1035X6XB03216-A95623B-R55-C18,(SA1035X8XB03631-A98253A-R19-C16,SA1035X7XB03502-A98251B-R32-C65)),((SA1035X8XB03631-A98256A-R17-C39,SA1035X5XB03021-A95731B-R68-C44),(SA1035X7XB03502-A98290B-R47-C14,SA1035X6XB03216-A95623B-R64-C18)))),((((SA1035X5XB03021-A95731B-R55-C58,(SA1035X8XB03631-A98256A-R12-C09,SA1035X5XB03021-A95731B-R51-C22)),(SA1035X4XB02879-A95646A-R15-C66,SA1035X4XB02879-A95626A-R17-C25)),(((SA1035X8XB03631-A98256A-R04-C27,SA1035X4XB02879-A95626A-R14-C39),(SA1035X8XB03631-A98253A-R20-C07,SA1035X6XB03216-A95623B-R49-C14)),(SA1035X5XB03021-A95731B-R70-C57,SA1035X5XB03021-A95731B-R68-C51))),(((SA1035X7XB03502-A98290B-R47-C28,(SA1035X5XB03021-A95731B-R50-C65,(SA1035X8XB03631-A98256A-R17-C07,SA1035X5XB03021-A95731B-R64-C37))),((SA1035X5XB03021-A95731B-R66-C08,(SA1035X8XB03631-A98256A-R17-C13,SA1035X8XB03631-A98256A-R08-C24)),((SA1035X6XB03216-A95623B-R55-C30,SA1035X5XB03021-A95731B-R55-C17),(SA1035X6XB03216-A95623B-R52-C31,(SA1035X7XB03502-A98290B-R63-C39,SA1035X5XB03021-A95731B-R52-C21))))),(((SA1035X5XB03021-A95731B-R58-C52,((SA1035X5XB03021-A95731B-R63-C44,SA1035X5XB03021-A95731B-R54-C68),(SA1035X5XB03021-A95731B-R55-C63,(SA1035X4XB02879-A95646A-R03-C17,SA1035X4XB02879-A95626A-R08-C48)))),(SA1035X5XB03021-A95731B-R62-C07,SA1035X4XB02879-A95626A-R04-C07)),(((SA1035X5XB03021-A95731B-R62-C30,SA1035X4XB02879-A95626A-R08-C42),(SA1035X5XB03021-A95731B-R51-C13,SA1035X4XB02879-A95646A-R14-C48)),(((SA1035X4XB02879-A95626A-R15-C12,(SA1035X8XB03631-A98256A-R21-C25,SA1035X6XB03216-A95623B-R51-C50)),((((((SA1035X5XB03021-A95731B-R65-C08,SA1035X5XB03021-A95731B-R54-C28),(SA1035X6XB03216-A95623B-R53-C31,SA1035X4XB02879-A95646A-R08-C13)),SA1035X4XB02879-A95626A-R05-C49),(SA1035X4XB02879-A95626A-R06-C61,SA1035X6XB03216-A95623B-R63-C23)),((((SA1035X5XB03021-A95731B-R61-C15,SA1035X5XB03021-A95731B-R52-C07),SA1035X5XB03021-A95731B-R63-C12),(SA1035X6XB03216-A95623B-R59-C46,SA1035X5XB03021-A95731B-R52-C66)),(SA1035X4XB02879-A95626A-R19-C50,((SA1035X5XB03021-A95731B-R53-C49,SA1035X5XB03021-A95731B-R49-C25),(SA1035X5XB03021-A95731B-R54-C54,((SA1035X7XB03502-A98290B-R47-C41,(SA1035X7XB03502-A98290B-R60-C38,((SA1035X7XB03502-A98290B-R46-C41,SA1035X7XB03502-A98290B-R60-C51),SA1035X7XB03502-A98290B-R60-C60))),SA1035X7XB03502-A98290B-R64-C16)))))),((SA1035X5XB03021-A95731B-R61-C09,SA1035X5XB03021-A95731B-R51-C51),(SA1035X5XB03021-A95731B-R63-C49,(SA1035X6XB03216-A95623B-R49-C40,SA1035X6XB03216-A95623B-R49-C16))))),(SA1035X4XB02879-A95646A-R05-C21,(SA1035X5XB03021-A95731B-R65-C50,SA1035X5XB03021-A95731B-R54-C49)))))))),((((SA1035X8XB03631-A98253A-R16-C27,SA1035X4XB02879-A95646A-R08-C48),(((SA1035X5XB03021-A95731B-R52-C53,SA1035X4XB02879-A95646A-R03-C57),(SA1035X8XB03631-A98256A-R08-C34,SA1035X4XB02879-A95626A-R09-C59)),SA1035X7XB03502-A98251B-R34-C49)),((SA1035X8XB03631-A98256A-R08-C48,SA1035X8XB03631-A98256A-R17-C23),((SA1035X8XB03631-A98253A-R20-C43,SA1035X5XB03021-A95731B-R52-C26),(SA1035X8XB03631-A98253A-R18-C54,(((SA1035X5XB03021-A95731B-R66-C17,(((SA1035X6XB03216-A95623B-R47-C14,SA1035X4XB02879-A95646A-R05-C40),(SA1035X4XB02879-A95626A-R16-C57,((((((SA1035X8XB03631-A98256A-R11-C31,SA1035X5XB03021-A95731B-R54-C33),((SA1035X8XB03631-A98253A-R13-C63,SA1035X5XB03021-A95731B-R49-C38),SA1035X6XB03216-A95623B-R52-C25)),(SA1035X8XB03631-A98256A-R09-C17,SA1035X6XB03216-A95623B-R48-C66)),SA1035X7XB03502-A98290B-R68-C49),((SA1035X4XB02879-A95626A-R04-C43,SA1035X6XB03216-A95623B-R53-C15),SA1035X6XB03216-A95623B-R51-C58)),SA1035X6XB03216-A95623B-R49-C52))),SA1035X5XB03021-A95731B-R50-C61)),(SA1035X6XB03216-A95623B-R69-C20,SA1035X5XB03021-A95731B-R65-C17)),(SA1035X7XB03502-A98290B-R49-C46,SA1035X5XB03021-A95731B-R51-C16)))))),(SA1035X8XB03631-A98256A-R16-C34,((SA1035X8XB03631-A98253A-R17-C63,(((((SA1035X5XB03021-A95731B-R68-C68,SA1035X8XB03631-A98256A-R18-C67),((SA1035X8XB03631-A98256A-R24-C35,(SA1035X8XB03631-A98256A-R07-C09,SA1035X8XB03631-A98256A-R24-C39)),(SA1035X8XB03631-A98253A-R20-C68,SA1035X8XB03631-A98253A-R24-C30))),(((SA1035X8XB03631-A98253A-R12-C38,SA1035X8XB03631-A98256A-R17-C50),SA1035X8XB03631-A98256A-R07-C11),((((SA1035X8XB03631-A98253A-R17-C68,(SA1035X8XB03631-A98256A-R16-C55,SA1035X8XB03631-A98256A-R06-C57)),(SA1035X8XB03631-A98256A-R17-C54,((SA1035X8XB03631-A98256A-R08-C56,SA1035X8XB03631-A98256A-R20-C49),SA1035X8XB03631-A98256A-R07-C16))),(SA1035X8XB03631-A98256A-R06-C26,(SA1035X8XB03631-A98256A-R15-C15,SA1035X8XB03631-A98256A-R11-C39))),(SA1035X8XB03631-A98253A-R15-C38,((SA1035X8XB03631-A98253A-R21-C60,SA1035X7XB03502-A98251B-R64-C52),SA1035X8XB03631-A98256A-R25-C37))))),(SA1035X8XB03631-A98256A-R18-C23,SA1035X6XB03216-A95623B-R49-C66)),SA1035X8XB03631-A98256A-R08-C41)),(SA1035X8XB03631-A98256A-R18-C50,SA1035X8XB03631-A98253A-R12-C31))))),((SA1035X7XB03502-A98251B-R66-C37,SA1035X4XB02879-A95626A-R11-C49),SA1035X8XB03631-A98256A-R07-C10))))))),(SA1035X7XB03502-A98251B-R52-C47,SA1035X4XB02879-A95646A-R19-C52)))),SA1035X7XB03502-A98251B-R40-C46),SA1035X4XB02879-A95626A-R15-C56),SA1035X8XB03631-A98253A-R04-C19))))))),(((((((SA1035X5XB03021-A95731B-R70-C14,SA1035X8XB03631-A98253A-R18-C60),(SA1035X8XB03631-A98253A-R23-C12,(SA1035X8XB03631-A98256A-R11-C17,SA1035X7XB03502-A98251B-R67-C44))),(SA1035X8XB03631-A98256A-R16-C22,SA1035X8XB03631-A98253A-R23-C61)),((((SA1035X5XB03021-A95731B-R63-C33,((SA1035X8XB03631-A98253A-R25-C68,SA1035X5XB03021-A95731B-R65-C68),((SA1035X5XB03021-A95731B-R65-C59,SA1035X5XB03021-A95731B-R51-C11),((((SA1035X5XB03021-A95731B-R64-C17,SA1035X5XB03021-A95731B-R49-C33),SA1035X5XB03021-A95731B-R57-C33),(SA1035X7XB03502-A98290B-R53-C16,SA1035X5XB03021-A95731B-R60-C07)),((SA1035X5XB03021-A95731B-R62-C12,SA1035X5XB03021-A95731B-R50-C29),(SA1035X5XB03021-A95731B-R64-C70,(SA1035X5XB03021-A95731B-R61-C60,SA1035X5XB03021-A95731B-R60-C63))))))),SA1035X5XB03021-A95731B-R63-C48),((SA1035X8XB03631-A98256A-R17-C66,SA1035X5XB03021-A95731B-R58-C15),(SA1035X8XB03631-A98256A-R21-C27,SA1035X8XB03631-A98253A-R16-C62))),(SA1035X8XB03631-A98256A-R14-C25,((SA1035X8XB03631-A98256A-R22-C17,SA1035X8XB03631-A98256A-R20-C10),SA1035X8XB03631-A98253A-R06-C21)))),((SA1035X4XB02879-A95646A-R12-C34,SA1035X4XB02879-A95646A-R11-C29),((((SA1035X6XB03216-A95623B-R67-C47,SA1035X6XB03216-A95623B-R54-C36),((SA1035X4XB02879-A95646A-R18-C09,SA1035X4XB02879-A95646A-R08-C38),SA1035X5XB03021-A95731B-R69-C39)),(((SA1035X4XB02879-A95646A-R03-C40,SA1035X4XB02879-A95626A-R18-C32),((SA1035X6XB03216-A95623B-R58-C29,SA1035X4XB02879-A95626A-R16-C45),(SA1035X4XB02879-A95646A-R20-C55,(SA1035X6XB03216-A95623B-R67-C64,SA1035X5XB03021-A95731B-R67-C12)))),(((SA1035X6XB03216-A95623B-R63-C15,SA1035X6XB03216-A95623B-R49-C17),(SA1035X6XB03216-A95623B-R49-C59,SA1035X5XB03021-A95731B-R63-C52)),(SA1035X6XB03216-A95623B-R58-C47,SA1035X4XB02879-A95626A-R19-C22)))),((((SA1035X6XB03216-A95623B-R66-C58,SA1035X6XB03216-A95623B-R66-C45),(SA1035X6XB03216-A95623B-R60-C53,(SA1035X6XB03216-A95623B-R60-C65,SA1035X6XB03216-A95623B-R60-C31))),((((SA1035X6XB03216-A95623B-R59-C40,(SA1035X6XB03216-A95623B-R58-C60,SA1035X6XB03216-A95623B-R50-C44)),(SA1035X6XB03216-A95623B-R60-C42,SA1035X6XB03216-A95623B-R50-C34)),((SA1035X6XB03216-A95623B-R59-C36,(SA1035X6XB03216-A95623B-R47-C50,SA1035X4XB02879-A95646A-R03-C31)),(SA1035X6XB03216-A95623B-R48-C54,(SA1035X6XB03216-A95623B-R50-C52,SA1035X4XB02879-A95646A-R13-C70)))),(SA1035X6XB03216-A95623B-R67-C54,(SA1035X6XB03216-A95623B-R50-C38,SA1035X6XB03216-A95623B-R48-C62)))),((((SA1035X6XB03216-A95623B-R50-C41,(SA1035X6XB03216-A95623B-R49-C38,SA1035X6XB03216-A95623B-R47-C46)),(SA1035X4XB02879-A95646A-R10-C69,(SA1035X4XB02879-A95646A-R03-C26,(SA1035X6XB03216-A95623B-R66-C09,SA1035X4XB02879-A95626A-R15-C29)))),((SA1035X6XB03216-A95623B-R50-C35,SA1035X5XB03021-A95731B-R61-C58),((SA1035X6XB03216-A95623B-R54-C30,SA1035X6XB03216-A95623B-R48-C39),((SA1035X6XB03216-A95623B-R61-C30,(SA1035X6XB03216-A95623B-R66-C60,SA1035X6XB03216-A95623B-R47-C48)),SA1035X6XB03216-A95623B-R48-C32)))),(((SA1035X6XB03216-A95623B-R61-C20,SA1035X6XB03216-A95623B-R50-C46),((SA1035X6XB03216-A95623B-R55-C65,SA1035X4XB02879-A95626A-R03-C37),(SA1035X6XB03216-A95623B-R47-C17,(SA1035X6XB03216-A95623B-R61-C09,SA1035X6XB03216-A95623B-R58-C54)))),(((((SA1035X6XB03216-A95623B-R60-C15,SA1035X6XB03216-A95623B-R58-C35),((SA1035X4XB02879-A95646A-R18-C26,(SA1035X6XB03216-A95623B-R66-C42,SA1035X6XB03216-A95623B-R61-C27)),((SA1035X6XB03216-A95623B-R50-C10,SA1035X6XB03216-A95623B-R48-C37),(SA1035X6XB03216-A95623B-R63-C36,SA1035X6XB03216-A95623B-R47-C39)))),SA1035X6XB03216-A95623B-R62-C68),(SA1035X4XB02879-A95626A-R08-C61,(SA1035X6XB03216-A95623B-R58-C64,SA1035X6XB03216-A95623B-R49-C13))),(((SA1035X6XB03216-A95623B-R67-C16,SA1035X6XB03216-A95623B-R47-C47),(SA1035X6XB03216-A95623B-R48-C40,(SA1035X6XB03216-A95623B-R60-C69,SA1035X6XB03216-A95623B-R60-C14))),((SA1035X6XB03216-A95623B-R50-C21,(SA1035X6XB03216-A95623B-R66-C65,SA1035X6XB03216-A95623B-R52-C68)),((((SA1035X6XB03216-A95623B-R66-C13,(SA1035X6XB03216-A95623B-R61-C29,SA1035X6XB03216-A95623B-R60-C08)),SA1035X6XB03216-A95623B-R55-C69),((((SA1035X6XB03216-A95623B-R59-C50,SA1035X6XB03216-A95623B-R49-C49),SA1035X6XB03216-A95623B-R49-C36),SA1035X6XB03216-A95623B-R50-C20),((SA1035X6XB03216-A95623B-R64-C30,SA1035X6XB03216-A95623B-R61-C13),(SA1035X6XB03216-A95623B-R49-C27,(SA1035X6XB03216-A95623B-R50-C23,SA1035X6XB03216-A95623B-R48-C45))))),((((((SA1035X6XB03216-A95623B-R49-C39,SA1035X6XB03216-A95623B-R50-C09),SA1035X6XB03216-A95623B-R50-C63),SA1035X6XB03216-A95623B-R62-C35),(((SA1035X6XB03216-A95623B-R54-C33,SA1035X4XB02879-A95626A-R03-C31),(SA1035X6XB03216-A95623B-R63-C30,SA1035X6XB03216-A95623B-R51-C20)),((SA1035X6XB03216-A95623B-R62-C13,SA1035X6XB03216-A95623B-R62-C26),SA1035X6XB03216-A95623B-R56-C22))),(SA1035X6XB03216-A95623B-R61-C42,SA1035X6XB03216-A95623B-R49-C30)),(SA1035X6XB03216-A95623B-R62-C07,((SA1035X6XB03216-A95623B-R67-C13,SA1035X6XB03216-A95623B-R50-C66),(SA1035X6XB03216-A95623B-R53-C55,SA1035X6XB03216-A95623B-R49-C09)))))))))))))),((((SA1035X5XB03021-A95731B-R68-C25,SA1035X4XB02879-A95646A-R09-C20),(SA1035X6XB03216-A95623B-R47-C40,SA1035X6XB03216-A95623B-R47-C20)),((SA1035X8XB03631-A98256A-R07-C38,SA1035X4XB02879-A95646A-R13-C10),(SA1035X5XB03021-A95731B-R59-C33,(SA1035X6XB03216-A95623B-R58-C34,SA1035X5XB03021-A95731B-R70-C23)))),((SA1035X4XB02879-A95646A-R08-C40,SA1035X5XB03021-A95731B-R66-C68),SA1035X6XB03216-A95623B-R58-C28))),((SA1035X5XB03021-A95731B-R68-C70,SA1035X4XB02879-A95646A-R11-C27),(SA1035X7XB03502-A98251B-R57-C68,SA1035X6XB03216-A95623B-R68-C27)))),(((SA1035X6XB03216-A95623B-R58-C42,SA1035X4XB02879-A95646A-R04-C20),(SA1035X6XB03216-A95623B-R65-C47,SA1035X5XB03021-A95731B-R63-C61)),SA1035X4XB02879-A95626A-R16-C68)),(((SA1035X5XB03021-A95731B-R62-C69,SA1035X4XB02879-A95626A-R17-C67),(((SA1035X5XB03021-A95731B-R60-C22,(SA1035X8XB03631-A98256A-R17-C57,SA1035X7XB03502-A98251B-R68-C46)),(SA1035X5XB03021-A95731B-R60-C39,SA1035X5XB03021-A95731B-R60-C09)),((((SA1035X5XB03021-A95731B-R69-C70,((SA1035X4XB02879-A95646A-R03-C50,SA1035X4XB02879-A95626A-R14-C36),(SA1035X7XB03502-A98290B-R62-C60,(SA1035X5XB03021-A95731B-R63-C59,(SA1035X5XB03021-A95731B-R62-C41,(SA1035X6XB03216-A95623B-R55-C64,SA1035X5XB03021-A95731B-R61-C57)))))),SA1035X7XB03502-A98251B-R35-C54),(SA1035X6XB03216-A95623B-R70-C08,SA1035X5XB03021-A95731B-R59-C67)),((((SA1035X5XB03021-A95731B-R61-C61,SA1035X5XB03021-A95731B-R51-C24),(SA1035X7XB03502-A98251B-R48-C47,SA1035X4XB02879-A95626A-R16-C43)),(SA1035X5XB03021-A95731B-R60-C48,SA1035X4XB02879-A95646A-R06-C27)),(SA1035X5XB03021-A95731B-R68-C29,SA1035X8XB03631-A98256A-R16-C16))))),((((SA1035X6XB03216-A95623B-R60-C70,SA1035X6XB03216-A95623B-R60-C54),(SA1035X4XB02879-A95646A-R03-C43,(SA1035X7XB03502-A98251B-R68-C61,SA1035X5XB03021-A95731B-R54-C36))),((SA1035X6XB03216-A95623B-R65-C17,SA1035X4XB02879-A95646A-R11-C50),(SA1035X8XB03631-A98253A-R24-C13,SA1035X6XB03216-A95623B-R47-C51))),(SA1035X5XB03021-A95731B-R70-C18,SA1035X4XB02879-A95626A-R17-C38)))))),((((SA1035X4XB02879-A95646A-R15-C16,SA1035X4XB02879-A95646A-R11-C10),(SA1035X4XB02879-A95646A-R12-C46,SA1035X4XB02879-A95646A-R11-C52)),(SA1035X4XB02879-A95646A-R16-C65,(SA1035X5XB03021-A95731B-R70-C27,SA1035X4XB02879-A95646A-R11-C31))),((((SA1035X8XB03631-A98253A-R25-C61,SA1035X4XB02879-A95646A-R07-C66),((SA1035X5XB03021-A95731B-R67-C33,SA1035X4XB02879-A95646A-R05-C09),(SA1035X4XB02879-A95646A-R06-C34,(SA1035X4XB02879-A95646A-R10-C61,SA1035X4XB02879-A95626A-R14-C38)))),(((SA1035X8XB03631-A98256A-R15-C52,SA1035X4XB02879-A95646A-R11-C20),(SA1035X5XB03021-A95731B-R63-C45,SA1035X4XB02879-A95646A-R07-C52)),SA1035X4XB02879-A95626A-R17-C33)),(((SA1035X4XB02879-A95626A-R18-C45,(SA1035X4XB02879-A95646A-R08-C53,SA1035X4XB02879-A95626A-R19-C18)),(SA1035X4XB02879-A95646A-R05-C19,(SA1035X7XB03502-A98251B-R61-C68,SA1035X4XB02879-A95646A-R20-C59))),((((SA1035X8XB03631-A98256A-R25-C20,SA1035X4XB02879-A95646A-R18-C23),(SA1035X5XB03021-A95731B-R68-C53,SA1035X4XB02879-A95646A-R07-C48)),(((SA1035X8XB03631-A98253A-R07-C45,SA1035X5XB03021-A95731B-R67-C45),(SA1035X8XB03631-A98253A-R22-C33,SA1035X4XB02879-A95646A-R11-C33)),(SA1035X8XB03631-A98256A-R22-C55,SA1035X8XB03631-A98253A-R23-C52))),((((SA1035X8XB03631-A98256A-R25-C53,SA1035X4XB02879-A95646A-R19-C25),(SA1035X7XB03502-A98251B-R39-C44,SA1035X4XB02879-A95646A-R09-C11)),(SA1035X4XB02879-A95646A-R14-C53,(SA1035X4XB02879-A95646A-R08-C18,(SA1035X4XB02879-A95646A-R08-C36,(SA1035X6XB03216-A95623B-R55-C19,SA1035X4XB02879-A95646A-R12-C38))))),((((((SA1035X5XB03021-A95731B-R62-C31,(SA1035X5XB03021-A95731B-R61-C41,SA1035X4XB02879-A95626A-R12-C63)),((SA1035X8XB03631-A98256A-R18-C14,((SA1035X7XB03502-A98251B-R36-C56,(SA1035X7XB03502-A98290B-R65-C15,SA1035X7XB03502-A98290B-R49-C62)),(SA1035X7XB03502-A98290B-R67-C24,SA1035X7XB03502-A98290B-R61-C38))),(SA1035X4XB02879-A95626A-R03-C44,(SA1035X6XB03216-A95623B-R67-C39,SA1035X4XB02879-A95626A-R14-C08)))),(SA1035X8XB03631-A98253A-R24-C42,SA1035X7XB03502-A98251B-R50-C65)),(SA1035X4XB02879-A95646A-R12-C36,SA1035X8XB03631-A98253A-R07-C33)),(SA1035X8XB03631-A98253A-R23-C34,SA1035X7XB03502-A98251B-R38-C65)),(SA1035X4XB02879-A95646A-R03-C46,(SA1035X7XB03502-A98251B-R35-C49,((SA1035X8XB03631-A98256A-R15-C29,SA1035X8XB03631-A98253A-R17-C14),(SA1035X8XB03631-A98253A-R19-C21,SA1035X7XB03502-A98251B-R38-C57))))))))))),((SA1035X5XB03021-A95731B-R68-C59,SA1035X4XB02879-A95646A-R03-C54),(SA1035X4XB02879-A95626A-R16-C36,(SA1035X4XB02879-A95646A-R13-C56,SA1035X4XB02879-A95626A-R18-C55)))),((SA1035X4XB02879-A95646A-R19-C60,SA1035X4XB02879-A95646A-R03-C30),((SA1035X4XB02879-A95646A-R20-C67,SA1035X4XB02879-A95646A-R20-C63),(SA1035X5XB03021-A95731B-R61-C38,SA1035X4XB02879-A95626A-R15-C38)))),(((SA1035X5XB03021-A95731B-R67-C52,(SA1035X6XB03216-A95623B-R67-C41,SA1035X4XB02879-A95646A-R11-C22)),SA1035X4XB02879-A95646A-R08-C56),(SA1035X5XB03021-A95731B-R62-C33,(SA1035X6XB03216-A95623B-R47-C62,SA1035X4XB02879-A95646A-R08-C60)))),(SA1035X4XB02879-A95646A-R09-C30,SA1035X4XB02879-A95646A-R04-C29)),(SA1035X7XB03502-A98251B-R67-C68,SA1035X4XB02879-A95646A-R08-C16)),(((SA1035X6XB03216-A95623B-R50-C59,(SA1035X6XB03216-A95623B-R66-C53,SA1035X4XB02879-A95646A-R16-C32)),(SA1035X8XB03631-A98253A-R12-C53,SA1035X4XB02879-A95646A-R20-C09)),((SA1035X4XB02879-A95646A-R05-C18,SA1035X6XB03216-A95623B-R59-C56),SA1035X4XB02879-A95646A-R12-C15))),SA1035X4XB02879-A95646A-R04-C27,SA1035X4XB02879-A95626A-R17-C45)
