# Supplementary material for: A zero-agnostic model for copy number evolution in cancer
Source: PLoS Comput Biol. 2023 Nov 9;19(11):e1011590. doi: 10.1371/journal.pcbi.1011590 (PMC10662746; doi:10.1371/journal.pcbi.1011590)
Supplement: S1 Data — Twenty-eight patient copy number phylogenies (Newick) inferred by Sitka and Lazac on single-cell sequencing of human breast and ovarian tumor samples. (ZIP) [file pcbi.1011590.s002.zip › supp_data/trees/lazac/SA535_hscn_tree.newick]

(((((((((((((((((((((((SA535X7XB03448-A108870A-R25-C23,(SA535X7XB03448-A108870A-R15-C16,SA535X7XB03448-A108870A-R12-C34)),SA535X7XB03448-A108870A-R04-C43),(SA535X7XB03448-A108870A-R04-C29,SA535X7XB03448-A108870A-R04-C27)),((((((SA535X7XB03448-A108870A-R19-C43,(SA535X7XB03448-A108870A-R24-C39,SA535X6XB03099-A98285A-R06-C54)),(SA535X6XB03099-A98285A-R20-C45,(SA535X6XB03099-A98285A-R27-C52,SA535X5XB02895-A96233A-R10-C53))),((SA535X7XB03448-A108870A-R20-C09,SA535X7XB03448-A108870A-R19-C30),(SA535X7XB03448-A108870A-R23-C11,SA535X7XB03448-A108870A-R17-C39))),((((((SA535X7XB03448-A108870A-R20-C62,(SA535X7XB03448-A108870A-R26-C10,SA535X7XB03448-A108870A-R20-C07)),((SA535X7XB03448-A108870A-R17-C57,(SA535X7XB03448-A108870A-R11-C43,(SA535X7XB03448-A108870A-R03-C58,(SA535X7XB03448-A108870A-R15-C41,SA535X7XB03448-A108870A-R03-C40)))),(SA535X8XB03664-A108759B-R52-C45,SA535X7XB03448-A108870A-R12-C39))),(((SA535X8XB03664-A108759B-R66-C19,SA535X8XB03664-A108759B-R64-C09),(((((SA535X6XB03099-A98285A-R19-C55,(SA535X7XB03448-A108870A-R03-C38,(SA535X8XB03664-A108759B-R70-C36,SA535X7XB03448-A108870A-R13-C53))),SA535X7XB03448-A108870A-R20-C51),SA535X7XB03448-A108870A-R21-C17),((SA535X6XB03099-A98285A-R22-C27,SA535X6XB03099-A98285A-R15-C12),(SA535X8XB03664-A108759B-R51-C55,SA535X6XB03099-A98285A-R13-C55))),SA535X6XB03099-A98285A-R26-C38)),(SA535X7XB03448-A108870A-R20-C68,(SA535X8XB03664-A108759B-R45-C48,(SA535X7XB03448-A108870A-R06-C16,SA535X6XB03099-A98285A-R08-C38))))),(((SA535X7XB03448-A108870A-R08-C44,SA535X7XB03448-A108870A-R05-C40),(((SA535X7XB03448-A108870A-R19-C69,(SA535X8XB03664-A108759B-R54-C52,SA535X7XB03448-A108870A-R07-C45)),(SA535X7XB03448-A108870A-R15-C10,SA535X7XB03448-A108870A-R09-C43)),(((SA535X7XB03448-A108870A-R17-C68,SA535X7XB03448-A108870A-R16-C38),(SA535X8XB03664-A108759B-R49-C25,SA535X7XB03448-A108870A-R19-C50)),(SA535X7XB03448-A108870A-R20-C64,(SA535X7XB03448-A108870A-R21-C44,(SA535X8XB03664-A108759B-R65-C38,SA535X7XB03448-A108870A-R14-C39)))))),(SA535X7XB03448-A108870A-R16-C55,(SA535X7XB03448-A108870A-R17-C49,(SA535X8XB03664-A108759B-R46-C41,SA535X7XB03448-A108870A-R14-C14))))),((((SA535X7XB03448-A108870A-R11-C23,(SA535X7XB03448-A108870A-R08-C08,(SA535X7XB03448-A108870A-R17-C60,SA535X7XB03448-A108870A-R14-C43))),(SA535X7XB03448-A108870A-R08-C52,SA535X6XB03099-A98285A-R10-C63)),((SA535X7XB03448-A108870A-R10-C14,SA535X7XB03448-A108870A-R12-C35),SA535X8XB03664-A108759B-R48-C46)),(((SA535X7XB03448-A108870A-R19-C41,SA535X7XB03448-A108870A-R11-C38),(SA535X7XB03448-A108870A-R16-C24,(((SA535X7XB03448-A108870A-R10-C43,SA535X7XB03448-A108870A-R09-C26),(SA535X8XB03664-A108759B-R55-C43,SA535X7XB03448-A108870A-R19-C11)),SA535X7XB03448-A108870A-R28-C20))),(SA535X8XB03664-A108759B-R69-C27,SA535X7XB03448-A108870A-R06-C28)),(((SA535X8XB03664-A108759B-R49-C46,(SA535X7XB03448-A108870A-R13-C49,SA535X7XB03448-A108870A-R08-C32)),(SA535X7XB03448-A108870A-R24-C32,(SA535X7XB03448-A108870A-R15-C64,SA535X7XB03448-A108870A-R09-C66))),((SA535X7XB03448-A108870A-R05-C63,(SA535X7XB03448-A108870A-R14-C09,(SA535X7XB03448-A108870A-R14-C12,SA535X7XB03448-A108870A-R12-C26))),(SA535X8XB03664-A108759B-R46-C37,(SA535X7XB03448-A108870A-R04-C33,(SA535X8XB03664-A108759B-R47-C39,SA535X7XB03448-A108870A-R12-C12))),(SA535X7XB03448-A108870A-R15-C26,SA535X7XB03448-A108870A-R14-C15))))),((((SA535X8XB03664-A108759B-R65-C60,SA535X9XB03776-A118845B-R48-C27),SA535X7XB03448-A108870A-R15-C44),(SA535X8XB03664-A108759B-R68-C66,SA535X7XB03448-A108870A-R16-C59)),((SA535X8XB03664-A108759B-R56-C63,(SA535X7XB03448-A108870A-R11-C39,SA535X7XB03448-A108870A-R03-C62)),((SA535X7XB03448-A108870A-R06-C44,SA535X7XB03448-A108870A-R30-C55),SA535X8XB03664-A108759B-R46-C52))))),((((((SA535X7XB03448-A108870A-R16-C57,SA535X7XB03448-A108870A-R04-C08),(SA535X7XB03448-A108870A-R19-C13,SA535X7XB03448-A108870A-R03-C08)),(SA535X7XB03448-A108870A-R06-C08,((SA535X6XB03099-A98285A-R24-C37,SA535X7XB03448-A108870A-R10-C68),SA535X7XB03448-A108870A-R17-C27))),(((((SA535X8XB03664-A108759B-R56-C43,SA535X8XB03664-A108759B-R51-C48),SA535X8XB03664-A108759B-R48-C62),(SA535X7XB03448-A108870A-R15-C45,SA535X7XB03448-A108870A-R10-C42)),(SA535X7XB03448-A108870A-R23-C40,SA535X7XB03448-A108870A-R11-C70)),(SA535X7XB03448-A108870A-R15-C43,(SA535X7XB03448-A108870A-R20-C12,(SA535X7XB03448-A108870A-R14-C19,SA535X7XB03448-A108870A-R05-C66))))),(((SA535X8XB03664-A108759B-R64-C56,SA535X7XB03448-A108870A-R15-C66),((SA535X8XB03664-A108759B-R68-C32,SA535X7XB03448-A108870A-R05-C56),((SA535X8XB03664-A108759B-R68-C64,SA535X7XB03448-A108870A-R26-C09),(SA535X8XB03664-A108759B-R66-C15,(SA535X7XB03448-A108870A-R08-C35,SA535X7XB03448-A108870A-R05-C12))))),((((SA535X7XB03448-A108870A-R18-C70,SA535X7XB03448-A108870A-R09-C39),SA535X7XB03448-A108870A-R26-C45),((SA535X7XB03448-A108870A-R10-C39,SA535X7XB03448-A108870A-R05-C69),((SA535X7XB03448-A108870A-R16-C42,SA535X7XB03448-A108870A-R14-C11),(SA535X6XB03099-A98285A-R22-C35,(SA535X7XB03448-A108870A-R10-C62,SA535X7XB03448-A108870A-R06-C19))))),(SA535X8XB03664-A108759B-R45-C44,SA535X7XB03448-A108870A-R22-C43)))),((SA535X7XB03448-A108870A-R13-C58,(SA535X7XB03448-A108870A-R21-C68,SA535X7XB03448-A108870A-R21-C30)),(SA535X7XB03448-A108870A-R24-C64,SA535X7XB03448-A108870A-R24-C48)))),((((((SA535X7XB03448-A108870A-R18-C28,(SA535X8XB03664-A108759B-R49-C56,SA535X7XB03448-A108870A-R17-C30)),((SA535X7XB03448-A108870A-R06-C43,SA535X7XB03448-A108870A-R05-C31),((SA535X7XB03448-A108870A-R18-C48,SA535X5XB02895-A96233A-R08-C22),SA535X7XB03448-A108870A-R09-C37))),(SA535X7XB03448-A108870A-R29-C20,SA535X7XB03448-A108870A-R14-C66)),((((SA535X7XB03448-A108870A-R22-C13,SA535X7XB03448-A108870A-R22-C10),(SA535X7XB03448-A108870A-R20-C17,SA535X7XB03448-A108870A-R12-C51)),SA535X7XB03448-A108870A-R12-C33),(((SA535X7XB03448-A108870A-R13-C66,SA535X7XB03448-A108870A-R05-C19),SA535X7XB03448-A108870A-R04-C17),SA535X7XB03448-A108870A-R28-C24))),(((((((((SA535X6XB03099-A98285A-R15-C36,SA535X5XB02895-A96233A-R07-C64),(SA535X6XB03099-A98285A-R28-C44,SA535X6XB03099-A98285A-R16-C11)),(((SA535X6XB03099-A98285A-R24-C17,(SA535X6XB03099-A98285A-R20-C09,SA535X6XB03099-A98285A-R14-C20)),SA535X6XB03099-A98285A-R05-C15),((SA535X6XB03099-A98285A-R08-C16,((SA535X6XB03099-A98285A-R10-C15,SA535X6XB03099-A98285A-R05-C21),(((SA535X6XB03099-A98285A-R10-C24,SA535X6XB03099-A98285A-R06-C29),(SA535X6XB03099-A98285A-R19-C17,(SA535X6XB03099-A98285A-R05-C11,((SA535X6XB03099-A98285A-R12-C07,SA535X6XB03099-A98285A-R08-C19),((SA535X6XB03099-A98285A-R11-C15,SA535X6XB03099-A98285A-R10-C09),(((SA535X6XB03099-A98285A-R15-C17,SA535X6XB03099-A98285A-R15-C11),SA535X6XB03099-A98285A-R07-C14),SA535X6XB03099-A98285A-R08-C14)))))),SA535X6XB03099-A98285A-R09-C27))),(SA535X6XB03099-A98285A-R23-C27,SA535X6XB03099-A98285A-R14-C14)))),((SA535X6XB03099-A98285A-R10-C08,SA535X6XB03099-A98285A-R11-C16),SA535X6XB03099-A98285A-R10-C14)),(((SA535X8XB03664-A108759B-R69-C60,(SA535X6XB03099-A98285A-R21-C14,SA535X6XB03099-A98285A-R11-C49)),(SA535X7XB03448-A108870A-R05-C49,SA535X6XB03099-A98285A-R06-C59)),(SA535X7XB03448-A108870A-R07-C43,SA535X6XB03099-A98285A-R22-C62))),((SA535X8XB03664-A108759B-R70-C35,(SA535X7XB03448-A108870A-R27-C55,SA535X7XB03448-A108870A-R11-C22)),((SA535X7XB03448-A108870A-R09-C55,SA535X7XB03448-A108870A-R03-C23),(SA535X7XB03448-A108870A-R16-C37,(SA535X7XB03448-A108870A-R15-C56,SA535X7XB03448-A108870A-R03-C59))))),(SA535X7XB03448-A108870A-R16-C46,SA535X7XB03448-A108870A-R14-C46)),(SA535X7XB03448-A108870A-R21-C38,SA535X7XB03448-A108870A-R20-C52)),(((SA535X8XB03664-A108759B-R52-C53,SA535X7XB03448-A108870A-R08-C31),(SA535X8XB03664-A108759B-R64-C45,SA535X7XB03448-A108870A-R18-C30)),(((SA535X7XB03448-A108870A-R15-C68,((SA535X7XB03448-A108870A-R18-C10,SA535X7XB03448-A108870A-R16-C64),(SA535X7XB03448-A108870A-R09-C63,SA535X6XB03099-A98285A-R18-C70))),SA535X7XB03448-A108870A-R07-C70),(((SA535X8XB03664-A108759B-R61-C65,SA535X7XB03448-A108870A-R09-C20),SA535X8XB03664-A108759B-R66-C12),((SA535X7XB03448-A108870A-R30-C69,SA535X6XB03099-A98285A-R09-C55),(SA535X7XB03448-A108870A-R19-C07,SA535X7XB03448-A108870A-R16-C07))))))),(((((((SA535X7XB03448-A108870A-R11-C30,SA535X7XB03448-A108870A-R08-C60),(SA535X7XB03448-A108870A-R08-C39,(SA535X8XB03664-A108759B-R68-C45,SA535X7XB03448-A108870A-R15-C39))),((((SA535X8XB03664-A108759B-R49-C41,(SA535X6XB03099-A98285A-R06-C70,(SA535X8XB03664-A108759B-R66-C20,SA535X7XB03448-A108870A-R25-C35))),((SA535X7XB03448-A108870A-R11-C09,SA535X7XB03448-A108870A-R06-C23),(SA535X7XB03448-A108870A-R23-C15,SA535X7XB03448-A108870A-R03-C51))),(((SA535X7XB03448-A108870A-R22-C27,(SA535X8XB03664-A108759B-R49-C20,SA535X7XB03448-A108870A-R06-C37)),SA535X7XB03448-A108870A-R14-C54),(SA535X7XB03448-A108870A-R24-C49,SA535X7XB03448-A108870A-R12-C38))),((((SA535X7XB03448-A108870A-R15-C34,SA535X7XB03448-A108870A-R09-C50),(((SA535X7XB03448-A108870A-R20-C15,SA535X7XB03448-A108870A-R09-C23),(SA535X6XB03099-A98285A-R11-C36,(SA535X7XB03448-A108870A-R17-C58,(SA535X7XB03448-A108870A-R13-C46,SA535X6XB03099-A98285A-R28-C11)))),(SA535X7XB03448-A108870A-R17-C54,SA535X7XB03448-A108870A-R17-C22))),(((((SA535X7XB03448-A108870A-R14-C35,SA535X7XB03448-A108870A-R13-C44),SA535X7XB03448-A108870A-R11-C10),SA535X7XB03448-A108870A-R06-C63),(((SA535X7XB03448-A108870A-R09-C32,SA535X6XB03099-A98285A-R07-C43),((((SA535X6XB03099-A98285A-R11-C48,SA535X6XB03099-A98285A-R13-C38),SA535X6XB03099-A98285A-R07-C54),SA535X6XB03099-A98285A-R21-C59),SA535X7XB03448-A108870A-R18-C09)),(((((SA535X8XB03664-A108759B-R49-C42,SA535X6XB03099-A98285A-R13-C63),(SA535X7XB03448-A108870A-R18-C64,SA535X7XB03448-A108870A-R15-C25)),(SA535X7XB03448-A108870A-R06-C60,SA535X7XB03448-A108870A-R05-C18)),((((SA535X8XB03664-A108759B-R65-C12,(SA535X7XB03448-A108870A-R18-C15,SA535X5XB02895-A96233A-R07-C18)),SA535X7XB03448-A108870A-R05-C50),(SA535X7XB03448-A108870A-R08-C47,(SA535X7XB03448-A108870A-R08-C28,SA535X7XB03448-A108870A-R07-C14))),((SA535X7XB03448-A108870A-R08-C64,SA535X7XB03448-A108870A-R11-C44),(SA535X9XB03776-A118845B-R45-C37,SA535X7XB03448-A108870A-R05-C23)))),(SA535X7XB03448-A108870A-R16-C44,(((SA535X7XB03448-A108870A-R05-C09,(SA535X7XB03448-A108870A-R18-C13,SA535X7XB03448-A108870A-R05-C15)),SA535X5XB02895-A96233A-R11-C38),SA535X7XB03448-A108870A-R10-C13)))),(((SA535X7XB03448-A108870A-R15-C67,SA535X7XB03448-A108870A-R12-C48),((SA535X6XB03099-A98285A-R10-C60,(SA535X7XB03448-A108870A-R10-C16,SA535X7XB03448-A108870A-R09-C47)),(((SA535X8XB03664-A108759B-R46-C42,SA535X7XB03448-A108870A-R08-C48),SA535X7XB03448-A108870A-R23-C29),((((SA535X8XB03664-A108759B-R65-C07,SA535X7XB03448-A108870A-R05-C21),(SA535X7XB03448-A108870A-R14-C49,SA535X7XB03448-A108870A-R08-C68)),SA535X7XB03448-A108870A-R20-C32),(SA535X7XB03448-A108870A-R06-C13,SA535X7XB03448-A108870A-R05-C41))))),(((((SA535X7XB03448-A108870A-R04-C68,SA535X5XB02895-A96233A-R12-C49),(SA535X7XB03448-A108870A-R10-C11,SA535X7XB03448-A108870A-R07-C16)),((SA535X8XB03664-A108759B-R63-C18,SA535X7XB03448-A108870A-R06-C15),(SA535X8XB03664-A108759B-R64-C25,SA535X7XB03448-A108870A-R05-C47))),(SA535X7XB03448-A108870A-R12-C69,(SA535X6XB03099-A98285A-R27-C24,(SA535X7XB03448-A108870A-R15-C47,SA535X7XB03448-A108870A-R14-C51)))),((SA535X7XB03448-A108870A-R27-C14,SA535X7XB03448-A108870A-R14-C69),(SA535X8XB03664-A108759B-R59-C62,SA535X7XB03448-A108870A-R06-C58))),((((SA535X8XB03664-A108759B-R51-C37,SA535X7XB03448-A108870A-R10-C67),(SA535X6XB03099-A98285A-R19-C21,SA535X6XB03099-A98285A-R07-C68)),((((SA535X6XB03099-A98285A-R05-C38,SA535X5XB02895-A96233A-R14-C50),SA535X5XB02895-A96233A-R05-C33),SA535X5XB02895-A96233A-R10-C36),(SA535X6XB03099-A98285A-R22-C12,SA535X6XB03099-A98285A-R13-C32))),(SA535X7XB03448-A108870A-R17-C17,SA535X7XB03448-A108870A-R14-C61)))),(((((SA535X7XB03448-A108870A-R27-C43,SA535X7XB03448-A108870A-R04-C54),((SA535X7XB03448-A108870A-R22-C42,SA535X7XB03448-A108870A-R17-C37),(SA535X7XB03448-A108870A-R17-C32,SA535X7XB03448-A108870A-R10-C61))),(SA535X9XB03776-A118845B-R53-C68,SA535X7XB03448-A108870A-R16-C14)),(SA535X7XB03448-A108870A-R11-C52,SA535X7XB03448-A108870A-R05-C59)),(((SA535X7XB03448-A108870A-R29-C30,SA535X7XB03448-A108870A-R07-C46),((SA535X8XB03664-A108759B-R69-C63,(SA535X5XB02895-A96233A-R11-C46,SA535X5XB02895-A96233A-R09-C15)),((SA535X6XB03099-A98285A-R18-C41,(SA535X6XB03099-A98285A-R14-C48,((((SA535X5XB02895-A96233A-R08-C32,SA535X5XB02895-A96233A-R12-C50),SA535X5XB02895-A96233A-R08-C37),SA535X5XB02895-A96233A-R08-C41),((SA535X5XB02895-A96233A-R05-C63,(SA535X5XB02895-A96233A-R06-C42,SA535X5XB02895-A96233A-R04-C70)),(SA535X5XB02895-A96233A-R08-C10,((SA535X5XB02895-A96233A-R11-C22,SA535X5XB02895-A96233A-R05-C17),((((SA535X5XB02895-A96233A-R08-C35,SA535X5XB02895-A96233A-R05-C66),(SA535X5XB02895-A96233A-R08-C64,SA535X5XB02895-A96233A-R05-C46)),SA535X5XB02895-A96233A-R05-C64),SA535X5XB02895-A96233A-R08-C55))))))),(SA535X6XB03099-A98285A-R06-C60,(SA535X5XB02895-A96233A-R09-C44,SA535X5XB02895-A96233A-R04-C49))))),(SA535X7XB03448-A108870A-R14-C48,(SA535X7XB03448-A108870A-R12-C31,SA535X7XB03448-A108870A-R06-C24)))))),((((SA535X7XB03448-A108870A-R21-C20,SA535X7XB03448-A108870A-R15-C33),((SA535X7XB03448-A108870A-R16-C63,((SA535X7XB03448-A108870A-R14-C34,SA535X7XB03448-A108870A-R05-C58),(SA535X7XB03448-A108870A-R11-C27,SA535X7XB03448-A108870A-R11-C16))),((SA535X8XB03664-A108759B-R67-C57,SA535X7XB03448-A108870A-R13-C21),(SA535X7XB03448-A108870A-R19-C37,SA535X6XB03099-A98285A-R22-C46)))),(((SA535X7XB03448-A108870A-R06-C33,(SA535X7XB03448-A108870A-R13-C07,SA535X7XB03448-A108870A-R05-C60)),(SA535X5XB02895-A96233A-R13-C18,(SA535X8XB03664-A108759B-R46-C48,SA535X7XB03448-A108870A-R09-C21))),(((SA535X7XB03448-A108870A-R06-C50,SA535X6XB03099-A98285A-R13-C59),(SA535X8XB03664-A108759B-R46-C20,SA535X6XB03099-A98285A-R16-C07)),(((SA535X6XB03099-A98285A-R10-C38,((SA535X6XB03099-A98285A-R05-C70,SA535X6XB03099-A98285A-R09-C69),SA535X6XB03099-A98285A-R27-C11)),((SA535X7XB03448-A108870A-R18-C12,SA535X6XB03099-A98285A-R10-C30),(SA535X7XB03448-A108870A-R18-C66,SA535X7XB03448-A108870A-R08-C16))),(SA535X8XB03664-A108759B-R48-C64,SA535X6XB03099-A98285A-R27-C15))))),(((SA535X7XB03448-A108870A-R18-C42,(SA535X7XB03448-A108870A-R08-C43,SA535X7XB03448-A108870A-R05-C35)),(SA535X8XB03664-A108759B-R65-C36,SA535X7XB03448-A108870A-R13-C69)),((SA535X8XB03664-A108759B-R63-C47,(SA535X7XB03448-A108870A-R14-C27,SA535X7XB03448-A108870A-R10-C29)),(((SA535X7XB03448-A108870A-R16-C68,SA535X7XB03448-A108870A-R05-C67),((SA535X7XB03448-A108870A-R08-C55,SA535X7XB03448-A108870A-R06-C41),(SA535X7XB03448-A108870A-R16-C15,SA535X7XB03448-A108870A-R14-C20))),SA535X8XB03664-A108759B-R67-C56))))))),((SA535X5XB02895-A96233A-R10-C20,(SA535X8XB03664-A108759B-R66-C37,(((SA535X5XB02895-A96233A-R15-C33,(SA535X7XB03448-A108870A-R21-C59,SA535X6XB03099-A98285A-R07-C31)),SA535X6XB03099-A98285A-R13-C17),SA535X7XB03448-A108870A-R30-C50))),(SA535X7XB03448-A108870A-R26-C54,SA535X7XB03448-A108870A-R10-C09))),((SA535X6XB03099-A98285A-R17-C62,(SA535X7XB03448-A108870A-R17-C40,(SA535X7XB03448-A108870A-R10-C21,SA535X7XB03448-A108870A-R04-C41))),SA535X7XB03448-A108870A-R17-C64)),(((((((((SA535X7XB03448-A108870A-R13-C13,(SA535X7XB03448-A108870A-R13-C16,SA535X7XB03448-A108870A-R09-C48)),(SA535X6XB03099-A98285A-R19-C51,(SA535X7XB03448-A108870A-R07-C37,SA535X7XB03448-A108870A-R06-C14))),(SA535X7XB03448-A108870A-R15-C23,SA535X6XB03099-A98285A-R16-C70),((SA535X7XB03448-A108870A-R08-C07,SA535X7XB03448-A108870A-R05-C28),(SA535X8XB03664-A108759B-R66-C39,(SA535X7XB03448-A108870A-R19-C27,SA535X7XB03448-A108870A-R05-C10)))),(((SA535X7XB03448-A108870A-R19-C58,SA535X7XB03448-A108870A-R18-C49),(SA535X7XB03448-A108870A-R07-C56,(SA535X7XB03448-A108870A-R05-C16,SA535X7XB03448-A108870A-R05-C08))),(SA535X8XB03664-A108759B-R48-C26,SA535X8XB03664-A108759B-R47-C57))),((((SA535X7XB03448-A108870A-R12-C43,SA535X5XB02895-A96233A-R10-C08),SA535X7XB03448-A108870A-R14-C13),((SA535X8XB03664-A108759B-R48-C52,(SA535X5XB02895-A96233A-R05-C14,SA535X5XB02895-A96233A-R04-C46)),SA535X7XB03448-A108870A-R12-C30)),(((SA535X9XB03776-A118845B-R51-C46,SA535X5XB02895-A96233A-R06-C41),SA535X7XB03448-A108870A-R10-C41),(SA535X7XB03448-A108870A-R05-C32,(SA535X7XB03448-A108870A-R11-C26,SA535X7XB03448-A108870A-R10-C66))))),(SA535X7XB03448-A108870A-R04-C52,SA535X5XB02895-A96233A-R06-C20)),((SA535X7XB03448-A108870A-R19-C47,(SA535X7XB03448-A108870A-R24-C50,SA535X7XB03448-A108870A-R06-C12)),((SA535X8XB03664-A108759B-R65-C46,SA535X6XB03099-A98285A-R06-C36),(SA535X6XB03099-A98285A-R22-C61,(SA535X7XB03448-A108870A-R11-C34,SA535X7XB03448-A108870A-R03-C43))))),(SA535X7XB03448-A108870A-R21-C09,SA535X7XB03448-A108870A-R14-C63)),(((SA535X7XB03448-A108870A-R18-C23,SA535X7XB03448-A108870A-R15-C59),(SA535X8XB03664-A108759B-R47-C43,SA535X7XB03448-A108870A-R08-C66)),((SA535X7XB03448-A108870A-R15-C14,SA535X7XB03448-A108870A-R09-C24),(((SA535X7XB03448-A108870A-R22-C34,SA535X7XB03448-A108870A-R18-C61),(SA535X8XB03664-A108759B-R70-C63,SA535X7XB03448-A108870A-R17-C46)),(SA535X8XB03664-A108759B-R68-C07,(SA535X7XB03448-A108870A-R09-C34,(SA535X8XB03664-A108759B-R49-C44,SA535X7XB03448-A108870A-R19-C21)))))))),((((SA535X8XB03664-A108759B-R68-C35,SA535X8XB03664-A108759B-R48-C61),(((SA535X6XB03099-A98285A-R14-C60,(SA535X7XB03448-A108870A-R09-C38,SA535X6XB03099-A98285A-R21-C70)),SA535X6XB03099-A98285A-R25-C11),((((SA535X5XB02895-A96233A-R11-C40,SA535X5XB02895-A96233A-R07-C62),(SA535X6XB03099-A98285A-R27-C29,SA535X5XB02895-A96233A-R13-C28)),SA535X5XB02895-A96233A-R10-C34),(SA535X5XB02895-A96233A-R14-C27,(SA535X6XB03099-A98285A-R06-C13,SA535X6XB03099-A98285A-R06-C09))))),(SA535X7XB03448-A108870A-R21-C42,SA535X7XB03448-A108870A-R11-C62)),(SA535X7XB03448-A108870A-R20-C30,(SA535X6XB03099-A98285A-R15-C45,(((SA535X7XB03448-A108870A-R13-C30,SA535X6XB03099-A98285A-R17-C32),((SA535X6XB03099-A98285A-R08-C11,SA535X6XB03099-A98285A-R09-C13),(SA535X6XB03099-A98285A-R15-C22,SA535X6XB03099-A98285A-R07-C35))),((((SA535X6XB03099-A98285A-R27-C09,SA535X6XB03099-A98285A-R12-C19),((SA535X5XB02895-A96233A-R13-C14,SA535X5XB02895-A96233A-R10-C52),(((SA535X5XB02895-A96233A-R12-C41,SA535X6XB03099-A98285A-R17-C11),SA535X6XB03099-A98285A-R06-C24),(SA535X6XB03099-A98285A-R14-C13,SA535X6XB03099-A98285A-R10-C22)))),(SA535X6XB03099-A98285A-R06-C40,SA535X6XB03099-A98285A-R05-C35)),((((SA535X6XB03099-A98285A-R17-C23,SA535X6XB03099-A98285A-R10-C13),(SA535X6XB03099-A98285A-R11-C17,(SA535X6XB03099-A98285A-R09-C17,SA535X6XB03099-A98285A-R07-C23))),(SA535X6XB03099-A98285A-R09-C19,SA535X6XB03099-A98285A-R09-C16)),((SA535X6XB03099-A98285A-R09-C47,SA535X6XB03099-A98285A-R06-C39),(SA535X9XB03776-A118845B-R58-C36,SA535X6XB03099-A98285A-R07-C37)))))))),((((SA535X6XB03099-A98285A-R09-C33,SA535X6XB03099-A98285A-R08-C45),(SA535X7XB03448-A108870A-R19-C16,SA535X6XB03099-A98285A-R18-C54)),SA535X6XB03099-A98285A-R07-C41),((((SA535X6XB03099-A98285A-R12-C52,SA535X5XB02895-A96233A-R16-C33),((SA535X5XB02895-A96233A-R11-C45,(SA535X5XB02895-A96233A-R16-C32,SA535X5XB02895-A96233A-R14-C52)),(((SA535X5XB02895-A96233A-R07-C46,SA535X5XB02895-A96233A-R06-C12),(SA535X6XB03099-A98285A-R15-C41,(SA535X5XB02895-A96233A-R14-C25,SA535X5XB02895-A96233A-R13-C55))),((SA535X9XB03776-A118845B-R45-C33,SA535X5XB02895-A96233A-R06-C66),(((SA535X5XB02895-A96233A-R12-C46,(SA535X5XB02895-A96233A-R13-C11,SA535X5XB02895-A96233A-R07-C32)),(SA535X5XB02895-A96233A-R07-C52,SA535X5XB02895-A96233A-R04-C59)),(SA535X5XB02895-A96233A-R12-C20,SA535X5XB02895-A96233A-R08-C58)))))),((((((SA535X9XB03776-A118845B-R62-C11,SA535X5XB02895-A96233A-R16-C28),(SA535X5XB02895-A96233A-R11-C16,(SA535X5XB02895-A96233A-R16-C26,SA535X5XB02895-A96233A-R14-C49))),(SA535X5XB02895-A96233A-R05-C32,(((SA535X5XB02895-A96233A-R06-C11,(((SA535X5XB02895-A96233A-R09-C11,SA535X5XB02895-A96233A-R08-C21),(((SA535X5XB02895-A96233A-R10-C54,SA535X5XB02895-A96233A-R08-C42),((SA535X5XB02895-A96233A-R04-C63,(SA535X5XB02895-A96233A-R12-C35,SA535X5XB02895-A96233A-R05-C27)),(((SA535X5XB02895-A96233A-R08-C15,SA535X5XB02895-A96233A-R06-C23),(SA535X5XB02895-A96233A-R07-C16,SA535X5XB02895-A96233A-R06-C09)),((SA535X5XB02895-A96233A-R08-C24,SA535X5XB02895-A96233A-R06-C43),((SA535X5XB02895-A96233A-R05-C37,SA535X5XB02895-A96233A-R10-C23),SA535X5XB02895-A96233A-R05-C43))))),((SA535X5XB02895-A96233A-R06-C45,((SA535X5XB02895-A96233A-R06-C56,SA535X5XB02895-A96233A-R06-C15),(SA535X5XB02895-A96233A-R09-C48,SA535X5XB02895-A96233A-R07-C61))),(SA535X5XB02895-A96233A-R08-C17,(SA535X5XB02895-A96233A-R08-C16,SA535X5XB02895-A96233A-R06-C47))))),SA535X5XB02895-A96233A-R06-C40)),((SA535X5XB02895-A96233A-R14-C66,SA535X5XB02895-A96233A-R08-C39),(SA535X5XB02895-A96233A-R04-C58,SA535X5XB02895-A96233A-R08-C08))),(SA535X5XB02895-A96233A-R13-C64,(SA535X5XB02895-A96233A-R13-C69,SA535X5XB02895-A96233A-R08-C54))))),(((SA535X6XB03099-A98285A-R05-C69,SA535X5XB02895-A96233A-R09-C58),(SA535X5XB02895-A96233A-R11-C28,SA535X5XB02895-A96233A-R09-C29)),SA535X5XB02895-A96233A-R08-C62)),((SA535X5XB02895-A96233A-R09-C59,(SA535X5XB02895-A96233A-R15-C51,SA535X5XB02895-A96233A-R13-C70)),((((((((((SA535X6XB03099-A98285A-R17-C12,(SA535X6XB03099-A98285A-R17-C13,SA535X6XB03099-A98285A-R13-C30)),((SA535X6XB03099-A98285A-R25-C07,SA535X5XB02895-A96233A-R04-C57),(SA535X6XB03099-A98285A-R08-C13,SA535X5XB02895-A96233A-R15-C58))),(SA535X6XB03099-A98285A-R23-C14,SA535X6XB03099-A98285A-R05-C12)),((SA535X6XB03099-A98285A-R16-C19,SA535X6XB03099-A98285A-R11-C22),((SA535X6XB03099-A98285A-R18-C28,((SA535X6XB03099-A98285A-R06-C22,SA535X6XB03099-A98285A-R07-C29),(SA535X6XB03099-A98285A-R18-C09,SA535X6XB03099-A98285A-R05-C07))),(SA535X6XB03099-A98285A-R13-C07,SA535X6XB03099-A98285A-R09-C21)))),(SA535X6XB03099-A98285A-R12-C68,((SA535X6XB03099-A98285A-R26-C54,SA535X6XB03099-A98285A-R18-C43),SA535X6XB03099-A98285A-R12-C29))),((((SA535X6XB03099-A98285A-R14-C38,SA535X6XB03099-A98285A-R05-C16),SA535X6XB03099-A98285A-R15-C48),(SA535X6XB03099-A98285A-R12-C47,SA535X5XB02895-A96233A-R10-C66)),(SA535X6XB03099-A98285A-R24-C30,(SA535X6XB03099-A98285A-R12-C08,SA535X6XB03099-A98285A-R10-C46)))),(((SA535X5XB02895-A96233A-R11-C41,((SA535X6XB03099-A98285A-R08-C57,SA535X5XB02895-A96233A-R09-C24),((SA535X5XB02895-A96233A-R13-C56,SA535X5XB02895-A96233A-R10-C28),(SA535X5XB02895-A96233A-R13-C07,SA535X5XB02895-A96233A-R04-C51)))),SA535X5XB02895-A96233A-R13-C47),(((SA535X6XB03099-A98285A-R25-C24,(SA535X5XB02895-A96233A-R15-C47,SA535X5XB02895-A96233A-R09-C47)),((SA535X5XB02895-A96233A-R10-C50,SA535X5XB02895-A96233A-R07-C51),SA535X5XB02895-A96233A-R08-C48)),(SA535X5XB02895-A96233A-R13-C48,SA535X5XB02895-A96233A-R09-C25)))),((((((((((SA535X6XB03099-A98285A-R08-C25,SA535X5XB02895-A96233A-R08-C70),SA535X6XB03099-A98285A-R27-C31),(SA535X9XB03776-A118845B-R55-C21,SA535X5XB02895-A96233A-R07-C55)),((SA535X5XB02895-A96233A-R14-C11,(SA535X5XB02895-A96233A-R09-C21,SA535X5XB02895-A96233A-R05-C19)),(((SA535X5XB02895-A96233A-R12-C65,(SA535X5XB02895-A96233A-R06-C69,(SA535X5XB02895-A96233A-R08-C60,SA535X5XB02895-A96233A-R05-C10))),(SA535X5XB02895-A96233A-R13-C17,SA535X5XB02895-A96233A-R09-C37)),SA535X5XB02895-A96233A-R07-C36))),SA535X5XB02895-A96233A-R08-C36),(SA535X5XB02895-A96233A-R07-C37,(SA535X6XB03099-A98285A-R23-C11,SA535X5XB02895-A96233A-R10-C47))),(((SA535X6XB03099-A98285A-R17-C59,(SA535X6XB03099-A98285A-R20-C43,SA535X5XB02895-A96233A-R09-C66)),(SA535X5XB02895-A96233A-R12-C61,SA535X5XB02895-A96233A-R05-C41)),((SA535X5XB02895-A96233A-R13-C15,(SA535X5XB02895-A96233A-R06-C28,SA535X5XB02895-A96233A-R05-C23)),((SA535X5XB02895-A96233A-R10-C67,(SA535X5XB02895-A96233A-R12-C19,SA535X5XB02895-A96233A-R07-C25)),(SA535X5XB02895-A96233A-R07-C54,SA535X5XB02895-A96233A-R04-C66))))),((SA535X6XB03099-A98285A-R14-C32,((SA535X5XB02895-A96233A-R14-C12,SA535X5XB02895-A96233A-R05-C50),(SA535X5XB02895-A96233A-R09-C69,(SA535X5XB02895-A96233A-R07-C70,SA535X5XB02895-A96233A-R07-C47)))),(SA535X5XB02895-A96233A-R11-C44,(((SA535X5XB02895-A96233A-R06-C58,(SA535X5XB02895-A96233A-R07-C49,SA535X5XB02895-A96233A-R05-C55)),(SA535X5XB02895-A96233A-R12-C44,SA535X5XB02895-A96233A-R10-C13)),SA535X5XB02895-A96233A-R07-C67))),(SA535X5XB02895-A96233A-R07-C68,SA535X5XB02895-A96233A-R06-C63)),((((((SA535X6XB03099-A98285A-R10-C69,(SA535X5XB02895-A96233A-R14-C23,SA535X5XB02895-A96233A-R10-C57)),(((SA535X5XB02895-A96233A-R11-C17,SA535X5XB02895-A96233A-R15-C12),(SA535X5XB02895-A96233A-R12-C48,SA535X5XB02895-A96233A-R09-C12)),((SA535X5XB02895-A96233A-R10-C49,(SA535X5XB02895-A96233A-R08-C33,SA535X5XB02895-A96233A-R12-C55)),((SA535X5XB02895-A96233A-R11-C43,((SA535X5XB02895-A96233A-R08-C27,SA535X5XB02895-A96233A-R07-C15),(((SA535X5XB02895-A96233A-R11-C50,SA535X5XB02895-A96233A-R09-C52),SA535X5XB02895-A96233A-R06-C54),SA535X5XB02895-A96233A-R07-C29))),SA535X5XB02895-A96233A-R04-C64)))),(SA535X5XB02895-A96233A-R11-C21,(SA535X5XB02895-A96233A-R13-C35,SA535X5XB02895-A96233A-R05-C67))),(SA535X6XB03099-A98285A-R12-C35,SA535X6XB03099-A98285A-R06-C41)),((SA535X6XB03099-A98285A-R11-C60,(SA535X5XB02895-A96233A-R13-C34,SA535X5XB02895-A96233A-R14-C15)),SA535X5XB02895-A96233A-R06-C37)),(SA535X5XB02895-A96233A-R15-C67,((SA535X5XB02895-A96233A-R13-C68,SA535X5XB02895-A96233A-R04-C52),(SA535X5XB02895-A96233A-R09-C67,SA535X5XB02895-A96233A-R07-C58))))),((SA535X5XB02895-A96233A-R14-C33,(SA535X5XB02895-A96233A-R15-C64,SA535X5XB02895-A96233A-R07-C33)),((SA535X5XB02895-A96233A-R11-C66,SA535X5XB02895-A96233A-R09-C46),((SA535X5XB02895-A96233A-R11-C57,(SA535X5XB02895-A96233A-R07-C42,(SA535X5XB02895-A96233A-R13-C12,SA535X5XB02895-A96233A-R06-C39))),(SA535X5XB02895-A96233A-R05-C18,SA535X5XB02895-A96233A-R04-C65)))))),(((SA535X5XB02895-A96233A-R05-C36,SA535X5XB02895-A96233A-R05-C34),((SA535X5XB02895-A96233A-R10-C15,SA535X5XB02895-A96233A-R06-C25),(SA535X6XB03099-A98285A-R07-C55,SA535X5XB02895-A96233A-R14-C65))),(SA535X5XB02895-A96233A-R15-C48,(SA535X5XB02895-A96233A-R07-C10,SA535X5XB02895-A96233A-R06-C16)))),((SA535X5XB02895-A96233A-R12-C54,(SA535X5XB02895-A96233A-R05-C45,(SA535X5XB02895-A96233A-R09-C23,SA535X5XB02895-A96233A-R05-C65))),(SA535X5XB02895-A96233A-R13-C27,SA535X5XB02895-A96233A-R11-C29))))),((SA535X5XB02895-A96233A-R11-C39,SA535X5XB02895-A96233A-R11-C48),SA535X5XB02895-A96233A-R15-C49))),SA535X5XB02895-A96233A-R09-C49)))))),(((((SA535X6XB03099-A98285A-R27-C27,(SA535X8XB03664-A108759B-R70-C53,SA535X8XB03664-A108759B-R52-C33)),(SA535X7XB03448-A108870A-R16-C58,SA535X7XB03448-A108870A-R06-C18)),((SA535X8XB03664-A108759B-R65-C52,(SA535X7XB03448-A108870A-R24-C41,SA535X7XB03448-A108870A-R11-C64)),(SA535X7XB03448-A108870A-R23-C08,(SA535X7XB03448-A108870A-R19-C34,SA535X6XB03099-A98285A-R23-C17))),((SA535X8XB03664-A108759B-R48-C19,(SA535X8XB03664-A108759B-R52-C20,SA535X7XB03448-A108870A-R24-C23)),(SA535X7XB03448-A108870A-R03-C36,(((SA535X7XB03448-A108870A-R20-C54,(SA535X6XB03099-A98285A-R12-C20,SA535X6XB03099-A98285A-R09-C39)),SA535X6XB03099-A98285A-R13-C20),(SA535X7XB03448-A108870A-R25-C19,SA535X7XB03448-A108870A-R22-C47))))),((((SA535X7XB03448-A108870A-R06-C36,SA535X8XB03664-A108759B-R66-C61),(SA535X8XB03664-A108759B-R64-C36,SA535X7XB03448-A108870A-R10-C44)),(((((SA535X6XB03099-A98285A-R19-C38,((SA535X6XB03099-A98285A-R08-C12,SA535X6XB03099-A98285A-R10-C11),SA535X6XB03099-A98285A-R08-C17)),((SA535X6XB03099-A98285A-R19-C16,SA535X6XB03099-A98285A-R15-C09),(SA535X7XB03448-A108870A-R24-C61,SA535X7XB03448-A108870A-R03-C19))),((((SA535X7XB03448-A108870A-R06-C53,(SA535X7XB03448-A108870A-R15-C31,SA535X6XB03099-A98285A-R13-C61)),(SA535X8XB03664-A108759B-R70-C66,SA535X6XB03099-A98285A-R12-C64)),((SA535X6XB03099-A98285A-R24-C32,(SA535X8XB03664-A108759B-R45-C60,SA535X6XB03099-A98285A-R11-C54)),((SA535X6XB03099-A98285A-R15-C44,SA535X6XB03099-A98285A-R11-C37),(SA535X8XB03664-A108759B-R48-C36,SA535X6XB03099-A98285A-R08-C63)))),(SA535X8XB03664-A108759B-R52-C38,SA535X6XB03099-A98285A-R19-C52))),(((SA535X5XB02895-A96233A-R12-C45,(SA535X7XB03448-A108870A-R07-C69,((SA535X7XB03448-A108870A-R13-C17,((SA535X6XB03099-A98285A-R08-C54,(((SA535X6XB03099-A98285A-R16-C37,((SA535X5XB02895-A96233A-R11-C23,SA535X5XB02895-A96233A-R06-C19),(SA535X7XB03448-A108870A-R05-C45,(SA535X8XB03664-A108759B-R66-C63,SA535X8XB03664-A108759B-R66-C57)))),((SA535X7XB03448-A108870A-R15-C22,SA535X7XB03448-A108870A-R08-C17),((SA535X7XB03448-A108870A-R08-C15,SA535X6XB03099-A98285A-R09-C51),(((SA535X5XB02895-A96233A-R15-C54,SA535X5XB02895-A96233A-R04-C67),(((SA535X5XB02895-A96233A-R06-C60,(SA535X5XB02895-A96233A-R08-C50,SA535X5XB02895-A96233A-R06-C07)),SA535X6XB03099-A98285A-R07-C61),(SA535X5XB02895-A96233A-R14-C26,SA535X5XB02895-A96233A-R09-C45))),(((SA535X8XB03664-A108759B-R48-C24,SA535X7XB03448-A108870A-R05-C20),SA535X5XB02895-A96233A-R06-C67),(SA535X6XB03099-A98285A-R15-C24,SA535X6XB03099-A98285A-R12-C13)))))),SA535X7XB03448-A108870A-R07-C08)),SA535X8XB03664-A108759B-R65-C49)),(SA535X5XB02895-A96233A-R14-C24,SA535X5XB02895-A96233A-R07-C57)))),(SA535X7XB03448-A108870A-R08-C40,(SA535X7XB03448-A108870A-R16-C54,((SA535X6XB03099-A98285A-R25-C52,SA535X6XB03099-A98285A-R16-C59),SA535X7XB03448-A108870A-R14-C21)))),((((SA535X6XB03099-A98285A-R09-C70,(SA535X8XB03664-A108759B-R46-C61,SA535X7XB03448-A108870A-R22-C57)),(((SA535X7XB03448-A108870A-R22-C59,(SA535X7XB03448-A108870A-R14-C38,SA535X7XB03448-A108870A-R07-C22)),SA535X7XB03448-A108870A-R22-C45),(SA535X6XB03099-A98285A-R16-C39,(SA535X6XB03099-A98285A-R12-C54,SA535X5XB02895-A96233A-R13-C08)))),(SA535X7XB03448-A108870A-R21-C36,(SA535X7XB03448-A108870A-R16-C09,SA535X6XB03099-A98285A-R19-C43))),((SA535X7XB03448-A108870A-R04-C16,(SA535X8XB03664-A108759B-R45-C49,SA535X6XB03099-A98285A-R28-C55)),((SA535X7XB03448-A108870A-R18-C38,SA535X6XB03099-A98285A-R20-C47),(SA535X6XB03099-A98285A-R07-C24,SA535X6XB03099-A98285A-R04-C69)))))),((((((SA535X6XB03099-A98285A-R21-C25,SA535X6XB03099-A98285A-R18-C17),(SA535X6XB03099-A98285A-R20-C35,SA535X6XB03099-A98285A-R14-C41)),((SA535X9XB03776-A118845B-R61-C21,SA535X6XB03099-A98285A-R12-C31),(SA535X8XB03664-A108759B-R65-C34,SA535X7XB03448-A108870A-R23-C16))),(((((SA535X6XB03099-A98285A-R21-C28,(SA535X8XB03664-A108759B-R69-C51,SA535X7XB03448-A108870A-R06-C38)),(SA535X6XB03099-A98285A-R16-C40,(SA535X7XB03448-A108870A-R24-C18,(SA535X7XB03448-A108870A-R25-C59,SA535X7XB03448-A108870A-R20-C38)))),SA535X6XB03099-A98285A-R16-C27),((SA535X8XB03664-A108759B-R45-C17,SA535X7XB03448-A108870A-R21-C60),(SA535X7XB03448-A108870A-R23-C51,SA535X6XB03099-A98285A-R11-C33))),(((SA535X7XB03448-A108870A-R19-C08,(SA535X8XB03664-A108759B-R58-C26,SA535X8XB03664-A108759B-R47-C19)),((SA535X6XB03099-A98285A-R08-C41,SA535X5XB02895-A96233A-R08-C61),((((((SA535X6XB03099-A98285A-R22-C60,SA535X6XB03099-A98285A-R09-C67),((SA535X6XB03099-A98285A-R11-C12,(SA535X8XB03664-A108759B-R56-C10,SA535X6XB03099-A98285A-R09-C62)),SA535X6XB03099-A98285A-R07-C47)),((((SA535X6XB03099-A98285A-R15-C28,SA535X6XB03099-A98285A-R15-C20),(SA535X8XB03664-A108759B-R58-C12,SA535X6XB03099-A98285A-R26-C20)),(SA535X6XB03099-A98285A-R19-C29,SA535X6XB03099-A98285A-R06-C31)),(SA535X7XB03448-A108870A-R09-C54,(SA535X8XB03664-A108759B-R52-C21,SA535X6XB03099-A98285A-R04-C23)))),(SA535X7XB03448-A108870A-R26-C58,SA535X6XB03099-A98285A-R08-C44)),(SA535X6XB03099-A98285A-R20-C19,SA535X6XB03099-A98285A-R14-C11)),((SA535X6XB03099-A98285A-R20-C40,SA535X6XB03099-A98285A-R13-C31),(SA535X6XB03099-A98285A-R18-C08,SA535X6XB03099-A98285A-R05-C25))))),(SA535X7XB03448-A108870A-R05-C61,(SA535X7XB03448-A108870A-R21-C53,(SA535X6XB03099-A98285A-R12-C38,SA535X6XB03099-A98285A-R07-C45)))))),(((SA535X8XB03664-A108759B-R70-C10,SA535X5XB02895-A96233A-R07-C53),(SA535X8XB03664-A108759B-R69-C43,(SA535X6XB03099-A98285A-R26-C25,SA535X6XB03099-A98285A-R24-C38))),(SA535X6XB03099-A98285A-R17-C25,SA535X6XB03099-A98285A-R07-C25))),(((((SA535X6XB03099-A98285A-R24-C11,SA535X6XB03099-A98285A-R20-C49),(SA535X7XB03448-A108870A-R03-C12,(SA535X7XB03448-A108870A-R10-C35,SA535X6XB03099-A98285A-R20-C21))),(SA535X6XB03099-A98285A-R18-C49,(((SA535X7XB03448-A108870A-R22-C37,(SA535X8XB03664-A108759B-R45-C29,SA535X6XB03099-A98285A-R28-C70)),((SA535X6XB03099-A98285A-R19-C48,SA535X6XB03099-A98285A-R15-C46),(SA535X6XB03099-A98285A-R13-C29,SA535X6XB03099-A98285A-R13-C19))),SA535X7XB03448-A108870A-R24-C70))),((SA535X6XB03099-A98285A-R22-C43,SA535X6XB03099-A98285A-R14-C70),(SA535X6XB03099-A98285A-R25-C27,SA535X6XB03099-A98285A-R13-C65))),(((SA535X8XB03664-A108759B-R66-C69,SA535X7XB03448-A108870A-R12-C14),(SA535X7XB03448-A108870A-R20-C53,SA535X6XB03099-A98285A-R10-C40)),(SA535X7XB03448-A108870A-R30-C49,(SA535X6XB03099-A98285A-R12-C24,SA535X6XB03099-A98285A-R04-C14))))))),((SA535X7XB03448-A108870A-R22-C11,(SA535X7XB03448-A108870A-R19-C62,(SA535X7XB03448-A108870A-R24-C34,SA535X7XB03448-A108870A-R22-C16))),(((SA535X8XB03664-A108759B-R47-C32,SA535X7XB03448-A108870A-R13-C61),((SA535X7XB03448-A108870A-R11-C45,(SA535X7XB03448-A108870A-R03-C34,SA535X6XB03099-A98285A-R22-C30)),(SA535X8XB03664-A108759B-R54-C12,SA535X6XB03099-A98285A-R14-C46))),((SA535X8XB03664-A108759B-R69-C52,SA535X6XB03099-A98285A-R27-C62),(SA535X8XB03664-A108759B-R55-C64,SA535X7XB03448-A108870A-R25-C16)))))),(((SA535X8XB03664-A108759B-R51-C42,SA535X7XB03448-A108870A-R05-C27),(SA535X8XB03664-A108759B-R64-C55,SA535X6XB03099-A98285A-R12-C09)),((SA535X7XB03448-A108870A-R14-C47,SA535X7XB03448-A108870A-R07-C28),((SA535X7XB03448-A108870A-R17-C26,SA535X7XB03448-A108870A-R13-C65),(SA535X7XB03448-A108870A-R22-C66,SA535X6XB03099-A98285A-R08-C35)))))),((((((SA535X7XB03448-A108870A-R17-C41,SA535X6XB03099-A98285A-R19-C47),(SA535X8XB03664-A108759B-R45-C70,SA535X7XB03448-A108870A-R18-C53)),((SA535X8XB03664-A108759B-R55-C11,SA535X6XB03099-A98285A-R18-C45),SA535X6XB03099-A98285A-R23-C29)),SA535X8XB03664-A108759B-R65-C65),(SA535X8XB03664-A108759B-R68-C33,SA535X7XB03448-A108870A-R16-C13)),(SA535X7XB03448-A108870A-R21-C62,((SA535X7XB03448-A108870A-R08-C45,SA535X7XB03448-A108870A-R03-C26),SA535X7XB03448-A108870A-R09-C46)))),(((SA535X7XB03448-A108870A-R14-C59,SA535X5XB02895-A96233A-R11-C30),(SA535X6XB03099-A98285A-R15-C19,(SA535X6XB03099-A98285A-R19-C23,SA535X6XB03099-A98285A-R09-C36))),((SA535X5XB02895-A96233A-R10-C18,((SA535X6XB03099-A98285A-R18-C13,(SA535X5XB02895-A96233A-R06-C24,(SA535X7XB03448-A108870A-R18-C22,SA535X6XB03099-A98285A-R22-C29))),SA535X7XB03448-A108870A-R04-C40)),(SA535X6XB03099-A98285A-R14-C55,(SA535X5XB02895-A96233A-R06-C38,SA535X5XB02895-A96233A-R06-C22))))),((((SA535X9XB03776-A118845B-R63-C10,(SA535X7XB03448-A108870A-R17-C15,(SA535X8XB03664-A108759B-R49-C23,SA535X6XB03099-A98285A-R16-C36))),(((SA535X7XB03448-A108870A-R19-C63,SA535X7XB03448-A108870A-R08-C14),(SA535X7XB03448-A108870A-R06-C59,SA535X5XB02895-A96233A-R15-C35)),(SA535X7XB03448-A108870A-R04-C34,(SA535X7XB03448-A108870A-R10-C69,SA535X7XB03448-A108870A-R07-C60)))),(((((SA535X6XB03099-A98285A-R15-C49,(SA535X7XB03448-A108870A-R21-C33,SA535X7XB03448-A108870A-R15-C09)),SA535X7XB03448-A108870A-R26-C57),SA535X7XB03448-A108870A-R13-C23),(SA535X8XB03664-A108759B-R48-C35,SA535X7XB03448-A108870A-R08-C26)),(((SA535X7XB03448-A108870A-R03-C21,SA535X6XB03099-A98285A-R19-C12),(SA535X6XB03099-A98285A-R16-C43,SA535X6XB03099-A98285A-R08-C68)),((SA535X8XB03664-A108759B-R48-C34,SA535X7XB03448-A108870A-R13-C09),((SA535X8XB03664-A108759B-R45-C42,SA535X8XB03664-A108759B-R67-C61),SA535X8XB03664-A108759B-R68-C14))))),(((((SA535X9XB03776-A118845B-R48-C45,SA535X5XB02895-A96233A-R09-C54),(SA535X8XB03664-A108759B-R66-C47,SA535X5XB02895-A96233A-R07-C13)),((((SA535X6XB03099-A98285A-R14-C09,SA535X6XB03099-A98285A-R17-C29),(SA535X5XB02895-A96233A-R11-C61,SA535X5XB02895-A96233A-R04-C68)),((SA535X6XB03099-A98285A-R14-C44,SA535X6XB03099-A98285A-R24-C15),SA535X6XB03099-A98285A-R17-C16)),(SA535X6XB03099-A98285A-R07-C11,SA535X5XB02895-A96233A-R09-C32))),((SA535X7XB03448-A108870A-R03-C24,SA535X6XB03099-A98285A-R28-C15),(SA535X5XB02895-A96233A-R07-C21,((SA535X6XB03099-A98285A-R08-C37,SA535X9XB03776-A118845B-R59-C27),(((SA535X6XB03099-A98285A-R07-C39,SA535X5XB02895-A96233A-R07-C60),SA535X5XB02895-A96233A-R07-C48),SA535X5XB02895-A96233A-R05-C58))))),(SA535X9XB03776-A118845B-R58-C37,SA535X9XB03776-A118845B-R53-C15)))),((SA535X7XB03448-A108870A-R20-C22,SA535X7XB03448-A108870A-R12-C65),((((SA535X8XB03664-A108759B-R66-C13,SA535X7XB03448-A108870A-R05-C29),SA535X6XB03099-A98285A-R14-C36),(SA535X7XB03448-A108870A-R12-C53,SA535X7XB03448-A108870A-R05-C36)),(SA535X8XB03664-A108759B-R52-C44,SA535X7XB03448-A108870A-R22-C63)))),(((SA535X6XB03099-A98285A-R09-C24,SA535X6XB03099-A98285A-R06-C12),(SA535X6XB03099-A98285A-R10-C65,SA535X6XB03099-A98285A-R04-C15)),((SA535X7XB03448-A108870A-R03-C49,SA535X6XB03099-A98285A-R10-C39),(SA535X6XB03099-A98285A-R08-C33,(SA535X6XB03099-A98285A-R11-C14,SA535X6XB03099-A98285A-R09-C31))))),((SA535X6XB03099-A98285A-R07-C46,((((SA535X6XB03099-A98285A-R13-C23,SA535X6XB03099-A98285A-R09-C32),(SA535X8XB03664-A108759B-R64-C48,SA535X6XB03099-A98285A-R07-C16)),(SA535X6XB03099-A98285A-R26-C31,SA535X6XB03099-A98285A-R07-C32)),((SA535X6XB03099-A98285A-R13-C51,SA535X6XB03099-A98285A-R10-C44),SA535X6XB03099-A98285A-R20-C69))),(SA535X8XB03664-A108759B-R51-C53,SA535X6XB03099-A98285A-R08-C67))),SA535X9XB03776-A118845B-R59-C49),(((SA535X6XB03099-A98285A-R12-C22,(SA535X6XB03099-A98285A-R27-C33,SA535X6XB03099-A98285A-R15-C35)),(SA535X7XB03448-A108870A-R13-C39,(SA535X5XB02895-A96233A-R12-C64,SA535X5XB02895-A96233A-R11-C35))),((SA535X8XB03664-A108759B-R58-C27,SA535X6XB03099-A98285A-R22-C33),(SA535X8XB03664-A108759B-R45-C36,(SA535X6XB03099-A98285A-R22-C38,SA535X5XB02895-A96233A-R11-C60))))),((SA535X6XB03099-A98285A-R21-C44,SA535X7XB03448-A108870A-R05-C53),(SA535X6XB03099-A98285A-R22-C54,SA535X6XB03099-A98285A-R16-C09))),((SA535X6XB03099-A98285A-R13-C15,SA535X6XB03099-A98285A-R14-C16),SA535X6XB03099-A98285A-R11-C64)),SA535X5XB02895-A96233A-R15-C23),SA535X5XB02895-A96233A-R05-C69),(SA535X6XB03099-A98285A-R19-C09,SA535X6XB03099-A98285A-R14-C39)),SA535X8XB03664-A108759B-R53-C15),(((SA535X8XB03664-A108759B-R47-C28,SA535X9XB03776-A118845B-R62-C64),((((SA535X6XB03099-A98285A-R09-C60,(SA535X6XB03099-A98285A-R15-C52,SA535X6XB03099-A98285A-R10-C62)),(((((((((SA535X9XB03776-A118845B-R52-C08,SA535X6XB03099-A98285A-R07-C30),((SA535X6XB03099-A98285A-R16-C55,(SA535X6XB03099-A98285A-R18-C32,SA535X6XB03099-A98285A-R08-C32)),((SA535X6XB03099-A98285A-R08-C28,SA535X6XB03099-A98285A-R08-C07),(SA535X6XB03099-A98285A-R06-C07,(SA535X6XB03099-A98285A-R11-C27,(SA535X6XB03099-A98285A-R13-C11,SA535X6XB03099-A98285A-R06-C20)))))),(SA535X5XB02895-A96233A-R15-C55,(SA535X5XB02895-A96233A-R08-C13,SA535X5XB02895-A96233A-R07-C28))),(SA535X8XB03664-A108759B-R48-C63,SA535X7XB03448-A108870A-R07-C47)),(SA535X9XB03776-A118845B-R49-C43,((SA535X9XB03776-A118845B-R49-C19,((SA535X9XB03776-A118845B-R53-C54,SA535X9XB03776-A118845B-R53-C60),SA535X9XB03776-A118845B-R56-C30)),(SA535X9XB03776-A118845B-R52-C20,SA535X9XB03776-A118845B-R48-C17)))),(SA535X8XB03664-A108759B-R64-C43,((SA535X9XB03776-A118845B-R57-C21,SA535X9XB03776-A118845B-R56-C36),SA535X9XB03776-A118845B-R58-C10))),((SA535X8XB03664-A108759B-R64-C26,((SA535X8XB03664-A108759B-R67-C58,SA535X8XB03664-A108759B-R46-C70),(SA535X9XB03776-A118845B-R57-C33,SA535X8XB03664-A108759B-R67-C15))),(SA535X8XB03664-A108759B-R49-C33,SA535X8XB03664-A108759B-R46-C60))),((SA535X8XB03664-A108759B-R52-C31,(SA535X8XB03664-A108759B-R64-C39,(SA535X8XB03664-A108759B-R67-C34,SA535X7XB03448-A108870A-R20-C65))),((((SA535X8XB03664-A108759B-R47-C46,SA535X7XB03448-A108870A-R18-C54),((SA535X9XB03776-A118845B-R57-C15,SA535X8XB03664-A108759B-R66-C49),((SA535X8XB03664-A108759B-R66-C24,SA535X8XB03664-A108759B-R47-C35),((SA535X9XB03776-A118845B-R58-C31,SA535X8XB03664-A108759B-R47-C41),SA535X8XB03664-A108759B-R47-C67)))),(((SA535X9XB03776-A118845B-R57-C23,((SA535X9XB03776-A118845B-R51-C66,(SA535X9XB03776-A118845B-R51-C51,SA535X9XB03776-A118845B-R48-C22)),((SA535X9XB03776-A118845B-R51-C15,SA535X9XB03776-A118845B-R45-C65),SA535X9XB03776-A118845B-R60-C22))),(SA535X9XB03776-A118845B-R50-C18,SA535X9XB03776-A118845B-R46-C50)),(SA535X8XB03664-A108759B-R65-C23,((SA535X9XB03776-A118845B-R45-C11,(SA535X9XB03776-A118845B-R53-C13,(SA535X9XB03776-A118845B-R55-C37,SA535X9XB03776-A118845B-R46-C39))),(SA535X8XB03664-A108759B-R65-C26,(SA535X9XB03776-A118845B-R64-C33,SA535X9XB03776-A118845B-R56-C46)))),(((SA535X9XB03776-A118845B-R55-C28,SA535X9XB03776-A118845B-R51-C40),SA535X9XB03776-A118845B-R49-C58),(SA535X9XB03776-A118845B-R65-C15,SA535X9XB03776-A118845B-R45-C24)))),(((SA535X7XB03448-A108870A-R13-C08,(SA535X8XB03664-A108759B-R65-C45,((SA535X8XB03664-A108759B-R49-C55,(SA535X8XB03664-A108759B-R45-C40,SA535X7XB03448-A108870A-R22-C68)),SA535X8XB03664-A108759B-R54-C56))),SA535X8XB03664-A108759B-R69-C39),((SA535X8XB03664-A108759B-R49-C07,SA535X7XB03448-A108870A-R29-C50),(SA535X9XB03776-A118845B-R63-C55,SA535X8XB03664-A108759B-R70-C42)))))),(((((SA535X9XB03776-A118845B-R62-C43,SA535X8XB03664-A108759B-R52-C67),((SA535X6XB03099-A98285A-R07-C49,(SA535X5XB02895-A96233A-R09-C08,SA535X8XB03664-A108759B-R66-C34)),(SA535X8XB03664-A108759B-R49-C32,(SA535X8XB03664-A108759B-R66-C41,(SA535X8XB03664-A108759B-R65-C64,(SA535X9XB03776-A118845B-R54-C30,((SA535X8XB03664-A108759B-R49-C68,((SA535X8XB03664-A108759B-R65-C55,((SA535X9XB03776-A118845B-R56-C38,(SA535X9XB03776-A118845B-R53-C31,SA535X9XB03776-A118845B-R55-C14)),(SA535X9XB03776-A118845B-R48-C51,(SA535X9XB03776-A118845B-R56-C42,SA535X9XB03776-A118845B-R53-C29)))),SA535X7XB03448-A108870A-R06-C65)),(SA535X9XB03776-A118845B-R53-C39,SA535X8XB03664-A108759B-R70-C09)))))))),((((SA535X5XB02895-A96233A-R10-C69,(SA535X9XB03776-A118845B-R50-C35,SA535X6XB03099-A98285A-R20-C24)),SA535X6XB03099-A98285A-R12-C14),((((SA535X6XB03099-A98285A-R06-C35,SA535X5XB02895-A96233A-R06-C68),(SA535X6XB03099-A98285A-R08-C59,SA535X5XB02895-A96233A-R05-C59)),(SA535X6XB03099-A98285A-R22-C41,SA535X6XB03099-A98285A-R19-C46)),SA535X6XB03099-A98285A-R08-C48)),SA535X6XB03099-A98285A-R21-C08)),((SA535X9XB03776-A118845B-R63-C54,SA535X9XB03776-A118845B-R55-C25),(SA535X5XB02895-A96233A-R04-C48,((((SA535X5XB02895-A96233A-R06-C13,SA535X5XB02895-A96233A-R14-C37),((SA535X5XB02895-A96233A-R14-C17,SA535X5XB02895-A96233A-R15-C41),SA535X5XB02895-A96233A-R13-C61)),(SA535X5XB02895-A96233A-R07-C69,(SA535X5XB02895-A96233A-R10-C39,SA535X5XB02895-A96233A-R06-C62))),(SA535X5XB02895-A96233A-R10-C59,SA535X5XB02895-A96233A-R10-C24))))),((SA535X8XB03664-A108759B-R48-C49,((((((((SA535X8XB03664-A108759B-R54-C40,SA535X8XB03664-A108759B-R47-C54),(SA535X8XB03664-A108759B-R46-C66,SA535X8XB03664-A108759B-R45-C37)),SA535X8XB03664-A108759B-R66-C51),SA535X8XB03664-A108759B-R64-C44),(SA535X9XB03776-A118845B-R51-C38,SA535X8XB03664-A108759B-R51-C31)),(SA535X8XB03664-A108759B-R65-C58,SA535X8XB03664-A108759B-R48-C44)),SA535X8XB03664-A108759B-R65-C67),((((SA535X9XB03776-A118845B-R55-C43,SA535X9XB03776-A118845B-R51-C09),((SA535X8XB03664-A108759B-R50-C56,SA535X8XB03664-A108759B-R46-C57),(SA535X9XB03776-A118845B-R56-C21,((((((SA535X9XB03776-A118845B-R51-C13,SA535X9XB03776-A118845B-R48-C32),SA535X9XB03776-A118845B-R46-C46),SA535X9XB03776-A118845B-R47-C24),SA535X8XB03664-A108759B-R65-C35),SA535X9XB03776-A118845B-R62-C23),(SA535X9XB03776-A118845B-R45-C64,SA535X8XB03664-A108759B-R68-C11))))),(SA535X8XB03664-A108759B-R69-C66,(SA535X8XB03664-A108759B-R64-C63,SA535X8XB03664-A108759B-R61-C64))),((SA535X8XB03664-A108759B-R68-C48,SA535X8XB03664-A108759B-R48-C47),(SA535X8XB03664-A108759B-R53-C44,SA535X8XB03664-A108759B-R70-C45))))),(SA535X6XB03099-A98285A-R07-C48,(SA535X6XB03099-A98285A-R14-C24,SA535X6XB03099-A98285A-R08-C21)))))),(((((SA535X8XB03664-A108759B-R54-C51,SA535X9XB03776-A118845B-R55-C60),SA535X8XB03664-A108759B-R47-C27),(SA535X8XB03664-A108759B-R48-C54,(SA535X8XB03664-A108759B-R49-C52,SA535X7XB03448-A108870A-R16-C50))),((((SA535X8XB03664-A108759B-R68-C24,SA535X6XB03099-A98285A-R19-C24),((SA535X7XB03448-A108870A-R04-C38,SA535X8XB03664-A108759B-R50-C34),SA535X9XB03776-A118845B-R47-C66)),(SA535X9XB03776-A118845B-R60-C51,SA535X8XB03664-A108759B-R70-C41)),((SA535X6XB03099-A98285A-R22-C52,((SA535X6XB03099-A98285A-R11-C07,SA535X8XB03664-A108759B-R67-C37),SA535X7XB03448-A108870A-R04-C53)),(((SA535X6XB03099-A98285A-R13-C35,(SA535X8XB03664-A108759B-R54-C24,SA535X8XB03664-A108759B-R50-C53)),SA535X6XB03099-A98285A-R17-C31),(SA535X9XB03776-A118845B-R63-C33,(SA535X6XB03099-A98285A-R18-C38,SA535X6XB03099-A98285A-R09-C29)))),((((SA535X8XB03664-A108759B-R45-C67,SA535X6XB03099-A98285A-R08-C61),((SA535X9XB03776-A118845B-R63-C63,SA535X9XB03776-A118845B-R54-C64),SA535X6XB03099-A98285A-R14-C28)),(SA535X9XB03776-A118845B-R49-C47,(SA535X8XB03664-A108759B-R69-C28,SA535X8XB03664-A108759B-R68-C38))),(SA535X8XB03664-A108759B-R49-C54,(((SA535X8XB03664-A108759B-R67-C63,SA535X8XB03664-A108759B-R68-C42),(SA535X8XB03664-A108759B-R56-C51,(SA535X8XB03664-A108759B-R54-C15,SA535X7XB03448-A108870A-R22-C28))),(((((((SA535X8XB03664-A108759B-R47-C66,(SA535X7XB03448-A108870A-R07-C23,(SA535X7XB03448-A108870A-R15-C60,SA535X6XB03099-A98285A-R08-C51))),(SA535X9XB03776-A118845B-R48-C29,SA535X8XB03664-A108759B-R65-C68)),((SA535X8XB03664-A108759B-R69-C58,SA535X8XB03664-A108759B-R55-C21),(SA535X8XB03664-A108759B-R48-C59,(SA535X7XB03448-A108870A-R03-C07,(SA535X8XB03664-A108759B-R67-C69,SA535X8XB03664-A108759B-R46-C30))))),(((SA535X6XB03099-A98285A-R21-C69,SA535X8XB03664-A108759B-R67-C51),SA535X9XB03776-A118845B-R65-C38),(((((((SA535X6XB03099-A98285A-R14-C31,(SA535X6XB03099-A98285A-R15-C40,SA535X6XB03099-A98285A-R04-C07)),((SA535X6XB03099-A98285A-R14-C29,(SA535X6XB03099-A98285A-R11-C30,SA535X6XB03099-A98285A-R06-C19)),SA535X6XB03099-A98285A-R11-C24)),SA535X6XB03099-A98285A-R13-C37),SA535X6XB03099-A98285A-R12-C36),((SA535X6XB03099-A98285A-R20-C41,((SA535X7XB03448-A108870A-R08-C11,SA535X7XB03448-A108870A-R15-C24),SA535X6XB03099-A98285A-R16-C49)),((SA535X9XB03776-A118845B-R62-C49,(SA535X9XB03776-A118845B-R64-C12,SA535X9XB03776-A118845B-R48-C14)),(SA535X9XB03776-A118845B-R56-C23,(SA535X8XB03664-A108759B-R67-C43,SA535X6XB03099-A98285A-R17-C43))))),(((SA535X8XB03664-A108759B-R64-C41,SA535X8XB03664-A108759B-R65-C61),SA535X9XB03776-A118845B-R52-C65),(SA535X6XB03099-A98285A-R22-C24,(SA535X6XB03099-A98285A-R14-C12,SA535X6XB03099-A98285A-R13-C12)))),((((SA535X8XB03664-A108759B-R66-C31,SA535X6XB03099-A98285A-R11-C70),((SA535X8XB03664-A108759B-R51-C46,SA535X9XB03776-A118845B-R47-C33),SA535X8XB03664-A108759B-R45-C32)),(SA535X8XB03664-A108759B-R63-C19,SA535X6XB03099-A98285A-R07-C70)),((SA535X9XB03776-A118845B-R49-C37,SA535X7XB03448-A108870A-R14-C31),(((SA535X6XB03099-A98285A-R07-C27,SA535X6XB03099-A98285A-R06-C21),SA535X9XB03776-A118845B-R58-C08),((((SA535X7XB03448-A108870A-R17-C70,SA535X7XB03448-A108870A-R11-C46),SA535X8XB03664-A108759B-R67-C31),((SA535X7XB03448-A108870A-R07-C07,SA535X6XB03099-A98285A-R20-C30),(SA535X7XB03448-A108870A-R14-C07,SA535X6XB03099-A98285A-R16-C52))),SA535X7XB03448-A108870A-R06-C20))))))),(((SA535X8XB03664-A108759B-R66-C08,SA535X9XB03776-A118845B-R52-C40),SA535X8XB03664-A108759B-R47-C68),((SA535X8XB03664-A108759B-R56-C32,SA535X8XB03664-A108759B-R67-C38),(SA535X9XB03776-A118845B-R51-C17,SA535X6XB03099-A98285A-R21-C29)))),((SA535X8XB03664-A108759B-R51-C40,SA535X7XB03448-A108870A-R18-C21),(SA535X6XB03099-A98285A-R11-C38,SA535X6XB03099-A98285A-R09-C54))),((SA535X7XB03448-A108870A-R19-C68,SA535X6XB03099-A98285A-R19-C65),(SA535X8XB03664-A108759B-R48-C68,SA535X6XB03099-A98285A-R21-C46)))))))),((((SA535X9XB03776-A118845B-R48-C69,SA535X5XB02895-A96233A-R04-C54),(SA535X9XB03776-A118845B-R58-C35,((SA535X8XB03664-A108759B-R46-C32,(SA535X9XB03776-A118845B-R46-C38,SA535X8XB03664-A108759B-R46-C35)),(SA535X6XB03099-A98285A-R13-C28,(SA535X6XB03099-A98285A-R04-C19,(SA535X9XB03776-A118845B-R52-C10,SA535X6XB03099-A98285A-R08-C47)))))),(((SA535X7XB03448-A108870A-R04-C51,SA535X8XB03664-A108759B-R50-C22),((((SA535X8XB03664-A108759B-R49-C48,SA535X7XB03448-A108870A-R20-C24),(SA535X8XB03664-A108759B-R68-C39,SA535X6XB03099-A98285A-R16-C48)),SA535X8XB03664-A108759B-R48-C40),(SA535X6XB03099-A98285A-R15-C59,(SA535X9XB03776-A118845B-R56-C10,SA535X8XB03664-A108759B-R46-C59)))),((SA535X9XB03776-A118845B-R59-C62,(((SA535X9XB03776-A118845B-R63-C66,SA535X9XB03776-A118845B-R56-C59),(SA535X7XB03448-A108870A-R25-C41,(SA535X9XB03776-A118845B-R56-C67,(SA535X9XB03776-A118845B-R49-C68,(SA535X9XB03776-A118845B-R54-C10,SA535X7XB03448-A108870A-R17-C61))))),(SA535X8XB03664-A108759B-R68-C16,SA535X6XB03099-A98285A-R17-C33))),(((((SA535X7XB03448-A108870A-R07-C36,SA535X6XB03099-A98285A-R26-C07),SA535X6XB03099-A98285A-R27-C47),(SA535X8XB03664-A108759B-R67-C50,SA535X7XB03448-A108870A-R19-C29)),(((SA535X9XB03776-A118845B-R46-C61,SA535X9XB03776-A118845B-R52-C59),((((((SA535X8XB03664-A108759B-R49-C26,(SA535X9XB03776-A118845B-R64-C10,SA535X9XB03776-A118845B-R50-C20)),(((SA535X7XB03448-A108870A-R05-C33,SA535X8XB03664-A108759B-R67-C70),SA535X8XB03664-A108759B-R68-C55),(SA535X8XB03664-A108759B-R66-C38,(SA535X8XB03664-A108759B-R50-C47,SA535X7XB03448-A108870A-R10-C27)))),((((((SA535X6XB03099-A98285A-R27-C37,SA535X8XB03664-A108759B-R53-C52),(SA535X8XB03664-A108759B-R53-C08,SA535X8XB03664-A108759B-R46-C23)),(SA535X8XB03664-A108759B-R66-C55,(SA535X8XB03664-A108759B-R66-C16,SA535X7XB03448-A108870A-R08-C19))),((SA535X8XB03664-A108759B-R53-C39,(SA535X8XB03664-A108759B-R46-C51,SA535X7XB03448-A108870A-R03-C41)),(SA535X8XB03664-A108759B-R70-C57,(SA535X7XB03448-A108870A-R15-C35,SA535X7XB03448-A108870A-R08-C42)))),(SA535X8XB03664-A108759B-R69-C11,(((SA535X8XB03664-A108759B-R62-C12,((SA535X8XB03664-A108759B-R47-C53,SA535X7XB03448-A108870A-R11-C48),SA535X8XB03664-A108759B-R66-C42)),(SA535X7XB03448-A108870A-R15-C42,SA535X7XB03448-A108870A-R15-C27)),((SA535X7XB03448-A108870A-R16-C41,SA535X7XB03448-A108870A-R12-C42),SA535X8XB03664-A108759B-R68-C31)))),(((SA535X7XB03448-A108870A-R05-C30,(SA535X8XB03664-A108759B-R45-C41,(SA535X9XB03776-A118845B-R54-C65,SA535X8XB03664-A108759B-R46-C65))),(SA535X7XB03448-A108870A-R11-C31,SA535X7XB03448-A108870A-R04-C66)),(((((((SA535X9XB03776-A118845B-R48-C13,(SA535X9XB03776-A118845B-R62-C21,SA535X9XB03776-A118845B-R54-C25)),SA535X7XB03448-A108870A-R07-C11),(SA535X9XB03776-A118845B-R53-C34,SA535X8XB03664-A108759B-R67-C28)),SA535X5XB02895-A96233A-R05-C35),(SA535X9XB03776-A118845B-R52-C58,SA535X8XB03664-A108759B-R69-C68)),(((SA535X9XB03776-A118845B-R56-C35,SA535X9XB03776-A118845B-R48-C64),(SA535X9XB03776-A118845B-R45-C31,SA535X8XB03664-A108759B-R65-C59)),SA535X7XB03448-A108870A-R10-C17)),(((((SA535X9XB03776-A118845B-R59-C32,SA535X8XB03664-A108759B-R65-C15),(SA535X8XB03664-A108759B-R65-C47,SA535X7XB03448-A108870A-R04-C25)),SA535X9XB03776-A118845B-R54-C63),((((SA535X8XB03664-A108759B-R65-C10,SA535X9XB03776-A118845B-R54-C19),SA535X9XB03776-A118845B-R45-C17),(SA535X9XB03776-A118845B-R61-C20,((SA535X9XB03776-A118845B-R58-C26,(SA535X8XB03664-A108759B-R67-C47,SA535X7XB03448-A108870A-R16-C33)),(SA535X9XB03776-A118845B-R51-C22,SA535X8XB03664-A108759B-R64-C11)))),(((SA535X9XB03776-A118845B-R62-C61,SA535X9XB03776-A118845B-R62-C08),((SA535X9XB03776-A118845B-R54-C16,SA535X5XB02895-A96233A-R05-C11),(SA535X9XB03776-A118845B-R52-C35,SA535X9XB03776-A118845B-R46-C57))),(SA535X9XB03776-A118845B-R48-C20,SA535X9XB03776-A118845B-R46-C67)))),(SA535X9XB03776-A118845B-R54-C36,(SA535X9XB03776-A118845B-R59-C52,SA535X8XB03664-A108759B-R55-C63))))))),(((SA535X8XB03664-A108759B-R67-C09,(((SA535X7XB03448-A108870A-R13-C60,SA535X7XB03448-A108870A-R06-C07),((SA535X8XB03664-A108759B-R48-C43,SA535X7XB03448-A108870A-R27-C08),(SA535X8XB03664-A108759B-R64-C40,SA535X8XB03664-A108759B-R47-C51))),((SA535X9XB03776-A118845B-R65-C45,SA535X8XB03664-A108759B-R66-C59),(SA535X8XB03664-A108759B-R70-C64,SA535X8XB03664-A108759B-R46-C24)))),(((SA535X9XB03776-A118845B-R45-C58,SA535X9XB03776-A118845B-R48-C49),SA535X9XB03776-A118845B-R49-C42),((SA535X9XB03776-A118845B-R52-C42,SA535X9XB03776-A118845B-R53-C48),(SA535X9XB03776-A118845B-R50-C40,SA535X9XB03776-A118845B-R45-C59)))),(SA535X8XB03664-A108759B-R68-C60,SA535X7XB03448-A108870A-R13-C45))),(((SA535X8XB03664-A108759B-R67-C59,SA535X7XB03448-A108870A-R10-C52),(SA535X8XB03664-A108759B-R66-C45,SA535X8XB03664-A108759B-R57-C34)),(SA535X7XB03448-A108870A-R14-C62,SA535X7XB03448-A108870A-R04-C46))),((SA535X8XB03664-A108759B-R51-C47,(SA535X8XB03664-A108759B-R46-C44,SA535X7XB03448-A108870A-R23-C46)),(SA535X8XB03664-A108759B-R56-C35,SA535X7XB03448-A108870A-R06-C34)))),(SA535X8XB03664-A108759B-R68-C15,SA535X8XB03664-A108759B-R46-C68))),((SA535X9XB03776-A118845B-R45-C60,(SA535X8XB03664-A108759B-R57-C20,SA535X8XB03664-A108759B-R52-C65)),((SA535X9XB03776-A118845B-R51-C64,(SA535X9XB03776-A118845B-R47-C44,SA535X6XB03099-A98285A-R26-C62)),(SA535X8XB03664-A108759B-R58-C36,SA535X9XB03776-A118845B-R47-C58))))))),((((SA535X8XB03664-A108759B-R51-C27,SA535X8XB03664-A108759B-R45-C54),(SA535X8XB03664-A108759B-R56-C64,SA535X8XB03664-A108759B-R50-C21)),(SA535X8XB03664-A108759B-R54-C23,SA535X8XB03664-A108759B-R53-C09)),(((((SA535X6XB03099-A98285A-R09-C45,SA535X6XB03099-A98285A-R18-C24),(SA535X8XB03664-A108759B-R54-C39,SA535X6XB03099-A98285A-R17-C30)),((SA535X9XB03776-A118845B-R64-C56,SA535X9XB03776-A118845B-R56-C69),(SA535X8XB03664-A108759B-R50-C69,(SA535X8XB03664-A108759B-R48-C27,SA535X8XB03664-A108759B-R47-C45)))),((SA535X8XB03664-A108759B-R63-C58,(SA535X9XB03776-A118845B-R47-C36,(SA535X9XB03776-A118845B-R50-C21,SA535X8XB03664-A108759B-R64-C24))),(((SA535X8XB03664-A108759B-R59-C32,(SA535X9XB03776-A118845B-R62-C54,SA535X6XB03099-A98285A-R16-C44)),(SA535X8XB03664-A108759B-R67-C46,SA535X7XB03448-A108870A-R12-C50)),(SA535X9XB03776-A118845B-R47-C63,SA535X8XB03664-A108759B-R67-C10)))),((SA535X7XB03448-A108870A-R16-C30,(SA535X8XB03664-A108759B-R53-C43,SA535X7XB03448-A108870A-R12-C57)),((SA535X8XB03664-A108759B-R52-C09,SA535X8XB03664-A108759B-R46-C50),((((SA535X8XB03664-A108759B-R68-C41,SA535X7XB03448-A108870A-R15-C58),(((SA535X7XB03448-A108870A-R22-C46,SA535X7XB03448-A108870A-R17-C44),(SA535X8XB03664-A108759B-R54-C57,(SA535X8XB03664-A108759B-R46-C16,(SA535X9XB03776-A118845B-R53-C53,SA535X8XB03664-A108759B-R55-C07)))),(SA535X8XB03664-A108759B-R69-C48,(SA535X7XB03448-A108870A-R11-C35,SA535X6XB03099-A98285A-R17-C70)))),(((((SA535X8XB03664-A108759B-R64-C37,SA535X8XB03664-A108759B-R63-C69),((((SA535X7XB03448-A108870A-R10-C10,(((SA535X9XB03776-A118845B-R50-C65,(SA535X7XB03448-A108870A-R07-C50,(SA535X7XB03448-A108870A-R24-C30,SA535X7XB03448-A108870A-R21-C50))),(SA535X7XB03448-A108870A-R23-C39,SA535X7XB03448-A108870A-R19-C57)),((SA535X7XB03448-A108870A-R09-C33,(SA535X7XB03448-A108870A-R10-C26,(SA535X8XB03664-A108759B-R66-C10,SA535X7XB03448-A108870A-R21-C21))),SA535X8XB03664-A108759B-R46-C45))),(SA535X8XB03664-A108759B-R49-C49,SA535X7XB03448-A108870A-R15-C48)),((((((SA535X7XB03448-A108870A-R11-C47,SA535X7XB03448-A108870A-R07-C48),SA535X9XB03776-A118845B-R63-C37),(((SA535X9XB03776-A118845B-R61-C54,SA535X9XB03776-A118845B-R53-C22),SA535X7XB03448-A108870A-R04-C59),(((SA535X7XB03448-A108870A-R14-C58,SA535X7XB03448-A108870A-R14-C42),SA535X8XB03664-A108759B-R48-C42),SA535X7XB03448-A108870A-R10-C20))),((SA535X9XB03776-A118845B-R55-C18,SA535X9XB03776-A118845B-R50-C43),(SA535X9XB03776-A118845B-R57-C44,SA535X9XB03776-A118845B-R47-C52))),(SA535X8XB03664-A108759B-R66-C17,((SA535X7XB03448-A108870A-R20-C49,SA535X7XB03448-A108870A-R10-C59),SA535X7XB03448-A108870A-R15-C18))),(((SA535X7XB03448-A108870A-R09-C64,(SA535X8XB03664-A108759B-R64-C35,SA535X7XB03448-A108870A-R15-C70)),((SA535X7XB03448-A108870A-R13-C27,SA535X7XB03448-A108870A-R13-C10),(SA535X9XB03776-A118845B-R59-C13,SA535X9XB03776-A118845B-R51-C20))),((((((SA535X9XB03776-A118845B-R48-C40,(SA535X9XB03776-A118845B-R56-C19,(SA535X9XB03776-A118845B-R53-C08,SA535X6XB03099-A98285A-R12-C56))),((SA535X6XB03099-A98285A-R20-C27,(SA535X9XB03776-A118845B-R63-C39,SA535X9XB03776-A118845B-R53-C52)),(SA535X6XB03099-A98285A-R20-C32,SA535X6XB03099-A98285A-R13-C54))),SA535X9XB03776-A118845B-R52-C24),(SA535X9XB03776-A118845B-R63-C22,SA535X9XB03776-A118845B-R50-C41)),(SA535X9XB03776-A118845B-R50-C60,(SA535X9XB03776-A118845B-R47-C28,SA535X9XB03776-A118845B-R46-C68)),(SA535X9XB03776-A118845B-R54-C18,(SA535X6XB03099-A98285A-R09-C56,(SA535X9XB03776-A118845B-R52-C11,SA535X6XB03099-A98285A-R09-C61)))),(SA535X9XB03776-A118845B-R54-C52,((SA535X5XB02895-A96233A-R05-C31,SA535X5XB02895-A96233A-R05-C25),(SA535X5XB02895-A96233A-R14-C51,SA535X5XB02895-A96233A-R07-C40))))))),(SA535X8XB03664-A108759B-R65-C63,((SA535X8XB03664-A108759B-R51-C58,SA535X7XB03448-A108870A-R26-C19),(SA535X8XB03664-A108759B-R67-C49,SA535X8XB03664-A108759B-R63-C20))))),SA535X8XB03664-A108759B-R52-C46),(((SA535X8XB03664-A108759B-R50-C40,SA535X7XB03448-A108870A-R12-C29),(SA535X8XB03664-A108759B-R70-C67,SA535X7XB03448-A108870A-R10-C37)),(SA535X7XB03448-A108870A-R26-C52,SA535X7XB03448-A108870A-R08-C63))),((SA535X8XB03664-A108759B-R53-C20,SA535X6XB03099-A98285A-R14-C68),(SA535X7XB03448-A108870A-R05-C54,(SA535X8XB03664-A108759B-R53-C40,SA535X8XB03664-A108759B-R46-C67))))),((SA535X7XB03448-A108870A-R27-C40,SA535X8XB03664-A108759B-R47-C50),(SA535X9XB03776-A118845B-R45-C29,SA535X8XB03664-A108759B-R46-C25)))))))))),(((SA535X8XB03664-A108759B-R51-C30,((SA535X9XB03776-A118845B-R45-C54,((SA535X8XB03664-A108759B-R50-C46,(SA535X9XB03776-A118845B-R59-C22,SA535X8XB03664-A108759B-R52-C64)),SA535X8XB03664-A108759B-R56-C52)),((SA535X8XB03664-A108759B-R69-C14,SA535X8XB03664-A108759B-R57-C08),((((((SA535X8XB03664-A108759B-R56-C30,SA535X6XB03099-A98285A-R12-C69),(SA535X8XB03664-A108759B-R70-C13,SA535X8XB03664-A108759B-R61-C38)),SA535X9XB03776-A118845B-R53-C67),(SA535X9XB03776-A118845B-R58-C63,(SA535X9XB03776-A118845B-R65-C57,SA535X8XB03664-A108759B-R49-C36))),SA535X9XB03776-A118845B-R57-C66),(SA535X9XB03776-A118845B-R45-C61,SA535X8XB03664-A108759B-R47-C38))))),(SA535X9XB03776-A118845B-R54-C46,SA535X8XB03664-A108759B-R56-C45)),(((SA535X9XB03776-A118845B-R54-C68,(SA535X8XB03664-A108759B-R68-C67,SA535X8XB03664-A108759B-R50-C36)),(SA535X8XB03664-A108759B-R45-C31,SA535X6XB03099-A98285A-R12-C27)),((SA535X9XB03776-A118845B-R56-C66,SA535X9XB03776-A118845B-R56-C51),SA535X8XB03664-A108759B-R50-C23))))),(SA535X8XB03664-A108759B-R67-C16,(((SA535X9XB03776-A118845B-R52-C18,SA535X9XB03776-A118845B-R50-C12),((SA535X8XB03664-A108759B-R63-C56,((((((((SA535X8XB03664-A108759B-R67-C08,(SA535X9XB03776-A118845B-R55-C20,SA535X8XB03664-A108759B-R68-C68)),(((SA535X8XB03664-A108759B-R61-C63,SA535X8XB03664-A108759B-R62-C35),SA535X9XB03776-A118845B-R53-C36),SA535X8XB03664-A108759B-R46-C49)),SA535X8XB03664-A108759B-R51-C43),(((((((SA535X9XB03776-A118845B-R51-C62,SA535X9XB03776-A118845B-R49-C28),(SA535X9XB03776-A118845B-R45-C53,SA535X9XB03776-A118845B-R45-C23)),SA535X9XB03776-A118845B-R48-C12),(SA535X9XB03776-A118845B-R55-C33,SA535X9XB03776-A118845B-R46-C15)),SA535X9XB03776-A118845B-R52-C22),SA535X9XB03776-A118845B-R64-C09),(SA535X9XB03776-A118845B-R65-C09,SA535X9XB03776-A118845B-R49-C07))),(((((SA535X8XB03664-A108759B-R66-C40,SA535X9XB03776-A118845B-R57-C30),((SA535X9XB03776-A118845B-R50-C67,SA535X9XB03776-A118845B-R47-C16),SA535X8XB03664-A108759B-R65-C41)),(SA535X8XB03664-A108759B-R54-C50,SA535X8XB03664-A108759B-R70-C46)),SA535X8XB03664-A108759B-R67-C35),(((SA535X9XB03776-A118845B-R49-C22,((SA535X9XB03776-A118845B-R53-C65,SA535X9XB03776-A118845B-R49-C62),(SA535X9XB03776-A118845B-R51-C54,SA535X9XB03776-A118845B-R45-C16))),((((((SA535X9XB03776-A118845B-R55-C26,SA535X9XB03776-A118845B-R46-C37),SA535X9XB03776-A118845B-R53-C09),((SA535X9XB03776-A118845B-R46-C28,SA535X9XB03776-A118845B-R46-C13),(SA535X9XB03776-A118845B-R54-C31,SA535X9XB03776-A118845B-R47-C13))),SA535X9XB03776-A118845B-R45-C26),(SA535X9XB03776-A118845B-R63-C47,SA535X9XB03776-A118845B-R46-C27)),(((((SA535X9XB03776-A118845B-R46-C12,(SA535X9XB03776-A118845B-R64-C24,SA535X9XB03776-A118845B-R55-C39)),(SA535X9XB03776-A118845B-R62-C51,SA535X9XB03776-A118845B-R52-C51)),SA535X9XB03776-A118845B-R46-C10),SA535X9XB03776-A118845B-R50-C23),(((SA535X9XB03776-A118845B-R54-C26,SA535X9XB03776-A118845B-R47-C51),SA535X9XB03776-A118845B-R45-C69),(SA535X9XB03776-A118845B-R52-C14,SA535X8XB03664-A108759B-R48-C31))))),(SA535X9XB03776-A118845B-R53-C32,SA535X9XB03776-A118845B-R46-C65))),(SA535X9XB03776-A118845B-R45-C18,(SA535X8XB03664-A108759B-R47-C56,SA535X8XB03664-A108759B-R46-C40))),(SA535X9XB03776-A118845B-R50-C10,((SA535X9XB03776-A118845B-R61-C63,SA535X9XB03776-A118845B-R49-C31),((SA535X9XB03776-A118845B-R46-C36,SA535X8XB03664-A108759B-R66-C07),(SA535X9XB03776-A118845B-R51-C28,(SA535X9XB03776-A118845B-R59-C09,(SA535X9XB03776-A118845B-R64-C14,SA535X9XB03776-A118845B-R48-C07))))))),(SA535X9XB03776-A118845B-R59-C47,(SA535X9XB03776-A118845B-R55-C30,(SA535X9XB03776-A118845B-R58-C39,SA535X9XB03776-A118845B-R51-C44)))),(SA535X9XB03776-A118845B-R60-C17,SA535X9XB03776-A118845B-R48-C55))),(((SA535X9XB03776-A118845B-R64-C31,(SA535X8XB03664-A108759B-R54-C10,SA535X8XB03664-A108759B-R48-C53)),SA535X8XB03664-A108759B-R51-C08),SA535X8XB03664-A108759B-R65-C33))),(SA535X9XB03776-A118845B-R53-C59,SA535X6XB03099-A98285A-R14-C43))))),((SA535X9XB03776-A118845B-R50-C44,(SA535X8XB03664-A108759B-R67-C48,SA535X8XB03664-A108759B-R57-C13)),SA535X9XB03776-A118845B-R56-C63)),(SA535X9XB03776-A118845B-R55-C62,SA535X9XB03776-A118845B-R54-C70)),SA535X8XB03664-A108759B-R68-C58,SA535X8XB03664-A108759B-R48-C60)
