# Supplementary material for: A zero-agnostic model for copy number evolution in cancer
Source: PLoS Comput Biol. 2023 Nov 9;19(11):e1011590. doi: 10.1371/journal.pcbi.1011590 (PMC10662746; doi:10.1371/journal.pcbi.1011590)
Supplement: S1 Data — Twenty-eight patient copy number phylogenies (Newick) inferred by Sitka and Lazac on single-cell sequencing of human breast and ovarian tumor samples. (ZIP) [file pcbi.1011590.s002.zip › supp_data/trees/lazac/SA1091_hscn_tree.newick]

(((((((((((((((SA1091AX1XB01790-A95634A-R26-C15,SA1091AX1XB01790-A95634A-R28-C24),SA1091AX1XB01790-A95634A-R32-C07),((SA1091AX1XB01790-A95634A-R39-C54,SA1091AX1XB01790-A95634A-R06-C13),(SA1091AX1XB01790-A95634A-R29-C23,SA1091AX1XB01790-A95634A-R27-C35))),(((SA1091AX1XB01790-A95634A-R19-C16,SA1091AX1XB01790-A95634A-R27-C22),(SA1091AX1XB01790-A95634A-R23-C23,SA1091AX1XB01790-A95634A-R07-C10)),((SA1091AX1XB01790-A95634A-R24-C28,(SA1091AX1XB01790-A95634A-R18-C18,SA1091AX1XB01790-A95634A-R11-C20)),(SA1091AX1XB01790-A95634A-R16-C29,SA1091AX1XB01790-A95634A-R12-C38)))),((((SA1091AX1XB01790-A95634A-R34-C25,SA1091AX1XB01790-A95634A-R31-C19),(SA1091AX1XB01790-A95634A-R29-C41,(SA1091AX1XB01790-A95634A-R31-C49,SA1091AX1XB01790-A95634A-R22-C30))),((SA1091AX1XB01790-A95634A-R25-C39,SA1091AX1XB01790-A95634A-R25-C21),(SA1091AX1XB01790-A95634A-R29-C18,SA1091AX1XB01790-A95634A-R03-C34))),((((SA1091AX1XB01790-A95634A-R13-C27,(SA1091AX1XB01790-A95634A-R24-C40,SA1091AX1XB01790-A95634A-R06-C20)),(SA1091AX1XB01790-A95634A-R14-C35,SA1091AX1XB01790-A95634A-R11-C38)),(SA1091AX1XB01790-A95634A-R19-C43,SA1091AX1XB01790-A95634A-R14-C24)),((SA1091AX1XB01790-A95634A-R29-C24,SA1091AX1XB01790-A95634A-R06-C07),(SA1091AX1XB01790-A95634A-R19-C24,SA1091AX1XB01790-A95634A-R07-C22))))),((((SA1091AX1XB01790-A95634A-R39-C34,SA1091AX1XB01790-A95634A-R24-C30),SA1091AX1XB01790-A95634A-R21-C32),((((SA1091AX1XB01790-A95634A-R26-C38,SA1091AX1XB01790-A95634A-R19-C31),(SA1091AX1XB01790-A95634A-R22-C32,(SA1091AX1XB01790-A95634A-R07-C36,SA1091AX1XB01790-A95634A-R06-C40))),((SA1091AX1XB01790-A95634A-R17-C24,SA1091AX1XB01790-A95634A-R14-C31),(SA1091AX1XB01790-A95634A-R13-C09,(SA1091AX1XB01790-A95634A-R08-C25,SA1091AX1XB01790-A95634A-R08-C18)))),((SA1091AX1XB01790-A95634A-R04-C35,((((SA1091AX1XB01790-A95634A-R23-C35,(SA1091AX1XB01790-A95634A-R09-C31,SA1091AX1XB01790-A95634A-R04-C39)),(SA1091AX1XB01790-A95634A-R08-C42,SA1091AX1XB01790-A95634A-R06-C42)),SA1091AX1XB01790-A95634A-R07-C29),SA1091AX1XB01790-A95634A-R12-C25)),SA1091AX1XB01790-A95634A-R11-C34))),(SA1091AX1XB01790-A95634A-R22-C07,(SA1091AX1XB01790-A95634A-R21-C47,SA1091AX1XB01790-A95634A-R17-C09)))),(((SA1091AX1XB01790-A95634A-R06-C14,(SA1091AX1XB01790-A95634A-R22-C09,SA1091AX1XB01790-A95634A-R16-C23)),(((SA1091AX1XB01790-A95634A-R07-C46,SA1091AX1XB01790-A95634A-R04-C14),SA1091AX1XB01790-A95634A-R03-C38),SA1091AX1XB01790-A95634A-R11-C30)),(((((((SA1091AX1XB01790-A95634A-R15-C16,(SA1091AX1XB01790-A95634A-R18-C33,SA1091AX1XB01790-A95634A-R04-C22)),(((((SA1091AX1XB01790-A95634A-R34-C39,((SA1091AX1XB01790-A95634A-R30-C24,SA1091AX1XB01790-A95634A-R17-C33),SA1091AX1XB01790-A95634A-R04-C12)),(SA1091AX1XB01790-A95634A-R36-C52,SA1091AX1XB01790-A95634A-R27-C43)),((SA1091AX1XB01790-A95634A-R39-C18,SA1091AX1XB01790-A95634A-R38-C18),(SA1091AX1XB01790-A95634A-R40-C31,SA1091AX1XB01790-A95634A-R38-C30))),(((SA1091AX1XB01790-A95634A-R28-C36,(((SA1091AX1XB01790-A95634A-R27-C31,SA1091AX1XB01790-A95634A-R39-C16),((SA1091AX1XB01790-A95634A-R24-C29,(SA1091AX1XB01790-A95634A-R32-C32,SA1091AX1XB01790-A95634A-R11-C25)),((SA1091AX1XB01790-A95634A-R13-C31,SA1091AX1XB01790-A95634A-R13-C13),(SA1091AX1XB01790-A95634A-R14-C19,SA1091AX1XB01790-A95634A-R06-C31)))),(SA1091AX1XB01790-A95634A-R39-C15,SA1091AX1XB01790-A95634A-R38-C14))),((SA1091AX1XB01790-A95634A-R31-C29,((SA1091AX1XB01790-A95634A-R12-C13,SA1091AX1XB01790-A95634A-R04-C13),(SA1091AX1XB01790-A95634A-R18-C21,SA1091AX1XB01790-A95634A-R18-C10))),(((((((SA1091AX1XB01790-A95634A-R21-C40,SA1091AX1XB01790-A95634A-R21-C33),(SA1091AX1XB01790-A95634A-R39-C26,(SA1091AX1XB01790-A95634A-R38-C21,SA1091AX1XB01790-A95634A-R26-C18))),(SA1091AX1XB01790-A95634A-R27-C40,(SA1091AX1XB01790-A95634A-R39-C11,SA1091AX1XB01790-A95634A-R31-C37))),(SA1091AX1XB01790-A95634A-R39-C58,SA1091AX1XB01790-A95634A-R38-C11)),(((SA1091AX1XB01790-A95634A-R19-C28,SA1091AX1XB01790-A95634A-R11-C35),(SA1091AX1XB01790-A95634A-R23-C41,(SA1091AX1XB01790-A95634A-R25-C23,SA1091AX1XB01790-A95634A-R21-C23))),(SA1091AX1XB01790-A95634A-R28-C52,(SA1091AX1XB01790-A95634A-R08-C17,SA1091AX1XB01790-A95634A-R06-C10)))),((SA1091AX1XB01790-A95634A-R26-C41,(SA1091AX1XB01790-A95634A-R08-C23,SA1091AX1XB01790-A95634A-R06-C08)),(SA1091AX1XB01790-A95634A-R38-C23,((SA1091AX1XB01790-A95634A-R39-C25,SA1091AX1XB01790-A95634A-R24-C21),((SA1091AX1XB01790-A95634A-R22-C28,(SA1091AX1XB01790-A95634A-R30-C23,SA1091AX1XB01790-A95634A-R17-C10)),SA1091AX1XB01790-A95634A-R27-C20))))),((SA1091AX1XB01790-A95634A-R38-C33,SA1091AX1XB01790-A95634A-R37-C55),(((((SA1091AX1XB01790-A95634A-R29-C35,SA1091AX1XB01790-A95634A-R30-C12),SA1091AX1XB01790-A95634A-R12-C10),((((SA1091AX1XB01790-A95634A-R26-C28,(SA1091AX1XB01790-A95634A-R08-C21,SA1091AX1XB01790-A95634A-R08-C10)),SA1091AX1XB01790-A95634A-R16-C28),SA1091AX1XB01790-A95634A-R07-C33),SA1091AX1XB01790-A95634A-R14-C36)),(((SA1091AX1XB01790-A95634A-R07-C07,(SA1091AX1XB01790-A95634A-R16-C19,SA1091AX1XB01790-A95634A-R07-C44)),((((SA1091AX1XB01790-A95634A-R18-C26,SA1091AX1XB01790-A95634A-R06-C32),(SA1091AX1XB01790-A95634A-R18-C27,SA1091AX1XB01790-A95634A-R14-C26)),SA1091AX1XB01790-A95634A-R15-C33),(SA1091AX1XB01790-A95634A-R28-C35,SA1091AX1XB01790-A95634A-R16-C13))),((SA1091AX1XB01790-A95634A-R24-C41,SA1091AX1XB01790-A95634A-R06-C22),(SA1091AX1XB01790-A95634A-R31-C41,SA1091AX1XB01790-A95634A-R13-C36)))),(((SA1091AX1XB01790-A95634A-R23-C39,SA1091AX1XB01790-A95634A-R06-C45),((SA1091AX1XB01790-A95634A-R30-C30,(SA1091AX1XB01790-A95634A-R13-C25,SA1091AX1XB01790-A95634A-R08-C31)),(SA1091AX1XB01790-A95634A-R08-C12,(((SA1091AX1XB01790-A95634A-R15-C13,SA1091AX1XB01790-A95634A-R14-C13),SA1091AX1XB01790-A95634A-R19-C34),SA1091AX1XB01790-A95634A-R24-C26)))),(((SA1091AX1XB01790-A95634A-R14-C07,SA1091AX1XB01790-A95634A-R13-C20),SA1091AX1XB01790-A95634A-R21-C38),(SA1091AX1XB01790-A95634A-R23-C19,SA1091AX1XB01790-A95634A-R18-C34)))))))),(((SA1091AX1XB01790-A95634A-R30-C41,(SA1091AX1XB01790-A95634A-R40-C07,SA1091AX1XB01790-A95634A-R26-C14)),(SA1091AX1XB01790-A95634A-R38-C47,SA1091AX1XB01790-A95634A-R24-C13)),(((SA1091AX1XB01790-A95634A-R39-C17,SA1091AX1XB01790-A95634A-R11-C24),((SA1091AX1XB01790-A95634A-R32-C36,SA1091AX1XB01790-A95634A-R29-C34),SA1091AX1XB01790-A95634A-R40-C11)),(SA1091AX1XB01790-A95634A-R39-C46,SA1091AX1XB01790-A95634A-R33-C56))))),((SA1091AX1XB01790-A95634A-R23-C28,((SA1091AX1XB01790-A95634A-R18-C47,SA1091AX1XB01790-A95634A-R37-C44),(SA1091AX1XB01790-A95634A-R38-C31,SA1091AX1XB01790-A95634A-R24-C31))),((SA1091AX1XB01790-A95634A-R11-C21,SA1091AX1XB01790-A95634A-R18-C50),(((SA1091AX1XB01790-A95634A-R32-C18,SA1091AX1XB01790-A95634A-R17-C21),SA1091AX1XB01790-A95634A-R15-C20),SA1091AX1XB01790-A95634A-R14-C10))))),((SA1091AX1XB01790-A95634A-R16-C30,SA1091AX1XB01790-A95634A-R15-C07),(SA1091AX1XB01790-A95634A-R30-C21,SA1091AX1XB01790-A95634A-R23-C12))),(SA1091AX1XB01790-A95634A-R04-C47,((SA1091AX1XB01790-A95634A-R21-C25,SA1091AX1XB01790-A95634A-R19-C37),SA1091AX1XB01790-A95634A-R05-C21))),(SA1091AX1XB01790-A95634A-R19-C12,(SA1091AX1XB01790-A95634A-R32-C41,SA1091AX1XB01790-A95634A-R29-C28))),((((SA1091AX1XB01790-A95634A-R27-C21,(SA1091AX1XB01790-A95634A-R19-C22,SA1091AX1XB01790-A95634A-R09-C08)),((((SA1091AX1XB01790-A95634A-R24-C33,(SA1091AX1XB01790-A95634A-R19-C21,SA1091AX1XB01790-A95634A-R05-C12)),(((SA1091AX1XB01790-A95634A-R27-C10,SA1091AX1XB01790-A95634A-R25-C10),(((SA1091AX1XB01790-A95634A-R25-C17,(SA1091AX1XB01790-A95634A-R24-C11,(SA1091AX1XB01790-A95634A-R16-C52,SA1091AX1XB01790-A95634A-R13-C44))),(SA1091AX1XB01790-A95634A-R39-C39,SA1091AX1XB01790-A95634A-R31-C08)),(SA1091AX1XB01790-A95634A-R25-C35,SA1091AX1XB01790-A95634A-R15-C19))),(SA1091AX1XB01790-A95634A-R27-C12,SA1091AX1XB01790-A95634A-R25-C12))),(((SA1091AX1XB01790-A95634A-R40-C30,SA1091AX1XB01790-A95634A-R27-C28),(SA1091AX1XB01790-A95634A-R25-C14,SA1091AX1XB01790-A95634A-R07-C14)),(SA1091AX1XB01790-A95634A-R16-C15,SA1091AX1XB01790-A95634A-R14-C28))),((((SA1091AX1XB01790-A95634A-R22-C19,(SA1091AX1XB01790-A95634A-R14-C16,SA1091AX1XB01790-A95634A-R05-C36)),(((SA1091AX1XB01790-A95634A-R32-C15,SA1091AX1XB01790-A95634A-R20-C08),(SA1091AX1XB01790-A95634A-R14-C38,(SA1091AX1XB01790-A95634A-R28-C23,SA1091AX1XB01790-A95634A-R25-C07))),SA1091AX1XB01790-A95634A-R09-C28)),(SA1091AX1XB01790-A95634A-R17-C44,(SA1091AX1XB01790-A95634A-R12-C28,(SA1091AX1XB01790-A95634A-R20-C47,SA1091AX1XB01790-A95634A-R12-C24)))),((((SA1091AX1XB01790-A95634A-R22-C44,(SA1091AX1XB01790-A95634A-R29-C37,SA1091AX1XB01790-A95634A-R13-C26)),SA1091AX1XB01790-A95634A-R03-C37),(((((SA1091AX1XB01790-A95634A-R20-C10,SA1091AX1XB01790-A95634A-R12-C09),((SA1091AX1XB01790-A95634A-R16-C12,SA1091AX1XB01790-A95634A-R15-C14),SA1091AX1XB01790-A95634A-R05-C11)),SA1091AX1XB01790-A95634A-R03-C39),SA1091AX1XB01790-A95634A-R09-C34),SA1091AX1XB01790-A95634A-R12-C26)),(SA1091AX1XB01790-A95634A-R13-C14,SA1091AX1XB01790-A95634A-R11-C15))))),(SA1091AX1XB01790-A95634A-R08-C07,(SA1091AX1XB01790-A95634A-R40-C49,SA1091AX1XB01790-A95634A-R28-C46))),SA1091AX1XB01790-A95634A-R39-C20)),((SA1091AX1XB01790-A95634A-R27-C19,(SA1091AX1XB01790-A95634A-R25-C30,SA1091AX1XB01790-A95634A-R17-C15)),(SA1091AX1XB01790-A95634A-R18-C08,(SA1091AX1XB01790-A95634A-R28-C08,SA1091AX1XB01790-A95634A-R25-C19)))))),((((((SA1091AX1XB01790-A95634A-R11-C07,(SA1091AX1XB01790-A95634A-R20-C31,SA1091AX1XB01790-A95634A-R09-C07)),(SA1091AX1XB01790-A95634A-R30-C20,SA1091AX1XB01790-A95634A-R26-C27)),(((SA1091AX1XB01790-A95634A-R26-C22,SA1091AX1XB01790-A95634A-R31-C21),SA1091AX1XB01790-A95634A-R09-C13),(SA1091AX1XB01790-A95634A-R30-C43,SA1091AX1XB01790-A95634A-R06-C29))),((((SA1091AX1XB01790-A95634A-R07-C11,SA1091AX1XB01790-A95634A-R05-C37),(SA1091AX1XB01790-A95634A-R18-C43,SA1091AX1XB01790-A95634A-R05-C35)),(SA1091AX1XB01790-A95634A-R21-C11,(SA1091AX1XB01790-A95634A-R37-C29,SA1091AX1XB01790-A95634A-R22-C08))),(((((SA1091AX1XB01790-A95634A-R38-C28,(SA1091AX1XB01790-A95634A-R20-C23,SA1091AX1XB01790-A95634A-R16-C11)),(SA1091AX1XB01790-A95634A-R28-C11,SA1091AX1XB01790-A95634A-R04-C29)),((SA1091AX1XB01790-A95634A-R40-C13,(SA1091AX1XB01790-A95634A-R39-C29,SA1091AX1XB01790-A95634A-R23-C15)),SA1091AX1XB01790-A95634A-R38-C43)),((SA1091AX1XB01790-A95634A-R40-C57,SA1091AX1XB01790-A95634A-R37-C42),(SA1091AX1XB01790-A95634A-R30-C35,((SA1091AX1XB01790-A95634A-R39-C27,SA1091AX1XB01790-A95634A-R39-C07),SA1091AX1XB01790-A95634A-R40-C52)))),(SA1091AX1XB01790-A95634A-R11-C13,((SA1091AX1XB01790-A95634A-R31-C24,SA1091AX1XB01790-A95634A-R17-C37),(SA1091AX1XB01790-A95634A-R06-C18,(SA1091AX1XB01790-A95634A-R15-C32,SA1091AX1XB01790-A95634A-R06-C17))))),((SA1091AX1XB01790-A95634A-R32-C31,SA1091AX1XB01790-A95634A-R29-C43),(((SA1091AX1XB01790-A95634A-R37-C23,SA1091AX1XB01790-A95634A-R29-C27),(SA1091AX1XB01790-A95634A-R17-C11,(SA1091AX1XB01790-A95634A-R40-C15,SA1091AX1XB01790-A95634A-R32-C65))),((SA1091AX1XB01790-A95634A-R13-C21,((SA1091AX1XB01790-A95634A-R26-C35,SA1091AX1XB01790-A95634A-R23-C26),(SA1091AX1XB01790-A95634A-R27-C46,SA1091AX1XB01790-A95634A-R19-C46))),(SA1091AX1XB01790-A95634A-R23-C22,SA1091AX1XB01790-A95634A-R20-C24)))))),((((((SA1091AX1XB01790-A95634A-R13-C24,SA1091AX1XB01790-A95634A-R19-C15),SA1091AX1XB01790-A95634A-R14-C20),(SA1091AX1XB01790-A95634A-R19-C07,(SA1091AX1XB01790-A95634A-R11-C31,SA1091AX1XB01790-A95634A-R07-C40))),((SA1091AX1XB01790-A95634A-R24-C14,SA1091AX1XB01790-A95634A-R19-C14),(((SA1091AX1XB01790-A95634A-R18-C14,SA1091AX1XB01790-A95634A-R05-C15),SA1091AX1XB01790-A95634A-R21-C24),((SA1091AX1XB01790-A95634A-R24-C24,SA1091AX1XB01790-A95634A-R19-C19),(SA1091AX1XB01790-A95634A-R32-C40,(SA1091AX1XB01790-A95634A-R12-C34,SA1091AX1XB01790-A95634A-R04-C21)))))),(((SA1091AX1XB01790-A95634A-R22-C22,SA1091AX1XB01790-A95634A-R07-C27),(SA1091AX1XB01790-A95634A-R16-C32,SA1091AX1XB01790-A95634A-R13-C22)),(SA1091AX1XB01790-A95634A-R34-C50,SA1091AX1XB01790-A95634A-R06-C46))),(SA1091AX1XB01790-A95634A-R40-C26,SA1091AX1XB01790-A95634A-R09-C11))),((((((((SA1091AX1XB01790-A95634A-R23-C07,SA1091AX1XB01790-A95634A-R19-C25),SA1091AX1XB01790-A95634A-R07-C15),((SA1091AX1XB01790-A95634A-R18-C31,(SA1091AX1XB01790-A95634A-R40-C18,SA1091AX1XB01790-A95634A-R26-C19)),SA1091AX1XB01790-A95634A-R24-C43)),((SA1091AX1XB01790-A95634A-R38-C40,SA1091AX1XB01790-A95634A-R36-C48),(SA1091AX1XB01790-A95634A-R16-C24,(SA1091AX1XB01790-A95634A-R13-C37,SA1091AX1XB01790-A95634A-R04-C38)))),((SA1091AX1XB01790-A95634A-R23-C20,SA1091AX1XB01790-A95634A-R04-C10),SA1091AX1XB01790-A95634A-R14-C22)),((SA1091AX1XB01790-A95634A-R18-C15,SA1091AX1XB01790-A95634A-R13-C10),(SA1091AX1XB01790-A95634A-R04-C15,(SA1091AX1XB01790-A95634A-R05-C30,SA1091AX1XB01790-A95634A-R04-C07)))),((((((SA1091AX1XB01790-A95634A-R11-C16,SA1091AX1XB01790-A95634A-R06-C36),(SA1091AX1XB01790-A95634A-R15-C10,SA1091AX1XB01790-A95634A-R07-C08)),((((SA1091AX1XB01790-A95634A-R29-C40,SA1091AX1XB01790-A95634A-R08-C34),(SA1091AX1XB01790-A95634A-R23-C33,SA1091AX1XB01790-A95634A-R13-C12)),(SA1091AX1XB01790-A95634A-R16-C25,SA1091AX1XB01790-A95634A-R12-C27)),((SA1091AX1XB01790-A95634A-R12-C16,SA1091AX1XB01790-A95634A-R09-C32),(SA1091AX1XB01790-A95634A-R12-C14,SA1091AX1XB01790-A95634A-R04-C41)))),(((SA1091AX1XB01790-A95634A-R21-C21,SA1091AX1XB01790-A95634A-R21-C08),((SA1091AX1XB01790-A95634A-R31-C40,SA1091AX1XB01790-A95634A-R25-C22),SA1091AX1XB01790-A95634A-R24-C27)),((SA1091AX1XB01790-A95634A-R28-C26,SA1091AX1XB01790-A95634A-R05-C25),(SA1091AX1XB01790-A95634A-R23-C32,(SA1091AX1XB01790-A95634A-R14-C41,SA1091AX1XB01790-A95634A-R04-C24))))),((SA1091AX1XB01790-A95634A-R23-C27,(SA1091AX1XB01790-A95634A-R19-C33,SA1091AX1XB01790-A95634A-R13-C28)),((SA1091AX1XB01790-A95634A-R22-C17,SA1091AX1XB01790-A95634A-R07-C12),(SA1091AX1XB01790-A95634A-R38-C27,SA1091AX1XB01790-A95634A-R04-C33)))),((SA1091AX1XB01790-A95634A-R24-C25,SA1091AX1XB01790-A95634A-R16-C14),(SA1091AX1XB01790-A95634A-R24-C39,SA1091AX1XB01790-A95634A-R12-C39)))),(((SA1091AX1XB01790-A95634A-R09-C14,SA1091AX1XB01790-A95634A-R08-C28),(((SA1091AX1XB01790-A95634A-R17-C07,SA1091AX1XB01790-A95634A-R08-C11),(SA1091AX1XB01790-A95634A-R21-C10,SA1091AX1XB01790-A95634A-R18-C11)),(((SA1091AX1XB01790-A95634A-R30-C31,(SA1091AX1XB01790-A95634A-R25-C40,SA1091AX1XB01790-A95634A-R06-C37)),(SA1091AX1XB01790-A95634A-R20-C45,SA1091AX1XB01790-A95634A-R40-C46)),SA1091AX1XB01790-A95634A-R16-C35))),((((SA1091AX1XB01790-A95634A-R22-C18,SA1091AX1XB01790-A95634A-R05-C17),SA1091AX1XB01790-A95634A-R18-C30),(((SA1091AX1XB01790-A95634A-R21-C12,SA1091AX1XB01790-A95634A-R03-C42),(((SA1091AX1XB01790-A95634A-R23-C38,SA1091AX1XB01790-A95634A-R07-C37),(SA1091AX1XB01790-A95634A-R20-C37,SA1091AX1XB01790-A95634A-R11-C22)),(SA1091AX1XB01790-A95634A-R40-C54,SA1091AX1XB01790-A95634A-R21-C43))),((SA1091AX1XB01790-A95634A-R28-C14,SA1091AX1XB01790-A95634A-R16-C37),(SA1091AX1XB01790-A95634A-R39-C42,SA1091AX1XB01790-A95634A-R19-C13)))),(((SA1091AX1XB01790-A95634A-R24-C37,SA1091AX1XB01790-A95634A-R24-C22),SA1091AX1XB01790-A95634A-R22-C46),(SA1091AX1XB01790-A95634A-R27-C41,SA1091AX1XB01790-A95634A-R17-C27))))))),((((((SA1091AX1XB01790-A95634A-R30-C48,(SA1091AX1XB01790-A95634A-R24-C38,((SA1091AX1XB01790-A95634A-R07-C23,(SA1091AX1XB01790-A95634A-R11-C14,SA1091AX1XB01790-A95634A-R06-C16)),SA1091AX1XB01790-A95634A-R27-C08))),SA1091AX1XB01790-A95634A-R18-C46),((SA1091AX1XB01790-A95634A-R31-C23,(SA1091AX1XB01790-A95634A-R40-C29,SA1091AX1XB01790-A95634A-R18-C35)),SA1091AX1XB01790-A95634A-R22-C20)),(SA1091AX1XB01790-A95634A-R12-C17,(SA1091AX1XB01790-A95634A-R27-C30,SA1091AX1XB01790-A95634A-R19-C17))),(SA1091AX1XB01790-A95634A-R30-C26,(SA1091AX1XB01790-A95634A-R15-C12,SA1091AX1XB01790-A95634A-R04-C36))),((((SA1091AX1XB01790-A95634A-R38-C38,SA1091AX1XB01790-A95634A-R22-C26),((SA1091AX1XB01790-A95634A-R38-C41,SA1091AX1XB01790-A95634A-R33-C31),(SA1091AX1XB01790-A95634A-R40-C28,SA1091AX1XB01790-A95634A-R32-C13))),((SA1091AX1XB01790-A95634A-R39-C10,SA1091AX1XB01790-A95634A-R32-C39),((SA1091AX1XB01790-A95634A-R28-C15,SA1091AX1XB01790-A95634A-R29-C11),SA1091AX1XB01790-A95634A-R26-C10),(((SA1091AX1XB01790-A95634A-R26-C23,SA1091AX1XB01790-A95634A-R21-C36),(SA1091AX1XB01790-A95634A-R36-C33,SA1091AX1XB01790-A95634A-R27-C36)),SA1091AX1XB01790-A95634A-R40-C40))),(((SA1091AX1XB01790-A95634A-R29-C10,SA1091AX1XB01790-A95634A-R22-C21),(SA1091AX1XB01790-A95634A-R39-C56,(SA1091AX1XB01790-A95634A-R19-C08,SA1091AX1XB01790-A95634A-R17-C20))),((SA1091AX1XB01790-A95634A-R28-C48,SA1091AX1XB01790-A95634A-R27-C24),(SA1091AX1XB01790-A95634A-R23-C34,SA1091AX1XB01790-A95634A-R20-C36)))))),(((SA1091AX1XB01790-A95634A-R40-C27,SA1091AX1XB01790-A95634A-R11-C08),((SA1091AX1XB01790-A95634A-R32-C37,SA1091AX1XB01790-A95634A-R25-C28),(SA1091AX1XB01790-A95634A-R11-C37,(SA1091AX1XB01790-A95634A-R23-C30,(SA1091AX1XB01790-A95634A-R09-C15,SA1091AX1XB01790-A95634A-R08-C30))))),((((SA1091AX1XB01790-A95634A-R22-C41,SA1091AX1XB01790-A95634A-R12-C33),SA1091AX1XB01790-A95634A-R23-C08),(SA1091AX1XB01790-A95634A-R39-C47,SA1091AX1XB01790-A95634A-R20-C19)),(((SA1091AX1XB01790-A95634A-R30-C32,SA1091AX1XB01790-A95634A-R08-C37),(SA1091AX1XB01790-A95634A-R30-C17,SA1091AX1XB01790-A95634A-R14-C52)),(((SA1091AX1XB01790-A95634A-R31-C46,SA1091AX1XB01790-A95634A-R09-C22),(SA1091AX1XB01790-A95634A-R14-C21,SA1091AX1XB01790-A95634A-R05-C07)),(((SA1091AX1XB01790-A95634A-R23-C17,(SA1091AX1XB01790-A95634A-R40-C58,SA1091AX1XB01790-A95634A-R27-C09)),SA1091AX1XB01790-A95634A-R03-C12),(SA1091AX1XB01790-A95634A-R32-C25,SA1091AX1XB01790-A95634A-R26-C39))))))),((SA1091AX1XB01790-A95634A-R38-C20,SA1091AX1XB01790-A95634A-R26-C42),(SA1091AX1XB01790-A95634A-R24-C35,(SA1091AX1XB01790-A95634A-R07-C13,(SA1091AX1XB01790-A95634A-R06-C33,SA1091AX1XB01790-A95634A-R05-C32))))),(SA1091AX1XB01790-A95634A-R06-C26,(SA1091AX1XB01790-A95634A-R28-C29,SA1091AX1XB01790-A95634A-R06-C12))),SA1091AX1XB01790-A95634A-R29-C25),SA1091AX1XB01790-A95634A-R06-C09),SA1091AX1XB01790-A95634A-R39-C09,SA1091AX1XB01790-A95634A-R26-C07)
