# Supplementary material for: A zero-agnostic model for copy number evolution in cancer
Source: PLoS Comput Biol. 2023 Nov 9;19(11):e1011590. doi: 10.1371/journal.pcbi.1011590 (PMC10662746; doi:10.1371/journal.pcbi.1011590)
Supplement: S1 Data — Twenty-eight patient copy number phylogenies (Newick) inferred by Sitka and Lazac on single-cell sequencing of human breast and ovarian tumor samples. (ZIP) [file pcbi.1011590.s002.zip › supp_data/trees/lazac/SA604_hscn_tree.newick]

(((((((((((((((((((((SA604X6XB01975-A96180A-R04-C08,SA604X6XB01975-A96180A-R03-C17),(SA604X6XB01979-A95722A-R22-C64,(SA604X7XB02089-A96212B-R44-C27,SA604X6XB01975-A96180A-R12-C61))),((SA604X6XB01979-A95722A-R11-C68,SA604X6XB01975-A96180A-R12-C70),(((SA604X6XB01975-A96180A-R06-C21,SA604X6XB01975-A96180A-R06-C44),(SA604X8XB02240-A96141A-R16-C22,SA604X6XB01975-A96180A-R14-C24)),(SA604X6XB01975-A96180A-R08-C52,SA604X6XB01975-A96180A-R08-C16)))),(((((SA604X6XB01975-A96180A-R18-C69,SA604X6XB01975-A96180A-R10-C44),(SA604X8XB02240-A96141A-R14-C16,SA604X6XB01979-A95722A-R31-C47)),(SA604X7XB02089-A96212B-R43-C69,SA604X6XB01972-A96177C-R60-C21)),(((SA604X8XB02240-A96141A-R24-C28,SA604X6XB01972-A96177C-R56-C58),(SA604X6XB01975-A96180A-R13-C37,SA604X6XB01972-A96177C-R55-C35)),SA604X6XB01975-A96180A-R16-C67)),((SA604X6XB01979-A95722A-R27-C22,(((SA604X7XB02089-A96212B-R42-C10,SA604X6XB01975-A96180A-R04-C39),SA604X6XB01972-A96177C-R56-C45),(SA604X6XB01975-A96180A-R14-C47,SA604X6XB01975-A96180A-R03-C65))),(SA604X6XB01979-A95722A-R28-C08,SA604X6XB01979-A95722A-R27-C15)))),(((((((SA604X6XB01975-A96180A-R11-C65,SA604X6XB01972-A96177C-R59-C52),(SA604X6XB01979-A95722A-R24-C62,(SA604X8XB02240-A96141A-R23-C54,SA604X6XB01979-A95722A-R30-C11))),((SA604X8XB02240-A96141A-R20-C38,SA604X6XB01975-A96180A-R15-C17),(SA604X7XB02089-A96212B-R45-C14,SA604X7XB02089-A96212B-R39-C65))),(SA604X6XB01979-A95722A-R26-C70,SA604X6XB01975-A96180A-R11-C35)),(SA604X7XB02089-A96175A-R05-C45,SA604X6XB01979-A95722A-R24-C11)),(((SA604X6XB01979-A95722A-R11-C49,SA604X6XB01975-A96180A-R12-C55),(SA604X7XB02089-A96175A-R03-C45,((SA604X6XB01979-A95722A-R29-C54,(SA604X6XB01979-A95722A-R32-C40,SA604X6XB01975-A96180A-R09-C11)),SA604X7XB02089-A96212B-R35-C69))),((SA604X6XB01975-A96180A-R12-C20,SA604X6XB01975-A96180A-R04-C33),(SA604X8XB02240-A96141A-R14-C19,SA604X6XB01975-A96180A-R08-C38)))),(((SA604X6XB01975-A96180A-R05-C48,SA604X6XB01975-A96180A-R05-C09),(SA604X7XB02089-A96212B-R47-C28,SA604X7XB02089-A96212B-R42-C38)),((((SA604X8XB02240-A96141A-R18-C41,SA604X8XB02240-A96141A-R09-C47),(SA604X6XB01975-A96180A-R12-C68,SA604X6XB01975-A96180A-R07-C21)),(SA604X8XB02240-A96141A-R20-C46,SA604X6XB01979-A95722A-R26-C69)),((SA604X6XB01975-A96180A-R17-C30,(SA604X8XB02240-A96141A-R18-C28,SA604X6XB01979-A95722A-R25-C55)),((SA604X8XB02240-A96141A-R13-C68,SA604X8XB02240-A96141A-R12-C50),((SA604X6XB01975-A96180A-R16-C57,SA604X6XB01979-A95722A-R04-C46),SA604X6XB01975-A96180A-R08-C67))))))),((((((((((((((((SA604X8XB02240-A96141A-R15-C08,SA604X8XB02240-A96141A-R04-C12),((SA604X8XB02240-A96141A-R12-C30,(SA604X8XB02240-A96141A-R11-C45,SA604X7XB02089-A96175A-R10-C34)),((SA604X8XB02240-A96141A-R21-C13,(SA604X8XB02240-A96141A-R20-C45,SA604X8XB02240-A96141A-R14-C67)),(SA604X8XB02240-A96141A-R20-C08,(SA604X8XB02240-A96141A-R21-C67,SA604X8XB02240-A96141A-R07-C16))))),(SA604X8XB02240-A96141A-R17-C35,(SA604X8XB02240-A96141A-R15-C17,SA604X7XB02089-A96175A-R10-C50))),(SA604X7XB02089-A96175A-R03-C25,(SA604X7XB02089-A96212B-R36-C61,SA604X6XB01979-A95722A-R32-C66))),(((SA604X8XB02240-A96141A-R09-C10,SA604X6XB01975-A96180A-R06-C55),(SA604X8XB02240-A96141A-R07-C38,SA604X6XB01975-A96180A-R11-C12)),((SA604X8XB02240-A96141A-R12-C17,SA604X6XB01975-A96180A-R07-C34),(SA604X8XB02240-A96141A-R06-C20,SA604X6XB01972-A96177C-R58-C32)))),(((((SA604X6XB01975-A96180A-R11-C67,SA604X6XB01975-A96180A-R05-C08),(SA604X6XB01975-A96180A-R15-C42,(SA604X6XB01975-A96180A-R15-C54,(SA604X6XB01979-A95722A-R31-C54,(SA604X6XB01975-A96180A-R10-C68,SA604X6XB01975-A96180A-R08-C49))))),((((SA604X7XB02089-A96175A-R10-C48,SA604X6XB01975-A96180A-R06-C28),(SA604X8XB02240-A96141A-R08-C39,SA604X6XB01975-A96180A-R12-C11)),(((SA604X8XB02240-A96141A-R05-C66,SA604X7XB02089-A96212B-R35-C09),((SA604X7XB02089-A96212B-R31-C14,SA604X7XB02089-A96175A-R08-C50),(SA604X6XB01975-A96180A-R08-C48,(SA604X8XB02240-A96141A-R08-C43,SA604X6XB01979-A95722A-R11-C61)))),((SA604X8XB02240-A96141A-R14-C41,SA604X7XB02089-A96212B-R38-C63),(SA604X8XB02240-A96141A-R15-C32,(SA604X8XB02240-A96141A-R15-C63,SA604X8XB02240-A96141A-R06-C40))))),(((SA604X8XB02240-A96141A-R08-C69,((SA604X6XB01975-A96180A-R17-C50,SA604X6XB01975-A96180A-R06-C57),(SA604X8XB02240-A96141A-R05-C64,SA604X6XB01975-A96180A-R06-C19))),((SA604X8XB02240-A96141A-R07-C63,SA604X8XB02240-A96141A-R06-C31),SA604X8XB02240-A96141A-R08-C15)),(((SA604X8XB02240-A96141A-R18-C09,SA604X8XB02240-A96141A-R11-C49),((SA604X8XB02240-A96141A-R13-C17,SA604X6XB01979-A95722A-R26-C55),(SA604X8XB02240-A96141A-R12-C19,(SA604X6XB01979-A95722A-R27-C30,SA604X6XB01972-A96177C-R56-C43)))),SA604X8XB02240-A96141A-R03-C36)))),((SA604X7XB02089-A96212B-R36-C65,SA604X6XB01975-A96180A-R13-C63),((SA604X7XB02089-A96175A-R04-C11,(SA604X7XB02089-A96175A-R10-C70,SA604X6XB01975-A96180A-R10-C39)),SA604X7XB02089-A96175A-R08-C14))),((SA604X6XB01975-A96180A-R07-C57,(SA604X8XB02240-A96141A-R15-C48,SA604X7XB02089-A96175A-R07-C68)),(SA604X8XB02240-A96141A-R08-C40,SA604X7XB02089-A96175A-R03-C66)))),((((SA604X6XB01979-A95722A-R27-C13,SA604X6XB01979-A95722A-R14-C47),((SA604X6XB01975-A96180A-R08-C31,SA604X6XB01975-A96180A-R04-C58),SA604X6XB01979-A95722A-R27-C69)),SA604X6XB01975-A96180A-R06-C63),((SA604X6XB01979-A95722A-R22-C29,SA604X6XB01975-A96180A-R07-C67),(SA604X6XB01979-A95722A-R24-C14,SA604X6XB01975-A96180A-R08-C43)))),(((SA604X6XB01975-A96180A-R04-C60,SA604X8XB02240-A96141A-R04-C40),SA604X6XB01975-A96180A-R11-C40),(((SA604X6XB01979-A95722A-R23-C31,SA604X6XB01975-A96180A-R14-C54),(SA604X6XB01979-A95722A-R24-C56,SA604X6XB01975-A96180A-R14-C64)),((SA604X8XB02240-A96141A-R16-C19,SA604X8XB02240-A96141A-R07-C57),(SA604X6XB01975-A96180A-R18-C68,(SA604X8XB02240-A96141A-R21-C26,SA604X6XB01979-A95722A-R26-C37)))))),((((SA604X6XB01979-A95722A-R31-C21,SA604X6XB01975-A96180A-R06-C65),(SA604X8XB02240-A96141A-R22-C59,SA604X6XB01979-A95722A-R29-C24)),((SA604X6XB01975-A96180A-R07-C24,(SA604X8XB02240-A96141A-R14-C23,SA604X8XB02240-A96141A-R07-C12)),(SA604X6XB01975-A96180A-R17-C66,(SA604X6XB01975-A96180A-R08-C40,SA604X6XB01975-A96180A-R05-C32)))),(((SA604X8XB02240-A96141A-R08-C12,SA604X6XB01975-A96180A-R11-C70),(SA604X7XB02089-A96175A-R05-C44,SA604X6XB01972-A96177C-R65-C20)),(SA604X6XB01979-A95722A-R26-C31,SA604X6XB01975-A96180A-R17-C69)))),((((SA604X6XB01975-A96180A-R08-C51,(SA604X8XB02240-A96141A-R13-C35,SA604X7XB02089-A96212B-R38-C68)),((SA604X6XB01979-A95722A-R29-C40,SA604X6XB01975-A96180A-R06-C61),SA604X6XB01975-A96180A-R09-C52)),(((SA604X8XB02240-A96141A-R21-C44,SA604X8XB02240-A96141A-R10-C18),(SA604X6XB01975-A96180A-R17-C08,SA604X6XB01975-A96180A-R11-C11)),(((SA604X8XB02240-A96141A-R17-C57,SA604X8XB02240-A96141A-R17-C32),(SA604X8XB02240-A96141A-R04-C24,(SA604X8XB02240-A96141A-R05-C14,SA604X6XB01979-A95722A-R08-C67))),((SA604X7XB02089-A96175A-R08-C36,SA604X7XB02089-A96175A-R05-C32),(SA604X7XB02089-A96175A-R08-C62,(SA604X8XB02240-A96141A-R10-C25,SA604X8XB02240-A96141A-R05-C21)))))),(SA604X6XB01979-A95722A-R08-C41,SA604X6XB01975-A96180A-R07-C41))),((((((SA604X6XB01975-A96180A-R07-C31,(SA604X6XB01975-A96180A-R08-C20,SA604X6XB01975-A96180A-R06-C43)),(SA604X6XB01975-A96180A-R04-C62,(SA604X7XB02089-A96175A-R08-C48,SA604X6XB01975-A96180A-R06-C48))),((SA604X6XB01975-A96180A-R11-C52,SA604X6XB01975-A96180A-R11-C16),(((SA604X7XB02089-A96212B-R44-C41,SA604X6XB01975-A96180A-R08-C22),(SA604X6XB01975-A96180A-R18-C31,SA604X6XB01972-A96177C-R64-C07)),(SA604X6XB01975-A96180A-R11-C17,(SA604X6XB01975-A96180A-R08-C39,SA604X6XB01975-A96180A-R03-C67))))),((((SA604X6XB01975-A96180A-R17-C12,SA604X6XB01975-A96180A-R13-C17),(SA604X8XB02240-A96141A-R07-C19,SA604X6XB01975-A96180A-R15-C58)),(SA604X8XB02240-A96141A-R05-C45,SA604X6XB01975-A96180A-R13-C47)),(((SA604X8XB02240-A96141A-R24-C61,SA604X6XB01975-A96180A-R18-C42),SA604X6XB01979-A95722A-R31-C15),(SA604X6XB01979-A95722A-R31-C64,SA604X6XB01979-A95722A-R25-C59)))),(((SA604X7XB02089-A96212B-R42-C21,SA604X6XB01975-A96180A-R07-C30),(SA604X7XB02089-A96175A-R06-C30,SA604X6XB01975-A96180A-R04-C57)),(SA604X6XB01979-A95722A-R23-C20,SA604X6XB01975-A96180A-R07-C32))),((((SA604X6XB01979-A95722A-R32-C15,SA604X6XB01975-A96180A-R09-C44),((SA604X6XB01975-A96180A-R07-C48,SA604X6XB01975-A96180A-R05-C47),(SA604X6XB01979-A95722A-R08-C42,SA604X6XB01975-A96180A-R05-C31))),((SA604X6XB01975-A96180A-R14-C46,(SA604X6XB01979-A95722A-R24-C43,(SA604X6XB01979-A95722A-R23-C29,SA604X6XB01975-A96180A-R07-C16))),((SA604X6XB01979-A95722A-R08-C56,SA604X6XB01975-A96180A-R08-C44),(SA604X6XB01979-A95722A-R14-C67,SA604X6XB01979-A95722A-R14-C44)))),((((((SA604X6XB01975-A96180A-R08-C65,SA604X6XB01972-A96177C-R59-C58),(SA604X8XB02240-A96141A-R07-C40,SA604X6XB01979-A95722A-R28-C42)),(SA604X6XB01979-A95722A-R30-C49,SA604X6XB01979-A95722A-R28-C64)),((SA604X6XB01975-A96180A-R11-C60,SA604X6XB01975-A96180A-R09-C17),(SA604X6XB01979-A95722A-R07-C68,(SA604X7XB02089-A96175A-R07-C57,SA604X6XB01975-A96180A-R07-C62)))),((((SA604X8XB02240-A96141A-R25-C07,SA604X8XB02240-A96141A-R16-C32),((SA604X6XB01979-A95722A-R31-C14,(SA604X6XB01975-A96180A-R15-C33,SA604X6XB01975-A96180A-R08-C33)),(SA604X8XB02240-A96141A-R22-C41,(SA604X6XB01979-A95722A-R26-C59,SA604X6XB01975-A96180A-R16-C39)))),((((SA604X8XB02240-A96141A-R19-C46,((SA604X8XB02240-A96141A-R25-C52,SA604X8XB02240-A96141A-R22-C13),(SA604X8XB02240-A96141A-R21-C17,SA604X7XB02089-A96212B-R42-C16))),(SA604X8XB02240-A96141A-R24-C07,SA604X8XB02240-A96141A-R23-C49)),(SA604X8XB02240-A96141A-R25-C62,SA604X7XB02089-A96212B-R37-C65)),((((SA604X8XB02240-A96141A-R06-C46,(SA604X8XB02204-A96161A-R32-C59,SA604X8XB02204-A96161A-R30-C41)),((SA604X8XB02204-A96161A-R35-C66,SA604X6XB01979-A95722A-R25-C70),(SA604X8XB02240-A96141A-R19-C60,SA604X8XB02204-A96161A-R33-C37))),(((SA604X8XB02240-A96141A-R23-C50,SA604X7XB02089-A96212B-R47-C47),((SA604X8XB02240-A96141A-R23-C69,(SA604X8XB02204-A96161A-R38-C56,SA604X8XB02204-A96161A-R31-C25)),((SA604X8XB02204-A96161A-R30-C11,SA604X8XB02204-A96161A-R30-C19),(SA604X8XB02204-A96161A-R40-C35,(SA604X8XB02204-A96161A-R41-C09,SA604X8XB02204-A96161A-R38-C54))))),((((SA604X8XB02240-A96141A-R21-C11,(SA604X8XB02240-A96141A-R24-C52,SA604X8XB02240-A96141A-R17-C12)),(SA604X8XB02240-A96141A-R26-C26,SA604X8XB02240-A96141A-R24-C19)),SA604X8XB02240-A96141A-R25-C27),(SA604X8XB02240-A96141A-R23-C07,SA604X8XB02240-A96141A-R11-C68)))),(((SA604X6XB01979-A95722A-R24-C65,SA604X6XB01975-A96180A-R17-C34),((SA604X6XB01975-A96180A-R13-C70,SA604X6XB01975-A96180A-R03-C20),((SA604X6XB01975-A96180A-R09-C37,SA604X6XB01975-A96180A-R04-C27),SA604X6XB01979-A95722A-R27-C44))),(SA604X8XB02240-A96141A-R21-C54,(SA604X7XB02089-A96175A-R08-C12,SA604X6XB01975-A96180A-R13-C33)))))),((SA604X6XB01975-A96180A-R12-C47,SA604X6XB01975-A96180A-R12-C10),((SA604X7XB02089-A96212B-R42-C18,SA604X6XB01979-A95722A-R24-C66),(SA604X8XB02240-A96141A-R25-C16,(SA604X8XB02240-A96141A-R25-C66,SA604X7XB02089-A96212B-R37-C33)))))),(((SA604X7XB02089-A96212B-R34-C39,(SA604X8XB02240-A96141A-R24-C30,SA604X7XB02089-A96212B-R45-C26)),(SA604X8XB02240-A96141A-R10-C07,SA604X8XB02204-A96161A-R31-C13)),(((SA604X7XB02089-A96175A-R06-C56,SA604X7XB02089-A96175A-R03-C14),(SA604X6XB01979-A95722A-R24-C12,SA604X6XB01979-A95722A-R23-C60)),((((SA604X6XB01979-A95722A-R25-C22,(SA604X6XB01979-A95722A-R25-C29,SA604X6XB01979-A95722A-R23-C59)),((SA604X6XB01975-A96180A-R18-C15,((((SA604X8XB02240-A96141A-R22-C64,SA604X6XB01972-A96177C-R64-C38),(SA604X8XB02240-A96141A-R18-C38,SA604X8XB02204-A96161A-R32-C08)),(SA604X8XB02204-A96161A-R40-C22,SA604X8XB02204-A96161A-R36-C29)),((((SA604X8XB02204-A96161A-R43-C15,SA604X8XB02204-A96161A-R35-C69),(SA604X8XB02204-A96161A-R39-C11,SA604X8XB02204-A96161A-R38-C07)),((((SA604X8XB02204-A96161A-R30-C40,SA604X6XB01972-A96177C-R65-C58),(SA604X8XB02204-A96161A-R34-C55,SA604X6XB01975-A96180A-R14-C62)),SA604X8XB02204-A96161A-R38-C18),((SA604X8XB02204-A96161A-R08-C70,SA604X8XB02204-A96161A-R31-C49),(SA604X8XB02204-A96161A-R36-C32,SA604X8XB02204-A96161A-R35-C59)))),SA604X8XB02204-A96161A-R32-C57))),(SA604X8XB02204-A96161A-R35-C41,SA604X8XB02204-A96161A-R11-C40))),(((((SA604X8XB02204-A96161A-R39-C46,SA604X8XB02204-A96161A-R41-C60),SA604X8XB02204-A96161A-R42-C49),(SA604X8XB02204-A96161A-R41-C26,SA604X8XB02204-A96161A-R34-C27)),SA604X8XB02204-A96161A-R35-C18),(((SA604X8XB02204-A96161A-R41-C30,SA604X8XB02204-A96161A-R30-C08),SA604X8XB02204-A96161A-R35-C17),(SA604X8XB02204-A96161A-R34-C47,SA604X8XB02204-A96161A-R30-C56)))),(SA604X6XB01975-A96180A-R17-C61,SA604X6XB01975-A96180A-R07-C38)))))))),(((((SA604X6XB01979-A95722A-R26-C27,SA604X6XB01975-A96180A-R05-C28),((SA604X8XB02240-A96141A-R21-C24,(SA604X8XB02240-A96141A-R05-C42,SA604X7XB02089-A96175A-R08-C42)),(SA604X7XB02089-A96175A-R03-C16,(SA604X7XB02089-A96175A-R09-C10,SA604X6XB01975-A96180A-R05-C63)))),(SA604X6XB01975-A96180A-R15-C24,(SA604X7XB02089-A96175A-R08-C39,SA604X7XB02089-A96175A-R03-C38))),(((SA604X6XB01979-A95722A-R08-C65,(SA604X8XB02240-A96141A-R14-C10,SA604X8XB02240-A96141A-R12-C65)),((SA604X6XB01979-A95722A-R26-C19,SA604X8XB02240-A96141A-R15-C13),SA604X6XB01972-A96177C-R62-C65)),(SA604X6XB01975-A96180A-R16-C40,(SA604X6XB01975-A96180A-R13-C12,SA604X6XB01975-A96180A-R05-C23)))),((((((((SA604X6XB01979-A95722A-R30-C07,SA604X6XB01979-A95722A-R25-C21),(SA604X6XB01975-A96180A-R13-C45,SA604X6XB01975-A96180A-R05-C65)),SA604X6XB01979-A95722A-R30-C19),((SA604X6XB01979-A95722A-R25-C41,SA604X7XB02089-A96175A-R06-C27),(SA604X6XB01979-A95722A-R29-C67,SA604X6XB01979-A95722A-R26-C08))),(((SA604X6XB01975-A96180A-R15-C41,SA604X6XB01975-A96180A-R05-C11),SA604X6XB01979-A95722A-R29-C52),((SA604X6XB01975-A96180A-R17-C49,SA604X6XB01975-A96180A-R11-C56),(SA604X7XB02089-A96212B-R37-C64,(SA604X6XB01975-A96180A-R12-C40,SA604X6XB01972-A96177C-R58-C47))))),(((((SA604X6XB01975-A96180A-R11-C14,SA604X6XB01975-A96180A-R08-C60),SA604X6XB01975-A96180A-R06-C64),SA604X6XB01975-A96180A-R16-C31),(SA604X6XB01975-A96180A-R06-C24,SA604X7XB02089-A96175A-R07-C31)),(SA604X8XB02240-A96141A-R07-C52,SA604X6XB01975-A96180A-R10-C40))),((((((SA604X6XB01975-A96180A-R08-C66,SA604X6XB01975-A96180A-R05-C14),(SA604X6XB01979-A95722A-R06-C09,SA604X6XB01975-A96180A-R06-C41)),(((SA604X6XB01979-A95722A-R07-C19,SA604X6XB01975-A96180A-R07-C47),(SA604X6XB01975-A96180A-R05-C61,SA604X6XB01975-A96180A-R03-C32)),((((SA604X8XB02240-A96141A-R06-C35,SA604X6XB01979-A95722A-R22-C08),(SA604X7XB02089-A96175A-R06-C18,SA604X6XB01975-A96180A-R04-C28)),(((SA604X8XB02240-A96141A-R11-C32,SA604X7XB02089-A96212B-R42-C47),SA604X7XB02089-A96175A-R03-C09),(SA604X6XB01979-A95722A-R11-C23,SA604X6XB01979-A95722A-R11-C13))),SA604X6XB01975-A96180A-R12-C43))),(((SA604X6XB01979-A95722A-R10-C47,SA604X7XB02089-A96175A-R07-C12),(SA604X6XB01979-A95722A-R05-C30,SA604X6XB01975-A96180A-R13-C15)),((SA604X7XB02089-A96175A-R09-C32,SA604X7XB02089-A96175A-R08-C35),((SA604X7XB02089-A96175A-R09-C47,SA604X7XB02089-A96175A-R04-C17),(SA604X7XB02089-A96175A-R06-C34,SA604X6XB01979-A95722A-R15-C41))))),((SA604X6XB01975-A96180A-R12-C50,(SA604X8XB02240-A96141A-R15-C19,SA604X6XB01979-A95722A-R08-C60)),((((SA604X6XB01979-A95722A-R23-C63,SA604X6XB01979-A95722A-R14-C41),(((SA604X7XB02089-A96175A-R10-C38,SA604X6XB01979-A95722A-R24-C18),SA604X6XB01979-A95722A-R04-C59),SA604X6XB01979-A95722A-R07-C47)),((SA604X7XB02089-A96175A-R03-C30,SA604X6XB01975-A96180A-R18-C43),(((SA604X7XB02089-A96175A-R07-C39,SA604X7XB02089-A96175A-R06-C09),SA604X7XB02089-A96175A-R03-C49),SA604X7XB02089-A96175A-R03-C23))),(((SA604X7XB02089-A96175A-R06-C25,SA604X7XB02089-A96175A-R06-C54),SA604X7XB02089-A96212B-R42-C64),(SA604X7XB02089-A96175A-R05-C39,(SA604X7XB02089-A96175A-R10-C41,SA604X7XB02089-A96175A-R04-C64)))))),(((SA604X7XB02089-A96175A-R06-C15,SA604X6XB01979-A95722A-R24-C08),((SA604X8XB02240-A96141A-R10-C50,SA604X6XB01979-A95722A-R04-C48),(SA604X7XB02089-A96212B-R45-C64,(((SA604X7XB02089-A96175A-R09-C48,SA604X7XB02089-A96175A-R08-C57),SA604X7XB02089-A96212B-R40-C07),((SA604X7XB02089-A96175A-R06-C07,SA604X7XB02089-A96175A-R04-C60),(SA604X7XB02089-A96175A-R08-C54,SA604X7XB02089-A96175A-R05-C36)))))),(SA604X7XB02089-A96175A-R05-C69,SA604X7XB02089-A96175A-R04-C57)))),((SA604X8XB02240-A96141A-R21-C14,SA604X6XB01975-A96180A-R09-C51),(((SA604X7XB02089-A96175A-R07-C40,SA604X6XB01975-A96180A-R15-C27),SA604X6XB01979-A95722A-R23-C16),SA604X6XB01975-A96180A-R05-C33))))),(((((((SA604X7XB02089-A96175A-R09-C17,SA604X6XB01975-A96180A-R12-C32),(SA604X6XB01979-A95722A-R14-C54,SA604X6XB01975-A96180A-R15-C68)),(SA604X6XB01979-A95722A-R26-C20,(SA604X8XB02240-A96141A-R12-C12,((SA604X8XB02240-A96141A-R18-C50,SA604X8XB02240-A96141A-R09-C07),(SA604X8XB02240-A96141A-R15-C66,(SA604X8XB02240-A96141A-R16-C57,SA604X8XB02240-A96141A-R13-C64)))))),(SA604X8XB02240-A96141A-R11-C24,SA604X8XB02240-A96141A-R10-C30)),(((((SA604X6XB01979-A95722A-R22-C43,SA604X6XB01975-A96180A-R13-C26),(SA604X8XB02240-A96141A-R21-C32,SA604X8XB02240-A96141A-R16-C09)),(SA604X7XB02089-A96212B-R33-C35,(SA604X6XB01979-A95722A-R26-C13,SA604X6XB01979-A95722A-R11-C18))),(((SA604X7XB02089-A96212B-R42-C32,SA604X6XB01972-A96177C-R58-C22),(SA604X6XB01975-A96180A-R08-C10,((SA604X6XB01975-A96180A-R14-C19,(SA604X6XB01979-A95722A-R29-C10,SA604X6XB01979-A95722A-R28-C27)),SA604X6XB01972-A96177C-R63-C27))),(SA604X8XB02240-A96141A-R16-C15,(SA604X8XB02240-A96141A-R13-C60,SA604X8XB02240-A96141A-R11-C44)))),((((SA604X6XB01979-A95722A-R27-C21,SA604X6XB01979-A95722A-R23-C14),(SA604X6XB01979-A95722A-R29-C20,SA604X6XB01979-A95722A-R11-C65)),(SA604X6XB01979-A95722A-R24-C47,SA604X6XB01975-A96180A-R10-C21)),((SA604X8XB02240-A96141A-R23-C18,SA604X8XB02240-A96141A-R16-C68),(((SA604X6XB01979-A95722A-R28-C31,SA604X6XB01972-A96177C-R59-C47),(SA604X6XB01979-A95722A-R04-C68,(SA604X8XB02240-A96141A-R09-C28,(SA604X6XB01979-A95722A-R23-C30,SA604X6XB01972-A96177C-R61-C21)))),((SA604X8XB02240-A96141A-R14-C51,SA604X7XB02089-A96212B-R46-C62),((SA604X7XB02089-A96175A-R08-C61,SA604X8XB02240-A96141A-R17-C16),(SA604X6XB01979-A95722A-R25-C23,SA604X6XB01975-A96180A-R07-C40)))))))),((((((((SA604X8XB02240-A96141A-R07-C49,SA604X6XB01975-A96180A-R13-C48),(SA604X6XB01979-A95722A-R25-C65,(SA604X6XB01979-A95722A-R27-C12,SA604X6XB01975-A96180A-R09-C09))),((SA604X6XB01979-A95722A-R29-C28,SA604X6XB01972-A96177C-R59-C63),(SA604X6XB01979-A95722A-R11-C52,SA604X6XB01975-A96180A-R06-C13))),SA604X8XB02240-A96141A-R16-C66),(((SA604X8XB02240-A96141A-R03-C70,SA604X7XB02089-A96175A-R09-C54),((SA604X6XB01979-A95722A-R28-C19,((SA604X6XB01979-A95722A-R24-C20,(SA604X8XB02240-A96141A-R08-C23,SA604X6XB01975-A96180A-R04-C42)),((((SA604X7XB02089-A96175A-R10-C36,SA604X7XB02089-A96175A-R09-C15),SA604X7XB02089-A96212B-R34-C11),(SA604X7XB02089-A96175A-R06-C65,SA604X6XB01979-A95722A-R05-C42)),SA604X6XB01979-A95722A-R12-C58))),((SA604X8XB02240-A96141A-R12-C39,SA604X7XB02089-A96175A-R05-C49),(SA604X8XB02240-A96141A-R08-C11,SA604X6XB01975-A96180A-R15-C28)))),(SA604X8XB02240-A96141A-R05-C22,(SA604X8XB02240-A96141A-R15-C30,SA604X6XB01979-A95722A-R28-C51)))),((((SA604X8XB02240-A96141A-R15-C65,(SA604X8XB02240-A96141A-R04-C07,SA604X6XB01975-A96180A-R13-C19)),(SA604X8XB02240-A96141A-R04-C22,(SA604X6XB01979-A95722A-R23-C07,(SA604X8XB02240-A96141A-R11-C48,SA604X8XB02240-A96141A-R07-C56)))),(((((SA604X7XB02089-A96212B-R40-C46,SA604X7XB02089-A96212B-R37-C24),(SA604X8XB02240-A96141A-R06-C07,SA604X8XB02204-A96161A-R33-C21)),(SA604X8XB02240-A96141A-R23-C40,SA604X8XB02240-A96141A-R12-C43)),((SA604X6XB01979-A95722A-R26-C29,SA604X6XB01975-A96180A-R12-C65),(SA604X6XB01972-A96177C-R56-C18,(SA604X8XB02240-A96141A-R21-C59,SA604X8XB02240-A96141A-R07-C18)))),(((SA604X7XB02089-A96175A-R09-C55,(SA604X7XB02089-A96175A-R07-C29,SA604X6XB01975-A96180A-R10-C27)),(SA604X8XB02240-A96141A-R07-C48,SA604X6XB01979-A95722A-R14-C64)),(((SA604X7XB02089-A96175A-R03-C19,SA604X6XB01975-A96180A-R11-C21),SA604X8XB02240-A96141A-R07-C59),(SA604X8XB02240-A96141A-R05-C70,SA604X8XB02240-A96141A-R05-C40))))),(((((((SA604X8XB02240-A96141A-R17-C46,SA604X6XB01975-A96180A-R14-C48),(SA604X6XB01979-A95722A-R25-C50,SA604X6XB01975-A96180A-R12-C56)),SA604X8XB02240-A96141A-R06-C57),(SA604X8XB02240-A96141A-R09-C46,SA604X7XB02089-A96212B-R34-C33)),(SA604X8XB02240-A96141A-R09-C52,(SA604X8XB02240-A96141A-R20-C30,SA604X8XB02240-A96141A-R12-C21))),(SA604X8XB02240-A96141A-R09-C61,SA604X7XB02089-A96175A-R09-C50)),((SA604X6XB01979-A95722A-R26-C64,SA604X6XB01979-A95722A-R23-C42),(SA604X6XB01979-A95722A-R22-C31,(SA604X8XB02240-A96141A-R11-C21,SA604X7XB02089-A96212B-R42-C43)))))),(((SA604X8XB02240-A96141A-R14-C22,SA604X8XB02240-A96141A-R03-C44),(SA604X8XB02240-A96141A-R09-C43,(SA604X6XB01979-A95722A-R22-C54,(SA604X7XB02089-A96175A-R06-C40,SA604X6XB01979-A95722A-R26-C67)))),SA604X6XB01975-A96180A-R12-C38)),((SA604X8XB02240-A96141A-R17-C67,((SA604X8XB02240-A96141A-R14-C65,SA604X8XB02240-A96141A-R09-C45),(SA604X8XB02240-A96141A-R04-C67,(SA604X8XB02240-A96141A-R21-C68,SA604X6XB01979-A95722A-R33-C65)))),((SA604X7XB02089-A96175A-R05-C12,(SA604X6XB01975-A96180A-R04-C49,(SA604X7XB02089-A96212B-R35-C31,SA604X6XB01975-A96180A-R04-C23))),(((SA604X8XB02240-A96141A-R22-C63,SA604X6XB01972-A96177C-R57-C10),((SA604X6XB01975-A96180A-R08-C13,SA604X6XB01972-A96177C-R59-C61),(SA604X8XB02240-A96141A-R16-C24,SA604X8XB02240-A96141A-R10-C56))),((SA604X6XB01979-A95722A-R05-C51,SA604X8XB02240-A96141A-R08-C64),(SA604X8XB02240-A96141A-R12-C29,SA604X8XB02240-A96141A-R12-C27))))))),((((((SA604X7XB02089-A96212B-R38-C22,SA604X6XB01975-A96180A-R11-C63),(SA604X6XB01975-A96180A-R12-C21,SA604X6XB01975-A96180A-R03-C12)),(SA604X7XB02089-A96212B-R37-C34,SA604X6XB01975-A96180A-R16-C68)),(SA604X8XB02240-A96141A-R03-C62,SA604X7XB02089-A96175A-R06-C21)),(((SA604X6XB01975-A96180A-R05-C67,SA604X6XB01975-A96180A-R20-C57),(SA604X6XB01975-A96180A-R16-C20,SA604X6XB01975-A96180A-R15-C50)),(SA604X6XB01975-A96180A-R13-C22,SA604X6XB01975-A96180A-R13-C61))),(((((((((SA604X8XB02240-A96141A-R20-C27,SA604X8XB02240-A96141A-R11-C26),SA604X8XB02240-A96141A-R04-C30),(SA604X8XB02240-A96141A-R07-C68,SA604X6XB01979-A95722A-R23-C47)),SA604X8XB02240-A96141A-R05-C34),(SA604X8XB02240-A96141A-R11-C66,SA604X6XB01979-A95722A-R28-C67)),((((SA604X6XB01972-A96177C-R57-C36,SA604X6XB01972-A96177C-R57-C22),SA604X7XB02089-A96212B-R39-C12),SA604X8XB02240-A96141A-R07-C14),((SA604X8XB02240-A96141A-R11-C29,SA604X6XB01979-A95722A-R28-C44),(SA604X8XB02240-A96141A-R23-C24,SA604X8XB02240-A96141A-R12-C37)))),(((SA604X8XB02240-A96141A-R14-C13,SA604X8XB02240-A96141A-R13-C42),(SA604X8XB02240-A96141A-R07-C28,(SA604X6XB01979-A95722A-R29-C43,SA604X6XB01979-A95722A-R28-C23))),SA604X6XB01979-A95722A-R24-C27)),((((SA604X8XB02240-A96141A-R07-C62,(SA604X8XB02240-A96141A-R07-C44,SA604X6XB01979-A95722A-R24-C42)),(SA604X8XB02240-A96141A-R06-C64,SA604X8XB02240-A96141A-R05-C43)),((SA604X8XB02240-A96141A-R17-C60,(SA604X8XB02240-A96141A-R14-C25,(SA604X8XB02240-A96141A-R04-C28,SA604X8XB02240-A96141A-R03-C08))),(SA604X8XB02240-A96141A-R06-C32,SA604X8XB02240-A96141A-R05-C09))),(SA604X8XB02240-A96141A-R12-C70,SA604X7XB02089-A96212B-R29-C40))),(((SA604X8XB02240-A96141A-R05-C11,SA604X6XB01975-A96180A-R08-C64),((SA604X7XB02089-A96175A-R09-C40,(SA604X8XB02240-A96141A-R04-C49,SA604X7XB02089-A96175A-R09-C16)),(SA604X7XB02089-A96175A-R03-C57,(SA604X6XB01975-A96180A-R14-C41,SA604X6XB01975-A96180A-R08-C17)))),((SA604X8XB02240-A96141A-R21-C65,SA604X8XB02240-A96141A-R03-C32),((SA604X8XB02240-A96141A-R16-C31,(SA604X8XB02240-A96141A-R13-C63,SA604X6XB01979-A95722A-R08-C44)),SA604X8XB02240-A96141A-R16-C12))))))),((((((((((SA604X8XB02240-A96141A-R25-C55,SA604X8XB02240-A96141A-R15-C69),((SA604X8XB02240-A96141A-R05-C68,SA604X7XB02089-A96212B-R36-C59),(SA604X8XB02240-A96141A-R23-C48,SA604X6XB01975-A96180A-R07-C19))),(((SA604X7XB02089-A96212B-R44-C40,(SA604X8XB02240-A96141A-R13-C09,SA604X7XB02089-A96175A-R09-C09)),(SA604X7XB02089-A96212B-R43-C21,SA604X6XB01979-A95722A-R23-C33)),(SA604X6XB01979-A95722A-R25-C66,SA604X6XB01979-A95722A-R08-C51))),(SA604X8XB02240-A96141A-R11-C55,SA604X6XB01979-A95722A-R23-C51)),(((((SA604X8XB02240-A96141A-R20-C14,SA604X6XB01975-A96180A-R13-C54),((SA604X6XB01975-A96180A-R14-C25,SA604X6XB01975-A96180A-R05-C51),(SA604X7XB02089-A96175A-R06-C68,SA604X6XB01979-A95722A-R25-C30))),(SA604X8XB02240-A96141A-R06-C24,SA604X7XB02089-A96175A-R06-C52)),(SA604X6XB01975-A96180A-R06-C12,(SA604X6XB01975-A96180A-R18-C56,SA604X6XB01975-A96180A-R06-C59))),(SA604X6XB01979-A95722A-R29-C15,(SA604X8XB02240-A96141A-R12-C42,SA604X6XB01979-A95722A-R29-C64)))),(((((SA604X8XB02240-A96141A-R06-C21,SA604X7XB02089-A96212B-R39-C66),((((SA604X8XB02240-A96141A-R09-C23,SA604X6XB01975-A96180A-R15-C26),(SA604X8XB02240-A96141A-R20-C26,SA604X6XB01972-A96177C-R57-C42)),(SA604X6XB01975-A96180A-R15-C43,(SA604X6XB01975-A96180A-R18-C40,SA604X6XB01975-A96180A-R15-C70))),(SA604X8XB02240-A96141A-R20-C39,(SA604X8XB02240-A96141A-R25-C30,SA604X6XB01979-A95722A-R26-C12)))),(((((SA604X6XB01975-A96180A-R05-C56,SA604X6XB01975-A96180A-R04-C69),SA604X7XB02089-A96212B-R43-C37),SA604X7XB02089-A96212B-R40-C55),(SA604X7XB02089-A96212B-R34-C30,SA604X6XB01979-A95722A-R27-C57)),(SA604X8XB02240-A96141A-R06-C08,(((SA604X8XB02240-A96141A-R08-C35,SA604X8XB02240-A96141A-R04-C69),SA604X8XB02240-A96141A-R08-C65),SA604X8XB02240-A96141A-R22-C08)))),((((SA604X6XB01979-A95722A-R22-C70,(SA604X8XB02240-A96141A-R21-C09,SA604X8XB02240-A96141A-R03-C39)),(SA604X8XB02240-A96141A-R15-C55,(SA604X8XB02240-A96141A-R23-C21,SA604X8XB02240-A96141A-R20-C69))),(SA604X8XB02240-A96141A-R22-C40,SA604X8XB02240-A96141A-R06-C50)),(((SA604X6XB01975-A96180A-R18-C44,(SA604X7XB02089-A96212B-R41-C66,SA604X7XB02089-A96175A-R04-C23)),(((SA604X6XB01979-A95722A-R26-C57,(SA604X7XB02089-A96212B-R41-C27,SA604X6XB01975-A96180A-R07-C61)),(((SA604X8XB02240-A96141A-R17-C40,SA604X6XB01979-A95722A-R28-C34),(SA604X8XB02240-A96141A-R21-C43,SA604X8XB02240-A96141A-R05-C61)),(SA604X7XB02089-A96175A-R04-C12,((SA604X6XB01975-A96180A-R04-C31,SA604X7XB02089-A96175A-R09-C68),(SA604X8XB02240-A96141A-R08-C44,SA604X8XB02240-A96141A-R08-C09))))),(SA604X8XB02240-A96141A-R15-C40,(SA604X8XB02240-A96141A-R09-C57,SA604X6XB01975-A96180A-R08-C23)))),(SA604X6XB01975-A96180A-R14-C42,(SA604X8XB02240-A96141A-R08-C14,(SA604X8XB02240-A96141A-R16-C42,SA604X8XB02240-A96141A-R07-C23)))))),((SA604X8XB02240-A96141A-R10-C52,SA604X7XB02089-A96175A-R05-C62),(SA604X7XB02089-A96212B-R46-C68,(SA604X6XB01979-A95722A-R33-C47,SA604X6XB01979-A95722A-R22-C49))))),(((((SA604X7XB02089-A96212B-R38-C14,SA604X6XB01979-A95722A-R24-C55),(SA604X8XB02240-A96141A-R23-C44,SA604X8XB02240-A96141A-R15-C26)),((SA604X6XB01979-A95722A-R08-C54,SA604X6XB01975-A96180A-R11-C20),(SA604X7XB02089-A96175A-R03-C08,SA604X6XB01979-A95722A-R23-C41))),(SA604X6XB01979-A95722A-R08-C48,(SA604X7XB02089-A96175A-R08-C60,SA604X7XB02089-A96175A-R03-C26))),(((((SA604X7XB02089-A96175A-R05-C29,SA604X6XB01979-A95722A-R27-C07),(SA604X7XB02089-A96212B-R37-C39,(SA604X8XB02240-A96141A-R05-C30,SA604X7XB02089-A96212B-R36-C69))),((SA604X6XB01979-A95722A-R06-C48,(SA604X8XB02240-A96141A-R13-C54,SA604X8XB02240-A96141A-R11-C43)),SA604X6XB01975-A96180A-R03-C54)),(SA604X7XB02089-A96175A-R09-C30,SA604X7XB02089-A96175A-R04-C51)),((((SA604X7XB02089-A96175A-R03-C68,SA604X6XB01979-A95722A-R23-C69),SA604X6XB01979-A95722A-R07-C64),(SA604X8XB02240-A96141A-R14-C69,SA604X7XB02089-A96212B-R39-C55)),SA604X7XB02089-A96175A-R06-C11)))),((((SA604X8XB02240-A96141A-R09-C39,SA604X6XB01975-A96180A-R08-C68),((((SA604X7XB02089-A96212B-R47-C57,(SA604X8XB02240-A96141A-R20-C54,SA604X7XB02089-A96212B-R46-C60)),(SA604X6XB01975-A96180A-R07-C22,(SA604X8XB02240-A96141A-R18-C17,(SA604X8XB02240-A96141A-R24-C44,SA604X7XB02089-A96175A-R04-C15)))),(SA604X8XB02240-A96141A-R16-C59,((SA604X8XB02240-A96141A-R12-C69,(SA604X8XB02240-A96141A-R20-C62,SA604X8XB02240-A96141A-R08-C55)),SA604X8XB02240-A96141A-R23-C08))),(((SA604X6XB01979-A95722A-R23-C67,SA604X6XB01979-A95722A-R05-C46),(SA604X8XB02240-A96141A-R16-C54,SA604X6XB01979-A95722A-R07-C52)),((SA604X7XB02089-A96175A-R08-C27,(SA604X8XB02240-A96141A-R17-C70,SA604X6XB01975-A96180A-R09-C25)),(((SA604X6XB01979-A95722A-R27-C25,SA604X6XB01975-A96180A-R14-C37),(SA604X8XB02240-A96141A-R19-C27,SA604X8XB02240-A96141A-R13-C48)),SA604X8XB02240-A96141A-R10-C22))))),((SA604X6XB01975-A96180A-R14-C56,SA604X6XB01975-A96180A-R05-C52),((((SA604X6XB01975-A96180A-R18-C67,SA604X6XB01975-A96180A-R11-C26),(SA604X6XB01975-A96180A-R05-C12,(SA604X7XB02089-A96175A-R08-C65,SA604X7XB02089-A96175A-R03-C59))),(SA604X6XB01975-A96180A-R15-C44,SA604X6XB01975-A96180A-R15-C10)),(SA604X6XB01975-A96180A-R16-C11,SA604X6XB01975-A96180A-R07-C39)))),((SA604X7XB02089-A96175A-R08-C11,SA604X6XB01975-A96180A-R06-C17),(SA604X7XB02089-A96175A-R10-C45,(SA604X8XB02240-A96141A-R14-C44,SA604X8XB02240-A96141A-R06-C37))))),((((SA604X6XB01975-A96180A-R16-C15,(SA604X8XB02240-A96141A-R11-C30,(SA604X8XB02240-A96141A-R05-C69,(SA604X6XB01979-A95722A-R05-C61,SA604X6XB01975-A96180A-R06-C26)))),(SA604X8XB02240-A96141A-R15-C64,SA604X6XB01975-A96180A-R05-C60)),((SA604X8XB02240-A96141A-R03-C69,SA604X6XB01975-A96180A-R03-C56),(SA604X8XB02240-A96141A-R17-C43,SA604X8XB02240-A96141A-R11-C11))),(((SA604X7XB02089-A96175A-R04-C59,SA604X8XB02240-A96141A-R07-C66),SA604X8XB02240-A96141A-R15-C46),(((SA604X8XB02240-A96141A-R04-C25,SA604X6XB01975-A96180A-R14-C20),(SA604X7XB02089-A96175A-R06-C66,(SA604X8XB02240-A96141A-R22-C14,SA604X6XB01975-A96180A-R12-C30))),(SA604X6XB01975-A96180A-R05-C50,(SA604X8XB02240-A96141A-R13-C69,SA604X8XB02240-A96141A-R07-C30)))))),((((((((((SA604X6XB01975-A96180A-R04-C64,SA604X7XB02089-A96175A-R06-C12),SA604X7XB02089-A96175A-R09-C66),SA604X6XB01979-A95722A-R23-C55),SA604X8XB02240-A96141A-R06-C51),((((SA604X8XB02240-A96141A-R14-C07,SA604X8XB02240-A96141A-R12-C13),((SA604X6XB01979-A95722A-R13-C66,SA604X7XB02089-A96175A-R03-C46),SA604X7XB02089-A96175A-R06-C38)),(SA604X8XB02240-A96141A-R15-C54,SA604X6XB01979-A95722A-R26-C32)),((SA604X6XB01979-A95722A-R10-C59,SA604X7XB02089-A96175A-R04-C56),(SA604X7XB02089-A96212B-R35-C45,SA604X6XB01975-A96180A-R07-C64)))),(((SA604X6XB01975-A96180A-R06-C36,SA604X6XB01979-A95722A-R11-C43),SA604X7XB02089-A96175A-R08-C09),(((SA604X6XB01979-A95722A-R28-C25,(SA604X8XB02240-A96141A-R07-C69,SA604X6XB01975-A96180A-R13-C24)),(SA604X6XB01979-A95722A-R26-C30,SA604X6XB01975-A96180A-R13-C40)),(SA604X7XB02089-A96175A-R03-C58,SA604X6XB01975-A96180A-R06-C25)))),((SA604X6XB01979-A95722A-R23-C28,((SA604X8XB02240-A96141A-R15-C36,SA604X8XB02240-A96141A-R10-C42),SA604X6XB01975-A96180A-R14-C67)),((SA604X6XB01979-A95722A-R28-C17,((SA604X8XB02240-A96141A-R24-C50,SA604X6XB01975-A96180A-R09-C32),(SA604X6XB01975-A96180A-R16-C43,SA604X6XB01975-A96180A-R13-C50))),(SA604X6XB01979-A95722A-R28-C28,SA604X6XB01979-A95722A-R25-C08)))),(((SA604X8XB02240-A96141A-R18-C24,SA604X8XB02240-A96141A-R12-C09),(SA604X6XB01975-A96180A-R17-C22,SA604X6XB01975-A96180A-R15-C40)),((((SA604X8XB02240-A96141A-R08-C70,(SA604X7XB02089-A96212B-R36-C13,SA604X7XB02089-A96175A-R04-C09)),(SA604X8XB02240-A96141A-R17-C63,SA604X7XB02089-A96212B-R31-C60)),SA604X7XB02089-A96212B-R38-C69),((SA604X6XB01979-A95722A-R25-C37,(SA604X6XB01979-A95722A-R23-C68,SA604X6XB01979-A95722A-R23-C45)),(((SA604X6XB01975-A96180A-R09-C23,SA604X6XB01979-A95722A-R23-C10),SA604X6XB01979-A95722A-R30-C69),((SA604X8XB02240-A96141A-R09-C22,SA604X8XB02240-A96141A-R04-C50),((SA604X8XB02240-A96141A-R18-C21,SA604X8XB02240-A96141A-R14-C08),(SA604X8XB02240-A96141A-R16-C34,SA604X8XB02240-A96141A-R03-C18)))))))),(((((SA604X6XB01979-A95722A-R32-C39,(SA604X8XB02240-A96141A-R24-C57,SA604X8XB02240-A96141A-R23-C57)),((SA604X8XB02240-A96141A-R22-C23,SA604X6XB01979-A95722A-R29-C47),(SA604X7XB02089-A96175A-R04-C35,SA604X6XB01975-A96180A-R18-C37))),(SA604X6XB01975-A96180A-R17-C13,(SA604X6XB01979-A95722A-R24-C54,SA604X6XB01975-A96180A-R11-C66))),((SA604X8XB02240-A96141A-R13-C18,SA604X6XB01975-A96180A-R19-C14),(SA604X6XB01979-A95722A-R22-C56,SA604X6XB01975-A96180A-R09-C36))),((((SA604X6XB01979-A95722A-R29-C42,SA604X6XB01979-A95722A-R24-C24),(((SA604X8XB02240-A96141A-R07-C37,SA604X8XB02240-A96141A-R26-C66),SA604X6XB01979-A95722A-R30-C23),(SA604X8XB02240-A96141A-R10-C29,(SA604X8XB02240-A96141A-R25-C14,SA604X6XB01979-A95722A-R32-C17)))),((((SA604X8XB02240-A96141A-R07-C13,(SA604X7XB02089-A96175A-R09-C36,SA604X6XB01979-A95722A-R30-C60)),(SA604X8XB02240-A96141A-R13-C13,(SA604X8XB02240-A96141A-R17-C38,SA604X8XB02240-A96141A-R06-C23))),((SA604X8XB02240-A96141A-R20-C42,SA604X8XB02240-A96141A-R18-C61),(SA604X8XB02240-A96141A-R17-C51,(SA604X8XB02240-A96141A-R03-C46,SA604X6XB01972-A96177C-R59-C40)))),((((((((((SA604X8XB02240-A96141A-R15-C37,(SA604X8XB02240-A96141A-R09-C14,SA604X8XB02240-A96141A-R07-C41)),SA604X8XB02240-A96141A-R21-C42),(SA604X8XB02240-A96141A-R16-C55,SA604X8XB02240-A96141A-R09-C65)),(SA604X8XB02240-A96141A-R21-C57,SA604X8XB02240-A96141A-R09-C49)),(SA604X8XB02240-A96141A-R14-C34,SA604X8XB02240-A96141A-R11-C37)),(SA604X8XB02240-A96141A-R20-C28,SA604X8XB02240-A96141A-R17-C07)),(((SA604X8XB02240-A96141A-R23-C56,(SA604X8XB02240-A96141A-R13-C29,SA604X8XB02240-A96141A-R12-C60)),(SA604X8XB02240-A96141A-R22-C29,(SA604X8XB02240-A96141A-R25-C31,SA604X8XB02240-A96141A-R24-C48))),(SA604X8XB02240-A96141A-R14-C31,SA604X8XB02240-A96141A-R12-C32))),((SA604X8XB02240-A96141A-R24-C35,SA604X8XB02240-A96141A-R21-C37),(SA604X8XB02240-A96141A-R18-C11,SA604X8XB02240-A96141A-R16-C41))),((((((SA604X8XB02240-A96141A-R22-C22,SA604X8XB02240-A96141A-R17-C15),SA604X8XB02240-A96141A-R08-C19),((SA604X8XB02240-A96141A-R25-C47,SA604X8XB02240-A96141A-R08-C33),SA604X8XB02240-A96141A-R10-C38)),((SA604X8XB02240-A96141A-R23-C46,SA604X6XB01979-A95722A-R32-C48),((SA604X8XB02240-A96141A-R13-C40,(SA604X8XB02240-A96141A-R10-C08,SA604X8XB02240-A96141A-R03-C17)),SA604X8XB02240-A96141A-R04-C43))),((SA604X8XB02240-A96141A-R14-C50,SA604X8XB02240-A96141A-R06-C45),(SA604X8XB02240-A96141A-R19-C12,SA604X6XB01975-A96180A-R06-C14))),((SA604X8XB02240-A96141A-R03-C10,SA604X8XB02240-A96141A-R09-C48),(SA604X8XB02240-A96141A-R07-C67,SA604X8XB02240-A96141A-R06-C43)))),((((((((SA604X6XB01979-A95722A-R27-C70,(SA604X8XB02240-A96141A-R18-C52,SA604X8XB02240-A96141A-R03-C14)),SA604X8XB02240-A96141A-R11-C23),(SA604X8XB02240-A96141A-R15-C41,SA604X8XB02240-A96141A-R06-C62)),SA604X8XB02240-A96141A-R12-C45),(SA604X8XB02240-A96141A-R15-C35,SA604X8XB02240-A96141A-R08-C54)),(((SA604X8XB02240-A96141A-R08-C30,(SA604X8XB02240-A96141A-R23-C31,SA604X8XB02240-A96141A-R21-C22)),((SA604X8XB02240-A96141A-R18-C32,SA604X8XB02240-A96141A-R06-C12),(((SA604X8XB02240-A96141A-R08-C16,SA604X8XB02240-A96141A-R06-C66),SA604X8XB02240-A96141A-R07-C35),(SA604X8XB02240-A96141A-R05-C41,SA604X8XB02240-A96141A-R05-C16)))),(((SA604X8XB02240-A96141A-R12-C16,SA604X8XB02240-A96141A-R05-C46),(SA604X8XB02240-A96141A-R07-C43,(SA604X8XB02240-A96141A-R09-C19,SA604X8XB02240-A96141A-R07-C15))),((SA604X8XB02240-A96141A-R12-C56,SA604X8XB02240-A96141A-R05-C27),((SA604X8XB02240-A96141A-R09-C60,SA604X8XB02240-A96141A-R10-C54),SA604X8XB02240-A96141A-R06-C44))))),((((SA604X8XB02240-A96141A-R10-C45,SA604X8XB02240-A96141A-R10-C35),(SA604X8XB02240-A96141A-R06-C65,(SA604X8XB02240-A96141A-R11-C18,((SA604X8XB02240-A96141A-R20-C13,SA604X8XB02240-A96141A-R10-C55),SA604X8XB02240-A96141A-R08-C50)))),(SA604X8XB02240-A96141A-R10-C23,(SA604X8XB02240-A96141A-R15-C31,(SA604X8XB02240-A96141A-R12-C40,SA604X8XB02240-A96141A-R05-C59)))),((SA604X8XB02240-A96141A-R14-C62,SA604X8XB02240-A96141A-R04-C20),(SA604X8XB02240-A96141A-R13-C31,SA604X8XB02240-A96141A-R10-C28)))),(((SA604X8XB02240-A96141A-R11-C51,SA604X8XB02240-A96141A-R04-C38),SA604X8XB02240-A96141A-R06-C11),(SA604X8XB02240-A96141A-R16-C37,SA604X8XB02240-A96141A-R12-C59)))))),((((SA604X8XB02240-A96141A-R19-C13,SA604X6XB01979-A95722A-R27-C60),((SA604X8XB02240-A96141A-R21-C08,SA604X8XB02240-A96141A-R20-C22),((SA604X8XB02204-A96161A-R34-C18,SA604X7XB02089-A96212B-R39-C44),(SA604X8XB02240-A96141A-R22-C17,SA604X8XB02204-A96161A-R37-C17)))),(SA604X8XB02240-A96141A-R21-C40,(SA604X8XB02240-A96141A-R19-C42,SA604X6XB01979-A95722A-R25-C18))),(SA604X6XB01979-A95722A-R23-C36,SA604X6XB01975-A96180A-R07-C69))))),(((((((SA604X6XB01975-A96180A-R10-C26,(SA604X6XB01975-A96180A-R21-C25,SA604X6XB01975-A96180A-R15-C32)),SA604X6XB01979-A95722A-R26-C47),(SA604X6XB01975-A96180A-R13-C28,SA604X6XB01975-A96180A-R07-C55)),((SA604X6XB01975-A96180A-R12-C54,(SA604X6XB01975-A96180A-R08-C61,((SA604X6XB01975-A96180A-R06-C10,SA604X6XB01975-A96180A-R05-C68),((SA604X6XB01975-A96180A-R12-C23,SA604X6XB01975-A96180A-R03-C55),(SA604X6XB01975-A96180A-R17-C16,SA604X6XB01975-A96180A-R03-C23))))),SA604X6XB01975-A96180A-R04-C17)),((((SA604X6XB01975-A96180A-R05-C18,(SA604X6XB01975-A96180A-R15-C22,SA604X6XB01979-A95722A-R28-C18)),((SA604X6XB01975-A96180A-R12-C14,(SA604X6XB01975-A96180A-R09-C43,SA604X6XB01975-A96180A-R07-C10)),SA604X6XB01979-A95722A-R13-C60)),((SA604X6XB01975-A96180A-R14-C08,(SA604X6XB01975-A96180A-R18-C65,SA604X6XB01975-A96180A-R06-C70)),(SA604X6XB01975-A96180A-R13-C39,SA604X6XB01975-A96180A-R05-C43))),(SA604X6XB01979-A95722A-R23-C23,SA604X6XB01975-A96180A-R07-C08))),((((((((SA604X6XB01975-A96180A-R16-C22,SA604X6XB01975-A96180A-R14-C66),SA604X6XB01975-A96180A-R14-C35),SA604X6XB01975-A96180A-R11-C09),(SA604X6XB01975-A96180A-R14-C16,(SA604X8XB02240-A96141A-R13-C33,SA604X6XB01975-A96180A-R15-C66))),((((SA604X8XB02240-A96141A-R18-C31,(SA604X8XB02240-A96141A-R26-C08,SA604X8XB02240-A96141A-R23-C42)),((SA604X7XB02089-A96175A-R03-C12,SA604X6XB01975-A96180A-R11-C46),((SA604X6XB01979-A95722A-R22-C52,SA604X6XB01972-A96177C-R60-C30),SA604X8XB02240-A96141A-R14-C33))),(SA604X8XB02240-A96141A-R22-C30,SA604X6XB01979-A95722A-R22-C61)),((((SA604X8XB02240-A96141A-R20-C52,SA604X6XB01979-A95722A-R28-C69),((SA604X8XB02240-A96141A-R10-C68,SA604X6XB01975-A96180A-R14-C40),(SA604X8XB02240-A96141A-R09-C29,SA604X6XB01979-A95722A-R33-C16))),(((SA604X8XB02240-A96141A-R08-C10,(SA604X6XB01975-A96180A-R06-C11,(SA604X7XB02089-A96175A-R05-C59,SA604X6XB01975-A96180A-R03-C49))),SA604X6XB01975-A96180A-R08-C42),((SA604X8XB02240-A96141A-R14-C32,SA604X7XB02089-A96212B-R46-C35),(SA604X7XB02089-A96212B-R37-C43,(SA604X6XB01975-A96180A-R13-C20,(SA604X6XB01975-A96180A-R11-C07,SA604X6XB01975-A96180A-R03-C46)))))),(((((SA604X6XB01979-A95722A-R28-C58,SA604X6XB01975-A96180A-R15-C37),SA604X7XB02089-A96212B-R44-C37),((SA604X8XB02240-A96141A-R10-C12,(SA604X7XB02089-A96212B-R33-C18,SA604X8XB02240-A96141A-R21-C29)),(SA604X8XB02240-A96141A-R12-C11,SA604X6XB01979-A95722A-R11-C09))),((SA604X8XB02240-A96141A-R18-C25,SA604X8XB02240-A96141A-R07-C25),((SA604X8XB02240-A96141A-R16-C35,((SA604X8XB02240-A96141A-R13-C27,SA604X7XB02089-A96212B-R34-C14),(SA604X8XB02240-A96141A-R06-C15,SA604X6XB01975-A96180A-R04-C46))),(SA604X8XB02240-A96141A-R18-C54,SA604X8XB02240-A96141A-R14-C17)))),((SA604X8XB02240-A96141A-R21-C46,SA604X8XB02240-A96141A-R05-C62),(((SA604X8XB02240-A96141A-R03-C52,SA604X6XB01979-A95722A-R14-C43),(SA604X8XB02240-A96141A-R05-C63,SA604X7XB02089-A96175A-R05-C70)),(SA604X8XB02240-A96141A-R08-C51,SA604X6XB01975-A96180A-R16-C54))))))),((SA604X6XB01979-A95722A-R13-C58,SA604X6XB01975-A96180A-R06-C29),((SA604X7XB02089-A96175A-R08-C17,SA604X6XB01979-A95722A-R28-C57),(SA604X8XB02240-A96141A-R07-C36,SA604X6XB01979-A95722A-R24-C36)))),(((((SA604X6XB01979-A95722A-R27-C08,SA604X6XB01975-A96180A-R17-C29),(SA604X6XB01979-A95722A-R22-C48,SA604X6XB01975-A96180A-R15-C25)),(((SA604X7XB02089-A96212B-R34-C37,SA604X6XB01979-A95722A-R08-C52),(SA604X6XB01979-A95722A-R31-C11,SA604X6XB01979-A95722A-R26-C22)),(((SA604X7XB02089-A96175A-R10-C65,SA604X6XB01975-A96180A-R09-C58),((((SA604X6XB01975-A96180A-R13-C49,(SA604X6XB01975-A96180A-R11-C10,(SA604X8XB02240-A96141A-R13-C08,SA604X8XB02240-A96141A-R09-C27))),(SA604X6XB01979-A95722A-R28-C22,SA604X6XB01975-A96180A-R13-C65)),SA604X6XB01979-A95722A-R32-C20),(SA604X6XB01979-A95722A-R31-C60,SA604X6XB01975-A96180A-R13-C52))),(SA604X6XB01975-A96180A-R09-C30,(SA604X8XB02240-A96141A-R22-C55,SA604X6XB01975-A96180A-R04-C37))))),((((SA604X8XB02240-A96141A-R15-C60,SA604X6XB01975-A96180A-R07-C49),(SA604X6XB01975-A96180A-R17-C48,SA604X6XB01972-A96177C-R56-C67)),SA604X6XB01979-A95722A-R26-C25),((SA604X7XB02089-A96175A-R09-C59,(SA604X7XB02089-A96212B-R41-C35,SA604X6XB01975-A96180A-R09-C39)),SA604X6XB01979-A95722A-R24-C16))),(((((SA604X8XB02240-A96141A-R24-C25,(SA604X8XB02204-A96161A-R32-C61,SA604X6XB01975-A96180A-R07-C18)),(SA604X6XB01975-A96180A-R14-C13,SA604X6XB01975-A96180A-R03-C61)),(((SA604X6XB01975-A96180A-R16-C63,(SA604X6XB01975-A96180A-R05-C54,SA604X6XB01975-A96180A-R04-C10)),(SA604X6XB01975-A96180A-R17-C35,SA604X6XB01975-A96180A-R05-C39)),(SA604X8XB02240-A96141A-R18-C64,SA604X6XB01979-A95722A-R23-C57))),(SA604X7XB02089-A96212B-R37-C29,SA604X6XB01975-A96180A-R09-C60)),(((SA604X8XB02240-A96141A-R17-C59,SA604X6XB01975-A96180A-R06-C22),(SA604X6XB01979-A95722A-R30-C16,SA604X6XB01979-A95722A-R25-C33)),(SA604X6XB01975-A96180A-R05-C27,(SA604X6XB01975-A96180A-R09-C16,SA604X6XB01975-A96180A-R03-C43)))))),(((((SA604X6XB01975-A96180A-R15-C62,SA604X6XB01975-A96180A-R15-C14),((SA604X7XB02089-A96175A-R07-C49,(SA604X6XB01979-A95722A-R23-C19,SA604X6XB01979-A95722A-R22-C20)),(((SA604X6XB01979-A95722A-R28-C68,SA604X6XB01979-A95722A-R28-C11),SA604X6XB01979-A95722A-R22-C36),(SA604X6XB01979-A95722A-R29-C13,(SA604X6XB01979-A95722A-R26-C34,SA604X6XB01979-A95722A-R24-C19))))),((SA604X7XB02089-A96175A-R06-C45,SA604X6XB01979-A95722A-R30-C18),(((SA604X6XB01979-A95722A-R32-C44,SA604X6XB01972-A96177C-R55-C31),SA604X8XB02240-A96141A-R10-C61),((SA604X7XB02089-A96212B-R36-C20,SA604X6XB01972-A96177C-R60-C34),((SA604X6XB01979-A95722A-R28-C12,SA604X6XB01975-A96180A-R16-C56),((((SA604X6XB01975-A96180A-R13-C14,SA604X6XB01975-A96180A-R07-C37),((SA604X6XB01975-A96180A-R12-C67,(SA604X6XB01975-A96180A-R09-C34,SA604X6XB01975-A96180A-R04-C34)),(SA604X6XB01975-A96180A-R12-C42,SA604X6XB01975-A96180A-R06-C32))),SA604X6XB01975-A96180A-R05-C57),(((SA604X6XB01979-A95722A-R22-C24,SA604X6XB01975-A96180A-R04-C56),(((SA604X6XB01975-A96180A-R10-C35,(SA604X6XB01979-A95722A-R29-C56,SA604X6XB01979-A95722A-R26-C40)),(SA604X6XB01979-A95722A-R29-C68,SA604X6XB01975-A96180A-R08-C32)),(SA604X6XB01979-A95722A-R22-C23,SA604X6XB01979-A95722A-R22-C17))),SA604X6XB01979-A95722A-R24-C52))))))),(((SA604X6XB01975-A96180A-R10-C20,SA604X6XB01975-A96180A-R09-C13),((SA604X8XB02240-A96141A-R11-C40,SA604X6XB01979-A95722A-R29-C16),(SA604X8XB02240-A96141A-R16-C25,SA604X8XB02240-A96141A-R05-C23))),((SA604X7XB02089-A96212B-R38-C61,(SA604X8XB02240-A96141A-R04-C35,SA604X6XB01972-A96177C-R57-C34)),(SA604X8XB02240-A96141A-R16-C14,SA604X6XB01979-A95722A-R31-C30)))),((SA604X8XB02240-A96141A-R25-C46,(SA604X6XB01979-A95722A-R32-C13,SA604X6XB01979-A95722A-R27-C67)),(((SA604X8XB02240-A96141A-R18-C45,(SA604X6XB01975-A96180A-R14-C50,SA604X6XB01975-A96180A-R05-C38)),SA604X6XB01975-A96180A-R04-C55),((SA604X6XB01979-A95722A-R25-C46,SA604X6XB01975-A96180A-R12-C37),(SA604X7XB02089-A96212B-R46-C46,SA604X6XB01979-A95722A-R15-C43))))))),((((((((((SA604X8XB02240-A96141A-R08-C21,(SA604X8XB02240-A96141A-R17-C30,SA604X6XB01979-A95722A-R23-C48)),((SA604X8XB02240-A96141A-R12-C61,SA604X7XB02089-A96175A-R10-C39),SA604X7XB02089-A96175A-R07-C45)),(SA604X8XB02240-A96141A-R16-C50,SA604X8XB02240-A96141A-R11-C07)),(((SA604X6XB01979-A95722A-R23-C39,SA604X6XB01975-A96180A-R13-C09),((SA604X8XB02240-A96141A-R11-C61,SA604X6XB01975-A96180A-R05-C15),(SA604X7XB02089-A96175A-R05-C56,(SA604X6XB01975-A96180A-R11-C24,SA604X6XB01975-A96180A-R07-C27)))),(SA604X8XB02240-A96141A-R06-C63,SA604X6XB01975-A96180A-R12-C19))),(((SA604X7XB02089-A96212B-R41-C51,SA604X6XB01979-A95722A-R25-C63),((SA604X7XB02089-A96175A-R10-C42,SA604X7XB02089-A96175A-R09-C42),(SA604X7XB02089-A96175A-R06-C10,SA604X6XB01979-A95722A-R12-C42))),((SA604X6XB01975-A96180A-R06-C47,SA604X6XB01979-A95722A-R24-C07),SA604X6XB01975-A96180A-R06-C18))),((((((SA604X7XB02089-A96175A-R06-C46,(SA604X8XB02240-A96141A-R07-C47,SA604X6XB01975-A96180A-R12-C13)),((SA604X8XB02240-A96141A-R11-C57,SA604X8XB02240-A96141A-R03-C60),(((SA604X8XB02240-A96141A-R05-C10,SA604X7XB02089-A96175A-R08-C32),((SA604X8XB02240-A96141A-R04-C47,SA604X6XB01979-A95722A-R25-C28),(SA604X8XB02240-A96141A-R05-C33,SA604X6XB01979-A95722A-R24-C28))),(SA604X8XB02240-A96141A-R08-C22,SA604X7XB02089-A96175A-R05-C61)))),((SA604X8XB02240-A96141A-R16-C08,SA604X8XB02240-A96141A-R07-C70),((SA604X8XB02240-A96141A-R20-C16,SA604X8XB02240-A96141A-R09-C54),(SA604X8XB02240-A96141A-R08-C32,SA604X6XB01979-A95722A-R27-C37)))),(SA604X8XB02240-A96141A-R17-C25,(SA604X8XB02240-A96141A-R14-C37,SA604X8XB02240-A96141A-R09-C13))),((SA604X6XB01975-A96180A-R10-C54,(SA604X6XB01979-A95722A-R24-C60,SA604X6XB01975-A96180A-R03-C08)),(((((SA604X8XB02240-A96141A-R08-C08,SA604X7XB02089-A96175A-R03-C34),SA604X7XB02089-A96212B-R36-C19),(SA604X7XB02089-A96175A-R06-C23,SA604X6XB01979-A95722A-R26-C63)),(SA604X8XB02240-A96141A-R17-C26,SA604X6XB01975-A96180A-R16-C35)),(((SA604X6XB01975-A96180A-R06-C08,(SA604X8XB02240-A96141A-R08-C61,SA604X8XB02240-A96141A-R08-C17)),(SA604X8XB02240-A96141A-R13-C70,(SA604X8XB02240-A96141A-R17-C28,(SA604X7XB02089-A96212B-R42-C31,SA604X7XB02089-A96212B-R36-C29)))),((((SA604X7XB02089-A96212B-R38-C59,SA604X7XB02089-A96175A-R04-C24),(SA604X7XB02089-A96212B-R39-C30,SA604X7XB02089-A96212B-R34-C20)),(((SA604X8XB02240-A96141A-R04-C41,SA604X7XB02089-A96175A-R03-C60),SA604X8XB02240-A96141A-R14-C14),(SA604X7XB02089-A96175A-R09-C58,SA604X7XB02089-A96175A-R05-C17))),(((SA604X8XB02240-A96141A-R13-C28,SA604X7XB02089-A96175A-R03-C39),(SA604X8XB02240-A96141A-R09-C44,SA604X7XB02089-A96175A-R07-C67)),(((SA604X7XB02089-A96175A-R06-C33,SA604X7XB02089-A96175A-R04-C08),(((SA604X8XB02240-A96141A-R18-C30,SA604X7XB02089-A96175A-R04-C63),SA604X7XB02089-A96175A-R05-C30),SA604X8XB02240-A96141A-R04-C52)),(SA604X7XB02089-A96175A-R08-C07,SA604X7XB02089-A96175A-R04-C47)))))))),(((((SA604X6XB01975-A96180A-R13-C59,SA604X6XB01975-A96180A-R07-C51),(((SA604X7XB02089-A96212B-R40-C42,SA604X6XB01975-A96180A-R04-C07),SA604X7XB02089-A96212B-R41-C39),SA604X7XB02089-A96175A-R03-C22)),(((SA604X7XB02089-A96175A-R07-C20,SA604X7XB02089-A96175A-R03-C24),(SA604X8XB02240-A96141A-R04-C54,(SA604X8XB02204-A96161A-R30-C48,SA604X6XB01979-A95722A-R30-C61))),SA604X8XB02240-A96141A-R06-C13)),((((SA604X7XB02089-A96175A-R09-C67,SA604X7XB02089-A96175A-R05-C19),(((SA604X8XB02240-A96141A-R15-C68,SA604X7XB02089-A96175A-R07-C38),SA604X7XB02089-A96175A-R08-C24),(SA604X7XB02089-A96175A-R09-C51,SA604X7XB02089-A96175A-R05-C24))),(SA604X6XB01975-A96180A-R05-C21,(SA604X7XB02089-A96175A-R06-C59,SA604X7XB02089-A96175A-R05-C42))),(SA604X6XB01975-A96180A-R05-C41,(SA604X7XB02089-A96175A-R05-C58,SA604X7XB02089-A96175A-R04-C39)))),((SA604X7XB02089-A96175A-R03-C42,SA604X8XB02240-A96141A-R13-C59),SA604X7XB02089-A96212B-R38-C24)))),(((SA604X8XB02240-A96141A-R10-C59,(SA604X7XB02089-A96212B-R34-C07,SA604X7XB02089-A96175A-R09-C57)),((SA604X7XB02089-A96212B-R40-C52,SA604X7XB02089-A96175A-R07-C65),(SA604X6XB01979-A95722A-R24-C23,SA604X6XB01979-A95722A-R23-C15))),((((SA604X8XB02240-A96141A-R10-C43,(SA604X8XB02240-A96141A-R03-C51,SA604X7XB02089-A96212B-R46-C43)),SA604X8XB02240-A96141A-R05-C48),SA604X7XB02089-A96175A-R04-C38),((SA604X8XB02240-A96141A-R15-C14,(SA604X8XB02240-A96141A-R14-C49,SA604X8XB02240-A96141A-R04-C14)),(SA604X8XB02240-A96141A-R10-C21,SA604X7XB02089-A96212B-R29-C29))))),((SA604X6XB01975-A96180A-R14-C21,SA604X6XB01975-A96180A-R12-C22),(SA604X7XB02089-A96212B-R37-C49,SA604X6XB01979-A95722A-R28-C66))),((SA604X8XB02240-A96141A-R15-C59,(SA604X8XB02240-A96141A-R10-C09,SA604X6XB01975-A96180A-R17-C28)),((((SA604X7XB02089-A96212B-R41-C21,SA604X7XB02089-A96212B-R37-C47),(((SA604X8XB02240-A96141A-R11-C25,SA604X7XB02089-A96212B-R38-C20),(SA604X8XB02240-A96141A-R08-C62,SA604X7XB02089-A96212B-R42-C37)),(SA604X8XB02240-A96141A-R03-C41,SA604X7XB02089-A96212B-R44-C09))),(((SA604X8XB02240-A96141A-R18-C60,SA604X8XB02240-A96141A-R06-C18),(SA604X7XB02089-A96212B-R43-C43,SA604X7XB02089-A96212B-R35-C10)),(SA604X8XB02240-A96141A-R09-C70,(SA604X8XB02240-A96141A-R09-C08,SA604X8XB02240-A96141A-R05-C60)))),(((SA604X8XB02240-A96141A-R20-C70,SA604X8XB02240-A96141A-R16-C64),((SA604X8XB02240-A96141A-R17-C54,SA604X6XB01979-A95722A-R06-C07),SA604X8XB02240-A96141A-R06-C25)),((((SA604X8XB02240-A96141A-R04-C59,SA604X7XB02089-A96212B-R39-C64),(SA604X8XB02240-A96141A-R08-C18,(SA604X8XB02240-A96141A-R15-C11,SA604X8XB02240-A96141A-R08-C45))),(SA604X8XB02240-A96141A-R12-C22,((SA604X8XB02240-A96141A-R15-C47,SA604X8XB02240-A96141A-R05-C37),(SA604X8XB02240-A96141A-R19-C54,SA604X8XB02240-A96141A-R14-C56)))),(((SA604X8XB02240-A96141A-R05-C35,(SA604X8XB02240-A96141A-R14-C40,SA604X8XB02240-A96141A-R08-C67)),(SA604X8XB02240-A96141A-R14-C60,SA604X8XB02240-A96141A-R04-C17)),((SA604X8XB02240-A96141A-R07-C54,SA604X8XB02240-A96141A-R05-C24),(((SA604X8XB02240-A96141A-R05-C28,SA604X8XB02240-A96141A-R05-C20),SA604X8XB02240-A96141A-R16-C13),SA604X8XB02240-A96141A-R03-C37)))))))),((((SA604X8XB02240-A96141A-R20-C60,SA604X6XB01979-A95722A-R27-C36),(SA604X8XB02240-A96141A-R24-C42,SA604X8XB02240-A96141A-R03-C24)),(SA604X6XB01975-A96180A-R08-C21,(SA604X7XB02089-A96212B-R36-C49,SA604X6XB01975-A96180A-R08-C35))),((((((SA604X6XB01979-A95722A-R11-C54,(SA604X8XB02240-A96141A-R21-C60,SA604X8XB02240-A96141A-R03-C43)),(SA604X6XB01979-A95722A-R30-C26,SA604X6XB01975-A96180A-R07-C33)),SA604X6XB01975-A96180A-R18-C63),((SA604X8XB02240-A96141A-R12-C38,(SA604X7XB02089-A96212B-R46-C16,SA604X6XB01972-A96177C-R61-C65)),(SA604X6XB01979-A95722A-R25-C42,(SA604X6XB01979-A95722A-R28-C09,SA604X6XB01979-A95722A-R22-C16)))),((SA604X7XB02089-A96212B-R34-C62,SA604X6XB01979-A95722A-R07-C60),((SA604X8XB02240-A96141A-R12-C26,SA604X8XB02240-A96141A-R07-C50),((SA604X6XB01975-A96180A-R04-C13,SA604X6XB01975-A96180A-R03-C59),(SA604X7XB02089-A96175A-R10-C69,SA604X6XB01975-A96180A-R17-C21))))),((SA604X6XB01979-A95722A-R27-C66,(SA604X8XB02240-A96141A-R20-C48,SA604X6XB01979-A95722A-R08-C46)),(((SA604X6XB01979-A95722A-R24-C41,SA604X6XB01975-A96180A-R06-C35),SA604X8XB02240-A96141A-R17-C17),SA604X6XB01979-A95722A-R26-C54))))))))),(((((((((((SA604X8XB02240-A96141A-R21-C69,SA604X7XB02089-A96175A-R08-C55),(SA604X8XB02240-A96141A-R19-C28,SA604X6XB01975-A96180A-R05-C42)),SA604X6XB01979-A95722A-R11-C11),((SA604X7XB02089-A96212B-R45-C09,SA604X6XB01979-A95722A-R30-C24),(SA604X8XB02240-A96141A-R24-C39,(SA604X6XB01979-A95722A-R23-C38,SA604X6XB01972-A96177C-R58-C49)))),(((SA604X8XB02240-A96141A-R23-C27,SA604X6XB01975-A96180A-R11-C39),((SA604X6XB01975-A96180A-R12-C59,SA604X6XB01975-A96180A-R10-C11),(SA604X6XB01975-A96180A-R16-C58,SA604X6XB01975-A96180A-R09-C68))),(((SA604X6XB01975-A96180A-R08-C07,SA604X6XB01975-A96180A-R05-C10),(SA604X8XB02240-A96141A-R09-C62,SA604X7XB02089-A96175A-R10-C53)),SA604X6XB01979-A95722A-R33-C60))),((SA604X6XB01979-A95722A-R30-C51,SA604X6XB01975-A96180A-R15-C46),(SA604X8XB02240-A96141A-R11-C10,SA604X6XB01979-A95722A-R25-C36))),((SA604X6XB01979-A95722A-R23-C64,SA604X6XB01975-A96180A-R16-C24),(SA604X6XB01979-A95722A-R25-C58,(SA604X6XB01975-A96180A-R18-C30,SA604X6XB01975-A96180A-R13-C08)))),((((((((SA604X8XB02240-A96141A-R24-C18,SA604X8XB02204-A96161A-R32-C50),(((SA604X8XB02204-A96161A-R38-C10,SA604X7XB02089-A96212B-R38-C12),(SA604X8XB02204-A96161A-R30-C27,SA604X8XB02204-A96161A-R29-C10)),((SA604X8XB02240-A96141A-R22-C15,SA604X6XB01972-A96177C-R59-C37),(((((SA604X8XB02204-A96161A-R33-C59,(SA604X8XB02204-A96161A-R34-C07,SA604X8XB02204-A96161A-R33-C19)),SA604X8XB02204-A96161A-R34-C15),(SA604X8XB02204-A96161A-R33-C17,SA604X8XB02204-A96161A-R31-C12)),(SA604X8XB02204-A96161A-R36-C18,(SA604X8XB02204-A96161A-R35-C56,SA604X8XB02204-A96161A-R35-C37))),(SA604X8XB02204-A96161A-R37-C56,SA604X8XB02204-A96161A-R30-C50))))),((((SA604X8XB02204-A96161A-R38-C08,SA604X7XB02089-A96212B-R37-C09),((SA604X8XB02240-A96141A-R04-C44,SA604X8XB02204-A96161A-R32-C63),((SA604X8XB02204-A96161A-R30-C32,(SA604X8XB02204-A96161A-R32-C42,SA604X8XB02204-A96161A-R32-C09)),(SA604X8XB02204-A96161A-R40-C18,(SA604X8XB02204-A96161A-R38-C61,SA604X8XB02204-A96161A-R36-C63))))),(((SA604X8XB02204-A96161A-R36-C07,SA604X8XB02204-A96161A-R30-C60),SA604X8XB02204-A96161A-R37-C49),(((SA604X8XB02204-A96161A-R33-C48,SA604X8XB02204-A96161A-R09-C31),(SA604X8XB02204-A96161A-R33-C67,(SA604X8XB02204-A96161A-R31-C09,(SA604X8XB02204-A96161A-R15-C21,SA604X8XB02204-A96161A-R03-C39)))),((SA604X8XB02204-A96161A-R34-C54,SA604X8XB02204-A96161A-R03-C14),(SA604X8XB02204-A96161A-R40-C17,(SA604X8XB02204-A96161A-R35-C15,SA604X8XB02204-A96161A-R33-C27)))))),((((((SA604X8XB02204-A96161A-R35-C13,SA604X8XB02204-A96161A-R31-C18),((SA604X8XB02204-A96161A-R36-C23,(SA604X8XB02204-A96161A-R36-C12,SA604X8XB02204-A96161A-R04-C29)),((SA604X8XB02204-A96161A-R43-C69,SA604X8XB02204-A96161A-R31-C39),(SA604X8XB02204-A96161A-R41-C39,SA604X8XB02204-A96161A-R39-C08)))),((((SA604X8XB02204-A96161A-R32-C11,SA604X6XB01975-A96180A-R17-C45),(SA604X8XB02204-A96161A-R30-C54,(SA604X8XB02204-A96161A-R38-C12,SA604X8XB02204-A96161A-R36-C09))),(SA604X8XB02204-A96161A-R31-C11,SA604X7XB02089-A96212B-R36-C52)),(SA604X6XB01975-A96180A-R17-C37,SA604X6XB01972-A96177C-R59-C11))),((SA604X8XB02204-A96161A-R32-C13,(SA604X8XB02204-A96161A-R40-C63,SA604X6XB01979-A95722A-R27-C24)),((SA604X8XB02204-A96161A-R04-C07,SA604X8XB02204-A96161A-R30-C25),(SA604X8XB02204-A96161A-R34-C64,SA604X8XB02204-A96161A-R32-C15)))),((((SA604X8XB02204-A96161A-R36-C70,(SA604X8XB02204-A96161A-R34-C23,SA604X8XB02204-A96161A-R30-C42)),(SA604X8XB02204-A96161A-R35-C10,(SA604X8XB02204-A96161A-R31-C50,SA604X8XB02204-A96161A-R30-C70))),(SA604X8XB02204-A96161A-R36-C38,(SA604X8XB02204-A96161A-R14-C18,SA604X8XB02204-A96161A-R13-C62))),(((SA604X8XB02204-A96161A-R36-C35,((SA604X8XB02204-A96161A-R38-C20,SA604X8XB02204-A96161A-R39-C63),SA604X8XB02204-A96161A-R41-C68)),(SA604X8XB02240-A96141A-R24-C43,SA604X6XB01972-A96177C-R59-C33)),(((SA604X8XB02204-A96161A-R36-C37,(SA604X8XB02204-A96161A-R35-C26,SA604X8XB02204-A96161A-R30-C20)),SA604X8XB02204-A96161A-R19-C09),SA604X8XB02204-A96161A-R32-C18)))),((((((SA604X8XB02204-A96161A-R06-C11,SA604X8XB02204-A96161A-R32-C35),(SA604X8XB02204-A96161A-R36-C17,SA604X8XB02204-A96161A-R32-C62)),((((SA604X8XB02204-A96161A-R38-C19,SA604X8XB02204-A96161A-R31-C32),(SA604X8XB02204-A96161A-R16-C16,(SA604X8XB02204-A96161A-R36-C24,SA604X8XB02204-A96161A-R35-C28))),(SA604X8XB02204-A96161A-R37-C07,SA604X8XB02204-A96161A-R32-C29)),(SA604X8XB02204-A96161A-R36-C46,SA604X8XB02204-A96161A-R35-C16))),((((SA604X8XB02204-A96161A-R31-C42,(SA604X8XB02204-A96161A-R31-C48,SA604X8XB02204-A96161A-R30-C26)),((SA604X8XB02204-A96161A-R30-C31,SA604X8XB02204-A96161A-R31-C63),SA604X6XB01975-A96180A-R19-C18)),((SA604X8XB02204-A96161A-R30-C37,SA604X8XB02204-A96161A-R06-C37),(SA604X8XB02204-A96161A-R39-C13,SA604X8XB02204-A96161A-R37-C48))),(SA604X8XB02204-A96161A-R39-C18,SA604X8XB02204-A96161A-R13-C17))),(((((((SA604X8XB02204-A96161A-R34-C62,SA604X8XB02204-A96161A-R33-C15),(SA604X8XB02204-A96161A-R35-C49,(SA604X8XB02204-A96161A-R36-C48,(SA604X8XB02204-A96161A-R42-C63,SA604X8XB02204-A96161A-R31-C40)))),(SA604X8XB02204-A96161A-R39-C15,SA604X8XB02204-A96161A-R30-C46)),((((SA604X8XB02204-A96161A-R35-C24,SA604X8XB02204-A96161A-R32-C30),(SA604X8XB02204-A96161A-R38-C09,SA604X8XB02204-A96161A-R16-C31)),(SA604X8XB02204-A96161A-R40-C09,SA604X8XB02204-A96161A-R38-C25)),(((((SA604X8XB02204-A96161A-R36-C47,(SA604X8XB02204-A96161A-R35-C67,SA604X8XB02204-A96161A-R34-C09)),(SA604X8XB02204-A96161A-R40-C57,(SA604X8XB02204-A96161A-R34-C50,SA604X8XB02204-A96161A-R33-C63))),(SA604X8XB02204-A96161A-R42-C37,SA604X8XB02204-A96161A-R30-C49)),(SA604X8XB02204-A96161A-R38-C69,(SA604X8XB02204-A96161A-R41-C07,SA604X8XB02204-A96161A-R33-C07))),(SA604X8XB02240-A96141A-R26-C57,SA604X6XB01979-A95722A-R29-C14)))),(((SA604X8XB02204-A96161A-R41-C11,SA604X8XB02204-A96161A-R35-C22),(SA604X8XB02204-A96161A-R39-C16,SA604X8XB02204-A96161A-R31-C66)),(SA604X8XB02204-A96161A-R30-C65,SA604X8XB02204-A96161A-R30-C39))),(((SA604X8XB02204-A96161A-R33-C39,SA604X8XB02204-A96161A-R30-C57),(((SA604X8XB02204-A96161A-R40-C14,SA604X8XB02204-A96161A-R37-C15),SA604X8XB02204-A96161A-R43-C14),(SA604X8XB02204-A96161A-R35-C60,(SA604X8XB02204-A96161A-R31-C54,SA604X8XB02204-A96161A-R30-C44)))),((((SA604X8XB02204-A96161A-R34-C48,SA604X8XB02204-A96161A-R32-C16),SA604X8XB02204-A96161A-R31-C20),SA604X8XB02204-A96161A-R40-C13),((SA604X8XB02204-A96161A-R34-C42,(SA604X8XB02204-A96161A-R35-C64,(SA604X8XB02204-A96161A-R40-C28,SA604X8XB02204-A96161A-R35-C12))),(SA604X8XB02204-A96161A-R30-C14,(SA604X8XB02204-A96161A-R38-C65,SA604X8XB02204-A96161A-R36-C30)))))),(((((SA604X8XB02204-A96161A-R36-C51,(SA604X8XB02204-A96161A-R42-C42,SA604X8XB02204-A96161A-R35-C11)),SA604X8XB02204-A96161A-R16-C63),(SA604X8XB02204-A96161A-R38-C35,SA604X8XB02204-A96161A-R32-C25)),(SA604X8XB02204-A96161A-R34-C26,SA604X8XB02204-A96161A-R30-C51)),(SA604X8XB02204-A96161A-R35-C30,(SA604X8XB02204-A96161A-R35-C09,SA604X8XB02204-A96161A-R32-C17))))),((SA604X8XB02240-A96141A-R22-C44,SA604X8XB02204-A96161A-R17-C54),(SA604X8XB02204-A96161A-R40-C16,SA604X8XB02204-A96161A-R31-C21)))))),((SA604X8XB02204-A96161A-R35-C42,SA604X8XB02240-A96141A-R11-C47),SA604X8XB02240-A96141A-R12-C28)),((((((((SA604X6XB01975-A96180A-R16-C25,SA604X6XB01975-A96180A-R07-C20),SA604X7XB02089-A96212B-R39-C24),SA604X6XB01975-A96180A-R12-C60),(((SA604X6XB01975-A96180A-R18-C49,SA604X6XB01972-A96177C-R59-C35),(SA604X8XB02240-A96141A-R23-C70,SA604X6XB01979-A95722A-R22-C34)),SA604X8XB02240-A96141A-R22-C35)),(SA604X8XB02240-A96141A-R18-C67,SA604X7XB02089-A96175A-R07-C24)),(((SA604X8XB02240-A96141A-R22-C49,SA604X6XB01979-A95722A-R26-C33),(SA604X6XB01979-A95722A-R31-C49,SA604X6XB01979-A95722A-R27-C38)),((SA604X8XB02240-A96141A-R22-C37,SA604X6XB01979-A95722A-R26-C41),(SA604X8XB02240-A96141A-R21-C27,SA604X6XB01972-A96177C-R59-C14)))),(SA604X6XB01979-A95722A-R30-C35,SA604X6XB01979-A95722A-R05-C40)),((((((SA604X8XB02240-A96141A-R09-C21,SA604X8XB02240-A96141A-R07-C08),(SA604X8XB02240-A96141A-R16-C52,SA604X8XB02240-A96141A-R05-C32)),(SA604X8XB02240-A96141A-R07-C20,SA604X8XB02240-A96141A-R07-C07)),(SA604X8XB02240-A96141A-R09-C11,SA604X8XB02240-A96141A-R13-C11)),(((((((SA604X8XB02240-A96141A-R05-C36,SA604X8XB02240-A96141A-R24-C64),SA604X8XB02240-A96141A-R16-C67),((SA604X8XB02240-A96141A-R20-C29,SA604X6XB01975-A96180A-R16-C23),(((SA604X6XB01979-A95722A-R22-C18,SA604X6XB01975-A96180A-R09-C21),(SA604X8XB02240-A96141A-R22-C52,(SA604X8XB02240-A96141A-R19-C43,SA604X6XB01975-A96180A-R18-C45))),SA604X6XB01979-A95722A-R27-C51))),(SA604X8XB02240-A96141A-R19-C44,SA604X8XB02240-A96141A-R07-C26)),(SA604X8XB02240-A96141A-R03-C47,(SA604X8XB02240-A96141A-R19-C24,SA604X8XB02240-A96141A-R19-C21))),(SA604X8XB02240-A96141A-R21-C28,(SA604X8XB02240-A96141A-R19-C16,SA604X8XB02240-A96141A-R16-C10))),((SA604X8XB02240-A96141A-R16-C28,(SA604X8XB02240-A96141A-R13-C49,SA604X8XB02240-A96141A-R08-C59)),(SA604X8XB02240-A96141A-R03-C54,SA604X7XB02089-A96212B-R37-C46)))),((((SA604X7XB02089-A96212B-R45-C08,(SA604X7XB02089-A96212B-R36-C23,SA604X7XB02089-A96175A-R05-C50)),((((SA604X8XB02240-A96141A-R17-C19,SA604X8XB02240-A96141A-R11-C20),SA604X8XB02240-A96141A-R13-C21),((SA604X8XB02240-A96141A-R10-C27,((SA604X8XB02240-A96141A-R05-C25,SA604X8XB02240-A96141A-R05-C44),SA604X8XB02240-A96141A-R06-C69)),(((SA604X8XB02240-A96141A-R23-C43,SA604X8XB02240-A96141A-R06-C60),(SA604X8XB02240-A96141A-R10-C64,SA604X8XB02240-A96141A-R04-C16)),(((SA604X8XB02240-A96141A-R04-C60,SA604X8XB02240-A96141A-R04-C39),(SA604X8XB02240-A96141A-R21-C15,SA604X8XB02240-A96141A-R05-C39)),(SA604X8XB02240-A96141A-R22-C61,(SA604X8XB02240-A96141A-R19-C59,SA604X8XB02240-A96141A-R16-C51)))))),((((SA604X8XB02240-A96141A-R15-C62,SA604X8XB02240-A96141A-R03-C55),((((SA604X8XB02240-A96141A-R11-C41,SA604X8XB02240-A96141A-R06-C48),(SA604X8XB02240-A96141A-R18-C13,SA604X8XB02240-A96141A-R06-C09)),((SA604X8XB02240-A96141A-R10-C60,SA604X8XB02240-A96141A-R06-C70),(SA604X8XB02240-A96141A-R18-C57,(SA604X8XB02240-A96141A-R14-C38,SA604X8XB02240-A96141A-R05-C52)))),((SA604X8XB02240-A96141A-R15-C22,(SA604X8XB02240-A96141A-R23-C15,SA604X8XB02240-A96141A-R08-C28)),((((SA604X8XB02240-A96141A-R04-C13,(SA604X8XB02240-A96141A-R04-C51,(SA604X8XB02240-A96141A-R23-C47,SA604X8XB02240-A96141A-R15-C34))),(SA604X8XB02240-A96141A-R11-C09,SA604X8XB02240-A96141A-R03-C30)),SA604X8XB02240-A96141A-R18-C08),(SA604X8XB02240-A96141A-R10-C24,(SA604X8XB02240-A96141A-R10-C62,SA604X8XB02240-A96141A-R04-C64)))))),(((SA604X8XB02240-A96141A-R15-C21,SA604X8XB02240-A96141A-R08-C46),(SA604X8XB02240-A96141A-R12-C64,SA604X8XB02240-A96141A-R08-C48)),(SA604X8XB02240-A96141A-R11-C31,SA604X8XB02240-A96141A-R10-C66))),((((SA604X8XB02240-A96141A-R16-C63,SA604X8XB02240-A96141A-R10-C69),(SA604X8XB02240-A96141A-R21-C19,SA604X8XB02240-A96141A-R18-C70)),(SA604X8XB02240-A96141A-R07-C11,SA604X8XB02240-A96141A-R04-C18)),((SA604X8XB02240-A96141A-R09-C50,SA604X8XB02240-A96141A-R07-C21),((SA604X8XB02240-A96141A-R12-C44,SA604X8XB02240-A96141A-R09-C67),(SA604X8XB02240-A96141A-R05-C49,SA604X8XB02240-A96141A-R05-C15))))))),((SA604X8XB02240-A96141A-R12-C66,SA604X8XB02240-A96141A-R07-C55),((((SA604X8XB02240-A96141A-R09-C42,SA604X8XB02240-A96141A-R04-C62),(((SA604X8XB02240-A96141A-R10-C15,SA604X8XB02240-A96141A-R09-C51),(SA604X8XB02240-A96141A-R17-C18,SA604X8XB02240-A96141A-R05-C08)),(SA604X8XB02240-A96141A-R12-C20,SA604X8XB02240-A96141A-R03-C13))),((((SA604X7XB02089-A96175A-R05-C31,SA604X8XB02240-A96141A-R08-C63),SA604X8XB02240-A96141A-R05-C51),SA604X8XB02240-A96141A-R06-C19),(SA604X8XB02240-A96141A-R18-C35,SA604X8XB02240-A96141A-R12-C54))),(SA604X8XB02240-A96141A-R12-C68,SA604X8XB02240-A96141A-R05-C17)))),((SA604X8XB02240-A96141A-R16-C17,SA604X6XB01975-A96180A-R09-C28),(((SA604X8XB02240-A96141A-R14-C52,SA604X8XB02240-A96141A-R10-C37),((SA604X8XB02240-A96141A-R17-C34,SA604X8XB02204-A96161A-R41-C28),((SA604X8XB02240-A96141A-R08-C60,SA604X8XB02204-A96161A-R10-C14),SA604X8XB02204-A96161A-R17-C25))),((SA604X8XB02240-A96141A-R16-C38,(((SA604X8XB02240-A96141A-R23-C67,SA604X8XB02240-A96141A-R23-C45),((SA604X8XB02204-A96161A-R31-C19,SA604X8XB02240-A96141A-R07-C45),SA604X8XB02240-A96141A-R22-C21)),SA604X8XB02240-A96141A-R11-C36)),((SA604X8XB02240-A96141A-R16-C21,SA604X8XB02240-A96141A-R10-C17),(((SA604X8XB02240-A96141A-R15-C15,SA604X8XB02240-A96141A-R13-C67),SA604X8XB02240-A96141A-R24-C11),(SA604X8XB02240-A96141A-R06-C55,SA604X8XB02240-A96141A-R05-C56)))))))))),(((SA604X8XB02204-A96161A-R10-C51,SA604X7XB02089-A96212B-R39-C19),((SA604X8XB02240-A96141A-R05-C57,SA604X7XB02089-A96175A-R09-C63),((SA604X8XB02240-A96141A-R11-C35,SA604X8XB02240-A96141A-R08-C56),(SA604X6XB01975-A96180A-R05-C30,(SA604X6XB01979-A95722A-R26-C23,SA604X6XB01979-A95722A-R04-C57))))),(SA604X7XB02089-A96212B-R45-C61,SA604X7XB02089-A96212B-R44-C10))),(SA604X6XB01975-A96180A-R13-C41,SA604X6XB01975-A96180A-R06-C27)),(((((SA604X7XB02089-A96212B-R45-C20,SA604X6XB01979-A95722A-R24-C57),(SA604X8XB02240-A96141A-R17-C29,(SA604X7XB02089-A96212B-R41-C62,SA604X6XB01979-A95722A-R31-C12))),(SA604X8XB02240-A96141A-R10-C16,SA604X8XB02204-A96161A-R32-C32)),((((SA604X6XB01979-A95722A-R24-C69,SA604X6XB01979-A95722A-R27-C41),SA604X6XB01975-A96180A-R06-C16),(SA604X6XB01979-A95722A-R32-C28,SA604X6XB01975-A96180A-R14-C27)),(SA604X6XB01979-A95722A-R24-C13,(SA604X8XB02240-A96141A-R10-C10,SA604X8XB02240-A96141A-R03-C50)))),((SA604X6XB01979-A95722A-R11-C62,SA604X6XB01975-A96180A-R16-C08),((SA604X8XB02240-A96141A-R14-C15,SA604X7XB02089-A96175A-R08-C52),(SA604X6XB01975-A96180A-R09-C27,(SA604X7XB02089-A96175A-R10-C12,SA604X6XB01975-A96180A-R21-C28))))))),((SA604X6XB01979-A95722A-R29-C25,SA604X6XB01979-A95722A-R24-C59),(SA604X6XB01979-A95722A-R23-C37,(SA604X7XB02089-A96212B-R34-C21,SA604X6XB01979-A95722A-R23-C18)))),((SA604X6XB01979-A95722A-R08-C66,(SA604X6XB01979-A95722A-R28-C20,SA604X6XB01975-A96180A-R21-C47)),(((SA604X7XB02089-A96175A-R08-C10,SA604X6XB01979-A95722A-R25-C14),SA604X6XB01975-A96180A-R09-C69),(SA604X6XB01975-A96180A-R12-C58,(SA604X6XB01975-A96180A-R14-C15,SA604X6XB01975-A96180A-R06-C52))))),((((SA604X6XB01975-A96180A-R06-C56,SA604X6XB01975-A96180A-R05-C26),(SA604X6XB01975-A96180A-R11-C30,SA604X6XB01975-A96180A-R06-C58)),((SA604X7XB02089-A96175A-R05-C34,SA604X7XB02089-A96175A-R05-C27),(SA604X8XB02240-A96141A-R17-C62,SA604X7XB02089-A96175A-R08-C69))),((SA604X6XB01975-A96180A-R15-C57,SA604X6XB01975-A96180A-R20-C30),SA604X6XB01975-A96180A-R03-C63)))),((((((SA604X6XB01975-A96180A-R16-C09,(SA604X6XB01975-A96180A-R11-C22,(SA604X6XB01979-A95722A-R15-C48,SA604X6XB01975-A96180A-R13-C16))),((SA604X7XB02089-A96212B-R31-C16,SA604X6XB01972-A96177C-R59-C39),((SA604X8XB02240-A96141A-R23-C52,SA604X6XB01975-A96180A-R14-C11),(SA604X6XB01979-A95722A-R32-C22,SA604X6XB01975-A96180A-R21-C12)))),(SA604X7XB02089-A96212B-R39-C56,SA604X6XB01975-A96180A-R12-C31)),(SA604X6XB01975-A96180A-R20-C25,SA604X6XB01975-A96180A-R18-C50)),((SA604X6XB01975-A96180A-R16-C32,(SA604X7XB02089-A96212B-R44-C50,SA604X6XB01975-A96180A-R09-C63)),(SA604X6XB01979-A95722A-R30-C66,SA604X6XB01972-A96177C-R56-C10))),((((SA604X8XB02240-A96141A-R10-C39,SA604X8XB02204-A96161A-R31-C15),(SA604X8XB02240-A96141A-R13-C62,SA604X7XB02089-A96175A-R10-C29)),((((((SA604X8XB02240-A96141A-R12-C25,SA604X8XB02240-A96141A-R05-C13),(SA604X6XB01979-A95722A-R25-C25,(SA604X7XB02089-A96175A-R07-C59,SA604X7XB02089-A96175A-R07-C17))),((SA604X6XB01975-A96180A-R17-C39,SA604X6XB01975-A96180A-R17-C25),(SA604X6XB01975-A96180A-R05-C55,((SA604X7XB02089-A96175A-R09-C34,SA604X7XB02089-A96175A-R07-C26),(SA604X7XB02089-A96212B-R38-C11,SA604X7XB02089-A96175A-R04-C25))))),(((SA604X8XB02240-A96141A-R11-C50,(SA604X8XB02240-A96141A-R18-C39,SA604X6XB01979-A95722A-R32-C42)),((SA604X8XB02240-A96141A-R12-C35,SA604X7XB02089-A96175A-R09-C14),(SA604X8XB02240-A96141A-R13-C25,SA604X8XB02240-A96141A-R05-C38))),((SA604X8XB02240-A96141A-R18-C56,(SA604X6XB01979-A95722A-R07-C61,(SA604X6XB01975-A96180A-R14-C23,(SA604X8XB02240-A96141A-R14-C43,SA604X8XB02240-A96141A-R04-C29)))),(((SA604X6XB01979-A95722A-R29-C22,SA604X7XB02089-A96175A-R07-C09),SA604X8XB02240-A96141A-R15-C57),((SA604X8XB02240-A96141A-R12-C55,(SA604X8XB02240-A96141A-R06-C42,SA604X6XB01979-A95722A-R30-C70)),SA604X8XB02240-A96141A-R17-C37))))),((((SA604X7XB02089-A96175A-R07-C48,SA604X6XB01975-A96180A-R04-C50),(((SA604X8XB02240-A96141A-R13-C24,SA604X8XB02240-A96141A-R11-C39),(SA604X6XB01979-A95722A-R10-C61,(SA604X7XB02089-A96175A-R03-C13,(SA604X7XB02089-A96175A-R10-C43,SA604X7XB02089-A96175A-R07-C35)))),(SA604X6XB01979-A95722A-R28-C32,SA604X6XB01979-A95722A-R27-C16))),((SA604X7XB02089-A96175A-R06-C24,(SA604X8XB02240-A96141A-R13-C07,SA604X6XB01975-A96180A-R13-C25)),((SA604X8XB02240-A96141A-R06-C54,SA604X7XB02089-A96212B-R44-C43),(SA604X7XB02089-A96212B-R40-C10,SA604X7XB02089-A96175A-R09-C33)))),((SA604X6XB01975-A96180A-R15-C59,SA604X8XB02240-A96141A-R13-C66),SA604X7XB02089-A96175A-R06-C63))),((SA604X6XB01979-A95722A-R28-C49,(SA604X8XB02240-A96141A-R17-C61,SA604X8XB02240-A96141A-R15-C70)),(((SA604X6XB01975-A96180A-R08-C28,SA604X6XB01975-A96180A-R04-C25),(SA604X7XB02089-A96175A-R07-C70,SA604X7XB02089-A96175A-R04-C22)),(SA604X8XB02240-A96141A-R14-C66,SA604X7XB02089-A96175A-R04-C33))))),(SA604X6XB01979-A95722A-R11-C20,(SA604X7XB02089-A96175A-R06-C22,SA604X6XB01975-A96180A-R04-C21)))),((((((SA604X6XB01979-A95722A-R30-C42,SA604X6XB01975-A96180A-R08-C45),(SA604X6XB01975-A96180A-R09-C61,SA604X6XB01975-A96180A-R03-C29)),(((SA604X8XB02240-A96141A-R13-C61,SA604X6XB01975-A96180A-R15-C69),(SA604X8XB02240-A96141A-R13-C44,(SA604X8XB02240-A96141A-R21-C07,SA604X6XB01975-A96180A-R09-C22))),(SA604X7XB02089-A96212B-R42-C70,SA604X6XB01975-A96180A-R11-C25))),((SA604X8XB02204-A96161A-R38-C59,SA604X6XB01972-A96177C-R63-C25),(SA604X6XB01979-A95722A-R25-C54,(SA604X6XB01975-A96180A-R06-C31,SA604X6XB01975-A96180A-R06-C23)))),(((SA604X6XB01975-A96180A-R14-C49,(SA604X6XB01975-A96180A-R14-C28,(SA604X8XB02240-A96141A-R13-C16,SA604X6XB01975-A96180A-R07-C25))),((SA604X8XB02240-A96141A-R09-C64,SA604X6XB01975-A96180A-R19-C26),((SA604X8XB02240-A96141A-R19-C66,SA604X6XB01972-A96177C-R58-C65),(SA604X6XB01975-A96180A-R19-C21,SA604X6XB01972-A96177C-R55-C36)))),(SA604X6XB01979-A95722A-R24-C45,SA604X6XB01975-A96180A-R19-C15))),(((((((SA604X6XB01979-A95722A-R25-C16,SA604X6XB01975-A96180A-R06-C62),SA604X6XB01979-A95722A-R25-C31),SA604X6XB01975-A96180A-R10-C36),(SA604X6XB01975-A96180A-R16-C65,SA604X6XB01975-A96180A-R14-C58)),(SA604X6XB01975-A96180A-R13-C43,((SA604X8XB02240-A96141A-R03-C22,SA604X6XB01979-A95722A-R08-C68),SA604X8XB02240-A96141A-R23-C25))),(((((SA604X6XB01979-A95722A-R08-C47,SA604X6XB01975-A96180A-R12-C17),((SA604X6XB01979-A95722A-R31-C48,(SA604X8XB02240-A96141A-R18-C59,SA604X6XB01979-A95722A-R27-C19)),SA604X6XB01975-A96180A-R10-C42)),(((SA604X6XB01979-A95722A-R10-C49,(SA604X7XB02089-A96212B-R41-C63,SA604X6XB01975-A96180A-R03-C24)),(SA604X6XB01975-A96180A-R12-C63,SA604X6XB01975-A96180A-R09-C35)),(SA604X6XB01979-A95722A-R26-C60,SA604X6XB01975-A96180A-R14-C12))),((SA604X6XB01975-A96180A-R14-C65,(SA604X6XB01975-A96180A-R15-C56,SA604X6XB01975-A96180A-R11-C50)),(SA604X6XB01975-A96180A-R08-C59,SA604X6XB01975-A96180A-R08-C24))),((SA604X8XB02240-A96141A-R07-C64,SA604X6XB01975-A96180A-R11-C31),(SA604X6XB01979-A95722A-R30-C30,SA604X6XB01975-A96180A-R06-C69)))),((SA604X6XB01979-A95722A-R30-C41,SA604X6XB01979-A95722A-R04-C58),(SA604X6XB01979-A95722A-R29-C63,SA604X6XB01975-A96180A-R07-C68)))))),((((SA604X6XB01975-A96180A-R05-C45,(SA604X6XB01972-A96177C-R59-C24,(SA604X8XB02240-A96141A-R18-C44,SA604X8XB02240-A96141A-R09-C24))),((SA604X6XB01975-A96180A-R14-C34,SA604X6XB01975-A96180A-R07-C35),(SA604X6XB01975-A96180A-R16-C48,SA604X6XB01975-A96180A-R12-C51))),(SA604X6XB01979-A95722A-R28-C36,SA604X6XB01975-A96180A-R17-C10)),((SA604X6XB01975-A96180A-R17-C46,((SA604X6XB01979-A95722A-R32-C43,SA604X6XB01979-A95722A-R31-C39),(SA604X8XB02240-A96141A-R18-C69,(SA604X8XB02240-A96141A-R16-C44,SA604X8XB02240-A96141A-R05-C54)))),(SA604X6XB01979-A95722A-R30-C39,SA604X6XB01975-A96180A-R05-C34)))),((SA604X8XB02240-A96141A-R16-C26,SA604X6XB01979-A95722A-R27-C63),(SA604X8XB02240-A96141A-R20-C07,SA604X6XB01975-A96180A-R16-C69))),(((SA604X8XB02240-A96141A-R20-C24,(SA604X8XB02240-A96141A-R14-C18,SA604X6XB01975-A96180A-R11-C36)),SA604X7XB02089-A96212B-R36-C68),(SA604X6XB01975-A96180A-R03-C14,(SA604X6XB01979-A95722A-R33-C18,SA604X6XB01975-A96180A-R09-C64)))),(SA604X6XB01979-A95722A-R27-C68,SA604X6XB01975-A96180A-R17-C26)),(SA604X6XB01975-A96180A-R11-C19,SA604X6XB01975-A96180A-R08-C29)),(((SA604X8XB02240-A96141A-R20-C09,SA604X8XB02240-A96141A-R19-C51),(SA604X6XB01979-A95722A-R26-C38,(SA604X8XB02240-A96141A-R06-C68,SA604X8XB02204-A96161A-R35-C20))),(SA604X7XB02089-A96212B-R39-C34,(SA604X8XB02204-A96161A-R33-C35,(SA604X8XB02204-A96161A-R36-C55,SA604X8XB02204-A96161A-R31-C28))))),((SA604X6XB01972-A96177C-R57-C13,SA604X6XB01975-A96180A-R11-C61),(SA604X6XB01975-A96180A-R19-C49,SA604X6XB01975-A96180A-R18-C33))),(SA604X6XB01975-A96180A-R10-C64,(SA604X6XB01975-A96180A-R21-C24,SA604X6XB01975-A96180A-R06-C45))),(SA604X6XB01979-A95722A-R27-C50,SA604X6XB01975-A96180A-R20-C40)),(SA604X7XB02089-A96212B-R38-C52,SA604X6XB01975-A96180A-R16-C28)),(SA604X7XB02089-A96212B-R36-C50,SA604X6XB01979-A95722A-R24-C10)),SA604X7XB02089-A96175A-R07-C56),SA604X6XB01979-A95722A-R27-C14),SA604X6XB01975-A96180A-R15-C29),((SA604X8XB02204-A96161A-R31-C34,SA604X8XB02240-A96141A-R06-C67),SA604X8XB02204-A96161A-R19-C28),SA604X8XB02204-A96161A-R32-C36)
