# Supplementary material for: A zero-agnostic model for copy number evolution in cancer
Source: PLoS Comput Biol. 2023 Nov 9;19(11):e1011590. doi: 10.1371/journal.pcbi.1011590 (PMC10662746; doi:10.1371/journal.pcbi.1011590)
Supplement: S1 Data — Twenty-eight patient copy number phylogenies (Newick) inferred by Sitka and Lazac on single-cell sequencing of human breast and ovarian tumor samples. (ZIP) [file pcbi.1011590.s002.zip › supp_data/trees/lazac/SA1051_hscn_tree.newick]

((((((((((((((SA1051AX1XB01452-A96190B-R46-C45,(SA1051DX1XB01482-A95629B-R43-C12,SA1051AX1XB01452-A96207A-R14-C19)),SA1051AX1XB01452-A96207A-R04-C62),(((((((SA1051AX1XB01452-A96207A-R20-C46,SA1051AX1XB01452-A96207A-R13-C13),(SA1051AX1XB01452-A96207A-R23-C49,SA1051AX1XB01452-A96207A-R22-C68)),(SA1051AX1XB01452-A96207A-R14-C51,(SA1051DX1XB01482-A95629B-R54-C25,SA1051DX1XB01482-A95629B-R40-C60))),SA1051AX1XB01452-A96190B-R58-C64),((SA1051DX1XB01482-A95629B-R37-C42,(SA1051DX1XB01482-A95629B-R51-C47,SA1051DX1XB01482-A95629B-R49-C66)),((((SA1051AX1XB01452-A96207A-R17-C32,SA1051AX1XB01452-A96207A-R13-C33),(SA1051AX1XB01452-A96207A-R23-C55,SA1051AX1XB01452-A96190B-R70-C61)),(SA1051DX1XB01482-A95629B-R44-C59,SA1051AX1XB01452-A96207A-R21-C13)),SA1051AX1XB01452-A96207A-R11-C67))),(((((SA1051DX1XB01482-A95629B-R47-C62,(SA1051DX1XB01482-A95629B-R34-C11,SA1051AX1XB01452-A96207A-R15-C31)),(SA1051AX1XB01452-A96207A-R15-C17,SA1051AX1XB01452-A96207A-R05-C14)),(SA1051AX1XB01452-A96207A-R22-C25,SA1051AX1XB01452-A96190B-R60-C25)),(SA1051AX1XB01452-A96207A-R15-C68,SA1051AX1XB01452-A96207A-R14-C63)),SA1051AX1XB01452-A96207A-R13-C59)),((((((((((((SA1051AX1XB01452-A96207A-R11-C10,((SA1051AX1XB01452-A96190B-R61-C28,(SA1051DX1XB01482-A95629B-R38-C41,((SA1051DX1XB01482-A95629B-R49-C53,(SA1051DX1XB01482-A95629B-R49-C67,(((SA1051DX1XB01482-A95629B-R45-C51,SA1051DX1XB01482-A95629B-R37-C44),(((SA1051AX1XB01452-A96207A-R14-C26,(SA1051AX1XB01452-A96207A-R20-C15,SA1051DX1XB01482-A95629B-R34-C22)),((SA1051AX1XB01452-A96207A-R14-C56,(SA1051AX1XB01452-A96190B-R48-C16,(SA1051DX1XB01482-A95629B-R37-C26,SA1051DX1XB01482-A95629B-R34-C66))),(SA1051AX1XB01452-A96207A-R15-C57,(((SA1051AX1XB01452-A96190B-R60-C24,((SA1051AX1XB01452-A96190B-R43-C51,SA1051AX1XB01452-A96190B-R61-C33),(SA1051AX1XB01452-A96207A-R13-C39,SA1051AX1XB01452-A96190B-R62-C32))),((((SA1051AX1XB01452-A96207A-R19-C11,SA1051AX1XB01452-A96190B-R68-C20),((SA1051DX1XB01482-A95629B-R41-C29,SA1051DX1XB01482-A95629B-R42-C25),((SA1051AX1XB01452-A96207A-R09-C29,(SA1051DX1XB01482-A95629B-R54-C26,SA1051DX1XB01482-A95629B-R45-C23)),SA1051DX1XB01482-A95629B-R40-C22))),SA1051AX1XB01452-A96207A-R21-C23),SA1051DX1XB01482-A95629B-R49-C62)),SA1051AX1XB01452-A96190B-R57-C35)))),((SA1051AX1XB01452-A96207A-R17-C24,((((((SA1051AX1XB01452-A96207A-R13-C52,SA1051AX1XB01452-A96207A-R15-C10),(SA1051DX1XB01482-A95629B-R39-C42,SA1051DX1XB01482-A95629B-R50-C27)),SA1051AX1XB01452-A96207A-R21-C43),(((SA1051DX1XB01482-A95629B-R49-C35,SA1051DX1XB01482-A95629B-R48-C29),(SA1051AX1XB01452-A96207A-R08-C39,(SA1051DX1XB01482-A95629B-R39-C34,SA1051AX1XB01452-A96190B-R44-C54))),(SA1051DX1XB01482-A95629B-R41-C30,SA1051DX1XB01482-A95629B-R51-C26))),SA1051AX1XB01452-A96207A-R04-C67),(SA1051AX1XB01452-A96207A-R07-C33,(SA1051AX1XB01452-A96207A-R18-C70,((SA1051AX1XB01452-A96207A-R05-C20,(SA1051DX1XB01482-A95629B-R48-C23,(SA1051AX1XB01452-A96207A-R08-C43,(SA1051AX1XB01452-A96207A-R20-C30,SA1051AX1XB01452-A96207A-R16-C54)))),SA1051AX1XB01452-A96207A-R22-C52))))),((SA1051AX1XB01452-A96207A-R14-C27,(((((SA1051AX1XB01452-A96190B-R58-C63,(SA1051AX1XB01452-A96207A-R13-C60,SA1051AX1XB01452-A96190B-R62-C08)),SA1051AX1XB01452-A96190B-R44-C18),(SA1051AX1XB01452-A96190B-R57-C28,SA1051AX1XB01452-A96190B-R62-C62)),(SA1051AX1XB01452-A96207A-R04-C51,SA1051DX1XB01482-A95629B-R42-C41)),(SA1051DX1XB01482-A95629B-R51-C31,((((SA1051AX1XB01452-A96190B-R53-C42,SA1051DX1XB01482-A95629B-R38-C07),SA1051DX1XB01482-A95629B-R32-C40),SA1051DX1XB01482-A95629B-R37-C59),SA1051DX1XB01482-A95629B-R34-C45)))),(SA1051DX1XB01482-A95629B-R52-C15,SA1051AX1XB01452-A96207A-R14-C66))))),((SA1051DX1XB01482-A95629B-R60-C35,SA1051DX1XB01482-A95629B-R45-C69),((SA1051DX1XB01482-A95629B-R33-C32,SA1051DX1XB01482-A95629B-R50-C45),(SA1051DX1XB01482-A95629B-R51-C59,SA1051AX1XB01452-A96207A-R21-C18)))))),SA1051AX1XB01452-A96207A-R14-C33))),SA1051AX1XB01452-A96190B-R64-C16)),SA1051AX1XB01452-A96190B-R60-C36),(SA1051DX1XB01482-A95629B-R50-C15,(SA1051DX1XB01482-A95629B-R34-C08,SA1051AX1XB01452-A96190B-R64-C10))),(SA1051AX1XB01452-A96207A-R21-C69,SA1051AX1XB01452-A96190B-R58-C29)),((SA1051AX1XB01452-A96190B-R68-C26,SA1051AX1XB01452-A96207A-R07-C24),(SA1051DX1XB01482-A95629B-R49-C11,SA1051DX1XB01482-A95629B-R37-C55))),(((((((SA1051AX1XB01452-A96190B-R51-C37,(SA1051AX1XB01452-A96207A-R12-C08,(SA1051AX1XB01452-A96207A-R17-C36,SA1051AX1XB01452-A96207A-R09-C42))),((SA1051DX1XB01482-A95629B-R41-C70,SA1051DX1XB01482-A95629B-R33-C14),((((SA1051AX1XB01452-A96207A-R19-C46,SA1051AX1XB01452-A96207A-R13-C12),SA1051AX1XB01452-A96190B-R45-C27),SA1051AX1XB01452-A96190B-R49-C09),(SA1051AX1XB01452-A96207A-R23-C56,(SA1051DX1XB01482-A95629B-R50-C62,SA1051AX1XB01452-A96207A-R13-C23))))),(SA1051DX1XB01482-A95629B-R44-C12,SA1051AX1XB01452-A96190B-R45-C11)),SA1051DX1XB01482-A95629B-R40-C43,SA1051AX1XB01452-A96190B-R60-C34),(((SA1051AX1XB01452-A96207A-R05-C45,SA1051AX1XB01452-A96190B-R68-C19),SA1051AX1XB01452-A96207A-R04-C18),(SA1051DX1XB01482-A95629B-R55-C22,SA1051AX1XB01452-A96207A-R17-C18))),((((((SA1051AX1XB01452-A96207A-R20-C69,SA1051AX1XB01452-A96207A-R05-C69),((SA1051AX1XB01452-A96207A-R19-C42,SA1051AX1XB01452-A96190B-R47-C22),(SA1051AX1XB01452-A96207A-R21-C59,SA1051AX1XB01452-A96207A-R03-C32))),(SA1051AX1XB01452-A96207A-R17-C13,(((SA1051DX1XB01482-A95629B-R45-C27,SA1051AX1XB01452-A96190B-R58-C43),SA1051DX1XB01482-A95629B-R38-C22),SA1051AX1XB01452-A96207A-R15-C12))),(((SA1051DX1XB01482-A95629B-R47-C09,SA1051AX1XB01452-A96207A-R06-C28),(SA1051AX1XB01452-A96207A-R18-C51,SA1051AX1XB01452-A96207A-R06-C33)),(SA1051AX1XB01452-A96190B-R55-C51,(SA1051AX1XB01452-A96207A-R22-C59,((SA1051AX1XB01452-A96207A-R16-C39,SA1051AX1XB01452-A96207A-R05-C55),(SA1051DX1XB01482-A95629B-R41-C25,SA1051AX1XB01452-A96207A-R20-C60))),((SA1051AX1XB01452-A96207A-R23-C33,SA1051AX1XB01452-A96207A-R19-C63),(SA1051DX1XB01482-A95629B-R37-C62,SA1051DX1XB01482-A95629B-R34-C15))))),(SA1051DX1XB01482-A95629B-R33-C09,SA1051AX1XB01452-A96190B-R48-C19),((((SA1051AX1XB01452-A96207A-R04-C15,(((SA1051AX1XB01452-A96207A-R11-C57,SA1051AX1XB01452-A96207A-R06-C30),SA1051AX1XB01452-A96207A-R08-C17),(SA1051AX1XB01452-A96190B-R65-C61,SA1051AX1XB01452-A96207A-R21-C44))),SA1051AX1XB01452-A96207A-R04-C60),(SA1051AX1XB01452-A96207A-R14-C20,SA1051AX1XB01452-A96190B-R44-C31)),SA1051DX1XB01482-A95629B-R44-C62)),(((SA1051DX1XB01482-A95629B-R49-C21,SA1051AX1XB01452-A96207A-R09-C41),((SA1051AX1XB01452-A96207A-R14-C41,SA1051AX1XB01452-A96190B-R61-C38),SA1051AX1XB01452-A96207A-R09-C47),((SA1051AX1XB01452-A96207A-R09-C30,SA1051AX1XB01452-A96207A-R08-C62),SA1051DX1XB01482-A95629B-R37-C68)),SA1051DX1XB01482-A95629B-R53-C26))),((SA1051AX1XB01452-A96207A-R03-C33,SA1051AX1XB01452-A96190B-R46-C36,(SA1051AX1XB01452-A96207A-R21-C10,SA1051AX1XB01452-A96190B-R45-C14),SA1051AX1XB01452-A96207A-R08-C21),(SA1051AX1XB01452-A96207A-R20-C56,SA1051AX1XB01452-A96207A-R03-C42)),((SA1051AX1XB01452-A96207A-R15-C25,SA1051AX1XB01452-A96190B-R53-C67),((SA1051AX1XB01452-A96190B-R58-C33,(SA1051AX1XB01452-A96207A-R23-C50,(SA1051AX1XB01452-A96207A-R19-C45,(SA1051DX1XB01482-A95629B-R51-C33,SA1051AX1XB01452-A96207A-R24-C48)))),SA1051AX1XB01452-A96190B-R64-C60)))),(((((SA1051AX1XB01452-A96190B-R55-C14,SA1051AX1XB01452-A96207A-R06-C16),SA1051AX1XB01452-A96207A-R08-C45),((SA1051AX1XB01452-A96207A-R08-C66,SA1051AX1XB01452-A96207A-R11-C33),SA1051DX1XB01482-A95629B-R48-C31)),(((SA1051DX1XB01482-A95629B-R43-C70,SA1051AX1XB01452-A96190B-R62-C11),(SA1051AX1XB01452-A96207A-R23-C23,SA1051AX1XB01452-A96207A-R07-C38)),SA1051DX1XB01482-A95629B-R51-C19)),((SA1051AX1XB01452-A96207A-R06-C40,(SA1051DX1XB01482-A95629B-R47-C52,SA1051AX1XB01452-A96207A-R23-C13)),(((SA1051DX1XB01482-A95629B-R46-C45,(SA1051AX1XB01452-A96207A-R22-C51,SA1051AX1XB01452-A96207A-R04-C45)),SA1051DX1XB01482-A95629B-R45-C35),SA1051AX1XB01452-A96207A-R15-C66)),(((SA1051AX1XB01452-A96190B-R51-C46,SA1051DX1XB01482-A95629B-R36-C16),((SA1051AX1XB01452-A96207A-R06-C38,SA1051AX1XB01452-A96207A-R06-C12),SA1051AX1XB01452-A96207A-R24-C40)),(SA1051AX1XB01452-A96207A-R04-C37,SA1051AX1XB01452-A96207A-R03-C41)))),((((((((SA1051DX1XB01482-A95629B-R36-C31,SA1051AX1XB01452-A96207A-R16-C19),((SA1051DX1XB01482-A95629B-R39-C10,SA1051AX1XB01452-A96190B-R58-C58),SA1051DX1XB01482-A95629B-R32-C24)),(SA1051DX1XB01482-A95629B-R44-C09,SA1051DX1XB01482-A95629B-R32-C29)),(SA1051AX1XB01452-A96207A-R21-C22,(SA1051DX1XB01482-A95629B-R47-C36,SA1051DX1XB01482-A95629B-R35-C30)),((SA1051AX1XB01452-A96207A-R23-C39,(SA1051DX1XB01482-A95629B-R49-C69,SA1051AX1XB01452-A96207A-R06-C67)),(SA1051DX1XB01482-A95629B-R48-C10,SA1051AX1XB01452-A96207A-R15-C16))),SA1051AX1XB01452-A96190B-R59-C37),((SA1051DX1XB01482-A95629B-R39-C57,SA1051AX1XB01452-A96207A-R22-C54),(SA1051DX1XB01482-A95629B-R35-C27,SA1051AX1XB01452-A96190B-R47-C46)),((((SA1051AX1XB01452-A96207A-R04-C22,SA1051AX1XB01452-A96207A-R03-C28),SA1051AX1XB01452-A96190B-R45-C37),SA1051DX1XB01482-A95629B-R41-C15),(SA1051DX1XB01482-A95629B-R50-C25,SA1051DX1XB01482-A95629B-R46-C66)),(SA1051AX1XB01452-A96207A-R05-C70,(SA1051AX1XB01452-A96207A-R11-C26,SA1051AX1XB01452-A96207A-R07-C19))),((SA1051AX1XB01452-A96207A-R16-C47,((SA1051AX1XB01452-A96207A-R12-C32,SA1051AX1XB01452-A96190B-R50-C08),SA1051DX1XB01482-A95629B-R45-C19)),(((SA1051AX1XB01452-A96190B-R66-C29,(SA1051DX1XB01482-A95629B-R48-C08,SA1051DX1XB01482-A95629B-R45-C33)),(SA1051DX1XB01482-A95629B-R32-C28,(SA1051DX1XB01482-A95629B-R44-C23,SA1051DX1XB01482-A95629B-R32-C23))),(SA1051DX1XB01482-A95629B-R42-C63,(SA1051DX1XB01482-A95629B-R36-C38,SA1051AX1XB01452-A96207A-R19-C28))))),(((SA1051AX1XB01452-A96207A-R15-C47,SA1051AX1XB01452-A96190B-R60-C49),(SA1051AX1XB01452-A96207A-R08-C26,SA1051AX1XB01452-A96207A-R07-C12),(((SA1051AX1XB01452-A96207A-R05-C23,(SA1051AX1XB01452-A96207A-R16-C16,SA1051AX1XB01452-A96207A-R05-C65)),SA1051DX1XB01482-A95629B-R36-C13),(SA1051DX1XB01482-A95629B-R37-C35,SA1051AX1XB01452-A96190B-R46-C28))),(((SA1051DX1XB01482-A95629B-R35-C47,SA1051DX1XB01482-A95629B-R33-C18),((SA1051DX1XB01482-A95629B-R60-C24,(SA1051AX1XB01452-A96207A-R18-C30,SA1051AX1XB01452-A96190B-R59-C14)),(SA1051DX1XB01482-A95629B-R42-C07,SA1051DX1XB01482-A95629B-R36-C15))),(((SA1051AX1XB01452-A96207A-R06-C61,SA1051AX1XB01452-A96207A-R04-C21),(SA1051AX1XB01452-A96207A-R04-C28,(SA1051DX1XB01482-A95629B-R42-C61,SA1051DX1XB01482-A95629B-R35-C38))),SA1051AX1XB01452-A96190B-R62-C31)),((((SA1051AX1XB01452-A96190B-R62-C20,SA1051DX1XB01482-A95629B-R35-C31),SA1051AX1XB01452-A96207A-R20-C17),(SA1051AX1XB01452-A96207A-R18-C34,SA1051AX1XB01452-A96207A-R17-C11)),(SA1051AX1XB01452-A96207A-R05-C12,(SA1051DX1XB01482-A95629B-R34-C58,SA1051AX1XB01452-A96207A-R17-C26))))),(((SA1051DX1XB01482-A95629B-R38-C21,(((SA1051DX1XB01482-A95629B-R50-C43,((SA1051AX1XB01452-A96207A-R25-C31,SA1051AX1XB01452-A96207A-R19-C70),SA1051AX1XB01452-A96207A-R14-C45)),SA1051AX1XB01452-A96207A-R16-C18),SA1051AX1XB01452-A96207A-R07-C46)),(((SA1051DX1XB01482-A95629B-R47-C41,(SA1051AX1XB01452-A96207A-R20-C55,(SA1051DX1XB01482-A95629B-R45-C46,SA1051AX1XB01452-A96207A-R13-C25))),SA1051AX1XB01452-A96207A-R08-C63),SA1051AX1XB01452-A96207A-R07-C65)),((SA1051DX1XB01482-A95629B-R38-C38,SA1051AX1XB01452-A96190B-R58-C39),(SA1051AX1XB01452-A96207A-R03-C66,(SA1051AX1XB01452-A96207A-R24-C64,SA1051AX1XB01452-A96190B-R59-C52))))),((((((SA1051AX1XB01452-A96190B-R51-C31,(SA1051DX1XB01482-A95629B-R42-C23,SA1051DX1XB01482-A95629B-R41-C62)),(SA1051AX1XB01452-A96207A-R03-C48,(SA1051DX1XB01482-A95629B-R35-C58,SA1051AX1XB01452-A96190B-R66-C56))),SA1051AX1XB01452-A96207A-R11-C36),(SA1051DX1XB01482-A95629B-R47-C31,SA1051AX1XB01452-A96207A-R25-C46)),(((SA1051DX1XB01482-A95629B-R38-C14,SA1051DX1XB01482-A95629B-R34-C40),((((SA1051AX1XB01452-A96207A-R17-C35,SA1051AX1XB01452-A96190B-R49-C45),(SA1051AX1XB01452-A96207A-R17-C55,(SA1051AX1XB01452-A96207A-R24-C47,(SA1051AX1XB01452-A96207A-R25-C22,SA1051AX1XB01452-A96190B-R60-C65)))),SA1051AX1XB01452-A96207A-R03-C55),SA1051DX1XB01482-A95629B-R32-C32)),(SA1051AX1XB01452-A96207A-R07-C50,SA1051AX1XB01452-A96190B-R63-C15))),(((SA1051AX1XB01452-A96207A-R24-C18,SA1051AX1XB01452-A96207A-R06-C17),(SA1051DX1XB01482-A95629B-R49-C42,SA1051AX1XB01452-A96190B-R60-C63)),((SA1051AX1XB01452-A96190B-R59-C17,(SA1051DX1XB01482-A95629B-R36-C11,(SA1051AX1XB01452-A96207A-R20-C41,SA1051AX1XB01452-A96190B-R52-C33))),((SA1051AX1XB01452-A96190B-R59-C69,SA1051AX1XB01452-A96190B-R45-C60),(SA1051DX1XB01482-A95629B-R39-C15,SA1051AX1XB01452-A96190B-R60-C20)))),(((SA1051DX1XB01482-A95629B-R51-C57,SA1051AX1XB01452-A96207A-R09-C38),(((SA1051DX1XB01482-A95629B-R35-C62,(SA1051DX1XB01482-A95629B-R35-C07,SA1051AX1XB01452-A96207A-R24-C19)),(SA1051AX1XB01452-A96207A-R17-C15,SA1051AX1XB01452-A96190B-R64-C69)),(SA1051AX1XB01452-A96207A-R21-C19,SA1051AX1XB01452-A96190B-R50-C11))),SA1051AX1XB01452-A96207A-R18-C55))),(((((((((SA1051AX1XB01452-A96190B-R58-C57,SA1051AX1XB01452-A96190B-R58-C09),(((SA1051AX1XB01452-A96207A-R20-C35,SA1051AX1XB01452-A96207A-R14-C14),(SA1051AX1XB01452-A96190B-R61-C35,((((SA1051DX1XB01482-A95629B-R42-C08,SA1051DX1XB01482-A95629B-R32-C52),((SA1051AX1XB01452-A96207A-R05-C35,(SA1051AX1XB01452-A96207A-R05-C17,SA1051AX1XB01452-A96190B-R63-C48)),((((SA1051AX1XB01452-A96207A-R07-C57,SA1051AX1XB01452-A96190B-R53-C68),SA1051AX1XB01452-A96190B-R45-C38),SA1051AX1XB01452-A96190B-R53-C20),(SA1051AX1XB01452-A96207A-R05-C46,(SA1051DX1XB01482-A95629B-R34-C51,SA1051AX1XB01452-A96207A-R08-C12)))),SA1051AX1XB01452-A96190B-R57-C12),(SA1051AX1XB01452-A96190B-R60-C68,SA1051AX1XB01452-A96190B-R60-C62)),((((SA1051DX1XB01482-A95629B-R51-C41,SA1051AX1XB01452-A96190B-R53-C36),(SA1051AX1XB01452-A96190B-R63-C50,SA1051AX1XB01452-A96190B-R46-C31)),SA1051AX1XB01452-A96190B-R67-C13),SA1051AX1XB01452-A96207A-R18-C60))),(SA1051DX1XB01482-A95629B-R33-C63,SA1051AX1XB01452-A96207A-R19-C14)),((SA1051AX1XB01452-A96190B-R48-C14,SA1051DX1XB01482-A95629B-R60-C15),SA1051DX1XB01482-A95629B-R38-C11))),SA1051AX1XB01452-A96207A-R06-C25),(SA1051AX1XB01452-A96207A-R12-C31,(SA1051DX1XB01482-A95629B-R38-C30,SA1051AX1XB01452-A96207A-R05-C10))),(SA1051AX1XB01452-A96207A-R19-C12,(SA1051AX1XB01452-A96207A-R14-C31,(SA1051AX1XB01452-A96207A-R13-C31,SA1051AX1XB01452-A96207A-R04-C32)))),((((SA1051AX1XB01452-A96207A-R16-C64,(SA1051AX1XB01452-A96207A-R05-C42,SA1051AX1XB01452-A96190B-R62-C12)),(SA1051AX1XB01452-A96190B-R55-C44,(SA1051DX1XB01482-A95629B-R57-C25,SA1051DX1XB01482-A95629B-R36-C30))),SA1051AX1XB01452-A96190B-R60-C64),SA1051AX1XB01452-A96207A-R20-C14)),(SA1051DX1XB01482-A95629B-R34-C21,(SA1051DX1XB01482-A95629B-R50-C42,SA1051AX1XB01452-A96190B-R61-C41))),(((SA1051DX1XB01482-A95629B-R37-C60,SA1051AX1XB01452-A96190B-R54-C64),(((SA1051AX1XB01452-A96207A-R08-C23,SA1051AX1XB01452-A96190B-R50-C14),(((SA1051AX1XB01452-A96207A-R05-C67,SA1051AX1XB01452-A96190B-R44-C37),SA1051AX1XB01452-A96190B-R46-C48),SA1051AX1XB01452-A96207A-R03-C62)),SA1051AX1XB01452-A96207A-R09-C67)),(((((SA1051AX1XB01452-A96190B-R45-C26,((((SA1051AX1XB01452-A96190B-R59-C29,(SA1051AX1XB01452-A96207A-R07-C25,SA1051AX1XB01452-A96190B-R58-C51)),((SA1051AX1XB01452-A96190B-R44-C35,(SA1051AX1XB01452-A96190B-R46-C11,SA1051AX1XB01452-A96190B-R45-C29)),(SA1051DX1XB01482-A95629B-R50-C34,SA1051AX1XB01452-A96207A-R04-C24))),SA1051AX1XB01452-A96207A-R09-C15),SA1051DX1XB01482-A95629B-R41-C42)),SA1051AX1XB01452-A96190B-R64-C64),SA1051AX1XB01452-A96190B-R59-C63),SA1051AX1XB01452-A96190B-R48-C12),((((((SA1051AX1XB01452-A96190B-R68-C38,SA1051AX1XB01452-A96190B-R51-C69),(SA1051AX1XB01452-A96207A-R06-C13,(SA1051AX1XB01452-A96207A-R09-C25,SA1051AX1XB01452-A96190B-R45-C59))),((SA1051AX1XB01452-A96190B-R65-C37,(SA1051DX1XB01482-A95629B-R39-C36,(SA1051DX1XB01482-A95629B-R41-C66,SA1051AX1XB01452-A96207A-R08-C64))),SA1051DX1XB01482-A95629B-R46-C14)),((((SA1051DX1XB01482-A95629B-R56-C22,SA1051DX1XB01482-A95629B-R42-C30),(SA1051DX1XB01482-A95629B-R41-C48,SA1051AX1XB01452-A96190B-R62-C55)),SA1051AX1XB01452-A96207A-R07-C16),((SA1051AX1XB01452-A96207A-R23-C35,SA1051AX1XB01452-A96190B-R63-C10),SA1051AX1XB01452-A96190B-R47-C24,(SA1051AX1XB01452-A96207A-R22-C39,SA1051AX1XB01452-A96207A-R08-C56)))),((SA1051AX1XB01452-A96207A-R12-C20,(SA1051AX1XB01452-A96190B-R60-C47,((SA1051AX1XB01452-A96190B-R62-C35,SA1051AX1XB01452-A96190B-R50-C30),SA1051AX1XB01452-A96207A-R13-C09))),((SA1051AX1XB01452-A96207A-R17-C17,SA1051AX1XB01452-A96207A-R09-C59),(SA1051DX1XB01482-A95629B-R32-C18,(((SA1051AX1XB01452-A96207A-R05-C68,SA1051AX1XB01452-A96190B-R44-C30),SA1051AX1XB01452-A96190B-R58-C61),(SA1051AX1XB01452-A96207A-R18-C54,(SA1051DX1XB01482-A95629B-R48-C62,SA1051AX1XB01452-A96207A-R11-C28)))),SA1051AX1XB01452-A96190B-R57-C13))),((((SA1051AX1XB01452-A96190B-R47-C17,SA1051AX1XB01452-A96190B-R44-C21),(SA1051AX1XB01452-A96207A-R05-C40,SA1051AX1XB01452-A96190B-R53-C69)),(SA1051AX1XB01452-A96190B-R60-C11,(SA1051AX1XB01452-A96207A-R03-C16,SA1051AX1XB01452-A96190B-R57-C37))),((SA1051DX1XB01482-A95629B-R36-C42,(SA1051DX1XB01482-A95629B-R46-C42,SA1051AX1XB01452-A96190B-R45-C13)),(SA1051DX1XB01482-A95629B-R49-C47,SA1051AX1XB01452-A96190B-R59-C31))))),(((SA1051AX1XB01452-A96207A-R03-C43,((SA1051AX1XB01452-A96190B-R48-C32,(SA1051AX1XB01452-A96190B-R50-C15,(SA1051AX1XB01452-A96207A-R07-C44,SA1051AX1XB01452-A96190B-R54-C13))),(SA1051DX1XB01482-A95629B-R32-C35,((((SA1051AX1XB01452-A96207A-R07-C26,SA1051AX1XB01452-A96190B-R57-C50),SA1051DX1XB01482-A95629B-R42-C16),SA1051AX1XB01452-A96190B-R61-C21),((((SA1051AX1XB01452-A96207A-R03-C24,SA1051AX1XB01452-A96190B-R57-C58),SA1051AX1XB01452-A96207A-R18-C24),(SA1051DX1XB01482-A95629B-R48-C30,(SA1051AX1XB01452-A96207A-R13-C61,SA1051AX1XB01452-A96207A-R11-C31)),SA1051DX1XB01482-A95629B-R53-C30),(((SA1051DX1XB01482-A95629B-R33-C30,((SA1051AX1XB01452-A96190B-R60-C67,(SA1051AX1XB01452-A96207A-R06-C54,SA1051AX1XB01452-A96190B-R62-C13)),(SA1051AX1XB01452-A96207A-R04-C20,SA1051AX1XB01452-A96190B-R62-C69))),((SA1051AX1XB01452-A96190B-R62-C59,(SA1051DX1XB01482-A95629B-R35-C66,SA1051AX1XB01452-A96207A-R08-C57)),((SA1051DX1XB01482-A95629B-R39-C46,(SA1051DX1XB01482-A95629B-R32-C16,SA1051AX1XB01452-A96207A-R07-C23)),((((SA1051AX1XB01452-A96207A-R08-C60,SA1051AX1XB01452-A96207A-R08-C22),SA1051AX1XB01452-A96207A-R11-C24),(SA1051DX1XB01482-A95629B-R49-C33,SA1051DX1XB01482-A95629B-R44-C15)),(SA1051DX1XB01482-A95629B-R52-C34,(SA1051DX1XB01482-A95629B-R35-C13,(SA1051AX1XB01452-A96207A-R21-C47,SA1051AX1XB01452-A96207A-R06-C39))))),((SA1051AX1XB01452-A96207A-R11-C23,SA1051DX1XB01482-A95629B-R47-C13),SA1051AX1XB01452-A96190B-R59-C08))),SA1051AX1XB01452-A96190B-R54-C37)),SA1051AX1XB01452-A96207A-R14-C29),SA1051AX1XB01452-A96207A-R13-C70))),((((SA1051AX1XB01452-A96190B-R54-C69,(SA1051AX1XB01452-A96190B-R61-C60,SA1051AX1XB01452-A96190B-R48-C20)),SA1051AX1XB01452-A96190B-R54-C22),SA1051DX1XB01482-A95629B-R49-C26,(SA1051AX1XB01452-A96190B-R54-C48,((SA1051AX1XB01452-A96207A-R15-C20,SA1051AX1XB01452-A96190B-R54-C36),(SA1051DX1XB01482-A95629B-R33-C44,SA1051AX1XB01452-A96190B-R68-C17)))),SA1051AX1XB01452-A96190B-R60-C70)),SA1051AX1XB01452-A96207A-R06-C35))),((SA1051AX1XB01452-A96207A-R05-C52,(SA1051AX1XB01452-A96190B-R61-C43,((SA1051AX1XB01452-A96207A-R09-C31,SA1051AX1XB01452-A96190B-R59-C25),SA1051AX1XB01452-A96190B-R43-C64))),(((((SA1051DX1XB01482-A95629B-R50-C57,SA1051AX1XB01452-A96207A-R12-C09),SA1051AX1XB01452-A96190B-R46-C68),((SA1051DX1XB01482-A95629B-R39-C37,((SA1051DX1XB01482-A95629B-R35-C16,(SA1051AX1XB01452-A96207A-R16-C27,SA1051AX1XB01452-A96190B-R43-C21)),(SA1051AX1XB01452-A96207A-R07-C13,SA1051AX1XB01452-A96190B-R47-C29))),(((SA1051DX1XB01482-A95629B-R32-C31,SA1051AX1XB01452-A96207A-R09-C19),SA1051DX1XB01482-A95629B-R41-C14),(SA1051AX1XB01452-A96207A-R05-C41,(SA1051AX1XB01452-A96190B-R59-C15,SA1051AX1XB01452-A96190B-R52-C23))))),(SA1051AX1XB01452-A96190B-R54-C43,(SA1051AX1XB01452-A96207A-R05-C30,SA1051AX1XB01452-A96190B-R62-C70))),(((SA1051AX1XB01452-A96190B-R52-C10,SA1051DX1XB01482-A95629B-R36-C43),SA1051AX1XB01452-A96207A-R17-C25),(SA1051AX1XB01452-A96207A-R08-C46,((SA1051AX1XB01452-A96190B-R48-C69,SA1051DX1XB01482-A95629B-R45-C55),SA1051AX1XB01452-A96207A-R14-C13)))))),(((((((SA1051AX1XB01452-A96207A-R09-C63,SA1051AX1XB01452-A96190B-R44-C52),(SA1051AX1XB01452-A96207A-R22-C62,(((SA1051DX1XB01482-A95629B-R47-C15,SA1051AX1XB01452-A96207A-R19-C64),(SA1051AX1XB01452-A96207A-R14-C65,SA1051AX1XB01452-A96190B-R46-C57)),(((SA1051AX1XB01452-A96207A-R22-C45,SA1051AX1XB01452-A96207A-R09-C18),(SA1051DX1XB01482-A95629B-R34-C13,(SA1051AX1XB01452-A96207A-R09-C69,SA1051AX1XB01452-A96207A-R03-C45))),(SA1051AX1XB01452-A96190B-R52-C27,(SA1051AX1XB01452-A96207A-R22-C58,SA1051AX1XB01452-A96207A-R13-C10)))))),SA1051AX1XB01452-A96207A-R20-C49),SA1051AX1XB01452-A96207A-R16-C31),((SA1051AX1XB01452-A96190B-R63-C29,(SA1051AX1XB01452-A96207A-R23-C22,SA1051AX1XB01452-A96207A-R13-C38)),SA1051AX1XB01452-A96207A-R20-C27)),(((SA1051AX1XB01452-A96207A-R03-C70,((SA1051AX1XB01452-A96207A-R16-C57,SA1051AX1XB01452-A96207A-R07-C18),(((((SA1051AX1XB01452-A96190B-R46-C08,(SA1051AX1XB01452-A96190B-R54-C68,(SA1051AX1XB01452-A96207A-R19-C66,SA1051AX1XB01452-A96207A-R18-C28))),(SA1051AX1XB01452-A96207A-R08-C44,SA1051AX1XB01452-A96190B-R53-C47)),SA1051AX1XB01452-A96207A-R18-C36),(SA1051AX1XB01452-A96207A-R04-C42,((SA1051AX1XB01452-A96207A-R03-C57,(SA1051AX1XB01452-A96207A-R20-C16,SA1051AX1XB01452-A96190B-R55-C17)),(SA1051AX1XB01452-A96207A-R04-C64,SA1051AX1XB01452-A96190B-R43-C15)))),((SA1051AX1XB01452-A96190B-R46-C18,(SA1051AX1XB01452-A96207A-R09-C14,SA1051AX1XB01452-A96190B-R46-C38)),(SA1051AX1XB01452-A96207A-R05-C61,SA1051AX1XB01452-A96190B-R57-C59))))),(((SA1051AX1XB01452-A96207A-R09-C12,SA1051AX1XB01452-A96207A-R13-C17),(SA1051AX1XB01452-A96190B-R62-C61,SA1051AX1XB01452-A96190B-R45-C19)),SA1051AX1XB01452-A96190B-R43-C11),(SA1051AX1XB01452-A96207A-R08-C48,(SA1051AX1XB01452-A96207A-R21-C24,(SA1051AX1XB01452-A96207A-R15-C29,SA1051AX1XB01452-A96207A-R08-C34)))),SA1051AX1XB01452-A96190B-R58-C62)),(((SA1051DX1XB01482-A95629B-R42-C34,SA1051DX1XB01482-A95629B-R36-C21),SA1051DX1XB01482-A95629B-R44-C66),(SA1051AX1XB01452-A96207A-R25-C08,SA1051AX1XB01452-A96207A-R22-C67)))),(((((SA1051DX1XB01482-A95629B-R45-C49,SA1051AX1XB01452-A96207A-R22-C16),((((SA1051AX1XB01452-A96207A-R21-C27,SA1051AX1XB01452-A96207A-R03-C20),(((SA1051DX1XB01482-A95629B-R50-C10,SA1051DX1XB01482-A95629B-R48-C66),SA1051DX1XB01482-A95629B-R47-C61),SA1051AX1XB01452-A96207A-R19-C18)),SA1051DX1XB01482-A95629B-R43-C08),SA1051AX1XB01452-A96190B-R64-C32)),((SA1051AX1XB01452-A96207A-R20-C47,SA1051AX1XB01452-A96207A-R14-C50),(SA1051AX1XB01452-A96207A-R24-C55,(SA1051AX1XB01452-A96207A-R22-C48,SA1051AX1XB01452-A96207A-R13-C53)))),((SA1051AX1XB01452-A96207A-R19-C44,SA1051AX1XB01452-A96190B-R43-C14),((((SA1051AX1XB01452-A96207A-R15-C15,(SA1051AX1XB01452-A96207A-R19-C29,SA1051AX1XB01452-A96207A-R06-C37)),SA1051AX1XB01452-A96207A-R06-C18),(SA1051DX1XB01482-A95629B-R53-C31,SA1051AX1XB01452-A96207A-R03-C46)),(((SA1051DX1XB01482-A95629B-R36-C26,SA1051AX1XB01452-A96190B-R60-C12),(SA1051AX1XB01452-A96207A-R07-C20,SA1051AX1XB01452-A96207A-R05-C36)),(SA1051DX1XB01482-A95629B-R38-C64,SA1051AX1XB01452-A96207A-R11-C18))))),SA1051DX1XB01482-A95629B-R45-C48)),(((((SA1051AX1XB01452-A96190B-R68-C25,SA1051AX1XB01452-A96190B-R47-C10),(((SA1051DX1XB01482-A95629B-R49-C37,SA1051AX1XB01452-A96190B-R52-C32),(SA1051AX1XB01452-A96207A-R17-C29,SA1051AX1XB01452-A96207A-R20-C13)),SA1051AX1XB01452-A96207A-R17-C12)),(((SA1051AX1XB01452-A96207A-R17-C10,(SA1051DX1XB01482-A95629B-R34-C37,SA1051AX1XB01452-A96190B-R60-C21)),(SA1051AX1XB01452-A96207A-R24-C58,SA1051AX1XB01452-A96207A-R16-C38)),((SA1051AX1XB01452-A96190B-R54-C23,(SA1051AX1XB01452-A96207A-R24-C49,SA1051AX1XB01452-A96207A-R21-C38)),SA1051AX1XB01452-A96190B-R58-C37))),(((SA1051AX1XB01452-A96190B-R50-C32,((SA1051AX1XB01452-A96190B-R53-C70,SA1051AX1XB01452-A96207A-R06-C68),(SA1051AX1XB01452-A96207A-R03-C36,SA1051DX1XB01482-A95629B-R43-C60))),((SA1051DX1XB01482-A95629B-R51-C13,(SA1051AX1XB01452-A96207A-R05-C47,SA1051AX1XB01452-A96190B-R55-C11)),SA1051AX1XB01452-A96190B-R58-C26)),((((SA1051DX1XB01482-A95629B-R37-C64,SA1051AX1XB01452-A96207A-R16-C32),SA1051DX1XB01482-A95629B-R45-C18),(((SA1051DX1XB01482-A95629B-R47-C21,SA1051AX1XB01452-A96207A-R20-C58),((SA1051AX1XB01452-A96207A-R06-C60,(SA1051AX1XB01452-A96207A-R07-C64,SA1051AX1XB01452-A96207A-R07-C21)),(SA1051AX1XB01452-A96207A-R05-C24,SA1051AX1XB01452-A96207A-R03-C30))),(SA1051DX1XB01482-A95629B-R49-C64,SA1051AX1XB01452-A96207A-R03-C67))),(((SA1051DX1XB01482-A95629B-R47-C65,SA1051AX1XB01452-A96207A-R26-C45),(SA1051DX1XB01482-A95629B-R37-C09,SA1051AX1XB01452-A96207A-R25-C42)),((SA1051AX1XB01452-A96207A-R26-C11,(SA1051AX1XB01452-A96207A-R04-C47,(SA1051AX1XB01452-A96207A-R23-C26,SA1051AX1XB01452-A96207A-R22-C53))),(SA1051AX1XB01452-A96207A-R16-C34,SA1051AX1XB01452-A96207A-R08-C32)))),(((((SA1051AX1XB01452-A96207A-R11-C64,SA1051AX1XB01452-A96190B-R48-C30),((((SA1051AX1XB01452-A96207A-R18-C20,SA1051AX1XB01452-A96207A-R22-C30),(SA1051DX1XB01482-A95629B-R48-C65,SA1051AX1XB01452-A96207A-R20-C31)),((((((SA1051AX1XB01452-A96207A-R18-C47,SA1051AX1XB01452-A96207A-R09-C48),(SA1051AX1XB01452-A96207A-R15-C43,SA1051AX1XB01452-A96190B-R65-C62)),(SA1051DX1XB01482-A95629B-R35-C10,SA1051AX1XB01452-A96190B-R61-C47)),(SA1051AX1XB01452-A96190B-R54-C24,SA1051DX1XB01482-A95629B-R58-C30)),(((SA1051AX1XB01452-A96190B-R63-C52,SA1051AX1XB01452-A96207A-R15-C36),(SA1051AX1XB01452-A96207A-R14-C09,(SA1051AX1XB01452-A96207A-R06-C36,SA1051AX1XB01452-A96207A-R06-C09))),SA1051AX1XB01452-A96190B-R60-C23)),((SA1051DX1XB01482-A95629B-R50-C44,SA1051AX1XB01452-A96207A-R09-C24),SA1051DX1XB01482-A95629B-R48-C59))),SA1051AX1XB01452-A96190B-R68-C13)),(((SA1051AX1XB01452-A96207A-R19-C16,(SA1051DX1XB01482-A95629B-R48-C56,SA1051DX1XB01482-A95629B-R43-C63)),(SA1051AX1XB01452-A96190B-R49-C12,(SA1051AX1XB01452-A96207A-R14-C18,SA1051AX1XB01452-A96207A-R07-C56))),SA1051AX1XB01452-A96207A-R04-C19)),(SA1051AX1XB01452-A96207A-R16-C56,SA1051DX1XB01482-A95629B-R45-C68)),((SA1051AX1XB01452-A96190B-R62-C54,SA1051AX1XB01452-A96207A-R18-C56),SA1051DX1XB01482-A95629B-R43-C44)))),(SA1051DX1XB01482-A95629B-R52-C61,SA1051DX1XB01482-A95629B-R46-C52)),(((SA1051DX1XB01482-A95629B-R57-C20,((SA1051AX1XB01452-A96190B-R55-C49,SA1051AX1XB01452-A96207A-R18-C44),SA1051AX1XB01452-A96207A-R20-C24)),(((SA1051AX1XB01452-A96207A-R21-C67,SA1051AX1XB01452-A96207A-R09-C37),SA1051AX1XB01452-A96207A-R23-C38),SA1051DX1XB01482-A95629B-R51-C61)),((SA1051AX1XB01452-A96190B-R63-C09,((SA1051AX1XB01452-A96207A-R20-C64,(SA1051AX1XB01452-A96207A-R21-C58,SA1051AX1XB01452-A96207A-R21-C42)),(SA1051AX1XB01452-A96207A-R24-C65,((SA1051AX1XB01452-A96207A-R23-C30,SA1051AX1XB01452-A96207A-R03-C37),SA1051AX1XB01452-A96190B-R62-C38)))),(SA1051AX1XB01452-A96207A-R25-C25,SA1051AX1XB01452-A96207A-R13-C22)))),(((((((((SA1051DX1XB01482-A95629B-R36-C45,SA1051AX1XB01452-A96207A-R08-C67),(SA1051AX1XB01452-A96207A-R04-C53,SA1051AX1XB01452-A96190B-R52-C22)),SA1051AX1XB01452-A96207A-R22-C23),(SA1051AX1XB01452-A96207A-R22-C40,SA1051DX1XB01482-A95629B-R43-C15)),SA1051AX1XB01452-A96207A-R22-C50),SA1051AX1XB01452-A96207A-R07-C45),((SA1051DX1XB01482-A95629B-R49-C63,SA1051AX1XB01452-A96207A-R22-C12),((((SA1051AX1XB01452-A96207A-R23-C14,SA1051AX1XB01452-A96207A-R21-C16),SA1051AX1XB01452-A96207A-R15-C30),((SA1051DX1XB01482-A95629B-R36-C54,SA1051AX1XB01452-A96207A-R20-C57),((SA1051AX1XB01452-A96207A-R05-C58,(SA1051DX1XB01482-A95629B-R46-C30,SA1051AX1XB01452-A96207A-R21-C49)),SA1051AX1XB01452-A96190B-R48-C22))),SA1051AX1XB01452-A96190B-R45-C08))),SA1051DX1XB01482-A95629B-R47-C59),(((((SA1051DX1XB01482-A95629B-R48-C64,SA1051AX1XB01452-A96207A-R22-C09),SA1051AX1XB01452-A96190B-R53-C66),(((SA1051DX1XB01482-A95629B-R57-C34,SA1051DX1XB01482-A95629B-R34-C17),((((SA1051AX1XB01452-A96207A-R06-C46,SA1051AX1XB01452-A96207A-R04-C68),SA1051DX1XB01482-A95629B-R44-C22),((SA1051DX1XB01482-A95629B-R33-C49,SA1051DX1XB01482-A95629B-R32-C20),SA1051AX1XB01452-A96190B-R68-C30)),SA1051AX1XB01452-A96207A-R23-C43,SA1051AX1XB01452-A96207A-R16-C41)),((SA1051AX1XB01452-A96207A-R22-C46,(((SA1051AX1XB01452-A96207A-R23-C21,SA1051AX1XB01452-A96207A-R19-C37),((SA1051DX1XB01482-A95629B-R34-C46,SA1051AX1XB01452-A96207A-R11-C40),(SA1051AX1XB01452-A96207A-R19-C26,(SA1051AX1XB01452-A96207A-R25-C30,SA1051AX1XB01452-A96207A-R24-C09)))),SA1051DX1XB01482-A95629B-R59-C45,SA1051DX1XB01482-A95629B-R52-C29)),(SA1051AX1XB01452-A96207A-R20-C28,SA1051AX1XB01452-A96190B-R62-C09)),(SA1051DX1XB01482-A95629B-R52-C33,SA1051AX1XB01452-A96207A-R16-C61))),(SA1051DX1XB01482-A95629B-R46-C63,SA1051AX1XB01452-A96207A-R15-C55),(SA1051AX1XB01452-A96207A-R21-C35,SA1051AX1XB01452-A96207A-R14-C43)),SA1051AX1XB01452-A96190B-R59-C44)))),((SA1051AX1XB01452-A96207A-R23-C09,(SA1051DX1XB01482-A95629B-R52-C64,SA1051DX1XB01482-A95629B-R39-C51)),(SA1051DX1XB01482-A95629B-R38-C63,SA1051AX1XB01452-A96207A-R08-C36))),((SA1051DX1XB01482-A95629B-R41-C21,(((((SA1051DX1XB01482-A95629B-R35-C61,((SA1051AX1XB01452-A96207A-R20-C50,SA1051AX1XB01452-A96207A-R04-C69),(SA1051DX1XB01482-A95629B-R50-C50,SA1051AX1XB01452-A96207A-R23-C08))),SA1051AX1XB01452-A96207A-R22-C41),SA1051AX1XB01452-A96207A-R25-C59),((SA1051AX1XB01452-A96207A-R22-C42,SA1051AX1XB01452-A96190B-R43-C50),SA1051AX1XB01452-A96207A-R13-C58)),((SA1051AX1XB01452-A96207A-R04-C50,SA1051AX1XB01452-A96190B-R62-C21),((((SA1051DX1XB01482-A95629B-R36-C08,SA1051AX1XB01452-A96190B-R62-C63),(SA1051DX1XB01482-A95629B-R50-C29,SA1051AX1XB01452-A96190B-R45-C35)),SA1051AX1XB01452-A96207A-R11-C61),((SA1051DX1XB01482-A95629B-R45-C22,SA1051AX1XB01452-A96207A-R09-C26),(SA1051DX1XB01482-A95629B-R48-C57,SA1051AX1XB01452-A96207A-R19-C50))),(SA1051AX1XB01452-A96207A-R19-C23,SA1051AX1XB01452-A96190B-R58-C27)))),((SA1051DX1XB01482-A95629B-R42-C09,SA1051DX1XB01482-A95629B-R36-C66),(SA1051AX1XB01452-A96207A-R24-C30,SA1051AX1XB01452-A96207A-R06-C10)))),((SA1051AX1XB01452-A96207A-R07-C48,SA1051AX1XB01452-A96207A-R20-C52),SA1051DX1XB01482-A95629B-R43-C11)),((SA1051AX1XB01452-A96190B-R60-C50,(SA1051AX1XB01452-A96190B-R64-C15,(SA1051AX1XB01452-A96207A-R20-C67,SA1051AX1XB01452-A96207A-R16-C11))),SA1051AX1XB01452-A96207A-R20-C33)),(((((SA1051AX1XB01452-A96190B-R64-C68,SA1051AX1XB01452-A96190B-R57-C53),SA1051DX1XB01482-A95629B-R34-C61),((SA1051AX1XB01452-A96207A-R26-C33,SA1051DX1XB01482-A95629B-R51-C27),(SA1051DX1XB01482-A95629B-R48-C36,SA1051AX1XB01452-A96207A-R25-C24))),SA1051AX1XB01452-A96207A-R19-C25),SA1051AX1XB01452-A96190B-R46-C53)),(((SA1051DX1XB01482-A95629B-R54-C57,SA1051DX1XB01482-A95629B-R35-C56),(((SA1051AX1XB01452-A96207A-R09-C32,SA1051AX1XB01452-A96207A-R08-C65),((SA1051AX1XB01452-A96207A-R21-C25,SA1051DX1XB01482-A95629B-R40-C28),(SA1051AX1XB01452-A96207A-R05-C44,SA1051DX1XB01482-A95629B-R46-C43))),(SA1051AX1XB01452-A96190B-R59-C13,SA1051AX1XB01452-A96207A-R08-C70))),(SA1051DX1XB01482-A95629B-R48-C40,SA1051AX1XB01452-A96207A-R20-C09))),(SA1051DX1XB01482-A95629B-R45-C16,SA1051AX1XB01452-A96207A-R04-C70)),SA1051DX1XB01482-A95629B-R33-C53),(SA1051DX1XB01482-A95629B-R48-C60,SA1051AX1XB01452-A96190B-R43-C52)),(((SA1051AX1XB01452-A96190B-R68-C11,(SA1051DX1XB01482-A95629B-R49-C56,SA1051AX1XB01452-A96207A-R07-C53)),((SA1051DX1XB01482-A95629B-R36-C22,SA1051DX1XB01482-A95629B-R35-C24),SA1051DX1XB01482-A95629B-R37-C45)),(SA1051DX1XB01482-A95629B-R59-C39,SA1051DX1XB01482-A95629B-R37-C10))),(SA1051DX1XB01482-A95629B-R48-C27,SA1051DX1XB01482-A95629B-R40-C40),(SA1051DX1XB01482-A95629B-R47-C22,SA1051AX1XB01452-A96207A-R26-C17))
