# Supplementary material for: A zero-agnostic model for copy number evolution in cancer
Source: PLoS Comput Biol. 2023 Nov 9;19(11):e1011590. doi: 10.1371/journal.pcbi.1011590 (PMC10662746; doi:10.1371/journal.pcbi.1011590)
Supplement: S1 Data — Twenty-eight patient copy number phylogenies (Newick) inferred by Sitka and Lazac on single-cell sequencing of human breast and ovarian tumor samples. (ZIP) [file pcbi.1011590.s002.zip › supp_data/trees/lazac/SA610_hscn_tree.newick]

((((((((((((((((((SA610X3XB03802-A110660A-R12-C22,SA610X3XB03802-A110660A-R03-C20),((SA610X3XB03802-A110660A-R18-C68,SA610X3XB03802-A110660A-R06-C29),(SA610X3XB03802-A110660A-R07-C34,(SA610X3XB03802-A110660A-R11-C33,SA610X3XB03802-A110660A-R07-C10)))),(SA610X3XB03802-A110660A-R06-C56,(SA610X3XB03802-A110660A-R20-C44,SA610X3XB03802-A110660A-R20-C36))),((SA610X3XB03802-A110660A-R16-C39,SA610X3XB03802-A110660A-R18-C38),SA610X3XB03802-A110660A-R21-C22)),((((SA610X3XB03802-A118790A-R51-C39,SA610X3XB03802-A110660A-R18-C27),(((SA610X3XB03802-A110660A-R06-C18,(SA610X3XB03802-A110660A-R17-C42,SA610X3XB03802-A110660A-R11-C24)),(((SA610X3XB03802-A110660A-R15-C62,SA610X3XB03802-A110660A-R06-C69),SA610X3XB03802-A110660A-R04-C18),SA610X3XB03802-A110660A-R14-C43)),(((SA610X3XB03802-A110660A-R07-C12,(SA610X3XB03802-A110660A-R18-C24,SA610X3XB03802-A110660A-R17-C22)),(SA610X3XB03802-A110660A-R03-C23,(SA610X3XB03802-A110660A-R16-C47,SA610X3XB03802-A110660A-R04-C56))),(((SA610X3XB03802-A110660A-R18-C61,SA610X3XB03802-A110660A-R12-C50),SA610X3XB03802-A110660A-R18-C19),((SA610X3XB03802-A110660A-R19-C08,(SA610X3XB03802-A110660A-R11-C16,(SA610X3XB03802-A110660A-R20-C35,SA610X3XB03802-A110660A-R05-C61))),(SA610X3XB03802-A110660A-R07-C47,(SA610X3XB03802-A110660A-R08-C35,SA610X3XB03802-A110660A-R04-C07))))))),(SA610X3XB03802-A110660A-R06-C23,SA610X3XB03802-A110660A-R04-C33)),SA610X3XB03802-A110660A-R21-C14)),(((((SA610X3XB03802-A110660A-R18-C49,SA610X3XB03802-A110660A-R10-C14),(SA610X3XB03802-A110660A-R21-C19,SA610X3XB03802-A110660A-R13-C28)),(SA610X3XB03802-A110660A-R20-C39,SA610X3XB03802-A110660A-R05-C64)),(((SA610X3XB03802-A110660A-R13-C32,SA610X3XB03802-A110660A-R04-C45),((((SA610X3XB03802-A118790A-R59-C18,SA610X3XB03802-A118790A-R48-C42),(SA610X3XB03802-A118790A-R61-C33,SA610X3XB03802-A110660A-R11-C21)),(SA610X3XB03802-A110660A-R05-C59,SA610X3XB03802-A110660A-R03-C49)),(SA610X3XB03802-A110660A-R05-C28,(SA610X3XB03802-A110660A-R12-C65,(SA610X3XB03802-A110660A-R19-C32,SA610X3XB03802-A110660A-R03-C33))))),(SA610X3XB03802-A110660A-R19-C67,SA610X3XB03802-A110660A-R15-C25))),SA610X3XB03802-A110660A-R13-C16)),(((((SA610X3XB03802-A110660A-R04-C10,(((SA610X3XB03802-A110660A-R07-C29,SA610X3XB03802-A110660A-R06-C13),(SA610X3XB03802-A118790A-R48-C37,SA610X3XB03802-A118790A-R48-C29)),(SA610X3XB03802-A110660A-R14-C07,SA610X3XB03802-A110660A-R06-C38))),((SA610X3XB03802-A110660A-R16-C35,(SA610X3XB03802-A110660A-R03-C32,(SA610X3XB03802-A110660A-R06-C09,SA610X3XB03802-A110660A-R03-C26))),(((((SA610X3XB03802-A110660A-R14-C61,SA610X3XB03802-A110660A-R06-C41),(SA610X3XB03802-A110660A-R05-C50,SA610X3XB03802-A110660A-R03-C24)),SA610X3XB03802-A110660A-R18-C26),SA610X3XB03802-A110660A-R03-C45),((SA610X3XB03802-A110660A-R18-C16,SA610X3XB03802-A110660A-R12-C20),(SA610X3XB03802-A110660A-R21-C58,SA610X3XB03802-A110660A-R14-C50))))),(((SA610X3XB03802-A110660A-R18-C25,SA610X3XB03802-A110660A-R04-C17),(((((((SA610X3XB03802-A110660A-R12-C28,SA610X3XB03802-A110660A-R10-C69),(SA610X3XB03802-A110660A-R18-C39,SA610X3XB03802-A110660A-R17-C43)),SA610X3XB03802-A110660A-R17-C28),SA610X3XB03802-A110660A-R11-C27),SA610X3XB03802-A110660A-R20-C60),(SA610X3XB03802-A110660A-R16-C60,SA610X3XB03802-A110660A-R04-C36)),SA610X3XB03802-A110660A-R21-C60)),(SA610X3XB03802-A110660A-R17-C33,(SA610X3XB03802-A110660A-R21-C62,SA610X3XB03802-A110660A-R21-C31)))),(((SA610X3XB03802-A110660A-R21-C29,SA610X3XB03802-A110660A-R19-C17),((((SA610X3XB03802-A110660A-R15-C54,SA610X3XB03802-A110660A-R04-C61),SA610X3XB03802-A110660A-R20-C68),(SA610X3XB03802-A110660A-R20-C57,SA610X3XB03802-A110660A-R12-C29)),SA610X3XB03802-A110660A-R10-C47)),(((SA610X3XB03802-A110660A-R21-C51,SA610X3XB03802-A110660A-R09-C11),(SA610X3XB03802-A110660A-R21-C38,(SA610X3XB03802-A110660A-R16-C58,SA610X3XB03802-A110660A-R07-C61))),(((SA610X3XB03802-A110660A-R12-C27,SA610X3XB03802-A110660A-R03-C58),SA610X3XB03802-A110660A-R14-C32),(SA610X3XB03802-A110660A-R19-C70,SA610X3XB03802-A110660A-R19-C10))))),(((SA610X3XB03802-A110660A-R07-C62,(SA610X3XB03802-A110660A-R16-C59,SA610X3XB03802-A110660A-R06-C70)),SA610X3XB03802-A110660A-R12-C60),(((SA610X3XB03802-A110660A-R21-C16,SA610X3XB03802-A110660A-R20-C54),(SA610X3XB03802-A110660A-R05-C40,(SA610X3XB03802-A110660A-R18-C60,SA610X3XB03802-A110660A-R08-C34))),(SA610X3XB03802-A110660A-R08-C31,SA610X3XB03802-A110660A-R07-C36))))),(((((SA610X3XB03802-A110660A-R08-C23,(SA610X3XB03802-A118790A-R48-C41,SA610X3XB03802-A118790A-R47-C39)),(SA610X3XB03802-A110660A-R21-C26,SA610X3XB03802-A110660A-R17-C65)),(SA610X3XB03802-A110660A-R18-C58,SA610X3XB03802-A110660A-R05-C49)),((SA610X3XB03802-A110660A-R04-C46,(SA610X3XB03802-A110660A-R20-C30,SA610X3XB03802-A110660A-R14-C25)),(SA610X3XB03802-A110660A-R15-C20,SA610X3XB03802-A110660A-R04-C34))),(((((SA610X3XB03802-A110660A-R12-C69,SA610X3XB03802-A110660A-R06-C40),(SA610X3XB03802-A110660A-R16-C12,SA610X3XB03802-A110660A-R13-C45)),(SA610X3XB03802-A110660A-R16-C23,(SA610X3XB03802-A110660A-R17-C16,SA610X3XB03802-A110660A-R08-C30))),(((SA610X3XB03802-A118790A-R57-C34,(SA610X3XB03802-A110660A-R21-C11,SA610X3XB03802-A110660A-R19-C62)),SA610X3XB03802-A110660A-R13-C19),(SA610X3XB03802-A110660A-R07-C33,(SA610X3XB03802-A110660A-R21-C21,SA610X3XB03802-A110660A-R12-C48)))),((((SA610X3XB03802-A110660A-R12-C39,SA610X3XB03802-A110660A-R17-C07),SA610X3XB03802-A110660A-R03-C50),(SA610X3XB03802-A110660A-R17-C35,(SA610X3XB03802-A110660A-R16-C10,SA610X3XB03802-A110660A-R07-C66))),((SA610X3XB03802-A110660A-R19-C47,SA610X3XB03802-A110660A-R04-C66),((SA610X3XB03802-A110660A-R21-C57,(SA610X3XB03802-A110660A-R05-C46,SA610X3XB03802-A110660A-R03-C15)),(SA610X3XB03802-A110660A-R07-C44,(SA610X3XB03802-A110660A-R20-C23,SA610X3XB03802-A110660A-R19-C26)))))))),(((((SA610X3XB03802-A110660A-R18-C32,SA610X3XB03802-A110660A-R03-C57),((SA610X3XB03802-A118790A-R49-C10,SA610X3XB03802-A110660A-R06-C37),(SA610X3XB03802-A110660A-R13-C67,SA610X3XB03802-A110660A-R11-C60))),((SA610X3XB03802-A110660A-R12-C36,SA610X3XB03802-A110660A-R08-C29),(SA610X3XB03802-A110660A-R15-C56,SA610X3XB03802-A110660A-R11-C42))),(((((SA610X3XB03802-A110660A-R13-C48,((SA610X3XB03802-A110660A-R04-C57,SA610X3XB03802-A110660A-R11-C28),(SA610X3XB03802-A110660A-R12-C44,SA610X3XB03802-A110660A-R03-C59))),((SA610X3XB03802-A110660A-R14-C47,(SA610X3XB03802-A110660A-R05-C48,((SA610X3XB03802-A110660A-R18-C59,SA610X3XB03802-A110660A-R18-C29),(SA610X3XB03802-A110660A-R06-C17,SA610X3XB03802-A110660A-R05-C39)))),SA610X3XB03802-A110660A-R05-C45)),(((SA610X3XB03802-A110660A-R17-C46,SA610X3XB03802-A110660A-R04-C11),(SA610X3XB03802-A118790A-R50-C16,SA610X3XB03802-A110660A-R20-C49)),((SA610X3XB03802-A110660A-R10-C09,SA610X3XB03802-A110660A-R20-C27),SA610X3XB03802-A110660A-R11-C11))),(((((SA610X3XB03802-A110660A-R16-C29,(SA610X3XB03802-A110660A-R19-C23,(SA610X3XB03802-A110660A-R19-C64,SA610X3XB03802-A110660A-R13-C13))),(SA610X3XB03802-A110660A-R17-C59,SA610X3XB03802-A110660A-R03-C51)),(SA610X3XB03802-A110660A-R16-C30,SA610X3XB03802-A110660A-R11-C14)),((((SA610X3XB03802-A110660A-R11-C17,SA610X3XB03802-A110660A-R07-C20),SA610X3XB03802-A110660A-R06-C48),(SA610X3XB03802-A110660A-R20-C13,SA610X3XB03802-A110660A-R03-C53)),((SA610X3XB03802-A110660A-R15-C49,SA610X3XB03802-A110660A-R20-C33),(SA610X3XB03802-A110660A-R21-C56,SA610X3XB03802-A110660A-R20-C52)))),((SA610X3XB03802-A110660A-R16-C28,SA610X3XB03802-A110660A-R14-C45),(SA610X3XB03802-A110660A-R21-C08,(SA610X3XB03802-A110660A-R14-C09,((SA610X3XB03802-A110660A-R04-C50,SA610X3XB03802-A110660A-R18-C09),SA610X3XB03802-A110660A-R21-C49)))))),(((SA610X3XB03802-A110660A-R21-C54,SA610X3XB03802-A110660A-R07-C32),(SA610X3XB03802-A110660A-R12-C13,(SA610X3XB03802-A110660A-R20-C16,SA610X3XB03802-A110660A-R08-C33))),((((((SA610X3XB03802-A110660A-R21-C70,(SA610X3XB03802-A110660A-R19-C51,SA610X3XB03802-A110660A-R03-C11)),SA610X3XB03802-A110660A-R17-C61),(SA610X3XB03802-A110660A-R16-C41,SA610X3XB03802-A110660A-R11-C57)),(SA610X3XB03802-A110660A-R19-C25,SA610X3XB03802-A110660A-R20-C42)),(SA610X3XB03802-A110660A-R07-C19,SA610X3XB03802-A110660A-R03-C19)),((SA610X3XB03802-A110660A-R04-C29,((SA610X3XB03802-A110660A-R03-C48,(SA610X3XB03802-A110660A-R19-C66,SA610X3XB03802-A110660A-R12-C52)),((SA610X3XB03802-A110660A-R07-C51,SA610X3XB03802-A110660A-R14-C17),((SA610X3XB03802-A110660A-R03-C66,SA610X3XB03802-A110660A-R05-C56),SA610X3XB03802-A110660A-R03-C47)))),(SA610X3XB03802-A110660A-R14-C48,SA610X3XB03802-A110660A-R07-C16)))))),(SA610X3XB03802-A110660A-R05-C41,(SA610X3XB03802-A110660A-R21-C30,SA610X3XB03802-A110660A-R11-C30)))),((SA610X3XB03802-A110660A-R11-C08,(SA610X3XB03802-A110660A-R16-C27,(SA610X3XB03802-A110660A-R13-C69,SA610X3XB03802-A110660A-R03-C30))),(SA610X3XB03802-A110660A-R12-C07,SA610X3XB03802-A110660A-R10-C36))),SA610X3XB03802-A110660A-R20-C62),(SA610X3XB03802-A118790A-R48-C19,((SA610X3XB03802-A118790A-R57-C11,SA610X3XB03802-A118790A-R48-C07),SA610X3XB03802-A118790A-R66-C17))),SA610X3XB03802-A110660A-R18-C54),SA610X3XB03802-A110660A-R20-C29),SA610X3XB03802-A110660A-R16-C22),(SA610X3XB03802-A110660A-R19-C19,SA610X3XB03802-A110660A-R05-C11)),SA610X3XB03802-A118790A-R51-C12),SA610X3XB03802-A110660A-R07-C53)
