# Supplementary material for: A zero-agnostic model for copy number evolution in cancer
Source: PLoS Comput Biol. 2023 Nov 9;19(11):e1011590. doi: 10.1371/journal.pcbi.1011590 (PMC10662746; doi:10.1371/journal.pcbi.1011590)
Supplement: S1 Data — Twenty-eight patient copy number phylogenies (Newick) inferred by Sitka and Lazac on single-cell sequencing of human breast and ovarian tumor samples. (ZIP) [file pcbi.1011590.s002.zip › supp_data/trees/lazac/SA1093_hscn_tree.newick]

((((((((((((((((((((SA1093CX1XB01917-A96192A-R18-C24,SA1093CX1XB01917-A96192A-R08-C28),(SA1093CX1XB01917-A96192A-R08-C22,((SA1093CX1XB01917-A96192A-R14-C69,SA1093CX1XB01917-A96192A-R07-C57),(SA1093CX1XB01917-A96192A-R24-C50,SA1093CX1XB01917-A96192A-R18-C66)))),(((SA1093CX1XB01917-A96192A-R20-C17,(SA1093CX1XB01917-A96192A-R22-C48,SA1093CX1XB01917-A96192A-R06-C64)),(SA1093CX1XB01917-A96192A-R21-C09,SA1093CX1XB01917-A96192A-R16-C69)),(SA1093CX1XB01917-A96192A-R21-C12,(SA1093CX1XB01917-A96192A-R16-C47,SA1093CX1XB01917-A96192A-R06-C50))),((((SA1093CX1XB01917-A96192A-R22-C22,SA1093CX1XB01917-A96192A-R07-C14),SA1093CX1XB01917-A96192A-R09-C63),SA1093CX1XB01917-A96192A-R18-C42),SA1093CX1XB01917-A96192A-R06-C21)),((((SA1093CX1XB01917-A96192A-R12-C44,(SA1093CX1XB01917-A96192A-R12-C50,(SA1093CX1XB01917-A96192A-R10-C56,((SA1093CX1XB01917-A96192A-R17-C52,SA1093CX1XB01917-A96192A-R04-C37),(SA1093CX1XB01917-A96192A-R08-C66,SA1093CX1XB01917-A96192A-R05-C56))))),(SA1093CX1XB01917-A96192A-R08-C57,SA1093CX1XB01917-A96192A-R04-C60)),(SA1093CX1XB01917-A96192A-R07-C17,SA1093CX1XB01917-A96192A-R05-C57)),(SA1093CX1XB01917-A96192A-R19-C50,SA1093CX1XB01917-A96192A-R16-C60))),((((((((((SA1093CX1XB01917-A96192A-R10-C43,(((SA1093CX1XB01917-A96192A-R28-C49,SA1093CX1XB01917-A96192A-R26-C13),SA1093CX1XB01917-A96192A-R17-C53),SA1093CX1XB01917-A96192A-R15-C36)),(SA1093CX1XB01917-A96192A-R25-C45,SA1093CX1XB01917-A96192A-R26-C07)),SA1093CX1XB01917-A96192A-R32-C60),(SA1093CX1XB01917-A96192A-R09-C23,SA1093CX1XB01917-A96192A-R08-C47)),(SA1093CX1XB01917-A96192A-R14-C64,(SA1093CX1XB01917-A96192A-R17-C50,((SA1093CX1XB01917-A96192A-R04-C09,SA1093CX1XB01917-A96192A-R04-C55),(SA1093CX1XB01917-A96192A-R04-C15,(SA1093CX1XB01917-A96192A-R27-C56,SA1093CX1XB01917-A96192A-R07-C13)))))),(((SA1093CX1XB01917-A96192A-R15-C29,SA1093CX1XB01917-A96192A-R10-C58),(SA1093CX1XB01917-A96192A-R22-C11,SA1093CX1XB01917-A96192A-R13-C34)),SA1093CX1XB01917-A96192A-R19-C32)),((SA1093CX1XB01917-A96192A-R13-C61,SA1093CX1XB01917-A96192A-R16-C54),((SA1093CX1XB01917-A96192A-R05-C52,(SA1093CX1XB01917-A96192A-R03-C59,(SA1093CX1XB01917-A96192A-R19-C07,SA1093CX1XB01917-A96192A-R07-C37))),((((((((SA1093CX1XB01917-A96192A-R18-C07,(SA1093CX1XB01917-A96192A-R31-C41,SA1093CX1XB01917-A96192A-R29-C58)),SA1093CX1XB01917-A96192A-R27-C48),SA1093CX1XB01917-A96192A-R11-C10),SA1093CX1XB01917-A96192A-R07-C54),SA1093CX1XB01917-A96192A-R03-C51),((((SA1093CX1XB01917-A96192A-R25-C07,SA1093CX1XB01917-A96192A-R17-C16),(SA1093CX1XB01917-A96192A-R32-C31,SA1093CX1XB01917-A96192A-R07-C07)),(SA1093CX1XB01917-A96192A-R21-C18,SA1093CX1XB01917-A96192A-R15-C17)),(SA1093CX1XB01917-A96192A-R21-C16,SA1093CX1XB01917-A96192A-R05-C10))),((SA1093CX1XB01917-A96192A-R11-C58,SA1093CX1XB01917-A96192A-R07-C38),(SA1093CX1XB01917-A96192A-R17-C59,(SA1093CX1XB01917-A96192A-R10-C47,SA1093CX1XB01917-A96192A-R07-C50)),(((((SA1093CX1XB01917-A96192A-R03-C26,SA1093CX1XB01917-A96192A-R15-C40),SA1093CX1XB01917-A96192A-R10-C18),(SA1093CX1XB01917-A96192A-R18-C19,SA1093CX1XB01917-A96192A-R14-C11)),(SA1093CX1XB01917-A96192A-R30-C22,SA1093CX1XB01917-A96192A-R23-C35)),(((SA1093CX1XB01917-A96192A-R27-C39,SA1093CX1XB01917-A96192A-R24-C17),(SA1093CX1XB01917-A96192A-R08-C40,(SA1093CX1XB01917-A96192A-R15-C09,SA1093CX1XB01917-A96192A-R05-C32))),((SA1093CX1XB01917-A96192A-R20-C60,((SA1093CX1XB01917-A96192A-R13-C25,SA1093CX1XB01917-A96192A-R06-C54),(SA1093CX1XB01917-A96192A-R04-C08,SA1093CX1XB01917-A96192A-R05-C24))),(SA1093CX1XB01917-A96192A-R10-C19,(SA1093CX1XB01917-A96192A-R27-C40,SA1093CX1XB01917-A96192A-R12-C19))))))),((((SA1093CX1XB01917-A96192A-R12-C52,SA1093CX1XB01917-A96192A-R04-C26),(SA1093CX1XB01917-A96192A-R10-C59,SA1093CX1XB01917-A96192A-R05-C54)),((SA1093CX1XB01917-A96192A-R12-C58,SA1093CX1XB01917-A96192A-R05-C12),(SA1093CX1XB01917-A96192A-R21-C51,SA1093CX1XB01917-A96192A-R08-C61))),(SA1093CX1XB01917-A96192A-R06-C41,(SA1093CX1XB01917-A96192A-R24-C18,SA1093CX1XB01917-A96192A-R15-C66))))))),(SA1093CX1XB01917-A96192A-R11-C20,SA1093CX1XB01917-A96192A-R07-C21)),((SA1093CX1XB01917-A96192A-R27-C18,(SA1093CX1XB01917-A96192A-R31-C48,SA1093CX1XB01917-A96192A-R29-C23)),SA1093CX1XB01917-A96192A-R03-C66)),((((SA1093CX1XB01917-A96192A-R05-C68,SA1093CX1XB01917-A96192A-R04-C07),SA1093CX1XB01917-A96192A-R12-C11),(SA1093CX1XB01917-A96192A-R27-C70,SA1093CX1XB01917-A96192A-R23-C40)),(SA1093CX1XB01917-A96192A-R21-C07,(SA1093CX1XB01917-A96192A-R09-C55,SA1093CX1XB01917-A96192A-R04-C67))),(((SA1093CX1XB01917-A96192A-R29-C70,SA1093CX1XB01917-A96192A-R27-C65),(((SA1093CX1XB01917-A96192A-R21-C56,(SA1093CX1XB01917-A96192A-R24-C33,SA1093CX1XB01917-A96192A-R22-C34)),SA1093CX1XB01917-A96192A-R30-C35),SA1093CX1XB01917-A96192A-R30-C28)),SA1093CX1XB01917-A96192A-R21-C70))),SA1093CX1XB01917-A96192A-R22-C28),((SA1093CX1XB01917-A96192A-R09-C54,SA1093CX1XB01917-A96192A-R31-C68),(SA1093CX1XB01917-A96192A-R22-C56,SA1093CX1XB01917-A96192A-R04-C49))),((SA1093CX1XB01917-A96192A-R26-C20,(SA1093CX1XB01917-A96192A-R14-C48,SA1093CX1XB01917-A96192A-R12-C24)),(((((SA1093CX1XB01917-A96192A-R21-C19,SA1093CX1XB01917-A96192A-R14-C07),SA1093CX1XB01917-A96192A-R26-C66),SA1093CX1XB01917-A96192A-R28-C26),(SA1093CX1XB01917-A96192A-R22-C30,SA1093CX1XB01917-A96192A-R03-C44)),((((((SA1093CX1XB01917-A96192A-R26-C62,SA1093CX1XB01917-A96192A-R13-C35),(SA1093CX1XB01917-A96192A-R19-C26,SA1093CX1XB01917-A96192A-R11-C08)),(SA1093CX1XB01917-A96192A-R11-C52,(SA1093CX1XB01917-A96192A-R06-C36,(SA1093CX1XB01917-A96192A-R21-C44,SA1093CX1XB01917-A96192A-R20-C35)))),SA1093CX1XB01917-A96192A-R09-C33),SA1093CX1XB01917-A96192A-R21-C26),((SA1093CX1XB01917-A96192A-R26-C28,SA1093CX1XB01917-A96192A-R09-C44),((SA1093CX1XB01917-A96192A-R29-C44,SA1093CX1XB01917-A96192A-R18-C35),SA1093CX1XB01917-A96192A-R29-C52)))))),(((((((SA1093CX1XB01917-A96192A-R32-C37,SA1093CX1XB01917-A96192A-R09-C41),(SA1093CX1XB01917-A96192A-R08-C14,SA1093CX1XB01917-A96192A-R29-C54)),SA1093CX1XB01917-A96192A-R27-C51),((((SA1093CX1XB01917-A96192A-R27-C41,SA1093CX1XB01917-A96192A-R16-C24),(SA1093CX1XB01917-A96192A-R31-C18,SA1093CX1XB01917-A96192A-R12-C64)),((SA1093CX1XB01917-A96192A-R30-C12,SA1093CX1XB01917-A96192A-R22-C17),SA1093CX1XB01917-A96192A-R16-C65)),(SA1093CX1XB01917-A96192A-R30-C08,(SA1093CX1XB01917-A96192A-R19-C35,SA1093CX1XB01917-A96192A-R17-C25)))),((SA1093CX1XB01917-A96192A-R28-C44,SA1093CX1XB01917-A96192A-R28-C43),SA1093CX1XB01917-A96192A-R32-C29)),(((SA1093CX1XB01917-A96192A-R10-C17,(SA1093CX1XB01917-A96192A-R21-C67,SA1093CX1XB01917-A96192A-R07-C30)),SA1093CX1XB01917-A96192A-R03-C62),(SA1093CX1XB01917-A96192A-R17-C55,SA1093CX1XB01917-A96192A-R11-C35))),((((((SA1093CX1XB01917-A96192A-R03-C09,(SA1093CX1XB01917-A96192A-R12-C22,SA1093CX1XB01917-A96192A-R07-C64)),((SA1093CX1XB01917-A96192A-R24-C36,SA1093CX1XB01917-A96192A-R30-C47),SA1093CX1XB01917-A96192A-R22-C21)),((SA1093CX1XB01917-A96192A-R17-C10,(SA1093CX1XB01917-A96192A-R26-C32,SA1093CX1XB01917-A96192A-R16-C55)),(SA1093CX1XB01917-A96192A-R11-C47,SA1093CX1XB01917-A96192A-R03-C60))),(SA1093CX1XB01917-A96192A-R25-C21,SA1093CX1XB01917-A96192A-R11-C61)),(SA1093CX1XB01917-A96192A-R20-C37,SA1093CX1XB01917-A96192A-R08-C23)),(((SA1093CX1XB01917-A96192A-R20-C45,SA1093CX1XB01917-A96192A-R20-C24),((((((SA1093CX1XB01917-A96192A-R18-C14,SA1093CX1XB01917-A96192A-R15-C63),SA1093CX1XB01917-A96192A-R03-C27),(SA1093CX1XB01917-A96192A-R05-C46,((SA1093CX1XB01917-A96192A-R16-C08,SA1093CX1XB01917-A96192A-R11-C70),(SA1093CX1XB01917-A96192A-R12-C69,SA1093CX1XB01917-A96192A-R07-C63)))),(SA1093CX1XB01917-A96192A-R08-C27,SA1093CX1XB01917-A96192A-R04-C17)),((((SA1093CX1XB01917-A96192A-R23-C49,(SA1093CX1XB01917-A96192A-R14-C40,SA1093CX1XB01917-A96192A-R08-C54)),SA1093CX1XB01917-A96192A-R14-C47),(SA1093CX1XB01917-A96192A-R16-C68,(SA1093CX1XB01917-A96192A-R10-C35,SA1093CX1XB01917-A96192A-R09-C11))),SA1093CX1XB01917-A96192A-R16-C18)),((SA1093CX1XB01917-A96192A-R09-C20,SA1093CX1XB01917-A96192A-R05-C29),(((SA1093CX1XB01917-A96192A-R17-C07,SA1093CX1XB01917-A96192A-R15-C51),(SA1093CX1XB01917-A96192A-R15-C47,(SA1093CX1XB01917-A96192A-R09-C52,SA1093CX1XB01917-A96192A-R06-C35))),SA1093CX1XB01917-A96192A-R09-C25)))),((((SA1093CX1XB01917-A96192A-R14-C09,SA1093CX1XB01917-A96192A-R06-C33),(SA1093CX1XB01917-A96192A-R32-C61,SA1093CX1XB01917-A96192A-R07-C31)),(SA1093CX1XB01917-A96192A-R11-C56,SA1093CX1XB01917-A96192A-R19-C29)),SA1093CX1XB01917-A96192A-R18-C49))))),((SA1093CX1XB01917-A96192A-R24-C13,(SA1093CX1XB01917-A96192A-R10-C36,((SA1093CX1XB01917-A96192A-R11-C27,(SA1093CX1XB01917-A96192A-R10-C38,SA1093CX1XB01917-A96192A-R03-C41)),SA1093CX1XB01917-A96192A-R16-C12))),((SA1093CX1XB01917-A96192A-R31-C19,SA1093CX1XB01917-A96192A-R05-C61),SA1093CX1XB01917-A96192A-R03-C10))),((SA1093CX1XB01917-A96192A-R07-C58,(((((SA1093CX1XB01917-A96192A-R30-C56,SA1093CX1XB01917-A96192A-R15-C31),((SA1093CX1XB01917-A96192A-R17-C22,(SA1093CX1XB01917-A96192A-R06-C28,SA1093CX1XB01917-A96192A-R06-C16)),(((SA1093CX1XB01917-A96192A-R09-C60,SA1093CX1XB01917-A96192A-R04-C54),SA1093CX1XB01917-A96192A-R30-C55),(SA1093CX1XB01917-A96192A-R17-C15,(SA1093CX1XB01917-A96192A-R15-C43,SA1093CX1XB01917-A96192A-R05-C21))))),((SA1093CX1XB01917-A96192A-R23-C51,SA1093CX1XB01917-A96192A-R07-C09),(((SA1093CX1XB01917-A96192A-R10-C70,((((SA1093CX1XB01917-A96192A-R19-C64,SA1093CX1XB01917-A96192A-R17-C23),(SA1093CX1XB01917-A96192A-R03-C56,SA1093CX1XB01917-A96192A-R06-C11)),(SA1093CX1XB01917-A96192A-R06-C56,SA1093CX1XB01917-A96192A-R06-C19)),(SA1093CX1XB01917-A96192A-R11-C42,(SA1093CX1XB01917-A96192A-R11-C16,SA1093CX1XB01917-A96192A-R06-C14)))),SA1093CX1XB01917-A96192A-R04-C62),(SA1093CX1XB01917-A96192A-R14-C31,SA1093CX1XB01917-A96192A-R12-C28)))),((SA1093CX1XB01917-A96192A-R06-C51,(SA1093CX1XB01917-A96192A-R14-C58,SA1093CX1XB01917-A96192A-R06-C13)),(SA1093CX1XB01917-A96192A-R31-C64,SA1093CX1XB01917-A96192A-R09-C21))),(((SA1093CX1XB01917-A96192A-R17-C49,((SA1093CX1XB01917-A96192A-R29-C10,SA1093CX1XB01917-A96192A-R20-C58),(SA1093CX1XB01917-A96192A-R24-C38,SA1093CX1XB01917-A96192A-R19-C66))),(((SA1093CX1XB01917-A96192A-R13-C16,SA1093CX1XB01917-A96192A-R11-C11),(SA1093CX1XB01917-A96192A-R18-C46,(SA1093CX1XB01917-A96192A-R29-C63,SA1093CX1XB01917-A96192A-R27-C69))),(SA1093CX1XB01917-A96192A-R10-C60,SA1093CX1XB01917-A96192A-R07-C67))),((((SA1093CX1XB01917-A96192A-R06-C65,SA1093CX1XB01917-A96192A-R09-C15),SA1093CX1XB01917-A96192A-R23-C69),(((SA1093CX1XB01917-A96192A-R24-C60,((SA1093CX1XB01917-A96192A-R14-C21,(SA1093CX1XB01917-A96192A-R32-C26,SA1093CX1XB01917-A96192A-R03-C32)),(SA1093CX1XB01917-A96192A-R14-C39,(SA1093CX1XB01917-A96192A-R12-C62,SA1093CX1XB01917-A96192A-R04-C63)))),(((SA1093CX1XB01917-A96192A-R20-C42,SA1093CX1XB01917-A96192A-R18-C58),SA1093CX1XB01917-A96192A-R06-C49),(SA1093CX1XB01917-A96192A-R29-C50,SA1093CX1XB01917-A96192A-R16-C07))),((SA1093CX1XB01917-A96192A-R10-C20,SA1093CX1XB01917-A96192A-R09-C59),(((SA1093CX1XB01917-A96192A-R10-C41,SA1093CX1XB01917-A96192A-R06-C43),((((((SA1093CX1XB01917-A96192A-R15-C20,SA1093CX1XB01917-A96192A-R17-C61),SA1093CX1XB01917-A96192A-R07-C69),SA1093CX1XB01917-A96192A-R16-C38),((SA1093CX1XB01917-A96192A-R16-C42,(SA1093CX1XB01917-A96192A-R15-C60,SA1093CX1XB01917-A96192A-R05-C07)),((SA1093CX1XB01917-A96192A-R29-C47,SA1093CX1XB01917-A96192A-R14-C08),SA1093CX1XB01917-A96192A-R03-C14))),(SA1093CX1XB01917-A96192A-R07-C40,SA1093CX1XB01917-A96192A-R04-C56)),(SA1093CX1XB01917-A96192A-R05-C38,SA1093CX1XB01917-A96192A-R03-C21))),(SA1093CX1XB01917-A96192A-R07-C46,(SA1093CX1XB01917-A96192A-R29-C31,SA1093CX1XB01917-A96192A-R05-C69)))))),((SA1093CX1XB01917-A96192A-R31-C22,SA1093CX1XB01917-A96192A-R14-C68),(SA1093CX1XB01917-A96192A-R29-C62,(SA1093CX1XB01917-A96192A-R28-C65,SA1093CX1XB01917-A96192A-R07-C53))))))),SA1093CX1XB01917-A96192A-R32-C18)),(SA1093CX1XB01917-A96192A-R29-C14,SA1093CX1XB01917-A96192A-R22-C10)),SA1093CX1XB01917-A96192A-R07-C55),(SA1093CX1XB01917-A96192A-R29-C13,SA1093CX1XB01917-A96192A-R22-C20)),SA1093CX1XB01917-A96192A-R14-C45),SA1093CX1XB01917-A96192A-R17-C35),SA1093CX1XB01917-A96192A-R18-C22),(SA1093CX1XB01917-A96192A-R20-C23,SA1093CX1XB01917-A96192A-R06-C25)),(SA1093CX1XB01917-A96192A-R15-C14,SA1093CX1XB01917-A96192A-R23-C18)),SA1093CX1XB01917-A96192A-R26-C14)
