# Supplementary material for: A zero-agnostic model for copy number evolution in cancer
Source: PLoS Comput Biol. 2023 Nov 9;19(11):e1011590. doi: 10.1371/journal.pcbi.1011590 (PMC10662746; doi:10.1371/journal.pcbi.1011590)
Supplement: S1 Data — Twenty-eight patient copy number phylogenies (Newick) inferred by Sitka and Lazac on single-cell sequencing of human breast and ovarian tumor samples. (ZIP) [file pcbi.1011590.s002.zip › supp_data/trees/lazac/SA1182_hscn_tree.newick]

((((((((((((((SA1182EX1XB02724-A108847B-R47-C54,(SA1182EX1XB02724-A108847B-R70-C41,SA1182EX1XB02724-A108847B-R59-C42)),(SA1182EX1XB02724-A108847B-R48-C31,SA1182EX1XB02724-A108847B-R47-C14)),((SA1182EX1XB02724-A108847B-R49-C54,(((SA1182EX1XB02724-A108847B-R59-C24,SA1182EX1XB02724-A108847B-R53-C21),SA1182EX1XB02724-A108847B-R48-C59),(((SA1182EX1XB02724-A108847B-R65-C52,SA1182EX1XB02724-A108847B-R59-C23),SA1182EX1XB02724-A108847B-R68-C46),(SA1182EX1XB02724-A108847B-R48-C08,SA1182EX1XB02724-A108847B-R50-C10)))),((SA1182EX1XB02724-A108847B-R63-C42,((SA1182EX1XB02724-A108847B-R70-C25,SA1182EX1XB02724-A108847B-R69-C30),(SA1182EX1XB02724-A108847B-R70-C56,SA1182EX1XB02724-A108847B-R69-C70))),(SA1182EX1XB02724-A108847B-R68-C27,(SA1182EX1XB02724-A108847B-R69-C48,SA1182EX1XB02724-A108847B-R65-C26))))),(((((SA1182EX1XB02724-A108847B-R63-C61,SA1182EX1XB02724-A108847B-R45-C23),((SA1182EX1XB02724-A108847B-R59-C20,SA1182EX1XB02724-A108847B-R50-C40),((SA1182EX1XB02724-A108847B-R46-C10,(SA1182EX1XB02724-A108847B-R64-C68,SA1182EX1XB02724-A108847B-R63-C31)),(SA1182EX1XB02724-A108847B-R68-C41,SA1182EX1XB02724-A108847B-R65-C44)))),((((SA1182EX1XB02724-A108847B-R67-C28,SA1182EX1XB02724-A108847B-R59-C51),(SA1182EX1XB02724-A108847B-R61-C21,(SA1182EX1XB02724-A108847B-R63-C63,SA1182EX1XB02724-A108847B-R49-C65))),SA1182EX1XB02724-A108847B-R58-C37),((SA1182EX1XB02724-A108847B-R58-C10,(SA1182EX1XB02724-A108847B-R48-C68,(SA1182EX1XB02724-A108847B-R60-C56,SA1182EX1XB02724-A108847B-R58-C21))),(SA1182EX1XB02724-A108847B-R62-C59,SA1182EX1XB02724-A108847B-R49-C66)))),(((((SA1182EX1XB02724-A108847B-R62-C60,(SA1182EX1XB02724-A108847B-R70-C50,SA1182EX1XB02724-A108847B-R63-C17)),(SA1182EX1XB02724-A108847B-R68-C11,(SA1182EX1XB02724-A108847B-R68-C64,SA1182EX1XB02724-A108847B-R50-C28))),((SA1182EX1XB02724-A108847B-R64-C45,SA1182EX1XB02724-A108847B-R64-C36),(SA1182EX1XB02724-A108847B-R69-C45,(SA1182EX1XB02724-A108847B-R70-C47,SA1182EX1XB02724-A108847B-R70-C34)))),(((((((SA1182EX1XB02724-A108847B-R66-C26,SA1182EX1XB02724-A108847B-R60-C32),SA1182EX1XB02724-A108847B-R59-C33),SA1182EX1XB02724-A108847B-R65-C53),(SA1182EX1XB02724-A108847B-R68-C40,SA1182EX1XB02724-A108847B-R69-C25)),(SA1182EX1XB02724-A108847B-R66-C69,(SA1182EX1XB02724-A108847B-R70-C11,(SA1182EX1XB02724-A108847B-R70-C15,SA1182EX1XB02724-A108847B-R66-C09)))),(SA1182EX1XB02724-A108847B-R69-C55,SA1182EX1XB02724-A108847B-R69-C32)),(SA1182EX1XB02724-A108847B-R68-C67,SA1182EX1XB02724-A108847B-R58-C68))),(((((SA1182EX1XB02724-A108847B-R67-C25,SA1182EX1XB02724-A108847B-R48-C20),SA1182EX1XB02724-A108847B-R64-C38),((SA1182EX1XB02724-A108847B-R70-C52,SA1182EX1XB02724-A108847B-R49-C38),(SA1182EX1XB02724-A108847B-R63-C28,(SA1182EX1XB02724-A108847B-R69-C63,SA1182EX1XB02724-A108847B-R47-C59)))),SA1182EX1XB02724-A108847B-R66-C20),(SA1182EX1XB02724-A108847B-R63-C65,SA1182EX1XB02724-A108847B-R60-C70)))),((SA1182EX1XB02724-A108847B-R68-C56,SA1182EX1XB02724-A108847B-R58-C36),(((SA1182EX1XB02724-A108847B-R52-C20,(SA1182EX1XB02724-A108847B-R52-C51,SA1182EX1XB02724-A108847B-R47-C32)),(SA1182EX1XB02724-A108847B-R68-C65,SA1182EX1XB02724-A108847B-R48-C38)),(((SA1182EX1XB02724-A108847B-R62-C36,(SA1182EX1XB02724-A108847B-R68-C28,(SA1182EX1XB02724-A108847B-R64-C59,SA1182EX1XB02724-A108847B-R61-C35))),(SA1182EX1XB02724-A108847B-R50-C21,SA1182EX1XB02724-A108847B-R48-C67)),SA1182EX1XB02724-A108847B-R57-C37))))),(((SA1182EX1XB02724-A108847B-R48-C23,(SA1182EX1XB02724-A108847B-R63-C11,SA1182EX1XB02724-A108847B-R61-C39)),(SA1182EX1XB02724-A108847B-R65-C22,SA1182EX1XB02724-A108847B-R57-C34)),(SA1182EX1XB02724-A108847B-R65-C09,((SA1182EX1XB02724-A108847B-R58-C25,((SA1182EX1XB02724-A108847B-R49-C32,SA1182EX1XB02724-A108847B-R47-C57),((SA1182EX1XB02724-A108847B-R49-C31,SA1182EX1XB02724-A108847B-R52-C56),(SA1182EX1XB02724-A108847B-R50-C08,SA1182EX1XB02724-A108847B-R47-C25)))),(SA1182EX1XB02724-A108847B-R59-C28,(SA1182EX1XB02724-A108847B-R48-C17,(SA1182EX1XB02724-A108847B-R67-C48,SA1182EX1XB02724-A108847B-R49-C62))))))),((((SA1182EX1XB02724-A108847B-R60-C46,(SA1182EX1XB02724-A108847B-R63-C20,SA1182EX1XB02724-A108847B-R59-C48)),((SA1182EX1XB02724-A108847B-R67-C27,SA1182EX1XB02724-A108847B-R61-C25),(SA1182EX1XB02724-A108847B-R47-C66,SA1182EX1XB02724-A108847B-R47-C16))),((SA1182EX1XB02724-A108847B-R59-C45,SA1182EX1XB02724-A108847B-R46-C26),(SA1182EX1XB02724-A108847B-R63-C15,SA1182EX1XB02724-A108847B-R49-C61))),((SA1182EX1XB02724-A108847B-R61-C28,SA1182EX1XB02724-A108847B-R47-C18),(SA1182EX1XB02724-A108847B-R69-C54,SA1182EX1XB02724-A108847B-R59-C69)))),((((SA1182EX1XB02724-A108847B-R61-C38,((SA1182EX1XB02724-A108847B-R69-C07,SA1182EX1XB02724-A108847B-R62-C52),SA1182EX1XB02724-A108847B-R62-C22)),(SA1182EX1XB02724-A108847B-R67-C24,SA1182EX1XB02724-A108847B-R48-C40)),(SA1182EX1XB02724-A108847B-R58-C24,(SA1182EX1XB02724-A108847B-R48-C63,SA1182EX1XB02724-A108847B-R48-C34))),((SA1182EX1XB02724-A108847B-R48-C36,((SA1182EX1XB02724-A108847B-R48-C37,SA1182EX1XB02724-A108847B-R59-C22),((SA1182EX1XB02724-A108847B-R62-C48,SA1182EX1XB02724-A108847B-R50-C27),(SA1182EX1XB02724-A108847B-R61-C55,SA1182EX1XB02724-A108847B-R48-C26)))),(SA1182EX1XB02724-A108847B-R64-C55,SA1182EX1XB02724-A108847B-R49-C23)))),(((SA1182EX1XB02724-A108847B-R63-C38,SA1182EX1XB02724-A108847B-R59-C29),((SA1182EX1XB02724-A108847B-R69-C22,SA1182EX1XB02724-A108847B-R61-C17),(SA1182EX1XB02724-A108847B-R67-C43,SA1182EX1XB02724-A108847B-R67-C22))),(((SA1182EX1XB02724-A108847B-R67-C66,(SA1182EX1XB02724-A108847B-R47-C67,((SA1182EX1XB02724-A108847B-R67-C20,SA1182EX1XB02724-A108847B-R61-C11),(SA1182EX1XB02724-A108847B-R67-C16,SA1182EX1XB02724-A108847B-R59-C62)))),(SA1182EX1XB02724-A108847B-R62-C44,SA1182EX1XB02724-A108847B-R59-C18)),((SA1182EX1XB02724-A108847B-R65-C43,(SA1182EX1XB02724-A108847B-R61-C63,SA1182EX1XB02724-A108847B-R59-C11)),((SA1182EX1XB02724-A108847B-R66-C43,SA1182EX1XB02724-A108847B-R65-C20),(SA1182EX1XB02724-A108847B-R63-C27,SA1182EX1XB02724-A108847B-R48-C66)))))),(((SA1182EX1XB02724-A108847B-R69-C42,SA1182EX1XB02724-A108847B-R65-C07),(SA1182EX1XB02724-A108847B-R47-C43,SA1182EX1XB02724-A108847B-R47-C13)),((((SA1182EX1XB02724-A108847B-R68-C15,SA1182EX1XB02724-A108847B-R67-C68),SA1182EX1XB02724-A108847B-R63-C54),SA1182EX1XB02724-A108847B-R59-C07),SA1182EX1XB02724-A108847B-R48-C25))),(SA1182EX1XB02724-A108847B-R64-C19,SA1182EX1XB02724-A108847B-R60-C52)),((((SA1182EX1XB02724-A108847B-R69-C56,(SA1182EX1XB02724-A108847B-R69-C62,SA1182EX1XB02724-A108847B-R69-C33)),((SA1182EX1XB02724-A108847B-R68-C69,SA1182EX1XB02724-A108847B-R67-C10),(SA1182EX1XB02724-A108847B-R67-C37,SA1182EX1XB02724-A108847B-R66-C39))),((SA1182EX1XB02724-A108847B-R70-C32,(((SA1182EX1XB02724-A108847B-R67-C26,SA1182EX1XB02724-A108847B-R60-C51),SA1182EX1XB02724-A108847B-R63-C23),(SA1182EX1XB02724-A108847B-R62-C54,(SA1182EX1XB02724-A108847B-R61-C27,SA1182EX1XB02724-A108847B-R60-C36)))),(SA1182EX1XB02724-A108847B-R47-C70,SA1182EX1XB02724-A108847B-R48-C07))),(SA1182EX1XB02724-A108847B-R67-C53,(SA1182EX1XB02724-A108847B-R65-C50,SA1182EX1XB02724-A108847B-R64-C20)))),(((SA1182EX1XB02724-A108847B-R66-C34,(SA1182EX1XB02724-A108847B-R69-C39,SA1182EX1XB02724-A108847B-R66-C29)),((SA1182EX1XB02724-A108847B-R68-C44,SA1182EX1XB02724-A108847B-R67-C70),(SA1182EX1XB02724-A108847B-R61-C51,((SA1182EX1XB02724-A108847B-R68-C60,SA1182EX1XB02724-A108847B-R69-C64),SA1182EX1XB02724-A108847B-R63-C51)))),((SA1182EX1XB02724-A108847B-R70-C24,SA1182EX1XB02724-A108847B-R70-C19),(SA1182EX1XB02724-A108847B-R69-C19,SA1182EX1XB02724-A108847B-R62-C51)))),(((SA1182EX1XB02724-A108847B-R64-C22,SA1182EX1XB02724-A108847B-R47-C19),(SA1182EX1XB02724-A108847B-R64-C62,SA1182EX1XB02724-A108847B-R63-C30)),SA1182EX1XB02724-A108847B-R60-C58)),SA1182EX1XB02724-A108847B-R69-C36)
