# Supplementary material for: A zero-agnostic model for copy number evolution in cancer
Source: PLoS Comput Biol. 2023 Nov 9;19(11):e1011590. doi: 10.1371/journal.pcbi.1011590 (PMC10662746; doi:10.1371/journal.pcbi.1011590)
Supplement: S1 Data — Twenty-eight patient copy number phylogenies (Newick) inferred by Sitka and Lazac on single-cell sequencing of human breast and ovarian tumor samples. (ZIP) [file pcbi.1011590.s002.zip › supp_data/trees/lazac/SA1188_hscn_tree.newick]

(((SA1188-A118425B-R57-C65,SA1188-A118425B-R54-C46),((((SA1188-A95652A-R11-C45,(SA1188-A95652A-R16-C38,SA1188-A95652A-R15-C65)),SA1188-A95618B-R47-C53),SA1188-A95618B-R59-C11,SA1188-A95618B-R51-C09),((SA1188-A95652A-R11-C62,((SA1188-A118357B-R63-C70,SA1188-A118357B-R51-C31),(SA1188-A118357B-R59-C19,SA1188-A95618B-R62-C10,(SA1188-A95618B-R52-C10,(SA1188-A118357B-R47-C44,(SA1188-A118357B-R59-C33,SA1188-A118357B-R53-C11)))))),((SA1188-A118425B-R62-C52,SA1188-A95652A-R17-C67),(SA1188-A95618B-R48-C42,(SA1188-A95652A-R17-C19,(SA1188-A95652A-R16-C22,((SA1188-A95652A-R11-C21,(SA1188-A95652A-R06-C65,((((SA1188-A95618B-R54-C38,(SA1188-A95652A-R07-C20,((SA1188-A95652A-R14-C07,SA1188-A95652A-R09-C44),SA1188-A118357B-R53-C60))),SA1188-A95652A-R11-C34),(SA1188-A95618B-R47-C49,SA1188-A95618B-R45-C26)),(SA1188-A95652A-R07-C36,(SA1188-A95652A-R19-C30,(((SA1188-A118357B-R49-C23,(SA1188-A95652A-R16-C53,(SA1188-A118425B-R49-C42,(((SA1188-A118425B-R49-C51,SA1188-A118425B-R49-C22),SA1188-A95652A-R17-C63,(SA1188-A95652A-R06-C28,(SA1188-A95652A-R19-C47,SA1188-A118425B-R46-C23))),(SA1188-A118425B-R48-C38,((SA1188-A118425B-R56-C54,SA1188-A118425B-R57-C22,SA1188-A118425B-R55-C37),SA1188-A118425B-R58-C09,SA1188-A118425B-R52-C30)))))),((((SA1188-A118357B-R60-C49,SA1188-A118425B-R63-C38),((((SA1188-A95652A-R13-C32,SA1188-A95652A-R08-C56),((SA1188-A95652A-R11-C26,SA1188-A95618B-R51-C39),(((SA1188-A95652A-R10-C33,SA1188-A95652A-R14-C17),(SA1188-A95652A-R07-C25,SA1188-A95652A-R06-C62)),(SA1188-A95652A-R21-C22,SA1188-A95652A-R14-C08)))),(SA1188-A95652A-R17-C20,SA1188-A95652A-R09-C33)),SA1188-A95652A-R06-C22)),(SA1188-A95652A-R11-C36,SA1188-A95652A-R04-C65)),((((SA1188-A95652A-R05-C54,SA1188-A95652A-R05-C38),(SA1188-A95618B-R45-C10,SA1188-A118357B-R50-C55)),(((SA1188-A118357B-R49-C57,SA1188-A95652A-R18-C27),(SA1188-A118357B-R48-C26,((SA1188-A118357B-R51-C47,(SA1188-A118357B-R61-C34,SA1188-A118357B-R49-C60)),((SA1188-A118357B-R49-C51,(SA1188-A118357B-R52-C55,((SA1188-A118357B-R53-C59,SA1188-A118357B-R49-C36),SA1188-A118357B-R52-C60,(SA1188-A118357B-R53-C07,SA1188-A118357B-R45-C47)),SA1188-A118357B-R49-C24),(((((SA1188-A118357B-R52-C12,SA1188-A118357B-R45-C56),SA1188-A118357B-R45-C48),SA1188-A118357B-R57-C18,(SA1188-A118425B-R54-C53,(SA1188-A118357B-R62-C19,SA1188-A118357B-R48-C67))),(SA1188-A118357B-R46-C18,(SA1188-A118425B-R63-C63,((SA1188-A118357B-R47-C35,((SA1188-A95652A-R06-C30,SA1188-A95652A-R16-C25),SA1188-A95652A-R06-C42)),SA1188-A118357B-R56-C18,(SA1188-A118357B-R51-C35,SA1188-A118357B-R45-C35))))),SA1188-A118357B-R61-C09)),SA1188-A118357B-R45-C26)))),(SA1188-A95652A-R16-C44,SA1188-A118425B-R46-C43,(((SA1188-A95652A-R15-C46,SA1188-A95652A-R10-C14),((SA1188-A95652A-R03-C34,(SA1188-A95652A-R04-C49,SA1188-A95618B-R49-C44)),SA1188-A95652A-R05-C51,SA1188-A95652A-R12-C30,SA1188-A95652A-R12-C09,SA1188-A95652A-R11-C37,SA1188-A95652A-R04-C19,SA1188-A95652A-R06-C09,SA1188-A95652A-R13-C22,((SA1188-A95652A-R08-C68,SA1188-A118425B-R58-C67),(SA1188-A95652A-R08-C25,SA1188-A95652A-R04-C56)),SA1188-A95652A-R12-C64)),((SA1188-A118425B-R61-C39,(SA1188-A118425B-R46-C29,(SA1188-A95652A-R15-C36,(SA1188-A118425B-R54-C13,(SA1188-A95652A-R05-C56,((SA1188-A95652A-R06-C24,((SA1188-A118357B-R56-C32,SA1188-A118357B-R49-C40),(SA1188-A95652A-R20-C57,((SA1188-A95618B-R48-C43,(SA1188-A95652A-R14-C54,SA1188-A95618B-R46-C56)),((SA1188-A118357B-R48-C57,SA1188-A95652A-R03-C15),(((SA1188-A95618B-R53-C50,SA1188-A118425B-R60-C34),(SA1188-A95652A-R18-C10,SA1188-A118425B-R52-C22)),SA1188-A95652A-R15-C10)))))),(SA1188-A118357B-R52-C56,SA1188-A118357B-R50-C57))))))),(SA1188-A95618B-R52-C15,SA1188-A95618B-R49-C48),(SA1188-A95652A-R13-C64,SA1188-A95618B-R45-C44),(SA1188-A95652A-R21-C09,SA1188-A95652A-R20-C53)),(SA1188-A95618B-R56-C29,(SA1188-A95652A-R17-C10,SA1188-A95652A-R03-C64)))))),(SA1188-A95652A-R17-C58,((SA1188-A95618B-R52-C30,((SA1188-A95652A-R08-C67,SA1188-A118357B-R51-C60),(SA1188-A95652A-R20-C60,SA1188-A95652A-R07-C56))),(((SA1188-A95652A-R19-C35,SA1188-A95652A-R18-C61),(((SA1188-A95652A-R18-C49,(SA1188-A95652A-R13-C10,SA1188-A95652A-R07-C08)),(SA1188-A95652A-R16-C31,SA1188-A95652A-R06-C56)),(SA1188-A95618B-R46-C09,SA1188-A95652A-R06-C40))),((SA1188-A118425B-R49-C08,(SA1188-A95652A-R06-C18,(SA1188-A95652A-R08-C19,(SA1188-A95652A-R15-C26,SA1188-A95652A-R04-C50)))),(SA1188-A95652A-R11-C67,SA1188-A95652A-R09-C16)))))))),SA1188-A118425B-R45-C27)))))),SA1188-A118357B-R56-C21))))),(SA1188-A95652A-R20-C23,(SA1188-A95618B-R53-C49,SA1188-A118425B-R45-C12)))),((SA1188-A95652A-R12-C42,(SA1188-A118357B-R49-C22,((SA1188-A95652A-R13-C35,SA1188-A95652A-R13-C26),(SA1188-A118357B-R58-C40,SA1188-A118357B-R45-C44)))),SA1188-A95652A-R18-C33)),((((((SA1188-A95652A-R21-C63,SA1188-A95652A-R21-C68,SA1188-A95652A-R21-C28,SA1188-A95652A-R21-C26,SA1188-A95652A-R21-C25,SA1188-A95652A-R20-C37,SA1188-A95652A-R20-C30,SA1188-A95652A-R20-C13,SA1188-A95652A-R19-C61,SA1188-A95652A-R19-C59,SA1188-A95652A-R19-C48,SA1188-A95652A-R19-C42,SA1188-A95652A-R19-C41,SA1188-A95652A-R19-C22,SA1188-A95652A-R19-C18,SA1188-A95652A-R19-C10,SA1188-A95652A-R18-C68,SA1188-A95652A-R18-C11,SA1188-A95652A-R17-C37,SA1188-A95652A-R17-C32,SA1188-A95652A-R17-C26,SA1188-A95652A-R17-C25,SA1188-A95652A-R17-C11,SA1188-A95652A-R16-C65,SA1188-A95652A-R16-C26,SA1188-A95652A-R16-C15,SA1188-A95652A-R15-C30,SA1188-A95652A-R14-C55,SA1188-A95652A-R14-C53,SA1188-A95652A-R14-C32,SA1188-A95652A-R13-C49,SA1188-A95652A-R13-C40,SA1188-A95652A-R13-C27,SA1188-A95652A-R13-C21,SA1188-A95652A-R13-C12,SA1188-A95652A-R12-C47,SA1188-A95652A-R12-C41,SA1188-A95652A-R12-C32,SA1188-A95652A-R11-C53,SA1188-A95652A-R11-C49,SA1188-A95652A-R10-C50,SA1188-A95652A-R10-C07,SA1188-A95652A-R09-C68,SA1188-A95652A-R09-C59,SA1188-A95652A-R09-C25,SA1188-A95618B-R63-C15,SA1188-A95618B-R63-C13,SA1188-A95618B-R62-C17,SA1188-A95618B-R61-C39,SA1188-A95618B-R56-C19,SA1188-A95618B-R56-C17,SA1188-A95618B-R56-C13,SA1188-A95618B-R52-C41,SA1188-A95618B-R49-C41,SA1188-A95618B-R46-C64,SA1188-A95618B-R46-C39,SA1188-A95618B-R46-C37,SA1188-A95618B-R46-C33,SA1188-A95618B-R45-C41,SA1188-A118425B-R60-C69,SA1188-A118425B-R53-C11,SA1188-A118425B-R52-C26,SA1188-A118425B-R51-C65,SA1188-A118425B-R51-C08,SA1188-A118425B-R49-C70,SA1188-A118425B-R49-C33,SA1188-A118425B-R49-C29,SA1188-A118425B-R48-C30,SA1188-A118425B-R47-C19,SA1188-A118425B-R46-C51,SA1188-A118425B-R49-C41,SA1188-A95618B-R48-C20,SA1188-A95618B-R46-C07,SA1188-A95618B-R60-C26,SA1188-A95618B-R48-C52,(SA1188-A95618B-R61-C35,SA1188-A95618B-R45-C11),SA1188-A95618B-R55-C43,((SA1188-A95652A-R16-C12,SA1188-A95618B-R50-C20,SA1188-A95618B-R62-C31,SA1188-A95618B-R51-C22,SA1188-A95618B-R45-C08,SA1188-A95618B-R45-C15,SA1188-A95618B-R58-C53,SA1188-A95652A-R19-C25,SA1188-A118425B-R60-C62,SA1188-A95652A-R21-C37,SA1188-A95618B-R57-C41,SA1188-A95618B-R57-C23,SA1188-A95618B-R47-C26,SA1188-A95618B-R45-C37),((SA1188-A95652A-R17-C12,SA1188-A95618B-R51-C70,SA1188-A95618B-R46-C28),SA1188-A95652A-R15-C53,SA1188-A95618B-R58-C38,SA1188-A95618B-R50-C16),(SA1188-A118425B-R60-C07,SA1188-A118425B-R45-C32),SA1188-A95618B-R55-C18,SA1188-A95618B-R53-C09)),(SA1188-A95618B-R62-C21,SA1188-A95618B-R59-C36,SA1188-A95618B-R59-C27,SA1188-A95618B-R49-C29),(SA1188-A118425B-R49-C14,SA1188-A95652A-R21-C32,SA1188-A95652A-R18-C17,SA1188-A95652A-R13-C24,SA1188-A95618B-R56-C08,SA1188-A95618B-R54-C44,SA1188-A95618B-R54-C34,SA1188-A95618B-R49-C49,SA1188-A118425B-R49-C65),(SA1188-A95618B-R62-C35,SA1188-A95618B-R45-C50),SA1188-A95618B-R48-C17,(SA1188-A95652A-R20-C49,SA1188-A95652A-R09-C10,SA1188-A95652A-R04-C53,SA1188-A95618B-R58-C35,SA1188-A95618B-R58-C21,SA1188-A95618B-R51-C30),SA1188-A95618B-R45-C58,SA1188-A95618B-R51-C23,SA1188-A95652A-R14-C62,SA1188-A95618B-R63-C53),(SA1188-A95618B-R59-C43,((SA1188-A95618B-R56-C09,SA1188-A95652A-R20-C38,SA1188-A118425B-R60-C63),SA1188-A118425B-R55-C22,(((SA1188-A118425B-R59-C54,SA1188-A118425B-R47-C39,SA1188-A118425B-R47-C29),SA1188-A95618B-R46-C44),SA1188-A95652A-R15-C48,SA1188-A118425B-R48-C31)),SA1188-A95618B-R49-C37,SA1188-A95652A-R19-C11,SA1188-A95652A-R17-C40,SA1188-A95652A-R11-C22,SA1188-A95652A-R11-C20,SA1188-A95618B-R47-C62,SA1188-A118425B-R47-C61),(SA1188-A95618B-R59-C31,SA1188-A95618B-R50-C27),(SA1188-A95652A-R17-C36,(SA1188-A118425B-R50-C11,(SA1188-A95652A-R15-C62,SA1188-A95652A-R15-C55))),SA1188-A95618B-R55-C33,((((SA1188-A95618B-R58-C18,((SA1188-A95618B-R50-C53,SA1188-A95618B-R49-C33),SA1188-A95618B-R50-C09,SA1188-A95618B-R46-C18)),((SA1188-A95652A-R09-C35,(SA1188-A95652A-R20-C24,SA1188-A118425B-R52-C69)),SA1188-A95652A-R12-C67,SA1188-A95652A-R21-C15,SA1188-A95652A-R18-C55,SA1188-A95652A-R18-C54,SA1188-A95652A-R17-C38,SA1188-A95652A-R16-C11,SA1188-A95652A-R15-C47,SA1188-A95652A-R15-C39,SA1188-A95652A-R14-C21,SA1188-A95618B-R50-C49),SA1188-A118425B-R51-C58,(SA1188-A95618B-R50-C25,SA1188-A95652A-R03-C08,(SA1188-A95618B-R45-C29,(SA1188-A95652A-R10-C68,SA1188-A95618B-R47-C40))),SA1188-A95618B-R53-C13,((SA1188-A95652A-R20-C21,SA1188-A95652A-R17-C18),(SA1188-A95618B-R59-C10,SA1188-A95618B-R49-C69),SA1188-A95652A-R17-C44,SA1188-A95652A-R15-C40,SA1188-A95652A-R14-C26,SA1188-A95652A-R13-C07,SA1188-A95652A-R11-C10),SA1188-A95652A-R16-C42,(SA1188-A95652A-R19-C32,SA1188-A95652A-R19-C12,SA1188-A95652A-R13-C18,SA1188-A95652A-R12-C15,SA1188-A95652A-R08-C45,SA1188-A95618B-R51-C35),SA1188-A95618B-R52-C13,(SA1188-A95652A-R19-C51,(SA1188-A118425B-R54-C14,(SA1188-A95652A-R21-C59,(SA1188-A95652A-R12-C58,SA1188-A95652A-R09-C24)))),SA1188-A95652A-R15-C68,SA1188-A95652A-R17-C16,SA1188-A95652A-R21-C67,(SA1188-A95652A-R17-C17,SA1188-A95652A-R17-C07),SA1188-A95652A-R21-C24,(SA1188-A95652A-R17-C64,((SA1188-A95652A-R17-C23,SA1188-A95652A-R16-C23),SA1188-A95652A-R20-C68,SA1188-A95652A-R20-C52)),((((SA1188-A95652A-R03-C27,(SA1188-A95618B-R49-C57,SA1188-A95618B-R47-C60)),SA1188-A95652A-R18-C31,SA1188-A95652A-R15-C25,SA1188-A95652A-R08-C47),((SA1188-A95652A-R09-C15,(SA1188-A95652A-R16-C21,SA1188-A95652A-R13-C29)),SA1188-A95652A-R17-C15,SA1188-A95652A-R13-C48),(SA1188-A95652A-R12-C49,SA1188-A95618B-R47-C44),SA1188-A95652A-R21-C49,SA1188-A95652A-R05-C23,SA1188-A95652A-R04-C26),(SA1188-A95652A-R04-C39,SA1188-A95652A-R16-C48,SA1188-A95652A-R15-C13),SA1188-A95618B-R49-C62,SA1188-A95652A-R16-C40,SA1188-A95652A-R15-C43,SA1188-A95652A-R12-C37),SA1188-A95652A-R20-C29,SA1188-A95652A-R20-C27,SA1188-A95652A-R19-C43,SA1188-A95652A-R18-C52,SA1188-A95652A-R18-C48,SA1188-A95652A-R18-C26,SA1188-A95652A-R17-C08,SA1188-A95652A-R16-C43,SA1188-A95652A-R15-C52,SA1188-A95652A-R15-C49,SA1188-A95652A-R15-C45,SA1188-A95652A-R15-C41,SA1188-A95652A-R15-C29,SA1188-A95652A-R14-C30,SA1188-A95652A-R13-C62,SA1188-A95652A-R12-C63,SA1188-A95652A-R12-C44,SA1188-A95652A-R12-C21,SA1188-A95652A-R11-C33,SA1188-A95652A-R10-C65,SA1188-A95652A-R09-C63,SA1188-A95652A-R09-C62,SA1188-A95652A-R09-C45,SA1188-A95652A-R09-C40,SA1188-A95652A-R09-C23,SA1188-A95652A-R07-C18,SA1188-A95652A-R06-C12,SA1188-A95652A-R03-C21,SA1188-A95652A-R18-C19,SA1188-A95618B-R48-C07),SA1188-A95652A-R16-C39,(((SA1188-A95652A-R13-C39,SA1188-A95652A-R11-C58),SA1188-A95652A-R13-C51),SA1188-A95652A-R15-C63,(SA1188-A95652A-R08-C58,SA1188-A95618B-R59-C22),SA1188-A118425B-R59-C40,SA1188-A95652A-R17-C61,SA1188-A95652A-R21-C31,SA1188-A95652A-R20-C17,SA1188-A95652A-R13-C54,SA1188-A95652A-R13-C30,SA1188-A95652A-R13-C23,SA1188-A95652A-R09-C38,SA1188-A95652A-R08-C65)),((((SA1188-A95652A-R15-C58,SA1188-A118425B-R51-C28),(SA1188-A95652A-R21-C50,SA1188-A95652A-R17-C66),SA1188-A95652A-R21-C66,SA1188-A95652A-R03-C61),SA1188-A95652A-R17-C62,SA1188-A95652A-R12-C48,SA1188-A95652A-R06-C33),(SA1188-A95652A-R16-C13,SA1188-A95652A-R20-C25,SA1188-A95618B-R60-C15),(SA1188-A95652A-R20-C36,SA1188-A118425B-R51-C51),SA1188-A118425B-R46-C67,SA1188-A95652A-R21-C46,SA1188-A95652A-R20-C22,SA1188-A95652A-R20-C18,SA1188-A95652A-R18-C47,SA1188-A95652A-R18-C20,SA1188-A95652A-R16-C59,SA1188-A95652A-R14-C46,SA1188-A95652A-R14-C39,SA1188-A95652A-R09-C12,SA1188-A95652A-R05-C59,SA1188-A118425B-R50-C30,SA1188-A118425B-R50-C13),SA1188-A95652A-R14-C33,SA1188-A118425B-R51-C27)),(SA1188-A95618B-R47-C36,(((SA1188-A95618B-R51-C67,SA1188-A95618B-R62-C13,SA1188-A95618B-R49-C09),(SA1188-A95618B-R61-C32,SA1188-A95618B-R47-C28),((SA1188-A95618B-R57-C09,SA1188-A95652A-R21-C20,SA1188-A95652A-R11-C19,SA1188-A95618B-R50-C46),SA1188-A95652A-R18-C63,SA1188-A95652A-R18-C07),SA1188-A95652A-R12-C62,SA1188-A95618B-R52-C44,SA1188-A95618B-R55-C13,SA1188-A95618B-R47-C11,SA1188-A95618B-R46-C34,SA1188-A118425B-R48-C68),((SA1188-A95618B-R51-C44,(SA1188-A95618B-R46-C23,SA1188-A95652A-R19-C16,SA1188-A95618B-R62-C24),SA1188-A95618B-R59-C09,SA1188-A95618B-R48-C36),SA1188-A95652A-R14-C51,SA1188-A95652A-R18-C34,SA1188-A95618B-R61-C37,SA1188-A95618B-R55-C28,SA1188-A95618B-R54-C37,SA1188-A95618B-R47-C18),(SA1188-A95618B-R60-C27,SA1188-A95618B-R47-C15),SA1188-A95618B-R60-C38,SA1188-A95618B-R48-C11,SA1188-A95618B-R46-C53)),((SA1188-A95618B-R61-C24,(SA1188-A95618B-R58-C13,SA1188-A95618B-R49-C13)),(SA1188-A95652A-R15-C56,SA1188-A95652A-R19-C60,SA1188-A95618B-R62-C18,SA1188-A95618B-R58-C12,SA1188-A95618B-R63-C46,SA1188-A95652A-R14-C56,SA1188-A95652A-R19-C28,SA1188-A95652A-R19-C26,SA1188-A95652A-R18-C65,SA1188-A95652A-R18-C36,SA1188-A95652A-R18-C09,SA1188-A95652A-R14-C37,SA1188-A95618B-R56-C38,SA1188-A95618B-R52-C38,SA1188-A95618B-R51-C45,SA1188-A95618B-R48-C59,SA1188-A95618B-R47-C38,SA1188-A95618B-R46-C26),((SA1188-A95652A-R18-C45,SA1188-A95652A-R10-C32),(SA1188-A95652A-R12-C12,SA1188-A95652A-R07-C59),SA1188-A95652A-R13-C55,(SA1188-A95652A-R13-C61,SA1188-A95652A-R05-C53,(SA1188-A95652A-R15-C31,SA1188-A95652A-R10-C11)),(SA1188-A95618B-R54-C13,SA1188-A95618B-R47-C64)),((SA1188-A118425B-R60-C30,SA1188-A118425B-R57-C27,(SA1188-A118425B-R52-C58,SA1188-A118425B-R46-C08)),(((SA1188-A95652A-R13-C57,SA1188-A95652A-R21-C38,SA1188-A95652A-R13-C41),SA1188-A95652A-R11-C38),SA1188-A95652A-R13-C28),SA1188-A95652A-R12-C20,SA1188-A95652A-R14-C23,SA1188-A95652A-R20-C59,SA1188-A95652A-R18-C64,SA1188-A95652A-R16-C49,SA1188-A95652A-R14-C60,SA1188-A95652A-R14-C41,SA1188-A95652A-R14-C29,SA1188-A95652A-R03-C22,SA1188-A118425B-R48-C15),((SA1188-A95652A-R09-C46,(SA1188-A95652A-R21-C14,(SA1188-A95618B-R54-C28,SA1188-A95618B-R46-C38))),SA1188-A95652A-R16-C29,SA1188-A118425B-R52-C07),(SA1188-A95618B-R59-C28,(SA1188-A95652A-R20-C46,SA1188-A95652A-R14-C64)),SA1188-A95652A-R16-C54,(SA1188-A95652A-R16-C58,SA1188-A95652A-R14-C45),SA1188-A95652A-R18-C66,SA1188-A95652A-R21-C42,SA1188-A95652A-R21-C33,SA1188-A95652A-R21-C29,SA1188-A95652A-R20-C44,SA1188-A95652A-R20-C40,SA1188-A95652A-R19-C38,SA1188-A95652A-R19-C13,SA1188-A95652A-R18-C58,SA1188-A95652A-R18-C51,SA1188-A95652A-R18-C50,SA1188-A95652A-R18-C40,SA1188-A95652A-R16-C08,SA1188-A95652A-R15-C51,SA1188-A95652A-R15-C17,SA1188-A95652A-R13-C65,SA1188-A95652A-R13-C13,SA1188-A95652A-R13-C09,SA1188-A95652A-R12-C52,SA1188-A95652A-R11-C68,SA1188-A95652A-R10-C62,SA1188-A95652A-R09-C65,SA1188-A95652A-R07-C39,SA1188-A95652A-R07-C23,SA1188-A95618B-R52-C42,SA1188-A95618B-R46-C12),SA1188-A95618B-R57-C29,(SA1188-A95652A-R19-C66,SA1188-A95652A-R19-C17)),((SA1188-A95618B-R59-C30,(SA1188-A95652A-R14-C50,SA1188-A95618B-R51-C43)),SA1188-A95618B-R50-C42,SA1188-A95618B-R58-C46,SA1188-A95652A-R19-C45,SA1188-A95652A-R19-C19,SA1188-A95618B-R63-C08,SA1188-A95618B-R59-C13,SA1188-A95618B-R56-C32,SA1188-A95618B-R54-C42,SA1188-A95618B-R51-C32,SA1188-A95618B-R48-C23),SA1188-A95618B-R51-C36,SA1188-A95618B-R53-C25,SA1188-A95618B-R49-C50),(((((SA1188-A95652A-R19-C53,SA1188-A95618B-R45-C17),SA1188-A95618B-R53-C45,SA1188-A95652A-R20-C41,SA1188-A95652A-R18-C25,SA1188-A95652A-R14-C52,SA1188-A95652A-R14-C47,SA1188-A95618B-R54-C32),SA1188-A95618B-R63-C20,(SA1188-A95618B-R61-C30,((SA1188-A95618B-R60-C17,SA1188-A95652A-R20-C16,(SA1188-A95652A-R13-C16,SA1188-A95652A-R05-C47),SA1188-A95652A-R17-C57,SA1188-A95652A-R16-C63,SA1188-A95652A-R12-C36,SA1188-A118425B-R61-C63),SA1188-A95652A-R18-C28,SA1188-A95652A-R16-C56)),SA1188-A95618B-R53-C32,SA1188-A95652A-R17-C39,SA1188-A95652A-R13-C36,SA1188-A95618B-R63-C28,SA1188-A95618B-R56-C16),((((SA1188-A95618B-R63-C10,SA1188-A95652A-R14-C35,SA1188-A95618B-R50-C41),SA1188-A95618B-R57-C19,(SA1188-A95618B-R54-C07,SA1188-A95652A-R21-C64,SA1188-A95652A-R16-C33,SA1188-A95652A-R14-C19,SA1188-A95652A-R09-C18,SA1188-A95618B-R54-C14)),((SA1188-A95652A-R20-C58,SA1188-A95618B-R50-C28),((SA1188-A95652A-R18-C13,SA1188-A95618B-R47-C08),SA1188-A95618B-R59-C32,(((SA1188-A95618B-R63-C07,SA1188-A95618B-R47-C14),((SA1188-A95652A-R21-C43,SA1188-A95618B-R50-C43),(SA1188-A95652A-R16-C68,SA1188-A95652A-R15-C61,SA1188-A95652A-R13-C44))),(SA1188-A95652A-R20-C63,SA1188-A95652A-R12-C61,SA1188-A95618B-R53-C20,SA1188-A95618B-R48-C10,SA1188-A118425B-R48-C29),(SA1188-A118425B-R49-C46,(SA1188-A95652A-R14-C66,SA1188-A95618B-R62-C27)),(SA1188-A95652A-R10-C44,SA1188-A95618B-R47-C12),((SA1188-A95652A-R19-C44,SA1188-A95618B-R47-C48),((SA1188-A95652A-R16-C35,SA1188-A95652A-R09-C21,SA1188-A95652A-R07-C49),SA1188-A95652A-R14-C49,SA1188-A95652A-R10-C36),SA1188-A95652A-R20-C51,SA1188-A95652A-R20-C34,SA1188-A95652A-R18-C18,SA1188-A95652A-R12-C33,SA1188-A95652A-R09-C32,SA1188-A95618B-R54-C39),SA1188-A118425B-R48-C65,SA1188-A95652A-R21-C11,SA1188-A95652A-R20-C67,SA1188-A95652A-R17-C34,SA1188-A95652A-R16-C41,SA1188-A95652A-R14-C11,SA1188-A95652A-R13-C43,SA1188-A95652A-R09-C36,SA1188-A95618B-R61-C36,SA1188-A95618B-R60-C28,SA1188-A95618B-R60-C13,SA1188-A95618B-R51-C18,SA1188-A95618B-R50-C22,SA1188-A95618B-R49-C39,SA1188-A95618B-R47-C45,SA1188-A95618B-R46-C17,SA1188-A118425B-R48-C49),SA1188-A95618B-R48-C69,SA1188-A95652A-R21-C23,SA1188-A95618B-R62-C32,SA1188-A95618B-R54-C24,SA1188-A95618B-R50-C62,SA1188-A95618B-R46-C11),(SA1188-A95652A-R12-C53,((SA1188-A95652A-R20-C33,SA1188-A95652A-R04-C30),SA1188-A95618B-R52-C09,SA1188-A95618B-R47-C31),(SA1188-A95652A-R17-C42,(SA1188-A95652A-R17-C30,SA1188-A95618B-R49-C11))),(((SA1188-A95652A-R09-C58,SA1188-A95618B-R58-C28),(SA1188-A95652A-R18-C44,SA1188-A95652A-R12-C35),(SA1188-A95652A-R15-C38,SA1188-A95652A-R09-C11,SA1188-A95652A-R04-C33),SA1188-A95652A-R21-C55,SA1188-A95652A-R19-C57,SA1188-A95618B-R57-C21),(SA1188-A95652A-R13-C45,SA1188-A95652A-R10-C13),SA1188-A118425B-R52-C29,SA1188-A95652A-R18-C08,SA1188-A95652A-R16-C36),(SA1188-A95652A-R18-C42,SA1188-A95652A-R16-C61),SA1188-A95618B-R53-C15,SA1188-A95652A-R18-C30,SA1188-A95652A-R16-C28,SA1188-A95652A-R17-C09,SA1188-A95652A-R03-C12,SA1188-A95652A-R06-C36,SA1188-A95618B-R63-C19),SA1188-A95652A-R19-C39,(SA1188-A95618B-R48-C65,(SA1188-A95618B-R58-C40,SA1188-A95618B-R56-C40,(SA1188-A95618B-R62-C22,SA1188-A95618B-R59-C34)))),((((SA1188-A95618B-R62-C33,(((SA1188-A95618B-R55-C31,SA1188-A118425B-R55-C23),((SA1188-A95618B-R55-C24,SA1188-A95618B-R51-C33),(SA1188-A95618B-R60-C31,(SA1188-A95618B-R60-C11,SA1188-A95618B-R50-C13)))),SA1188-A118425B-R48-C39,(SA1188-A95618B-R54-C20,SA1188-A95618B-R45-C56))),SA1188-A95618B-R52-C14,(SA1188-A95652A-R20-C56,SA1188-A95618B-R59-C12)),SA1188-A95618B-R63-C30,SA1188-A95618B-R59-C19),(SA1188-A95618B-R45-C14,(((SA1188-A95618B-R59-C07,SA1188-A95618B-R46-C25),SA1188-A95618B-R58-C11,SA1188-A118425B-R57-C10,SA1188-A95652A-R16-C16,SA1188-A95618B-R61-C12,SA1188-A95618B-R51-C13,SA1188-A95618B-R49-C65,SA1188-A95618B-R48-C38),SA1188-A95618B-R58-C31,((SA1188-A95618B-R51-C28,SA1188-A95618B-R50-C21),SA1188-A95618B-R45-C12,SA1188-A95618B-R45-C38,SA1188-A95618B-R52-C70,SA1188-A95618B-R49-C53),(SA1188-A95618B-R52-C08,SA1188-A95618B-R48-C25),SA1188-A95618B-R59-C26,SA1188-A95618B-R62-C19,SA1188-A95618B-R49-C34,SA1188-A95618B-R48-C34),((((SA1188-A95618B-R52-C27,((SA1188-A95652A-R19-C40,SA1188-A95618B-R55-C45),SA1188-A95652A-R14-C44,SA1188-A95618B-R63-C14)),SA1188-A95618B-R48-C41,SA1188-A95618B-R45-C18),SA1188-A95618B-R45-C51,SA1188-A95618B-R63-C25,SA1188-A95618B-R61-C18,SA1188-A95618B-R59-C15,SA1188-A95618B-R47-C52),SA1188-A95618B-R60-C12,SA1188-A95618B-R45-C65),SA1188-A95618B-R63-C65,SA1188-A95618B-R60-C43),(SA1188-A95618B-R52-C18,SA1188-A118425B-R54-C54,SA1188-A95618B-R50-C17,SA1188-A118425B-R49-C52),SA1188-A95618B-R62-C15,SA1188-A95618B-R58-C37,((((SA1188-A95618B-R54-C33,SA1188-A95618B-R59-C45,SA1188-A95618B-R53-C10),SA1188-A95618B-R55-C35,SA1188-A118425B-R49-C59),SA1188-A95618B-R49-C21,(SA1188-A95618B-R60-C19,SA1188-A95652A-R14-C22,SA1188-A95618B-R52-C32,SA1188-A95652A-R19-C27,SA1188-A95618B-R45-C47),SA1188-A95618B-R63-C17,SA1188-A95652A-R17-C33,SA1188-A95618B-R56-C33),SA1188-A95652A-R19-C49,SA1188-A95618B-R59-C17,SA1188-A95618B-R55-C36,SA1188-A95618B-R52-C31,SA1188-A95618B-R45-C46,SA1188-A95618B-R45-C35,SA1188-A95618B-R45-C19)),(SA1188-A95618B-R49-C07,SA1188-A95618B-R54-C11,(SA1188-A95618B-R61-C16,SA1188-A95618B-R54-C21)),((SA1188-A95618B-R50-C52,SA1188-A95652A-R21-C65,((SA1188-A95652A-R13-C11,SA1188-A95618B-R47-C65),(SA1188-A95652A-R19-C50,SA1188-A95618B-R49-C30),SA1188-A118425B-R47-C47)),(SA1188-A95618B-R58-C27,SA1188-A95618B-R51-C11),(SA1188-A95618B-R56-C24,SA1188-A95618B-R56-C48,SA1188-A95618B-R51-C12)),SA1188-A95618B-R51-C10,SA1188-A95618B-R50-C33,SA1188-A95652A-R21-C17,SA1188-A95652A-R21-C10,SA1188-A95652A-R19-C58,SA1188-A95652A-R17-C51,SA1188-A95652A-R17-C14,SA1188-A95652A-R14-C58,SA1188-A95652A-R14-C36,SA1188-A95652A-R12-C10,SA1188-A95652A-R03-C53,SA1188-A95618B-R63-C11,SA1188-A95618B-R61-C20,SA1188-A95618B-R61-C17,SA1188-A95618B-R60-C32,SA1188-A95618B-R60-C16,SA1188-A95618B-R59-C35,SA1188-A95618B-R59-C08,SA1188-A95618B-R58-C26,SA1188-A95618B-R58-C09,SA1188-A95618B-R57-C43,SA1188-A95618B-R56-C44,SA1188-A95618B-R55-C41,SA1188-A95618B-R55-C30,SA1188-A95618B-R54-C35,SA1188-A95618B-R53-C29,SA1188-A95618B-R52-C23,SA1188-A95618B-R51-C49,SA1188-A95618B-R51-C07,SA1188-A95618B-R50-C47,SA1188-A95618B-R49-C46,SA1188-A95618B-R49-C17,SA1188-A95618B-R48-C32,SA1188-A95618B-R46-C48,SA1188-A95618B-R46-C29,SA1188-A95618B-R45-C52,SA1188-A95618B-R45-C25,SA1188-A118425B-R61-C60,SA1188-A118425B-R56-C23,SA1188-A118425B-R49-C30,SA1188-A118425B-R49-C17,SA1188-A118425B-R46-C59,SA1188-A118425B-R45-C37),((SA1188-A95618B-R53-C12,SA1188-A118357B-R49-C28),SA1188-A95618B-R49-C31,SA1188-A95652A-R19-C36,SA1188-A95652A-R17-C65,SA1188-A95618B-R58-C34,SA1188-A95618B-R58-C10,SA1188-A95618B-R57-C27,SA1188-A95618B-R56-C37,SA1188-A95618B-R55-C38,SA1188-A95618B-R55-C27,SA1188-A95618B-R52-C39,SA1188-A95618B-R52-C28,SA1188-A95618B-R47-C39,SA1188-A95618B-R47-C30,SA1188-A95618B-R47-C27,SA1188-A95618B-R47-C24,SA1188-A95618B-R46-C52,SA1188-A95618B-R46-C32,SA1188-A95618B-R45-C64,SA1188-A118425B-R56-C13,SA1188-A118425B-R53-C25,SA1188-A118425B-R48-C16,SA1188-A118425B-R47-C17),SA1188-A118357B-R49-C08,(SA1188-A95618B-R52-C16,SA1188-A118425B-R49-C35,SA1188-A95618B-R46-C10,SA1188-A118425B-R55-C21),((SA1188-A95652A-R15-C32,SA1188-A95652A-R12-C45),SA1188-A95652A-R17-C22,SA1188-A95618B-R57-C34,SA1188-A118425B-R55-C46,((SA1188-A95652A-R21-C45,SA1188-A95618B-R54-C17),(((SA1188-A95652A-R21-C35,SA1188-A95652A-R11-C65),SA1188-A95652A-R17-C48,SA1188-A95618B-R57-C08),(SA1188-A95652A-R17-C35,(SA1188-A95652A-R14-C28,SA1188-A95652A-R12-C40,SA1188-A95652A-R09-C49),(SA1188-A95618B-R52-C29,(SA1188-A95652A-R21-C52,SA1188-A95618B-R57-C10)),SA1188-A95618B-R62-C39,SA1188-A95618B-R58-C19,SA1188-A95618B-R51-C52,SA1188-A95618B-R49-C10),SA1188-A95618B-R54-C40,SA1188-A95618B-R46-C31)),(((SA1188-A95618B-R53-C21,((SA1188-A95652A-R19-C24,SA1188-A95652A-R06-C55),(SA1188-A95618B-R50-C38,SA1188-A95652A-R07-C45,SA1188-A95618B-R49-C25))),SA1188-A95618B-R51-C51,(SA1188-A95652A-R15-C28,SA1188-A95652A-R20-C15,SA1188-A95652A-R14-C18)),(SA1188-A95618B-R54-C18,SA1188-A95618B-R45-C28),(SA1188-A95618B-R61-C27,(SA1188-A95618B-R59-C33,(SA1188-A95652A-R14-C34,SA1188-A95652A-R14-C25))),SA1188-A95618B-R53-C24,(SA1188-A95618B-R47-C50,(SA1188-A95652A-R21-C60,SA1188-A95652A-R15-C12)),((SA1188-A95652A-R19-C15,((SA1188-A95618B-R48-C39,SA1188-A95618B-R45-C48,SA1188-A95652A-R14-C15,SA1188-A95618B-R46-C36),SA1188-A95652A-R13-C08,SA1188-A95652A-R21-C16,SA1188-A95652A-R21-C13,SA1188-A95652A-R20-C39,SA1188-A95652A-R15-C67,SA1188-A95652A-R15-C59,SA1188-A95652A-R13-C66,SA1188-A95652A-R10-C67)),SA1188-A95652A-R18-C41),SA1188-A95652A-R19-C20,SA1188-A95652A-R19-C08,SA1188-A95652A-R14-C57,SA1188-A95652A-R14-C43,SA1188-A95652A-R12-C65,SA1188-A95652A-R11-C46,SA1188-A95618B-R58-C30,SA1188-A95618B-R55-C40,SA1188-A95618B-R49-C32,SA1188-A95618B-R49-C26,SA1188-A95618B-R47-C16,SA1188-A95618B-R46-C49,SA1188-A95618B-R46-C42,SA1188-A118425B-R60-C38,SA1188-A118425B-R48-C40)),SA1188-A95618B-R52-C22,SA1188-A118425B-R56-C62,SA1188-A95618B-R51-C08,SA1188-A95618B-R54-C49,SA1188-A95618B-R60-C37,SA1188-A95652A-R19-C62,SA1188-A95652A-R19-C33,SA1188-A95618B-R60-C30,SA1188-A95618B-R60-C10,SA1188-A95618B-R57-C35,SA1188-A95618B-R56-C43,SA1188-A95618B-R56-C34,SA1188-A95618B-R56-C15,SA1188-A95618B-R53-C27,SA1188-A95618B-R51-C34,SA1188-A95618B-R48-C45,SA1188-A95618B-R47-C54),((SA1188-A95618B-R53-C26,SA1188-A95618B-R49-C43,(SA1188-A95618B-R53-C37,SA1188-A95618B-R47-C59)),SA1188-A95618B-R52-C21,SA1188-A95618B-R61-C38,SA1188-A95618B-R54-C25,SA1188-A95618B-R48-C44,SA1188-A95618B-R45-C24,SA1188-A118425B-R60-C12,SA1188-A118425B-R49-C39),(SA1188-A95618B-R50-C31,SA1188-A95618B-R46-C41,SA1188-A95618B-R51-C50,SA1188-A95652A-R14-C10,SA1188-A95618B-R62-C30,SA1188-A95618B-R61-C34,SA1188-A95618B-R57-C15,SA1188-A95618B-R50-C12,SA1188-A95618B-R49-C42,SA1188-A95618B-R48-C22),SA1188-A95652A-R17-C45,(SA1188-A95618B-R61-C29,SA1188-A95618B-R62-C26,SA1188-A95618B-R50-C35,SA1188-A118425B-R57-C07),SA1188-A95618B-R48-C21,(SA1188-A95618B-R51-C24,SA1188-A95618B-R55-C34,SA1188-A95618B-R48-C12,(SA1188-A95652A-R20-C26,SA1188-A95618B-R47-C47),SA1188-A95618B-R58-C29,SA1188-A95618B-R51-C25,SA1188-A95618B-R48-C53,SA1188-A95618B-R46-C19)),(SA1188-A95618B-R51-C68,SA1188-A118425B-R55-C47),((SA1188-A95652A-R20-C11,(SA1188-A95652A-R17-C43,SA1188-A95652A-R18-C43,SA1188-A95652A-R13-C15)),SA1188-A95652A-R15-C33,(SA1188-A95652A-R14-C40,SA1188-A95618B-R50-C40)),SA1188-A95618B-R61-C31,SA1188-A95618B-R51-C53),(SA1188-A95618B-R58-C24,(((SA1188-A95652A-R18-C59,SA1188-A95652A-R16-C19),SA1188-A95652A-R20-C54,SA1188-A95652A-R16-C30),SA1188-A95652A-R12-C17,SA1188-A95652A-R06-C23,SA1188-A118425B-R51-C50)),(((SA1188-A95652A-R11-C23,(SA1188-A95652A-R13-C56,SA1188-A95652A-R09-C26)),SA1188-A95652A-R08-C33,SA1188-A95652A-R07-C31),SA1188-A95652A-R18-C62,(SA1188-A95652A-R14-C24,((SA1188-A95618B-R46-C40,SA1188-A95618B-R46-C08,SA1188-A95652A-R12-C50,SA1188-A95652A-R07-C13),(SA1188-A95652A-R15-C24,(SA1188-A95652A-R08-C24,SA1188-A95652A-R06-C13),SA1188-A95652A-R12-C13,SA1188-A95652A-R06-C17,SA1188-A95652A-R04-C11)))),SA1188-A95652A-R16-C67,((((SA1188-A118357B-R61-C07,(SA1188-A118357B-R55-C55,(SA1188-A118357B-R55-C35,SA1188-A118357B-R49-C56))),(SA1188-A95618B-R47-C41,SA1188-A95618B-R45-C23)),SA1188-A118425B-R49-C13,(SA1188-A118425B-R54-C28,(SA1188-A118357B-R58-C10,(((SA1188-A118357B-R45-C38,SA1188-A118357B-R63-C19),(SA1188-A118357B-R49-C63,SA1188-A118357B-R61-C50,SA1188-A118357B-R59-C68,SA1188-A118357B-R50-C29),((SA1188-A118357B-R63-C13,SA1188-A118357B-R61-C13,SA1188-A118357B-R60-C17),(((SA1188-A118357B-R63-C44,SA1188-A118357B-R59-C60,SA1188-A118357B-R53-C09),(SA1188-A118357B-R51-C58,SA1188-A118357B-R57-C59,SA1188-A118357B-R46-C56,SA1188-A118357B-R53-C47,SA1188-A118357B-R50-C50),(SA1188-A118357B-R51-C67,SA1188-A118357B-R50-C26),(SA1188-A118357B-R56-C26,SA1188-A118357B-R53-C20),SA1188-A118357B-R62-C43,SA1188-A118357B-R60-C15,SA1188-A118357B-R57-C58,SA1188-A118357B-R56-C39,SA1188-A118357B-R55-C25,SA1188-A118357B-R52-C15,SA1188-A118357B-R48-C13,SA1188-A118357B-R47-C40),(SA1188-A118357B-R49-C15,SA1188-A118357B-R53-C51,SA1188-A118357B-R46-C59),SA1188-A118357B-R46-C64,SA1188-A118357B-R54-C15,SA1188-A118357B-R50-C49),SA1188-A118357B-R62-C48,SA1188-A118357B-R52-C19,SA1188-A118357B-R61-C63,SA1188-A118357B-R47-C55),(SA1188-A118357B-R63-C40,SA1188-A118357B-R49-C32),SA1188-A118357B-R62-C17,SA1188-A118357B-R60-C50,SA1188-A118357B-R58-C39,SA1188-A118357B-R64-C10,SA1188-A118357B-R60-C63,SA1188-A118357B-R57-C64,SA1188-A118357B-R53-C68,SA1188-A118357B-R52-C30,SA1188-A118357B-R51-C41),(SA1188-A118357B-R62-C51,SA1188-A118357B-R61-C47),SA1188-A118357B-R61-C11,SA1188-A118357B-R59-C54,SA1188-A118357B-R58-C27),((SA1188-A118357B-R58-C13,((SA1188-A118357B-R62-C08,SA1188-A118357B-R56-C34,SA1188-A118357B-R55-C42),(SA1188-A118357B-R46-C08,SA1188-A118357B-R53-C13,SA1188-A118357B-R50-C44),SA1188-A118357B-R60-C35,SA1188-A118357B-R59-C44,SA1188-A118357B-R49-C09)),SA1188-A118357B-R60-C54,SA1188-A118357B-R52-C42),(SA1188-A118357B-R55-C68,(((SA1188-A118357B-R59-C18,(SA1188-A118357B-R53-C64,(SA1188-A118357B-R63-C57,SA1188-A118357B-R45-C20))),SA1188-A118357B-R61-C58,SA1188-A95618B-R63-C18,SA1188-A95618B-R57-C14),SA1188-A118357B-R60-C65,SA1188-A118357B-R58-C52,SA1188-A118357B-R62-C30,SA1188-A118357B-R61-C51,SA1188-A118357B-R59-C69,SA1188-A118357B-R59-C29,SA1188-A118357B-R58-C08,SA1188-A118357B-R55-C21,SA1188-A118357B-R53-C38)),(SA1188-A118357B-R62-C63,(SA1188-A118357B-R49-C42,((SA1188-A118357B-R57-C43,SA1188-A118357B-R53-C18),SA1188-A118357B-R48-C52,SA1188-A118357B-R63-C12,(SA1188-A118357B-R46-C54,SA1188-A118357B-R58-C51,SA1188-A118357B-R48-C18)),(SA1188-A118357B-R48-C30,(SA1188-A118357B-R49-C12,SA1188-A118357B-R47-C13)),((SA1188-A118357B-R58-C49,SA1188-A118357B-R59-C45,SA1188-A118357B-R57-C12,SA1188-A118357B-R55-C50,SA1188-A118357B-R45-C63),SA1188-A118357B-R47-C07,SA1188-A118357B-R51-C10,SA1188-A118357B-R54-C67,SA1188-A118357B-R62-C69,SA1188-A118357B-R49-C11),SA1188-A118357B-R60-C59,SA1188-A118357B-R52-C27,SA1188-A118357B-R54-C66,SA1188-A118357B-R60-C42,SA1188-A118357B-R60-C25,SA1188-A118357B-R58-C56,SA1188-A118357B-R53-C27,SA1188-A118357B-R48-C44),(SA1188-A118357B-R57-C19,((SA1188-A118357B-R48-C37,((SA1188-A118357B-R53-C08,(SA1188-A118357B-R64-C07,(SA1188-A118357B-R51-C57,SA1188-A118357B-R49-C14))),SA1188-A118357B-R57-C07,(SA1188-A118357B-R56-C60,(SA1188-A118357B-R61-C08,SA1188-A118357B-R55-C64,SA1188-A118357B-R51-C15)),SA1188-A118357B-R59-C10,SA1188-A118357B-R50-C16,SA1188-A118357B-R49-C16)),SA1188-A118357B-R48-C69,(SA1188-A118357B-R54-C46,SA1188-A118357B-R49-C59)),(((SA1188-A118357B-R57-C21,SA1188-A118357B-R48-C54),(((SA1188-A118357B-R50-C31,SA1188-A118357B-R46-C51),SA1188-A118357B-R47-C69),SA1188-A118357B-R45-C70),SA1188-A118357B-R52-C17),((SA1188-A118357B-R62-C21,SA1188-A118357B-R59-C41),SA1188-A118357B-R56-C57),(SA1188-A118357B-R62-C50,SA1188-A118357B-R50-C14)),(SA1188-A118357B-R62-C64,SA1188-A118357B-R60-C40),(((SA1188-A118357B-R53-C31,SA1188-A118357B-R63-C31,SA1188-A118357B-R55-C29,SA1188-A118357B-R52-C38),SA1188-A118357B-R59-C57,(((SA1188-A118357B-R46-C10,SA1188-A118357B-R46-C09),(SA1188-A118357B-R63-C26,SA1188-A118357B-R50-C30)),SA1188-A118357B-R57-C44,(SA1188-A118357B-R54-C42,SA1188-A118357B-R59-C25,(SA1188-A118357B-R46-C39,SA1188-A118357B-R63-C24),(SA1188-A118357B-R63-C32,(SA1188-A118357B-R61-C57,SA1188-A118357B-R46-C19))))),(SA1188-A118357B-R53-C40,SA1188-A118357B-R49-C18),SA1188-A118357B-R46-C47,(SA1188-A118357B-R50-C54,SA1188-A118357B-R45-C60)),((((SA1188-A118357B-R55-C30,SA1188-A118357B-R62-C61,SA1188-A118357B-R45-C58),SA1188-A118357B-R56-C14,SA1188-A118357B-R63-C41,SA1188-A118357B-R63-C16,SA1188-A118357B-R57-C61,SA1188-A118357B-R54-C18,SA1188-A118357B-R46-C16),(SA1188-A118357B-R58-C66,SA1188-A118357B-R51-C48),SA1188-A118357B-R48-C29,SA1188-A118357B-R47-C67),SA1188-A118357B-R59-C51,(SA1188-A118357B-R60-C07,SA1188-A118357B-R54-C08)),((SA1188-A118357B-R45-C21,SA1188-A118357B-R56-C19,SA1188-A118357B-R46-C69),SA1188-A118357B-R53-C61,SA1188-A118357B-R57-C66,(SA1188-A118357B-R63-C18,SA1188-A118357B-R54-C27)),(SA1188-A118357B-R57-C47,SA1188-A118357B-R45-C59),(SA1188-A118357B-R64-C11,SA1188-A118357B-R57-C41),SA1188-A118357B-R63-C64,SA1188-A118357B-R58-C47,SA1188-A118357B-R59-C43,SA1188-A118357B-R52-C28,SA1188-A118357B-R49-C67)),(SA1188-A118357B-R49-C58,(SA1188-A118357B-R59-C08,SA1188-A118357B-R57-C26)),SA1188-A118357B-R61-C19,SA1188-A118357B-R54-C07,SA1188-A118357B-R50-C70,SA1188-A118357B-R63-C52,((SA1188-A118357B-R53-C44,SA1188-A118357B-R46-C13),SA1188-A118357B-R62-C14,SA1188-A118357B-R57-C09,(SA1188-A118357B-R58-C61,SA1188-A118357B-R49-C66),SA1188-A118357B-R60-C68,SA1188-A118357B-R58-C50),(SA1188-A118357B-R60-C29,SA1188-A118357B-R50-C64),(SA1188-A118357B-R58-C19,SA1188-A118357B-R54-C09),SA1188-A118357B-R45-C57,SA1188-A118425B-R57-C70,SA1188-A118425B-R48-C41,SA1188-A118357B-R62-C70,SA1188-A118357B-R61-C33,SA1188-A118357B-R61-C12,SA1188-A118357B-R60-C38,SA1188-A118357B-R60-C20,SA1188-A118357B-R59-C59,SA1188-A118357B-R59-C58,SA1188-A118357B-R58-C55,SA1188-A118357B-R58-C23,SA1188-A118357B-R58-C18,SA1188-A118357B-R58-C09,SA1188-A118357B-R57-C34,SA1188-A118357B-R56-C70,SA1188-A118357B-R55-C12,SA1188-A118357B-R55-C11,SA1188-A118357B-R54-C45,SA1188-A118357B-R54-C36,SA1188-A118357B-R51-C16,SA1188-A118357B-R48-C23,SA1188-A118357B-R46-C45,SA1188-A118357B-R45-C33)),((SA1188-A118357B-R61-C20,SA1188-A118357B-R58-C12),SA1188-A118357B-R60-C60,SA1188-A118357B-R60-C67,SA1188-A118357B-R58-C57),((SA1188-A95618B-R58-C17,(SA1188-A95618B-R63-C24,(SA1188-A118357B-R60-C08,SA1188-A118357B-R45-C30),SA1188-A95618B-R58-C16,SA1188-A95618B-R45-C42)),SA1188-A95652A-R19-C34,SA1188-A118425B-R53-C63),SA1188-A95618B-R45-C69,(SA1188-A95618B-R47-C20,(SA1188-A95618B-R61-C25,((SA1188-A95618B-R61-C42,SA1188-A118425B-R47-C26),(SA1188-A118425B-R55-C51,SA1188-A118425B-R47-C35),SA1188-A95618B-R56-C10,SA1188-A118425B-R63-C39)),(SA1188-A118357B-R59-C61,(SA1188-A118357B-R54-C26,((SA1188-A118357B-R56-C20,SA1188-A118357B-R63-C27),SA1188-A118357B-R46-C29))),(SA1188-A118425B-R56-C59,(SA1188-A118425B-R50-C09,SA1188-A118357B-R59-C35))),(((SA1188-A95618B-R53-C08,SA1188-A95618B-R52-C34),(SA1188-A95652A-R19-C56,(SA1188-A95618B-R63-C27,SA1188-A95618B-R58-C39,SA1188-A95618B-R58-C36,SA1188-A95618B-R46-C20),SA1188-A95618B-R63-C16,SA1188-A95618B-R50-C10),SA1188-A118425B-R48-C44,SA1188-A95618B-R52-C36,SA1188-A95618B-R51-C26,SA1188-A95652A-R21-C54,SA1188-A95652A-R19-C09,SA1188-A95652A-R17-C53,SA1188-A95652A-R13-C53,SA1188-A95652A-R08-C53,SA1188-A95652A-R06-C53,SA1188-A95618B-R61-C13,SA1188-A95618B-R60-C23,SA1188-A95618B-R60-C14,SA1188-A95618B-R57-C50,SA1188-A95618B-R57-C28,SA1188-A95618B-R57-C24,SA1188-A95618B-R55-C15,SA1188-A95618B-R55-C12,SA1188-A95618B-R53-C35,SA1188-A95618B-R53-C18,SA1188-A95618B-R51-C41,SA1188-A95618B-R49-C28,SA1188-A95618B-R49-C14,SA1188-A95618B-R48-C29,SA1188-A95618B-R46-C22,SA1188-A118425B-R54-C49,SA1188-A118425B-R48-C18),(((((SA1188-A118357B-R53-C65,SA1188-A118357B-R47-C21),((SA1188-A118357B-R60-C19,SA1188-A118357B-R48-C51),SA1188-A118357B-R54-C63)),(SA1188-A118357B-R49-C35,(SA1188-A118357B-R45-C68,(SA1188-A95652A-R21-C40,SA1188-A118425B-R49-C57))),(((((SA1188-A118357B-R46-C43,(SA1188-A118357B-R48-C60,SA1188-A118357B-R48-C25)),SA1188-A118357B-R53-C15,SA1188-A118357B-R57-C08,(SA1188-A118357B-R62-C68,SA1188-A118357B-R52-C44)),(SA1188-A118357B-R56-C62,(((SA1188-A118357B-R52-C51,SA1188-A118357B-R46-C58),(((SA1188-A118357B-R61-C42,(SA1188-A118357B-R61-C24,SA1188-A118357B-R49-C30)),(SA1188-A118357B-R63-C28,SA1188-A118357B-R52-C50)),SA1188-A118357B-R56-C44),SA1188-A118357B-R56-C42),(SA1188-A118357B-R56-C37,(SA1188-A118357B-R54-C60,(SA1188-A118357B-R63-C46,SA1188-A118357B-R58-C30))),SA1188-A118357B-R59-C20,(SA1188-A118357B-R59-C40,((SA1188-A118357B-R54-C29,SA1188-A118357B-R53-C55),SA1188-A118357B-R51-C36,SA1188-A118357B-R50-C11,SA1188-A118357B-R49-C41))))),((SA1188-A118357B-R63-C38,SA1188-A118357B-R52-C59),(SA1188-A118357B-R49-C27,(SA1188-A118357B-R64-C12,SA1188-A118357B-R45-C11))),SA1188-A118357B-R63-C08,SA1188-A118357B-R46-C70),SA1188-A118357B-R62-C11),SA1188-A118357B-R63-C68,(SA1188-A118357B-R52-C66,(SA1188-A95652A-R13-C50,SA1188-A118357B-R54-C11),(SA1188-A118357B-R52-C13,SA1188-A118357B-R52-C07)),(SA1188-A95652A-R17-C21,SA1188-A95652A-R17-C68,SA1188-A118357B-R47-C70),SA1188-A118357B-R64-C09,SA1188-A118425B-R46-C12,SA1188-A118357B-R63-C50),((SA1188-A95618B-R46-C24,SA1188-A118357B-R57-C48),(SA1188-A95652A-R17-C55,SA1188-A95652A-R21-C61,SA1188-A95652A-R21-C19),SA1188-A95652A-R21-C39,SA1188-A95652A-R20-C28,SA1188-A95652A-R19-C67,SA1188-A95652A-R17-C49,SA1188-A95652A-R16-C62,SA1188-A95652A-R15-C27,SA1188-A95652A-R15-C19,SA1188-A95652A-R15-C09,SA1188-A95652A-R14-C65,SA1188-A95652A-R14-C27,SA1188-A95652A-R14-C16,SA1188-A95652A-R12-C24,SA1188-A95652A-R12-C18,SA1188-A95652A-R06-C27,SA1188-A95652A-R06-C25,SA1188-A95618B-R51-C40),(SA1188-A118425B-R53-C44,(SA1188-A118357B-R62-C44,SA1188-A118357B-R58-C26),SA1188-A118425B-R51-C09,SA1188-A95652A-R20-C31,SA1188-A95652A-R15-C07,SA1188-A95652A-R14-C68,SA1188-A95652A-R13-C31,SA1188-A95652A-R11-C56),((((SA1188-A95618B-R47-C46,SA1188-A95652A-R15-C35,SA1188-A95652A-R03-C33),SA1188-A95652A-R07-C52,SA1188-A118357B-R50-C58),SA1188-A95652A-R18-C24,(SA1188-A118357B-R56-C47,(SA1188-A118357B-R56-C35,SA1188-A95652A-R16-C60,SA1188-A118357B-R45-C17))),SA1188-A95652A-R14-C48,SA1188-A95652A-R18-C37,SA1188-A95652A-R16-C32,SA1188-A95652A-R11-C17),((SA1188-A118357B-R62-C60,(SA1188-A95618B-R62-C28,SA1188-A95618B-R55-C07)),(SA1188-A95652A-R07-C21,(SA1188-A95652A-R08-C41,SA1188-A118357B-R54-C30)),SA1188-A95652A-R09-C09,SA1188-A95652A-R18-C39,SA1188-A95652A-R15-C44,SA1188-A95652A-R15-C16,SA1188-A95652A-R13-C34),((SA1188-A118357B-R60-C13,SA1188-A95618B-R59-C18,SA1188-A95652A-R16-C37,SA1188-A95618B-R63-C09,SA1188-A95618B-R50-C08),(SA1188-A95618B-R57-C31,SA1188-A95652A-R15-C14,SA1188-A95652A-R15-C11),SA1188-A95652A-R20-C66,SA1188-A95618B-R61-C14),SA1188-A118357B-R46-C40,(SA1188-A95652A-R21-C51,(SA1188-A118357B-R59-C39,(SA1188-A95652A-R13-C42,SA1188-A118357B-R52-C43,SA1188-A118357B-R61-C17,SA1188-A118357B-R48-C32,SA1188-A118357B-R46-C49,SA1188-A118357B-R46-C21),((SA1188-A95652A-R15-C21,SA1188-A95652A-R09-C17),(SA1188-A118357B-R62-C47,SA1188-A118357B-R47-C24),SA1188-A95652A-R12-C11,SA1188-A95618B-R50-C44),SA1188-A95652A-R18-C23,SA1188-A95652A-R21-C41,SA1188-A95652A-R20-C48,SA1188-A95652A-R20-C43,SA1188-A95652A-R17-C47,SA1188-A95652A-R15-C23,SA1188-A95652A-R13-C68,SA1188-A95652A-R13-C59,SA1188-A95652A-R12-C22,SA1188-A95652A-R11-C64,SA1188-A95652A-R09-C19,SA1188-A95652A-R08-C54),(SA1188-A118357B-R47-C54,SA1188-A118357B-R52-C67,(SA1188-A118357B-R62-C56,SA1188-A118357B-R51-C32)),SA1188-A95652A-R20-C62,SA1188-A95652A-R20-C55,SA1188-A95652A-R18-C60,SA1188-A95652A-R16-C64,SA1188-A95652A-R10-C31,SA1188-A95618B-R54-C09),SA1188-A95618B-R55-C09,SA1188-A118425B-R49-C43,SA1188-A95652A-R12-C19,SA1188-A118425B-R49-C20,SA1188-A95652A-R20-C64,SA1188-A95652A-R21-C62,SA1188-A95652A-R21-C44,SA1188-A95652A-R21-C30,SA1188-A95652A-R21-C18,SA1188-A95652A-R20-C50,SA1188-A95652A-R20-C47,SA1188-A95652A-R20-C32,SA1188-A95652A-R20-C09,SA1188-A95652A-R19-C54,SA1188-A95652A-R18-C67,SA1188-A95652A-R18-C56,SA1188-A95652A-R18-C46,SA1188-A95652A-R18-C35,SA1188-A95652A-R18-C12,SA1188-A95652A-R17-C60,SA1188-A95652A-R17-C56,SA1188-A95652A-R17-C52,SA1188-A95652A-R17-C50,SA1188-A95652A-R17-C41,SA1188-A95652A-R17-C31,SA1188-A95652A-R17-C28,SA1188-A95652A-R17-C24,SA1188-A95652A-R17-C13,SA1188-A95652A-R16-C57,SA1188-A95652A-R16-C51,SA1188-A95652A-R16-C46,SA1188-A95652A-R16-C45,SA1188-A95652A-R16-C24,SA1188-A95652A-R16-C18,SA1188-A95652A-R16-C14,SA1188-A95652A-R16-C09,SA1188-A95652A-R15-C66,SA1188-A95652A-R15-C54,SA1188-A95652A-R15-C50,SA1188-A95652A-R15-C22,SA1188-A95652A-R15-C20,SA1188-A95652A-R15-C18,SA1188-A95652A-R15-C08,SA1188-A95652A-R14-C31,SA1188-A95652A-R14-C20,SA1188-A95652A-R14-C14,SA1188-A95652A-R14-C09,SA1188-A95652A-R13-C67,SA1188-A95652A-R13-C58,SA1188-A95652A-R13-C37,SA1188-A95652A-R13-C20,SA1188-A95652A-R13-C17,SA1188-A95652A-R13-C14,SA1188-A95652A-R12-C68,SA1188-A95652A-R12-C60,SA1188-A95652A-R12-C59,SA1188-A95652A-R12-C31,SA1188-A95652A-R12-C28,SA1188-A95652A-R12-C27,SA1188-A95652A-R11-C12,SA1188-A95652A-R11-C11,SA1188-A95652A-R10-C23,SA1188-A95652A-R10-C20,SA1188-A95652A-R09-C66,SA1188-A95652A-R09-C52,SA1188-A95652A-R09-C29,SA1188-A95652A-R08-C62,SA1188-A95652A-R07-C62,SA1188-A95652A-R07-C24,SA1188-A95652A-R07-C10,SA1188-A95652A-R06-C32,SA1188-A95652A-R04-C68,SA1188-A118425B-R51-C07),(SA1188-A95652A-R10-C45,SA1188-A95652A-R12-C54,SA1188-A95652A-R12-C08),((SA1188-A95618B-R53-C38,SA1188-A95618B-R50-C32,SA1188-A95618B-R49-C24),SA1188-A95652A-R15-C57,SA1188-A95652A-R07-C65),SA1188-A95652A-R19-C23,((SA1188-A118357B-R63-C35,SA1188-A118357B-R46-C23),(SA1188-A118357B-R57-C16,(SA1188-A118357B-R58-C64,SA1188-A118357B-R47-C23),(SA1188-A118357B-R56-C13,SA1188-A118357B-R53-C14,SA1188-A118357B-R63-C47,SA1188-A118357B-R48-C11,SA1188-A118357B-R46-C12),SA1188-A118357B-R61-C27,SA1188-A118357B-R48-C45,SA1188-A118357B-R45-C49,SA1188-A118357B-R45-C25)),SA1188-A95652A-R20-C35,SA1188-A95652A-R20-C14,SA1188-A95652A-R16-C66,SA1188-A95652A-R14-C63,SA1188-A95652A-R13-C52,SA1188-A95652A-R13-C19,SA1188-A95652A-R12-C34,SA1188-A95652A-R10-C64),SA1188-A95618B-R50-C11,SA1188-A95652A-R09-C64,((SA1188-A95618B-R55-C26,(SA1188-A95618B-R45-C22,SA1188-A118357B-R61-C62),(SA1188-A95652A-R18-C32,(SA1188-A118357B-R51-C34,((((SA1188-A118357B-R56-C58,SA1188-A118357B-R48-C15),SA1188-A118357B-R60-C21),(SA1188-A118357B-R46-C41,(SA1188-A118357B-R60-C43,SA1188-A118357B-R45-C32))),(SA1188-A118357B-R52-C47,SA1188-A118357B-R46-C46))))),(SA1188-A118357B-R50-C17,SA1188-A95618B-R61-C10,SA1188-A95618B-R53-C53,SA1188-A95618B-R52-C52,SA1188-A95618B-R49-C45,SA1188-A95618B-R48-C14,SA1188-A95618B-R45-C45,SA1188-A95618B-R45-C33),SA1188-A95618B-R55-C53,(SA1188-A118357B-R63-C59,SA1188-A95618B-R60-C18,SA1188-A95618B-R59-C37,SA1188-A95652A-R16-C10,SA1188-A95618B-R55-C17,SA1188-A95618B-R54-C31,SA1188-A95618B-R51-C16,SA1188-A95618B-R49-C35)),(((SA1188-A118357B-R56-C56,((SA1188-A118357B-R60-C22,SA1188-A118357B-R47-C58),SA1188-A118357B-R61-C54,(SA1188-A118357B-R59-C49,SA1188-A118357B-R55-C66))),SA1188-A95652A-R21-C12,SA1188-A118357B-R62-C57),SA1188-A118425B-R51-C52,SA1188-A118425B-R50-C23),((SA1188-A95618B-R57-C16,SA1188-A95618B-R48-C08),((SA1188-A118357B-R51-C08,(SA1188-A118357B-R56-C50,SA1188-A118357B-R53-C53)),(SA1188-A118357B-R57-C69,(SA1188-A118357B-R55-C31,SA1188-A118357B-R62-C38,(((SA1188-A118357B-R57-C28,SA1188-A118357B-R47-C20),SA1188-A118357B-R52-C24),SA1188-A118357B-R48-C14,(SA1188-A118357B-R51-C13,SA1188-A118357B-R48-C66))))),SA1188-A95618B-R52-C25,SA1188-A95652A-R15-C37,SA1188-A95618B-R58-C08),SA1188-A95652A-R14-C42,SA1188-A118425B-R61-C22,((SA1188-A95652A-R18-C21,SA1188-A95618B-R48-C30),SA1188-A95618B-R63-C26,SA1188-A95652A-R10-C53,SA1188-A95618B-R58-C23),SA1188-A95618B-R46-C50,SA1188-A95652A-R21-C58,SA1188-A95652A-R21-C36,SA1188-A95652A-R21-C34,SA1188-A95652A-R20-C65,SA1188-A95652A-R19-C68,SA1188-A95652A-R19-C63,SA1188-A95652A-R09-C53,SA1188-A95652A-R09-C34,SA1188-A95618B-R62-C08,SA1188-A95618B-R59-C39,SA1188-A95618B-R55-C39,SA1188-A95618B-R53-C34,SA1188-A95618B-R52-C65,SA1188-A95618B-R52-C54,SA1188-A95618B-R52-C45,SA1188-A95618B-R52-C37,SA1188-A95618B-R52-C24,SA1188-A95618B-R52-C07,SA1188-A95618B-R50-C15,SA1188-A95618B-R49-C55,SA1188-A95618B-R48-C35,SA1188-A95618B-R48-C24,SA1188-A95618B-R48-C09,SA1188-A95618B-R47-C10,SA1188-A95618B-R46-C65,SA1188-A95618B-R46-C21,SA1188-A95618B-R46-C14,SA1188-A95618B-R45-C32,SA1188-A95618B-R45-C30,SA1188-A118425B-R62-C60,SA1188-A118425B-R51-C12,SA1188-A118425B-R48-C11),(((SA1188-A118357B-R47-C43,SA1188-A118357B-R59-C63),((SA1188-A118357B-R58-C11,SA1188-A118357B-R50-C15),((SA1188-A118357B-R59-C30,SA1188-A118357B-R58-C42),(SA1188-A118357B-R53-C69,((SA1188-A118357B-R55-C51,SA1188-A118357B-R64-C08),(SA1188-A118357B-R54-C64,SA1188-A118357B-R54-C20)))))),SA1188-A118357B-R55-C20),SA1188-A95618B-R58-C14,SA1188-A118425B-R54-C30,(SA1188-A118425B-R49-C47,((((SA1188-A118357B-R57-C50,(SA1188-A118425B-R50-C35,SA1188-A118425B-R48-C13)),(((SA1188-A95652A-R14-C38,SA1188-A95618B-R46-C45),(SA1188-A95652A-R21-C48,SA1188-A95652A-R09-C14)),((SA1188-A95652A-R13-C38,SA1188-A118357B-R50-C63),(SA1188-A95652A-R15-C34,SA1188-A95652A-R14-C13)))),(SA1188-A95652A-R15-C42,SA1188-A95618B-R48-C49)),(SA1188-A118357B-R63-C54,SA1188-A95618B-R46-C46))),(SA1188-A95618B-R46-C47,SA1188-A95618B-R45-C55),SA1188-A95618B-R48-C47,SA1188-A95618B-R51-C57,SA1188-A95618B-R60-C35,SA1188-A118425B-R49-C18,SA1188-A95618B-R49-C36,SA1188-A95652A-R21-C21,SA1188-A95652A-R19-C64,SA1188-A95652A-R19-C52,SA1188-A95652A-R19-C31,SA1188-A95652A-R19-C21,SA1188-A95652A-R18-C53,SA1188-A95652A-R17-C59,SA1188-A95652A-R16-C34,SA1188-A95618B-R62-C12,SA1188-A95618B-R61-C09,SA1188-A95618B-R60-C34,SA1188-A95618B-R60-C20,SA1188-A95618B-R59-C20,SA1188-A95618B-R57-C45,SA1188-A95618B-R55-C29,SA1188-A95618B-R54-C16,SA1188-A95618B-R54-C10,SA1188-A95618B-R54-C08,SA1188-A95618B-R53-C22,SA1188-A95618B-R53-C14,SA1188-A95618B-R51-C31,SA1188-A95618B-R51-C19,SA1188-A95618B-R50-C45,SA1188-A95618B-R50-C23,SA1188-A95618B-R50-C19,SA1188-A95618B-R49-C20,SA1188-A95618B-R48-C27,SA1188-A95618B-R47-C69,SA1188-A95618B-R47-C51,SA1188-A95618B-R47-C43,SA1188-A95618B-R47-C42,SA1188-A95618B-R46-C35,SA1188-A95618B-R46-C13,SA1188-A95618B-R45-C27,SA1188-A95618B-R45-C20,SA1188-A95618B-R45-C16,SA1188-A118425B-R56-C65,SA1188-A118425B-R55-C39,SA1188-A118425B-R52-C23,SA1188-A118425B-R49-C50,SA1188-A118425B-R49-C34,SA1188-A118425B-R49-C07,SA1188-A118425B-R48-C61,SA1188-A118425B-R47-C33,SA1188-A118425B-R46-C60,SA1188-A95618B-R45-C59,SA1188-A118425B-R46-C30),((SA1188-A118357B-R63-C20,(SA1188-A95618B-R53-C28,((SA1188-A118357B-R61-C35,SA1188-A118357B-R57-C36,(SA1188-A118357B-R50-C10,SA1188-A118357B-R45-C67)),SA1188-A95618B-R62-C25,SA1188-A95652A-R18-C22,SA1188-A95618B-R49-C15))),((SA1188-A118425B-R52-C10,SA1188-A118425B-R50-C08),(((SA1188-A118425B-R49-C58,SA1188-A95618B-R57-C18,SA1188-A95618B-R63-C22,SA1188-A95618B-R47-C19),SA1188-A95652A-R19-C07,SA1188-A95618B-R60-C45,SA1188-A95618B-R59-C25,SA1188-A95618B-R59-C14),(SA1188-A95618B-R60-C08,SA1188-A95618B-R56-C53,SA1188-A95618B-R54-C27,SA1188-A95618B-R61-C21,SA1188-A95618B-R59-C38,SA1188-A95618B-R55-C11,SA1188-A95618B-R54-C26,SA1188-A95618B-R52-C26,SA1188-A95618B-R51-C15,SA1188-A95618B-R50-C65,SA1188-A95618B-R46-C27),(SA1188-A95618B-R63-C49,SA1188-A118425B-R60-C33,(SA1188-A95618B-R60-C36,SA1188-A95618B-R60-C25),SA1188-A95618B-R56-C12,SA1188-A95618B-R49-C18),(SA1188-A95618B-R59-C53,SA1188-A118357B-R61-C36),SA1188-A95652A-R19-C29,SA1188-A95618B-R62-C40,SA1188-A95618B-R61-C28,SA1188-A95618B-R58-C51)),(SA1188-A118357B-R60-C09,((SA1188-A118357B-R49-C34,((SA1188-A95618B-R57-C37,SA1188-A95618B-R48-C28),(SA1188-A95652A-R18-C16,SA1188-A95618B-R49-C12))),(((((SA1188-A118357B-R50-C27,SA1188-A118357B-R56-C52),SA1188-A118357B-R53-C46),SA1188-A95618B-R61-C22,SA1188-A118425B-R55-C19),SA1188-A118357B-R63-C45,SA1188-A118357B-R49-C64),(SA1188-A118357B-R59-C16,SA1188-A118357B-R52-C69),(SA1188-A118357B-R61-C55,(SA1188-A118357B-R64-C13,(SA1188-A118357B-R54-C61,SA1188-A118357B-R48-C24))),SA1188-A118357B-R51-C49,SA1188-A118357B-R54-C69,SA1188-A118357B-R59-C17,SA1188-A118357B-R58-C44,SA1188-A118357B-R56-C65),(SA1188-A118357B-R55-C49,(((SA1188-A118357B-R60-C14,SA1188-A118357B-R57-C14),SA1188-A118357B-R55-C27,SA1188-A118357B-R50-C53),(SA1188-A118357B-R62-C67,SA1188-A118357B-R56-C68,((((SA1188-A118357B-R55-C63,SA1188-A118357B-R53-C21),SA1188-A118357B-R51-C28,SA1188-A118357B-R46-C38,SA1188-A118357B-R59-C21,SA1188-A118357B-R57-C56),(SA1188-A118357B-R57-C30,SA1188-A118357B-R50-C20),SA1188-A118357B-R50-C32,SA1188-A118357B-R45-C19),SA1188-A118357B-R56-C12,SA1188-A118357B-R49-C39)),(((SA1188-A118357B-R62-C59,SA1188-A118357B-R57-C67),SA1188-A118357B-R57-C32,(SA1188-A118357B-R50-C21,(SA1188-A118357B-R56-C25,(SA1188-A118357B-R53-C28,SA1188-A118357B-R47-C17))),SA1188-A118357B-R63-C39,SA1188-A118357B-R61-C10),(SA1188-A118357B-R60-C34,SA1188-A118357B-R58-C70,SA1188-A118357B-R55-C41),(SA1188-A118357B-R61-C65,SA1188-A118357B-R60-C52,SA1188-A118357B-R53-C34),SA1188-A118357B-R51-C62,(SA1188-A118357B-R54-C70,SA1188-A118357B-R49-C44)),SA1188-A118357B-R52-C45,(SA1188-A118357B-R48-C33,SA1188-A118357B-R50-C48,SA1188-A118357B-R48-C07),SA1188-A118357B-R49-C43,SA1188-A118357B-R56-C22,SA1188-A118357B-R63-C23,SA1188-A118357B-R59-C12,SA1188-A118357B-R57-C49,SA1188-A118357B-R57-C33,SA1188-A118357B-R55-C07,SA1188-A118357B-R51-C66,SA1188-A118357B-R49-C07)),(SA1188-A118357B-R60-C11,SA1188-A118357B-R59-C64),(SA1188-A118357B-R50-C38,SA1188-A118357B-R50-C22))),(SA1188-A95618B-R63-C36,SA1188-A118425B-R56-C29),SA1188-A118425B-R60-C66,SA1188-A95618B-R58-C45,SA1188-A95618B-R47-C13,SA1188-A118425B-R52-C34,SA1188-A95618B-R52-C53,SA1188-A95618B-R52-C35,SA1188-A95618B-R51-C21,SA1188-A95618B-R50-C36,SA1188-A95618B-R50-C34,SA1188-A95618B-R48-C50,SA1188-A95618B-R47-C37),SA1188-A118425B-R55-C59,SA1188-A118425B-R55-C24),SA1188-A118425B-R46-C38,SA1188-A118425B-R58-C17,SA1188-A118425B-R49-C69,SA1188-A118425B-R48-C22,SA1188-A118425B-R46-C14)
