# Supplementary material for: A zero-agnostic model for copy number evolution in cancer
Source: PLoS Comput Biol. 2023 Nov 9;19(11):e1011590. doi: 10.1371/journal.pcbi.1011590 (PMC10662746; doi:10.1371/journal.pcbi.1011590)
Supplement: S1 Data — Twenty-eight patient copy number phylogenies (Newick) inferred by Sitka and Lazac on single-cell sequencing of human breast and ovarian tumor samples. (ZIP) [file pcbi.1011590.s002.zip › supp_data/trees/lazac/SA1055_hscn_tree.newick]

((SA1055-A95621A-R09-C60,(SA1055-A95621A-R09-C48,SA1055-A95621A-R04-C23)),((SA1055-A95621A-R13-C13,SA1055-A95621A-R14-C49,SA1055-A95621A-R13-C08,SA1055-A95621A-R12-C40,SA1055-A95621A-R11-C63,SA1055-A95621A-R11-C49,SA1055-A95621A-R11-C38,SA1055-A95621A-R10-C19,SA1055-A95621A-R09-C67,SA1055-A95621A-R09-C21,SA1055-A95621A-R08-C49,SA1055-A95621A-R08-C37,SA1055-A95621A-R08-C24,SA1055-A95621A-R08-C23,SA1055-A95621A-R08-C17,SA1055-A95621A-R07-C45,SA1055-A95621A-R07-C39,SA1055-A95621A-R07-C36,SA1055-A95621A-R07-C32,SA1055-A95621A-R06-C60,SA1055-A95621A-R06-C41,SA1055-A95621A-R04-C27,SA1055-A95621A-R04-C18,SA1055-A95621A-R04-C08,SA1055-A95621A-R08-C56,SA1055-A95621A-R13-C31,SA1055-A95621A-R12-C07,SA1055-A95621A-R12-C12,SA1055-A95621A-R11-C40,SA1055-A95621A-R10-C54,SA1055-A95621A-R10-C20,SA1055-A95621A-R07-C10,SA1055-A95621A-R11-C39,SA1055-A95621A-R13-C54,SA1055-A95621A-R11-C53,(SA1055-A95621A-R11-C22,SA1055-A95621A-R07-C48),((SA1055-A95621A-R11-C68,SA1055-A95621A-R08-C46),SA1055-A95621A-R12-C32,SA1055-A95621A-R09-C56),SA1055-A95621A-R13-C18,SA1055-A95621A-R13-C41,SA1055-A95621A-R09-C54,SA1055-A95621A-R07-C54,SA1055-A95621A-R08-C61,SA1055-A95621A-R04-C22,(SA1055-A95621A-R12-C48,SA1055-A95621A-R08-C16),SA1055-A95621A-R09-C34,((SA1055-A95621A-R10-C13,(SA1055-A95621A-R11-C10,(SA1055-A95621A-R13-C33,SA1055-A95621A-R09-C33))),SA1055-A95621A-R13-C20,SA1055-A95621A-R13-C44,SA1055-A95621A-R14-C68,SA1055-A95621A-R11-C52,SA1055-A95621A-R07-C23),(((SA1055-A95621A-R09-C30,SA1055-A95621A-R07-C57),((SA1055-A95621A-R12-C29,(SA1055-A95621A-R12-C52,SA1055-A95621A-R04-C07)),SA1055-A95621A-R14-C33,SA1055-A95621A-R14-C25,SA1055-A95621A-R13-C53)),SA1055-A95621A-R07-C28),SA1055-A95621A-R06-C55,((SA1055-A95621A-R14-C36,(SA1055-A95621A-R10-C69,SA1055-A95621A-R06-C44)),(SA1055-A95621A-R11-C12,(SA1055-A95621A-R09-C27,SA1055-A95621A-R09-C22)),(SA1055-A95621A-R11-C45,SA1055-A95621A-R04-C11),(SA1055-A95621A-R15-C10,SA1055-A95621A-R10-C58),(SA1055-A95621A-R15-C19,SA1055-A95621A-R09-C53),SA1055-A95621A-R06-C46,SA1055-A95621A-R09-C50,SA1055-A95621A-R11-C64,SA1055-A95621A-R09-C52,SA1055-A95621A-R11-C50,SA1055-A95621A-R09-C39,SA1055-A95621A-R07-C34),(SA1055-A95621A-R10-C22,(((SA1055-A95621A-R13-C32,SA1055-A95621A-R06-C54),SA1055-A95621A-R07-C27,SA1055-A95621A-R12-C54,SA1055-A95621A-R08-C13),((SA1055-A95621A-R10-C10,(SA1055-A95621A-R10-C27,(SA1055-A95621A-R14-C32,SA1055-A95621A-R09-C32))),SA1055-A95621A-R06-C35,(SA1055-A95621A-R12-C53,((SA1055-A95621A-R10-C50,(SA1055-A95621A-R06-C38,((SA1055-A95621A-R11-C58,SA1055-A95621A-R08-C39),(SA1055-A95621A-R14-C18,(SA1055-A95621A-R11-C32,SA1055-A95621A-R07-C24),SA1055-A95621A-R06-C37))),(SA1055-A95621A-R10-C15,SA1055-A95621A-R06-C48),SA1055-A95621A-R06-C51,(SA1055-A95621A-R12-C50,SA1055-A95621A-R11-C16)),SA1055-A95621A-R08-C65)),(SA1055-A95621A-R09-C29,(SA1055-A95621A-R08-C09,SA1055-A95621A-R14-C16,SA1055-A95621A-R08-C42))),(SA1055-A95621A-R09-C69,(SA1055-A95621A-R10-C32,SA1055-A95621A-R08-C50)),SA1055-A95621A-R08-C28,((SA1055-A95621A-R10-C56,SA1055-A95621A-R09-C07),(SA1055-A95621A-R12-C61,SA1055-A95621A-R14-C55,SA1055-A95621A-R14-C22)),SA1055-A95621A-R07-C30,SA1055-A95621A-R12-C70,(SA1055-A95621A-R09-C25,SA1055-A95621A-R04-C35),(SA1055-A95621A-R12-C36,SA1055-A95621A-R08-C35),SA1055-A95621A-R15-C14,(SA1055-A95621A-R10-C40,SA1055-A95621A-R07-C69,SA1055-A95621A-R06-C52),SA1055-A95621A-R12-C49,(SA1055-A95621A-R09-C66,SA1055-A95621A-R09-C41),(SA1055-A95621A-R15-C65,SA1055-A95621A-R12-C22),SA1055-A95621A-R09-C11,(SA1055-A95621A-R15-C59,SA1055-A95621A-R04-C42),SA1055-A95621A-R13-C58,SA1055-A95621A-R10-C23,SA1055-A95621A-R14-C38,SA1055-A95621A-R13-C52,SA1055-A95621A-R13-C37,SA1055-A95621A-R13-C27,SA1055-A95621A-R12-C24,SA1055-A95621A-R09-C35,SA1055-A95621A-R08-C34))),SA1055-A95621A-R15-C52,SA1055-A95621A-R07-C59,SA1055-A95621A-R09-C43,(((SA1055-A95621A-R04-C17,SA1055-A95621A-R09-C49,SA1055-A95621A-R08-C64,SA1055-A95621A-R06-C67),SA1055-A95621A-R09-C44,SA1055-A95621A-R08-C69),(SA1055-A95621A-R10-C65,SA1055-A95621A-R08-C70),SA1055-A95621A-R07-C67,SA1055-A95621A-R07-C65),(((SA1055-A95621A-R09-C64,(SA1055-A95621A-R11-C09,((SA1055-A95621A-R11-C70,(SA1055-A95621A-R13-C12,((SA1055-A95621A-R15-C35,(SA1055-A95621A-R11-C57,(((((SA1055-A95621A-R09-C51,SA1055-A95621A-R06-C58),SA1055-A95621A-R11-C17),SA1055-A95621A-R09-C10),(SA1055-A95621A-R13-C14,SA1055-A95621A-R06-C64)),SA1055-A95621A-R14-C54))),(SA1055-A95621A-R13-C26,(SA1055-A95621A-R15-C46,((SA1055-A95621A-R08-C51,((SA1055-A95621A-R04-C50,(SA1055-A95621A-R15-C45,SA1055-A95621A-R13-C50)),((SA1055-A95621A-R07-C47,(SA1055-A95621A-R07-C19,((SA1055-A95621A-R10-C07,SA1055-A95621A-R09-C58),(SA1055-A95621A-R07-C60,((((SA1055-A95621A-R14-C08,SA1055-A95621A-R09-C31),SA1055-A95621A-R07-C29),SA1055-A95621A-R12-C18),(SA1055-A95621A-R08-C63,SA1055-A95621A-R08-C43)))))),((SA1055-A95621A-R14-C66,(SA1055-A95621A-R10-C17,SA1055-A95621A-R07-C70)),((SA1055-A95621A-R13-C67,((SA1055-A95621A-R14-C65,SA1055-A95621A-R11-C26),(SA1055-A95621A-R13-C59,SA1055-A95621A-R09-C18))),(SA1055-A95621A-R13-C60,SA1055-A95621A-R06-C66)),((SA1055-A95621A-R11-C30,(SA1055-A95621A-R15-C61,SA1055-A95621A-R06-C57)),(SA1055-A95621A-R15-C44,SA1055-A95621A-R11-C35)))))),(SA1055-A95621A-R07-C51,(((((SA1055-A95621A-R06-C62,(SA1055-A95621A-R07-C40,((SA1055-A95621A-R10-C37,SA1055-A95621A-R12-C66),(((SA1055-A95621A-R14-C61,SA1055-A95621A-R14-C45),SA1055-A95621A-R13-C62,SA1055-A95621A-R11-C13),(SA1055-A95621A-R07-C31,SA1055-A95621A-R14-C34,SA1055-A95621A-R09-C65)),((SA1055-A95621A-R09-C37,SA1055-A95621A-R06-C39),SA1055-A95621A-R11-C60,((((SA1055-A95621A-R12-C30,SA1055-A95621A-R06-C59),SA1055-A95621A-R10-C66,SA1055-A95621A-R14-C58,SA1055-A95621A-R06-C30),SA1055-A95621A-R06-C69),SA1055-A95621A-R14-C29),SA1055-A95621A-R13-C49,(SA1055-A95621A-R09-C55,SA1055-A95621A-R07-C22)),(SA1055-A95621A-R15-C37,SA1055-A95621A-R06-C33),((SA1055-A95621A-R08-C38,SA1055-A95621A-R08-C21),(SA1055-A95621A-R14-C63,SA1055-A95621A-R15-C58,SA1055-A95621A-R14-C07)),(SA1055-A95621A-R13-C51,SA1055-A95621A-R13-C28),((SA1055-A95621A-R15-C24,(SA1055-A95621A-R13-C45,SA1055-A95621A-R11-C15)),SA1055-A95621A-R09-C13),(SA1055-A95621A-R14-C13,SA1055-A95621A-R08-C55)))),(SA1055-A95621A-R11-C23,SA1055-A95621A-R09-C09)),((SA1055-A95621A-R10-C45,(((((SA1055-A95621A-R15-C70,SA1055-A95621A-R08-C10),((SA1055-A95621A-R14-C70,(SA1055-A95621A-R14-C48,(SA1055-A95621A-R11-C29,(SA1055-A95621A-R07-C46,(SA1055-A95621A-R10-C52,SA1055-A95621A-R07-C14))))),(((SA1055-A95621A-R15-C64,SA1055-A95621A-R12-C15),SA1055-A95621A-R07-C08),(SA1055-A95621A-R13-C66,((SA1055-A95621A-R13-C40,(SA1055-A95621A-R11-C19,SA1055-A95621A-R06-C49)),SA1055-A95621A-R07-C49))))),(SA1055-A95621A-R11-C34,SA1055-A95621A-R04-C20)),(((SA1055-A95621A-R12-C68,SA1055-A95621A-R08-C18),(SA1055-A95621A-R12-C10,(SA1055-A95621A-R09-C61,(SA1055-A95621A-R08-C67,SA1055-A95621A-R04-C14)))),((((SA1055-A95621A-R04-C29,SA1055-A95621A-R10-C61),((SA1055-A95621A-R14-C17,SA1055-A95621A-R09-C23),((SA1055-A95621A-R08-C62,SA1055-A95621A-R13-C17),SA1055-A95621A-R08-C41))),(SA1055-A95621A-R14-C20,(SA1055-A95621A-R15-C63,(SA1055-A95621A-R13-C16,SA1055-A95621A-R12-C11)))),((((SA1055-A95621A-R15-C11,(SA1055-A95621A-R09-C28,(SA1055-A95621A-R11-C51,SA1055-A95621A-R10-C35))),SA1055-A95621A-R11-C18),SA1055-A95621A-R04-C13),(SA1055-A95621A-R15-C49,(SA1055-A95621A-R14-C60,SA1055-A95621A-R08-C08)))))),(SA1055-A95621A-R13-C48,SA1055-A95621A-R13-C38))),SA1055-A95621A-R06-C47,(((((SA1055-A95621A-R15-C13,(SA1055-A95621A-R13-C55,SA1055-A95621A-R09-C47)),(SA1055-A95621A-R08-C45,(SA1055-A95621A-R12-C69,(SA1055-A95621A-R13-C36,SA1055-A95621A-R07-C44)))),(SA1055-A95621A-R09-C24,SA1055-A95621A-R07-C68)),SA1055-A95621A-R15-C57),((((SA1055-A95621A-R15-C18,SA1055-A95621A-R06-C56),(SA1055-A95621A-R09-C08,SA1055-A95621A-R08-C22)),((SA1055-A95621A-R13-C69,SA1055-A95621A-R11-C37),SA1055-A95621A-R10-C64)),((SA1055-A95621A-R12-C31,SA1055-A95621A-R12-C17),(SA1055-A95621A-R15-C42,(SA1055-A95621A-R04-C26,((SA1055-A95621A-R07-C25,(SA1055-A95621A-R12-C45,SA1055-A95621A-R08-C32)),(SA1055-A95621A-R04-C49,(SA1055-A95621A-R08-C66,SA1055-A95621A-R06-C42)))))))))),((SA1055-A95621A-R07-C61,SA1055-A95621A-R14-C12),(((((SA1055-A95621A-R13-C46,SA1055-A95621A-R14-C53),SA1055-A95621A-R07-C15),(SA1055-A95621A-R09-C19,SA1055-A95621A-R06-C34)),((((((SA1055-A95621A-R06-C40,(SA1055-A95621A-R11-C36,SA1055-A95621A-R11-C11)),(SA1055-A95621A-R15-C31,((SA1055-A95621A-R14-C47,SA1055-A95621A-R08-C07),(SA1055-A95621A-R11-C47,(SA1055-A95621A-R13-C63,(SA1055-A95621A-R07-C58,(SA1055-A95621A-R10-C42,SA1055-A95621A-R04-C15))))))),(SA1055-A95621A-R09-C15,SA1055-A95621A-R04-C19)),(SA1055-A95621A-R14-C09,SA1055-A95621A-R07-C21)),(SA1055-A95621A-R10-C12,SA1055-A95621A-R10-C08)),(SA1055-A95621A-R11-C65,SA1055-A95621A-R09-C68))),SA1055-A95621A-R12-C67))),((SA1055-A95621A-R13-C70,(SA1055-A95621A-R07-C07,((SA1055-A95621A-R13-C47,SA1055-A95621A-R06-C63),(SA1055-A95621A-R13-C42,SA1055-A95621A-R04-C16)))),((SA1055-A95621A-R12-C16,SA1055-A95621A-R10-C49),(((SA1055-A95621A-R11-C56,(SA1055-A95621A-R13-C30,SA1055-A95621A-R07-C41)),(SA1055-A95621A-R07-C64,SA1055-A95621A-R06-C50)),SA1055-A95621A-R15-C66))))))))))),SA1055-A95621A-R13-C61))),SA1055-A95621A-R13-C23,SA1055-A95621A-R10-C38),SA1055-A95621A-R13-C39,SA1055-A95621A-R14-C14,SA1055-A95621A-R08-C47),(SA1055-A95621A-R13-C24,SA1055-A95621A-R11-C62),(SA1055-A95621A-R11-C14,SA1055-A95621A-R08-C36),SA1055-A95621A-R14-C19,SA1055-A95621A-R04-C21,SA1055-A95621A-R09-C20,SA1055-A95621A-R13-C43,SA1055-A95621A-R11-C55,SA1055-A95621A-R07-C62),SA1055-A95621A-R11-C08)
