# Supplementary material for: A zero-agnostic model for copy number evolution in cancer
Source: PLoS Comput Biol. 2023 Nov 9;19(11):e1011590. doi: 10.1371/journal.pcbi.1011590 (PMC10662746; doi:10.1371/journal.pcbi.1011590)
Supplement: S1 Data — Twenty-eight patient copy number phylogenies (Newick) inferred by Sitka and Lazac on single-cell sequencing of human breast and ovarian tumor samples. (ZIP) [file pcbi.1011590.s002.zip › supp_data/trees/lazac/SA1052_hscn_tree.newick]

((((SA1052JX1XB01535-A95650A-R11-C65,SA1052JX1XB01535-A95650A-R03-C50),SA1052JX1XB01535-A95650A-R22-C40),((((((SA1052JX1XB01535-A95650A-R20-C42,((((SA1052JX1XB01535-A95650A-R23-C15,SA1052JX1XB01535-A95650A-R17-C22),(((SA1052JX1XB01535-A95650A-R16-C50,SA1052JX1XB01535-A95650A-R11-C67),(SA1052JX1XB01535-A95650A-R11-C13,(SA1052JX1XB01535-A95650A-R19-C55,(SA1052JX1XB01535-A95650A-R23-C60,SA1052JX1XB01535-A95650A-R09-C50)))),((SA1052JX1XB01535-A95650A-R15-C08,SA1052JX1XB01535-A95650A-R11-C41),(SA1052JX1XB01535-A95650A-R22-C36,(SA1052JX1XB01535-A95650A-R14-C32,SA1052JX1XB01535-A95650A-R12-C13))),((SA1052JX1XB01535-A95650A-R13-C19,SA1052JX1XB01535-A95650A-R09-C14),(SA1052JX1XB01535-A95650A-R03-C47,(SA1052JX1XB01535-A95650A-R05-C19,(SA1052JX1XB01535-A95650A-R17-C52,SA1052JX1XB01535-A95650A-R06-C59)))))),((SA1052JX1XB01535-A95650A-R13-C41,SA1052JX1XB01535-A95650A-R07-C10),((SA1052JX1XB01535-A95650A-R13-C18,SA1052JX1XB01535-A95650A-R12-C19),(SA1052JX1XB01535-A95650A-R13-C65,SA1052JX1XB01535-A95650A-R03-C65)))),((SA1052JX1XB01535-A95650A-R07-C09,(SA1052JX1XB01535-A95650A-R15-C59,SA1052JX1XB01535-A95650A-R10-C52)),((SA1052JX1XB01535-A95650A-R19-C29,SA1052JX1XB01535-A95650A-R06-C63),(SA1052JX1XB01535-A95650A-R14-C15,SA1052JX1XB01535-A95650A-R11-C47))),(SA1052JX1XB01535-A95650A-R19-C34,SA1052JX1XB01535-A95650A-R17-C58))),((SA1052JX1XB01535-A95650A-R19-C67,SA1052JX1XB01535-A95650A-R19-C45),(SA1052JX1XB01535-A95650A-R15-C12,((SA1052JX1XB01535-A95650A-R15-C07,SA1052JX1XB01535-A95650A-R22-C52),(SA1052JX1XB01535-A95650A-R11-C45,SA1052JX1XB01535-A95650A-R04-C09))))),(SA1052JX1XB01535-A95650A-R20-C29,SA1052JX1XB01535-A95650A-R17-C53)),(((SA1052JX1XB01535-A95650A-R23-C34,SA1052JX1XB01535-A95650A-R21-C65),((SA1052JX1XB01535-A95650A-R09-C54,SA1052JX1XB01535-A95650A-R05-C49),((SA1052JX1XB01535-A95650A-R18-C26,SA1052JX1XB01535-A95650A-R12-C62),SA1052JX1XB01535-A95650A-R22-C21))),((((SA1052JX1XB01535-A95650A-R22-C29,(SA1052JX1XB01535-A95650A-R10-C19,(SA1052JX1XB01535-A95650A-R17-C18,SA1052JX1XB01535-A95650A-R17-C13))),(((SA1052JX1XB01535-A95650A-R06-C09,SA1052JX1XB01535-A95650A-R05-C22),((((((SA1052DX1XB01519-A96200B-R37-C67,((SA1052BX1XB01516-A96207B-R63-C54,((SA1052BX1XB01516-A96207B-R60-C51,((SA1052BX1XB01516-A96207B-R45-C49,SA1052BX1XB01516-A96207B-R39-C34),(((SA1052BX1XB01516-A96207B-R64-C42,SA1052BX1XB01516-A96207B-R51-C59),((SA1052BX1XB01516-A96207B-R63-C19,SA1052BX1XB01516-A96207B-R36-C28),SA1052BX1XB01516-A96207B-R50-C56)),(SA1052BX1XB01516-A96207B-R37-C48,SA1052BX1XB01516-A96207B-R45-C40)))),SA1052BX1XB01516-A96207B-R50-C62)),(SA1052DX1XB01519-A98243B-R50-C69,SA1052DX1XB01519-A96200B-R63-C12))),(((((SA1052DX1XB01519-A96200B-R41-C20,(SA1052DX1XB01519-A98243B-R58-C67,(SA1052DX1XB01519-A98243B-R69-C64,SA1052DX1XB01519-A96200B-R51-C42))),((SA1052DX1XB01519-A98243B-R63-C44,SA1052DX1XB01519-A96200B-R64-C22),(((((SA1052DX1XB01519-A96200B-R39-C09,SA1052DX1XB01519-A96200B-R63-C58),SA1052DX1XB01519-A96200B-R39-C08),(SA1052DX1XB01519-A96200B-R66-C37,SA1052DX1XB01519-A96200B-R60-C09)),(SA1052DX1XB01519-A96200B-R62-C43,SA1052DX1XB01519-A96200B-R38-C37)),(((SA1052DX1XB01519-A98243B-R51-C60,SA1052DX1XB01519-A96200B-R38-C34),(((SA1052DX1XB01519-A98243B-R65-C48,SA1052DX1XB01519-A96200B-R61-C14),(SA1052DX1XB01519-A98243B-R64-C22,(((SA1052DX1XB01519-A96200B-R65-C61,SA1052DX1XB01519-A96200B-R66-C62),SA1052DX1XB01519-A96200B-R60-C55),(((SA1052DX1XB01519-A96200B-R62-C07,SA1052DX1XB01519-A96200B-R61-C43),(SA1052DX1XB01519-A96200B-R38-C08,SA1052DX1XB01519-A96200B-R66-C19)),(SA1052DX1XB01519-A96200B-R64-C46,(SA1052DX1XB01519-A96200B-R51-C66,(SA1052DX1XB01519-A98243B-R69-C60,SA1052DX1XB01519-A98243B-R52-C65))))))),(((SA1052DX1XB01519-A98243B-R52-C07,SA1052DX1XB01519-A96200B-R62-C36),(((((SA1052DX1XB01519-A98243B-R52-C20,SA1052DX1XB01519-A98243B-R53-C29),SA1052DX1XB01519-A98243B-R52-C12),(((((SA1052DX1XB01519-A96200B-R39-C55,(SA1052DX1XB01519-A96200B-R64-C51,SA1052DX1XB01519-A96200B-R40-C14)),(SA1052DX1XB01519-A98243B-R57-C52,SA1052DX1XB01519-A96200B-R61-C44)),(((SA1052DX1XB01519-A96200B-R64-C27,SA1052DX1XB01519-A96200B-R42-C20),SA1052DX1XB01519-A96200B-R63-C36),(SA1052DX1XB01519-A96200B-R62-C19,SA1052DX1XB01519-A96200B-R51-C31))),(((SA1052DX1XB01519-A98243B-R61-C13,SA1052DX1XB01519-A98243B-R55-C64),((SA1052DX1XB01519-A98243B-R54-C08,SA1052DX1XB01519-A96200B-R62-C12),(SA1052DX1XB01519-A98243B-R51-C65,(SA1052DX1XB01519-A98243B-R52-C09,SA1052DX1XB01519-A96200B-R62-C20)))),(((((SA1052DX1XB01519-A98243B-R50-C12,(SA1052DX1XB01519-A98243B-R63-C64,(SA1052DX1XB01519-A98243B-R56-C48,SA1052DX1XB01519-A96200B-R63-C10))),SA1052DX1XB01519-A96200B-R48-C55),((SA1052DX1XB01519-A98243B-R53-C38,SA1052DX1XB01519-A96200B-R67-C30),(SA1052DX1XB01519-A96200B-R64-C17,(SA1052DX1XB01519-A96200B-R65-C07,SA1052DX1XB01519-A96200B-R60-C46)))),((SA1052DX1XB01519-A96200B-R65-C66,SA1052DX1XB01519-A96200B-R39-C12),(SA1052DX1XB01519-A96200B-R42-C47,SA1052DX1XB01519-A96200B-R39-C69))),((SA1052DX1XB01519-A96200B-R63-C42,SA1052DX1XB01519-A96200B-R40-C09),((SA1052DX1XB01519-A96200B-R63-C45,SA1052DX1XB01519-A96200B-R43-C15),(SA1052DX1XB01519-A98243B-R64-C43,SA1052DX1XB01519-A96200B-R60-C68)))))),((SA1052DX1XB01519-A96200B-R65-C20,SA1052DX1XB01519-A96200B-R62-C15),(SA1052DX1XB01519-A98243B-R61-C64,SA1052DX1XB01519-A96200B-R38-C65)))),(SA1052DX1XB01519-A96200B-R60-C13,(SA1052DX1XB01519-A98243B-R57-C63,SA1052DX1XB01519-A96200B-R65-C09))),(((SA1052DX1XB01519-A98243B-R65-C43,SA1052DX1XB01519-A98243B-R57-C40),(SA1052DX1XB01519-A98243B-R59-C20,SA1052DX1XB01519-A98243B-R57-C64)),(SA1052DX1XB01519-A96200B-R61-C53,(SA1052DX1XB01519-A96200B-R66-C61,(SA1052DX1XB01519-A98243B-R63-C36,SA1052DX1XB01519-A96200B-R39-C66)))))),(SA1052DX1XB01519-A98243B-R50-C45,((SA1052DX1XB01519-A98243B-R58-C65,SA1052DX1XB01519-A98243B-R52-C48),SA1052DX1XB01519-A98243B-R59-C14))))),(SA1052DX1XB01519-A98243B-R56-C14,SA1052DX1XB01519-A96200B-R61-C47))))),SA1052DX1XB01519-A96200B-R48-C45),(((SA1052DX1XB01519-A96200B-R60-C15,SA1052DX1XB01519-A96200B-R62-C31),(SA1052DX1XB01519-A96200B-R60-C29,SA1052DX1XB01519-A96200B-R42-C38)),((SA1052DX1XB01519-A98243B-R54-C31,SA1052DX1XB01519-A96200B-R62-C59),(SA1052DX1XB01519-A98243B-R50-C20,SA1052DX1XB01519-A96200B-R60-C44)))),(((((SA1052DX1XB01519-A96200B-R62-C16,SA1052DX1XB01519-A96200B-R50-C42),(SA1052DX1XB01519-A96200B-R41-C53,SA1052DX1XB01519-A96200B-R39-C51)),((SA1052DX1XB01519-A96200B-R65-C15,SA1052DX1XB01519-A96200B-R62-C51),((SA1052DX1XB01519-A96200B-R60-C69,(SA1052DX1XB01519-A96200B-R64-C14,SA1052DX1XB01519-A96200B-R37-C61)),(SA1052DX1XB01519-A96200B-R61-C61,SA1052DX1XB01519-A96200B-R61-C35)))),((SA1052DX1XB01519-A98243B-R65-C69,SA1052DX1XB01519-A96200B-R63-C59),((SA1052DX1XB01519-A96200B-R38-C15,SA1052DX1XB01519-A98243B-R56-C65),SA1052DX1XB01519-A96200B-R38-C67))),(SA1052DX1XB01519-A96200B-R38-C61,SA1052DX1XB01519-A96200B-R37-C37)))),(SA1052DX1XB01519-A96200B-R51-C39,(SA1052DX1XB01519-A98243B-R59-C09,SA1052DX1XB01519-A96200B-R61-C66))),((SA1052DX1XB01519-A96200B-R61-C25,SA1052BX1XB01516-A96207B-R54-C55),(SA1052BX1XB01516-A96207B-R66-C23,(((SA1052BX1XB01516-A96207B-R45-C08,SA1052BX1XB01516-A96207B-R37-C53),(SA1052BX1XB01516-A96207B-R63-C52,(((SA1052BX1XB01516-A96207B-R58-C70,SA1052BX1XB01516-A96207B-R57-C68),(SA1052BX1XB01516-A96207B-R67-C63,SA1052BX1XB01516-A96207B-R57-C33)),((SA1052BX1XB01516-A96207B-R67-C53,SA1052BX1XB01516-A96207B-R49-C23),(((SA1052BX1XB01516-A96207B-R46-C18,SA1052BX1XB01516-A96207B-R38-C68),(((SA1052BX1XB01516-A96207B-R45-C67,SA1052BX1XB01516-A96207B-R35-C40),(SA1052BX1XB01516-A96207B-R42-C38,SA1052BX1XB01516-A96207B-R37-C26)),(SA1052BX1XB01516-A96207B-R45-C38,(((SA1052BX1XB01516-A96207B-R38-C66,SA1052BX1XB01516-A96207B-R39-C14),(SA1052BX1XB01516-A96207B-R60-C40,SA1052BX1XB01516-A96207B-R38-C29)),((SA1052BX1XB01516-A96207B-R45-C26,SA1052BX1XB01516-A96207B-R40-C68),(((SA1052BX1XB01516-A96207B-R40-C43,(SA1052BX1XB01516-A96207B-R63-C30,SA1052BX1XB01516-A96207B-R36-C54)),((((SA1052BX1XB01516-A96207B-R47-C61,SA1052BX1XB01516-A96207B-R35-C66),(SA1052BX1XB01516-A96207B-R35-C56,(SA1052BX1XB01516-A96207B-R40-C63,SA1052BX1XB01516-A96207B-R39-C47))),(SA1052BX1XB01516-A96207B-R61-C16,(SA1052BX1XB01516-A96207B-R45-C47,SA1052BX1XB01516-A96207B-R37-C34))),(SA1052BX1XB01516-A96207B-R57-C32,SA1052BX1XB01516-A96207B-R40-C67))),(SA1052BX1XB01516-A96207B-R39-C56,((SA1052BX1XB01516-A96207B-R45-C61,(SA1052BX1XB01516-A96207B-R61-C26,SA1052BX1XB01516-A96207B-R55-C64)),(SA1052BX1XB01516-A96207B-R36-C32,SA1052BX1XB01516-A96207B-R63-C60))))))))),(SA1052BX1XB01516-A96207B-R62-C59,(((SA1052BX1XB01516-A96207B-R56-C31,SA1052BX1XB01516-A96207B-R45-C09),(SA1052BX1XB01516-A96207B-R43-C57,SA1052BX1XB01516-A96207B-R42-C49)),(((((SA1052BX1XB01516-A96207B-R39-C67,(SA1052BX1XB01516-A96207B-R60-C23,(SA1052BX1XB01516-A96207B-R58-C40,SA1052BX1XB01516-A96207B-R39-C46))),((SA1052BX1XB01516-A96207B-R38-C52,SA1052BX1XB01516-A96207B-R38-C51),SA1052BX1XB01516-A96207B-R61-C40)),SA1052BX1XB01516-A96207B-R36-C30),((((SA1052BX1XB01516-A96207B-R37-C52,SA1052BX1XB01516-A96207B-R36-C27),SA1052BX1XB01516-A96207B-R40-C59),(SA1052BX1XB01516-A96207B-R62-C31,SA1052BX1XB01516-A96207B-R50-C54)),(SA1052BX1XB01516-A96207B-R61-C48,SA1052BX1XB01516-A96207B-R40-C58))),(((SA1052BX1XB01516-A96207B-R63-C36,SA1052BX1XB01516-A96207B-R63-C63),(SA1052BX1XB01516-A96207B-R57-C41,SA1052BX1XB01516-A96207B-R35-C58)),((((SA1052BX1XB01516-A96207B-R57-C70,SA1052BX1XB01516-A96207B-R36-C22),(((SA1052BX1XB01516-A96207B-R57-C29,SA1052BX1XB01516-A96207B-R62-C48),((SA1052BX1XB01516-A96207B-R44-C37,SA1052BX1XB01516-A96207B-R60-C69),SA1052BX1XB01516-A96207B-R38-C09)),SA1052BX1XB01516-A96207B-R43-C11)),((((SA1052BX1XB01516-A96207B-R38-C27,((SA1052BX1XB01516-A96207B-R40-C50,SA1052BX1XB01516-A96207B-R39-C37),(SA1052BX1XB01516-A96207B-R38-C70,SA1052BX1XB01516-A96207B-R35-C69))),SA1052BX1XB01516-A96207B-R37-C24),(((((((SA1052BX1XB01516-A96207B-R64-C25,SA1052BX1XB01516-A96207B-R38-C45),(SA1052BX1XB01516-A96207B-R38-C56,(SA1052BX1XB01516-A96207B-R44-C34,SA1052BX1XB01516-A96207B-R42-C22))),((SA1052BX1XB01516-A96207B-R47-C28,SA1052BX1XB01516-A96207B-R58-C54),(((SA1052BX1XB01516-A96207B-R64-C43,((SA1052BX1XB01516-A96207B-R39-C20,SA1052BX1XB01516-A96207B-R45-C55),SA1052BX1XB01516-A96207B-R38-C32)),((((SA1052BX1XB01516-A96207B-R37-C41,SA1052BX1XB01516-A96207B-R36-C09),(SA1052BX1XB01516-A96207B-R58-C13,SA1052BX1XB01516-A96207B-R37-C15)),(SA1052BX1XB01516-A96207B-R54-C67,SA1052BX1XB01516-A96207B-R54-C29)),SA1052BX1XB01516-A96207B-R62-C15)),SA1052BX1XB01516-A96207B-R43-C48))),(((SA1052BX1XB01516-A96207B-R38-C46,SA1052BX1XB01516-A96207B-R36-C66),(SA1052BX1XB01516-A96207B-R45-C63,(SA1052BX1XB01516-A96207B-R59-C55,SA1052BX1XB01516-A96207B-R36-C57))),SA1052BX1XB01516-A96207B-R40-C54)),((((SA1052BX1XB01516-A96207B-R43-C26,SA1052BX1XB01516-A96207B-R36-C31),SA1052BX1XB01516-A96207B-R35-C37),(SA1052BX1XB01516-A96207B-R38-C23,SA1052BX1XB01516-A96207B-R36-C62)),SA1052BX1XB01516-A96207B-R45-C52)),((SA1052BX1XB01516-A96207B-R37-C58,(SA1052BX1XB01516-A96207B-R35-C70,((SA1052BX1XB01516-A96207B-R61-C18,SA1052BX1XB01516-A96207B-R37-C63),(SA1052BX1XB01516-A96207B-R35-C61,(SA1052BX1XB01516-A96207B-R59-C62,(SA1052BX1XB01516-A96207B-R58-C55,SA1052BX1XB01516-A96207B-R37-C42)))))),((SA1052BX1XB01516-A96207B-R36-C60,((((SA1052BX1XB01516-A96207B-R40-C56,SA1052BX1XB01516-A96207B-R38-C57),SA1052BX1XB01516-A96207B-R59-C56),SA1052BX1XB01516-A96207B-R36-C44),((SA1052BX1XB01516-A96207B-R39-C38,SA1052BX1XB01516-A96207B-R38-C31),(SA1052BX1XB01516-A96207B-R38-C43,(SA1052BX1XB01516-A96207B-R49-C42,SA1052BX1XB01516-A96207B-R35-C32))))),(SA1052BX1XB01516-A96207B-R40-C35,(SA1052BX1XB01516-A96207B-R51-C07,SA1052BX1XB01516-A96207B-R42-C13))))),(((SA1052BX1XB01516-A96207B-R62-C10,SA1052BX1XB01516-A96207B-R45-C18),SA1052BX1XB01516-A96207B-R46-C38),(SA1052BX1XB01516-A96207B-R36-C23,(SA1052BX1XB01516-A96207B-R63-C61,SA1052BX1XB01516-A96207B-R62-C29))))),((SA1052BX1XB01516-A96207B-R50-C41,SA1052BX1XB01516-A96207B-R42-C16),((SA1052BX1XB01516-A96207B-R61-C66,SA1052BX1XB01516-A96207B-R36-C12),(SA1052BX1XB01516-A96207B-R44-C36,SA1052BX1XB01516-A96207B-R39-C45))))),((SA1052BX1XB01516-A96207B-R43-C55,SA1052BX1XB01516-A96207B-R36-C45),((((SA1052BX1XB01516-A96207B-R36-C14,SA1052BX1XB01516-A96207B-R60-C15),SA1052BX1XB01516-A96207B-R65-C61),((SA1052BX1XB01516-A96207B-R58-C59,SA1052BX1XB01516-A96207B-R54-C60),SA1052BX1XB01516-A96207B-R60-C26)),(SA1052BX1XB01516-A96207B-R40-C66,SA1052BX1XB01516-A96207B-R35-C57))))))))))))),(SA1052BX1XB01516-A96207B-R37-C61,SA1052BX1XB01516-A96207B-R36-C67))))),SA1052DX1XB01519-A96200B-R39-C35),(SA1052JX1XB01535-A95650A-R22-C57,(((SA1052JX1XB01535-A95650A-R24-C38,SA1052JX1XB01535-A95650A-R20-C08),SA1052JX1XB01535-A95650A-R16-C11),(((((SA1052JX1XB01535-A95650A-R06-C24,SA1052JX1XB01535-A95650A-R03-C60),(SA1052JX1XB01535-A95650A-R15-C20,((SA1052JX1XB01535-A95650A-R09-C58,SA1052JX1XB01535-A95650A-R06-C23),(SA1052JX1XB01535-A95650A-R18-C63,SA1052JX1XB01535-A95650A-R14-C37)))),(((((SA1052JX1XB01535-A95650A-R21-C22,(SA1052JX1XB01535-A95650A-R12-C28,SA1052JX1XB01535-A95650A-R04-C13)),((SA1052JX1XB01535-A95650A-R18-C61,SA1052JX1XB01535-A95650A-R18-C70),SA1052JX1XB01535-A95650A-R22-C20)),SA1052JX1XB01535-A95650A-R12-C44),(((SA1052JX1XB01535-A95650A-R20-C63,SA1052JX1XB01535-A95650A-R06-C28),(SA1052JX1XB01535-A95650A-R08-C50,((SA1052JX1XB01535-A95650A-R20-C67,(SA1052JX1XB01535-A95650A-R19-C66,SA1052JX1XB01535-A95650A-R23-C23)),SA1052JX1XB01535-A95650A-R14-C39))),((((SA1052JX1XB01535-A95650A-R21-C56,SA1052JX1XB01535-A95650A-R08-C16),(SA1052JX1XB01535-A95650A-R20-C27,SA1052JX1XB01535-A95650A-R14-C54)),(((SA1052JX1XB01535-A95650A-R20-C49,SA1052JX1XB01535-A95650A-R18-C33),(SA1052JX1XB01535-A95650A-R18-C55,SA1052JX1XB01535-A95650A-R04-C47)),(SA1052JX1XB01535-A95650A-R17-C60,SA1052JX1XB01535-A95650A-R08-C46))),((SA1052JX1XB01535-A95650A-R21-C07,SA1052JX1XB01535-A95650A-R17-C49),SA1052JX1XB01535-A95650A-R09-C27)))),(((SA1052JX1XB01535-A95650A-R11-C35,SA1052JX1XB01535-A95650A-R13-C49),(SA1052JX1XB01535-A95650A-R21-C48,SA1052JX1XB01535-A95650A-R09-C49)),((((SA1052JX1XB01535-A95650A-R14-C11,((((SA1052JX1XB01535-A95650A-R14-C56,(SA1052JX1XB01535-A95650A-R23-C18,((SA1052JX1XB01535-A95650A-R12-C64,SA1052JX1XB01535-A95650A-R14-C64),((SA1052JX1XB01535-A95650A-R03-C17,SA1052JX1XB01535-A95650A-R20-C17),SA1052JX1XB01535-A95650A-R08-C30)))),((SA1052JX1XB01535-A95650A-R18-C56,SA1052JX1XB01535-A95650A-R05-C16),(SA1052JX1XB01535-A95650A-R21-C60,SA1052JX1XB01535-A95650A-R10-C42))),((((SA1052JX1XB01535-A95650A-R21-C28,SA1052JX1XB01535-A95650A-R09-C17),SA1052JX1XB01535-A95650A-R06-C37),(SA1052JX1XB01535-A95650A-R03-C69,SA1052JX1XB01535-A95650A-R20-C45)),(SA1052JX1XB01535-A95650A-R24-C16,SA1052JX1XB01535-A95650A-R15-C55))),(SA1052JX1XB01535-A95650A-R10-C15,SA1052JX1XB01535-A95650A-R09-C42))),(((SA1052JX1XB01535-A95650A-R19-C14,SA1052JX1XB01535-A95650A-R04-C23),SA1052JX1XB01535-A95650A-R05-C44),SA1052JX1XB01535-A95650A-R20-C70)),(SA1052JX1XB01535-A95650A-R09-C61,SA1052JX1XB01535-A95650A-R05-C34)),SA1052JX1XB01535-A95650A-R21-C66)))),(((SA1052JX1XB01535-A95650A-R22-C33,(SA1052JX1XB01535-A95650A-R14-C67,(SA1052JX1XB01535-A95650A-R18-C53,SA1052JX1XB01535-A95650A-R10-C45))),SA1052JX1XB01535-A95650A-R21-C58),((((SA1052JX1XB01535-A95650A-R04-C48,(SA1052JX1XB01535-A95650A-R14-C10,SA1052JX1XB01535-A95650A-R16-C08)),SA1052JX1XB01535-A95650A-R19-C31),(SA1052JX1XB01535-A95650A-R20-C13,SA1052JX1XB01535-A95650A-R14-C25)),((SA1052JX1XB01535-A95650A-R18-C23,SA1052JX1XB01535-A95650A-R04-C64),((SA1052JX1XB01535-A95650A-R11-C33,SA1052JX1XB01535-A95650A-R10-C09),(SA1052JX1XB01535-A95650A-R13-C42,(SA1052JX1XB01535-A95650A-R25-C08,((SA1052JX1XB01535-A95650A-R04-C16,SA1052JX1XB01535-A95650A-R20-C48),SA1052JX1XB01535-A95650A-R16-C55)))))))),(SA1052JX1XB01535-A95650A-R25-C28,SA1052JX1XB01535-A95650A-R08-C34)))))),(SA1052JX1XB01535-A95650A-R20-C37,SA1052JX1XB01535-A95650A-R23-C67))),(SA1052JX1XB01535-A95650A-R19-C24,(((SA1052JX1XB01535-A95650A-R20-C41,SA1052JX1XB01535-A95650A-R17-C57),(((SA1052JX1XB01535-A95650A-R15-C10,(SA1052JX1XB01535-A95650A-R24-C09,(SA1052JX1XB01535-A95650A-R22-C16,SA1052JX1XB01535-A95650A-R11-C12))),SA1052JX1XB01535-A95650A-R17-C14),((((SA1052JX1XB01535-A95650A-R12-C61,((SA1052JX1XB01535-A95650A-R04-C38,SA1052JX1XB01535-A95650A-R04-C24),(SA1052JX1XB01535-A95650A-R11-C51,SA1052JX1XB01535-A95650A-R04-C14))),((SA1052JX1XB01535-A95650A-R25-C41,SA1052JX1XB01535-A95650A-R19-C61),SA1052JX1XB01535-A95650A-R20-C10)),SA1052JX1XB01535-A95650A-R22-C31),((SA1052JX1XB01535-A95650A-R13-C31,(SA1052JX1XB01535-A95650A-R13-C14,((SA1052JX1XB01535-A95650A-R18-C41,SA1052JX1XB01535-A95650A-R18-C32),((SA1052JX1XB01535-A95650A-R12-C12,SA1052JX1XB01535-A95650A-R09-C16),(SA1052JX1XB01535-A95650A-R23-C42,SA1052JX1XB01535-A95650A-R07-C31))))),((SA1052JX1XB01535-A95650A-R09-C28,(SA1052JX1XB01535-A95650A-R19-C59,SA1052JX1XB01535-A95650A-R13-C33)),SA1052JX1XB01535-A95650A-R15-C62))))),(SA1052JX1XB01535-A95650A-R19-C49,(SA1052JX1XB01535-A95650A-R15-C37,SA1052JX1XB01535-A95650A-R14-C50))))),((SA1052JX1XB01535-A95650A-R08-C40,SA1052JX1XB01535-A95650A-R05-C63),(SA1052JX1XB01535-A95650A-R24-C42,SA1052JX1XB01535-A95650A-R11-C37))))),(SA1052JX1XB01535-A95650A-R17-C21,((SA1052JX1XB01535-A95650A-R23-C29,SA1052JX1XB01535-A95650A-R22-C68),((SA1052JX1XB01535-A95650A-R12-C66,(SA1052JX1XB01535-A95650A-R11-C57,(((SA1052JX1XB01535-A95650A-R04-C62,((((SA1052JX1XB01535-A95650A-R20-C61,SA1052JX1XB01535-A95650A-R15-C44),(SA1052JX1XB01535-A95650A-R16-C37,(SA1052JX1XB01535-A95650A-R24-C30,SA1052JX1XB01535-A95650A-R23-C63))),(SA1052JX1XB01535-A95650A-R16-C54,SA1052JX1XB01535-A95650A-R09-C22)),SA1052JX1XB01535-A95650A-R03-C09)),SA1052JX1XB01535-A95650A-R19-C68),(SA1052JX1XB01535-A95650A-R13-C70,SA1052JX1XB01535-A95650A-R06-C45)))),SA1052JX1XB01535-A95650A-R10-C49)))),(SA1052JX1XB01535-A95650A-R03-C62,(SA1052JX1XB01535-A95650A-R05-C66,(SA1052JX1XB01535-A95650A-R08-C53,SA1052JX1XB01535-A95650A-R06-C65))),((SA1052JX1XB01535-A95650A-R19-C32,SA1052JX1XB01535-A95650A-R15-C18),(((SA1052JX1XB01535-A95650A-R09-C24,SA1052JX1XB01535-A95650A-R07-C40),(SA1052JX1XB01535-A95650A-R11-C38,SA1052JX1XB01535-A95650A-R08-C41)),(SA1052JX1XB01535-A95650A-R23-C37,(SA1052JX1XB01535-A95650A-R16-C47,SA1052JX1XB01535-A95650A-R08-C11)))))),(((((SA1052JX1XB01535-A95650A-R22-C65,SA1052JX1XB01535-A95650A-R22-C54),(SA1052JX1XB01535-A95650A-R09-C46,SA1052JX1XB01535-A95650A-R09-C07)),((SA1052JX1XB01535-A95650A-R16-C22,SA1052JX1XB01535-A95650A-R12-C08),(((((SA1052JX1XB01535-A95650A-R19-C37,(SA1052JX1XB01535-A95650A-R10-C47,SA1052JX1XB01535-A95650A-R03-C32)),(SA1052JX1XB01535-A95650A-R16-C70,SA1052JX1XB01535-A95650A-R07-C07)),(SA1052JX1XB01535-A95650A-R14-C21,SA1052JX1XB01535-A95650A-R24-C18),SA1052JX1XB01535-A95650A-R14-C30),SA1052JX1XB01535-A95650A-R05-C56),SA1052JX1XB01535-A95650A-R04-C30))),((SA1052JX1XB01535-A95650A-R24-C64,SA1052JX1XB01535-A95650A-R20-C50),(SA1052JX1XB01535-A95650A-R18-C18,((((SA1052JX1XB01535-A95650A-R08-C28,SA1052JX1XB01535-A95650A-R07-C28),SA1052JX1XB01535-A95650A-R06-C38),(SA1052JX1XB01535-A95650A-R19-C42,(SA1052JX1XB01535-A95650A-R15-C11,((SA1052JX1XB01535-A95650A-R23-C10,((SA1052JX1XB01535-A95650A-R16-C19,SA1052JX1XB01535-A95650A-R03-C33),SA1052JX1XB01535-A95650A-R25-C38)),(SA1052JX1XB01535-A95650A-R19-C26,SA1052JX1XB01535-A95650A-R09-C13))))),SA1052JX1XB01535-A95650A-R10-C67)))),((SA1052JX1XB01535-A95650A-R21-C51,SA1052JX1XB01535-A95650A-R16-C67),((SA1052JX1XB01535-A95650A-R03-C48,SA1052JX1XB01535-A95650A-R18-C30),(SA1052JX1XB01535-A95650A-R16-C59,SA1052JX1XB01535-A95650A-R10-C28)))),(SA1052JX1XB01535-A95650A-R24-C49,SA1052JX1XB01535-A95650A-R04-C69))
