# Supplementary material for: A zero-agnostic model for copy number evolution in cancer
Source: PLoS Comput Biol. 2023 Nov 9;19(11):e1011590. doi: 10.1371/journal.pcbi.1011590 (PMC10662746; doi:10.1371/journal.pcbi.1011590)
Supplement: S1 Data — Twenty-eight patient copy number phylogenies (Newick) inferred by Sitka and Lazac on single-cell sequencing of human breast and ovarian tumor samples. (ZIP) [file pcbi.1011590.s002.zip › supp_data/trees/lazac/SA1096_hscn_tree.newick]

(((((((((((((((SA1096AX1XB02034-A95717A-R15-C46,SA1096AX1XB02034-A95717A-R05-C70),((SA1096AX1XB02034-A95717A-R21-C35,SA1096AX1XB02034-A95717A-R12-C63),(SA1096AX1XB02034-A95717A-R24-C48,SA1096AX1XB02034-A95717A-R11-C54))),((((((SA1096AX1XB02034-A95717A-R25-C34,SA1096AX1XB02034-A95717A-R04-C59),((SA1096AX1XB02034-A95717A-R29-C61,(SA1096CX1XB02039-A118790A-R12-C08,SA1096AX1XB02034-A95717A-R31-C11)),(SA1096AX1XB02034-A95717A-R07-C64,(SA1096AX1XB02034-A95717A-R24-C60,SA1096AX1XB02034-A95717A-R11-C59)))),((SA1096AX1XB02034-A95717A-R29-C57,(SA1096AX1XB02034-A95717A-R24-C64,SA1096AX1XB02034-A95717A-R22-C69)),(SA1096CX1XB02039-A118808B-R56-C11,(SA1096CX1XB02039-A118808B-R64-C20,SA1096AX1XB02034-A95717A-R29-C16)))),(SA1096AX1XB02034-A95717A-R31-C54,(SA1096AX1XB02034-A95717A-R22-C48,SA1096AX1XB02034-A95717A-R14-C62))),(((((SA1096AX1XB02034-A95717A-R18-C59,SA1096AX1XB02034-A95717A-R04-C42),(((SA1096AX1XB02034-A95717A-R25-C07,SA1096AX1XB02034-A95717A-R15-C57),(SA1096AX1XB02034-A95717A-R16-C66,SA1096AX1XB02034-A95717A-R15-C48)),SA1096AX1XB02034-A95717A-R22-C45)),((SA1096AX1XB02034-A95717A-R28-C21,(SA1096AX1XB02034-A95717A-R25-C17,SA1096AX1XB02034-A95717A-R21-C51)),(SA1096AX1XB02034-A95717A-R26-C20,SA1096AX1XB02034-A95717A-R25-C19))),SA1096AX1XB02034-A95717A-R20-C51),((SA1096AX1XB02034-A95717A-R25-C28,(SA1096AX1XB02034-A95717A-R16-C47,SA1096AX1XB02034-A95717A-R11-C55)),(((SA1096AX1XB02034-A95717A-R13-C47,(SA1096AX1XB02034-A95717A-R30-C60,SA1096AX1XB02034-A95717A-R26-C36)),(((SA1096AX1XB02034-A95717A-R32-C38,SA1096AX1XB02034-A95717A-R28-C31),(SA1096AX1XB02034-A95717A-R23-C32,SA1096AX1XB02034-A95717A-R16-C50)),SA1096AX1XB02034-A95717A-R20-C42)),(SA1096AX1XB02034-A95717A-R18-C56,SA1096AX1XB02034-A95717A-R14-C70))))),(((SA1096AX1XB02034-A95717A-R21-C43,SA1096AX1XB02034-A95717A-R06-C44),(SA1096AX1XB02034-A95717A-R23-C58,SA1096AX1XB02034-A95717A-R20-C52)),(((SA1096AX1XB02034-A95717A-R21-C26,(SA1096CX1XB02039-A118790A-R10-C26,(SA1096AX1XB02034-A95717A-R23-C14,SA1096AX1XB02034-A95717A-R14-C50))),SA1096CX1XB02039-A118790A-R31-C63),(((SA1096AX1XB02034-A95717A-R28-C59,(SA1096AX1XB02034-A95717A-R19-C57,SA1096AX1XB02034-A95717A-R13-C56)),((SA1096AX1XB02034-A95717A-R29-C59,SA1096AX1XB02034-A95717A-R27-C69),(SA1096AX1XB02034-A95717A-R27-C68,SA1096AX1XB02034-A95717A-R22-C59))),((SA1096AX1XB02034-A95717A-R32-C30,SA1096AX1XB02034-A95717A-R18-C35),(SA1096AX1XB02034-A95717A-R26-C67,SA1096AX1XB02034-A95717A-R21-C61))))))),((((SA1096AX1XB02034-A95717A-R30-C16,SA1096AX1XB02034-A95717A-R29-C09),((SA1096AX1XB02034-A95717A-R11-C47,SA1096AX1XB02034-A95717A-R04-C63),SA1096AX1XB02034-A95717A-R30-C08)),((((SA1096AX1XB02034-A95717A-R11-C69,SA1096AX1XB02034-A95717A-R08-C58),(SA1096AX1XB02034-A95717A-R24-C25,SA1096AX1XB02034-A95717A-R16-C40)),(SA1096AX1XB02034-A95717A-R23-C56,SA1096AX1XB02034-A95717A-R17-C34)),(SA1096AX1XB02034-A95717A-R27-C17,(SA1096AX1XB02034-A95717A-R25-C26,SA1096AX1XB02034-A95717A-R11-C67)))),((((((((SA1096CX1XB02039-A118790A-R03-C53,SA1096CX1XB02039-A118790A-R03-C43),(SA1096CX1XB02039-A118808B-R63-C64,SA1096AX1XB02034-A95717A-R23-C37)),(SA1096CX1XB02039-A118790A-R03-C08,SA1096AX1XB02034-A95717A-R32-C41)),((((SA1096AX1XB02034-A95717A-R24-C16,SA1096AX1XB02034-A95717A-R09-C66),((SA1096AX1XB02034-A95717A-R26-C17,SA1096AX1XB02034-A95717A-R31-C08),SA1096AX1XB02034-A95717A-R26-C26)),(SA1096AX1XB02034-A95717A-R18-C31,SA1096AX1XB02034-A95717A-R16-C42)),(SA1096AX1XB02034-A95717A-R15-C51,SA1096AX1XB02034-A95717A-R12-C49))),((SA1096CX1XB02039-A118790A-R33-C23,(SA1096AX1XB02034-A95717A-R32-C09,SA1096AX1XB02034-A95717A-R23-C42)),SA1096AX1XB02034-A95717A-R05-C64)),((((SA1096AX1XB02034-A95717A-R28-C08,SA1096AX1XB02034-A95717A-R19-C70),(SA1096AX1XB02034-A95717A-R28-C63,SA1096AX1XB02034-A95717A-R21-C19)),((SA1096AX1XB02034-A95717A-R32-C16,SA1096AX1XB02034-A95717A-R05-C66),((SA1096CX1XB02039-A118808B-R53-C43,SA1096AX1XB02034-A95717A-R32-C56),(SA1096AX1XB02034-A95717A-R22-C09,(SA1096AX1XB02034-A95717A-R32-C57,SA1096AX1XB02034-A95717A-R14-C31))))),((SA1096CX1XB02039-A118808B-R69-C41,SA1096AX1XB02034-A95717A-R14-C66),(((SA1096AX1XB02034-A95717A-R29-C13,SA1096AX1XB02034-A95717A-R15-C39),SA1096AX1XB02034-A95717A-R20-C43),SA1096AX1XB02034-A95717A-R11-C51)))),((((((SA1096AX1XB02034-A95717A-R25-C38,SA1096AX1XB02034-A95717A-R14-C46),(SA1096AX1XB02034-A95717A-R18-C47,SA1096AX1XB02034-A95717A-R14-C42)),((SA1096AX1XB02034-A95717A-R04-C57,SA1096AX1XB02034-A95717A-R04-C54),(((SA1096AX1XB02034-A95717A-R30-C25,SA1096AX1XB02034-A95717A-R07-C56),(SA1096AX1XB02034-A95717A-R05-C69,SA1096AX1XB02034-A95717A-R04-C64)),(SA1096AX1XB02034-A95717A-R20-C32,SA1096AX1XB02034-A95717A-R03-C55)))),(((SA1096AX1XB02034-A95717A-R23-C26,SA1096AX1XB02034-A95717A-R20-C08),((((SA1096AX1XB02034-A95717A-R23-C19,SA1096AX1XB02034-A95717A-R03-C43),SA1096AX1XB02034-A95717A-R31-C07),((SA1096AX1XB02034-A95717A-R31-C09,SA1096AX1XB02034-A95717A-R21-C30),(SA1096AX1XB02034-A95717A-R14-C48,SA1096AX1XB02034-A95717A-R04-C66))),(((SA1096AX1XB02034-A95717A-R24-C39,(SA1096AX1XB02034-A95717A-R14-C39,(SA1096AX1XB02034-A95717A-R25-C14,SA1096AX1XB02034-A95717A-R05-C45))),(SA1096AX1XB02034-A95717A-R20-C33,SA1096AX1XB02034-A95717A-R04-C47)),(SA1096AX1XB02034-A95717A-R32-C07,SA1096AX1XB02034-A95717A-R20-C63)))),((SA1096AX1XB02034-A95717A-R27-C30,SA1096AX1XB02034-A95717A-R06-C59),(SA1096CX1XB02039-A118790A-R10-C27,SA1096AX1XB02034-A95717A-R30-C40)))),((((SA1096AX1XB02034-A95717A-R16-C28,SA1096AX1XB02034-A95717A-R15-C64),(SA1096AX1XB02034-A95717A-R32-C45,SA1096AX1XB02034-A95717A-R25-C21)),(SA1096AX1XB02034-A95717A-R24-C43,(SA1096AX1XB02034-A95717A-R28-C11,SA1096AX1XB02034-A95717A-R22-C36))),((SA1096AX1XB02034-A95717A-R22-C10,SA1096AX1XB02034-A95717A-R13-C37),(SA1096AX1XB02034-A95717A-R26-C09,SA1096AX1XB02034-A95717A-R08-C66)))),((SA1096CX1XB02039-A118790A-R17-C08,SA1096AX1XB02034-A95717A-R27-C19),(SA1096AX1XB02034-A95717A-R16-C41,(SA1096AX1XB02034-A95717A-R21-C59,SA1096AX1XB02034-A95717A-R21-C49))))),((((((SA1096AX1XB02034-A95717A-R30-C21,SA1096AX1XB02034-A95717A-R27-C16),((SA1096AX1XB02034-A95717A-R24-C14,SA1096AX1XB02034-A95717A-R23-C44),((SA1096AX1XB02034-A95717A-R18-C30,SA1096AX1XB02034-A95717A-R15-C42),(SA1096AX1XB02034-A95717A-R23-C17,SA1096AX1XB02034-A95717A-R11-C48)))),((SA1096AX1XB02034-A95717A-R31-C21,(SA1096AX1XB02034-A95717A-R25-C23,SA1096AX1XB02034-A95717A-R15-C38)),(SA1096AX1XB02034-A95717A-R18-C67,SA1096AX1XB02034-A95717A-R14-C51))),(((SA1096AX1XB02034-A95717A-R21-C17,SA1096AX1XB02034-A95717A-R12-C56),(SA1096AX1XB02034-A95717A-R26-C49,SA1096AX1XB02034-A95717A-R16-C51)),((((SA1096CX1XB02039-A118808B-R45-C70,SA1096AX1XB02034-A95717A-R05-C67),(SA1096CX1XB02039-A118808B-R60-C61,SA1096CX1XB02039-A118790A-R07-C20)),(((((SA1096AX1XB02034-A95717A-R24-C38,SA1096AX1XB02034-A95717A-R23-C23),SA1096AX1XB02034-A95717A-R19-C55),(SA1096AX1XB02034-A95717A-R29-C55,SA1096AX1XB02034-A95717A-R21-C54)),(SA1096AX1XB02034-A95717A-R26-C42,SA1096AX1XB02034-A95717A-R11-C60)),(((SA1096AX1XB02034-A95717A-R22-C37,(SA1096AX1XB02034-A95717A-R31-C22,SA1096AX1XB02034-A95717A-R27-C61)),SA1096AX1XB02034-A95717A-R08-C62),((SA1096AX1XB02034-A95717A-R30-C15,(SA1096AX1XB02034-A95717A-R28-C67,SA1096AX1XB02034-A95717A-R14-C61)),(SA1096AX1XB02034-A95717A-R21-C63,(SA1096AX1XB02034-A95717A-R29-C64,SA1096AX1XB02034-A95717A-R23-C59)))))),((SA1096CX1XB02039-A118790A-R06-C07,(SA1096AX1XB02034-A95717A-R28-C50,SA1096AX1XB02034-A95717A-R08-C67)),(SA1096CX1XB02039-A118808B-R65-C17,SA1096CX1XB02039-A118808B-R62-C29))))),((((SA1096CX1XB02039-A118808B-R60-C69,(SA1096CX1XB02039-A118808B-R58-C33,SA1096CX1XB02039-A118808B-R49-C53)),(SA1096CX1XB02039-A118808B-R68-C64,(SA1096AX1XB02034-A95717A-R16-C31,SA1096AX1XB02034-A95717A-R06-C60))),((SA1096AX1XB02034-A95717A-R23-C18,SA1096AX1XB02034-A95717A-R18-C29),(SA1096AX1XB02034-A95717A-R04-C58,(SA1096AX1XB02034-A95717A-R23-C50,(SA1096AX1XB02034-A95717A-R20-C13,SA1096AX1XB02034-A95717A-R03-C57))))),(SA1096AX1XB02034-A95717A-R26-C14,SA1096AX1XB02034-A95717A-R15-C47))),(SA1096AX1XB02034-A95717A-R30-C35,(SA1096CX1XB02039-A118790A-R12-C13,SA1096AX1XB02034-A95717A-R12-C60)))))),(((SA1096AX1XB02034-A95717A-R21-C18,SA1096AX1XB02034-A95717A-R15-C63),(SA1096AX1XB02034-A95717A-R06-C69,(SA1096AX1XB02034-A95717A-R14-C37,SA1096AX1XB02034-A95717A-R04-C45))),(((SA1096CX1XB02039-A118790A-R33-C50,SA1096AX1XB02034-A95717A-R17-C35),(SA1096CX1XB02039-A118790A-R13-C32,SA1096AX1XB02034-A95717A-R19-C23)),(((SA1096AX1XB02034-A95717A-R26-C16,SA1096AX1XB02034-A95717A-R07-C42),(SA1096AX1XB02034-A95717A-R27-C36,SA1096AX1XB02034-A95717A-R16-C63)),((SA1096AX1XB02034-A95717A-R27-C18,(SA1096AX1XB02034-A95717A-R16-C49,SA1096AX1XB02034-A95717A-R12-C55)),(SA1096AX1XB02034-A95717A-R28-C54,SA1096AX1XB02034-A95717A-R23-C66)))))),(((SA1096AX1XB02034-A95717A-R09-C50,(SA1096AX1XB02034-A95717A-R18-C61,SA1096AX1XB02034-A95717A-R15-C61)),(SA1096AX1XB02034-A95717A-R23-C07,SA1096AX1XB02034-A95717A-R12-C48)),((((SA1096CX1XB02039-A118808B-R61-C29,(SA1096CX1XB02039-A118790A-R11-C34,SA1096CX1XB02039-A118790A-R03-C47)),(SA1096CX1XB02039-A118790A-R05-C33,(SA1096CX1XB02039-A118808B-R61-C58,SA1096CX1XB02039-A118790A-R25-C57))),((SA1096CX1XB02039-A118790A-R20-C41,SA1096CX1XB02039-A118790A-R07-C60),(SA1096CX1XB02039-A118808B-R65-C64,(SA1096AX1XB02034-A95717A-R18-C40,(SA1096CX1XB02039-A118808B-R65-C33,SA1096CX1XB02039-A118808B-R61-C25))))),(((SA1096CX1XB02039-A118790A-R04-C15,(SA1096CX1XB02039-A118790A-R20-C64,(SA1096CX1XB02039-A118790A-R13-C55,SA1096CX1XB02039-A118790A-R12-C51))),(((((((SA1096CX1XB02039-A118790A-R20-C54,(SA1096CX1XB02039-A118790A-R35-C53,SA1096CX1XB02039-A118790A-R19-C35)),(SA1096CX1XB02039-A118790A-R08-C32,(SA1096CX1XB02039-A118808B-R62-C17,SA1096AX1XB02034-A95717A-R13-C48))),SA1096CX1XB02039-A118808B-R64-C43),(((SA1096CX1XB02039-A118790A-R19-C48,SA1096CX1XB02039-A118790A-R09-C08),((SA1096CX1XB02039-A118808B-R57-C62,SA1096CX1XB02039-A118790A-R08-C10),(SA1096CX1XB02039-A118808B-R51-C62,(SA1096CX1XB02039-A118790A-R07-C22,(SA1096CX1XB02039-A118790A-R31-C11,SA1096CX1XB02039-A118790A-R26-C23))))),SA1096CX1XB02039-A118790A-R15-C49)),((((SA1096CX1XB02039-A118790A-R16-C63,SA1096CX1XB02039-A118790A-R09-C63),(SA1096CX1XB02039-A118790A-R18-C11,SA1096CX1XB02039-A118790A-R09-C56)),(((SA1096CX1XB02039-A118790A-R13-C57,SA1096CX1XB02039-A118790A-R11-C10),(SA1096CX1XB02039-A118790A-R19-C17,((SA1096CX1XB02039-A118808B-R63-C19,SA1096CX1XB02039-A118790A-R09-C44),(SA1096CX1XB02039-A118808B-R61-C68,SA1096CX1XB02039-A118808B-R54-C53)))),((SA1096CX1XB02039-A118790A-R16-C24,SA1096CX1XB02039-A118790A-R05-C17),((SA1096CX1XB02039-A118808B-R62-C32,SA1096CX1XB02039-A118790A-R10-C43),(((SA1096CX1XB02039-A118790A-R07-C25,(SA1096CX1XB02039-A118790A-R30-C40,SA1096CX1XB02039-A118790A-R19-C11)),(SA1096CX1XB02039-A118808B-R61-C42,SA1096CX1XB02039-A118790A-R28-C61)),SA1096CX1XB02039-A118790A-R08-C64))))),((((SA1096CX1XB02039-A118808B-R63-C21,(SA1096CX1XB02039-A118808B-R47-C10,(SA1096CX1XB02039-A118808B-R61-C30,SA1096CX1XB02039-A118808B-R60-C21))),SA1096CX1XB02039-A118808B-R68-C19),(SA1096CX1XB02039-A118790A-R15-C32,(SA1096CX1XB02039-A118808B-R62-C25,SA1096CX1XB02039-A118790A-R12-C31))),(SA1096CX1XB02039-A118808B-R64-C21,SA1096CX1XB02039-A118808B-R55-C23)))),(((SA1096CX1XB02039-A118808B-R65-C29,SA1096CX1XB02039-A118790A-R21-C27),((((SA1096CX1XB02039-A118790A-R17-C27,SA1096AX1XB02034-A95717A-R24-C59),((SA1096CX1XB02039-A118790A-R08-C56,(SA1096CX1XB02039-A118808B-R46-C53,SA1096CX1XB02039-A118790A-R07-C64)),(SA1096CX1XB02039-A118808B-R58-C54,(SA1096CX1XB02039-A118808B-R61-C54,SA1096CX1XB02039-A118790A-R21-C40)))),(SA1096CX1XB02039-A118790A-R05-C43,(SA1096CX1XB02039-A118790A-R33-C36,SA1096CX1XB02039-A118790A-R07-C11))),((SA1096CX1XB02039-A118790A-R08-C23,(((SA1096CX1XB02039-A118808B-R60-C68,SA1096CX1XB02039-A118790A-R09-C48),(SA1096CX1XB02039-A118790A-R12-C17,SA1096CX1XB02039-A118790A-R10-C49)),(SA1096CX1XB02039-A118808B-R53-C52,((SA1096CX1XB02039-A118808B-R57-C42,(SA1096CX1XB02039-A118808B-R63-C45,SA1096CX1XB02039-A118790A-R35-C69)),SA1096CX1XB02039-A118790A-R03-C14)))),(SA1096CX1XB02039-A118790A-R10-C23,(SA1096CX1XB02039-A118808B-R52-C27,SA1096CX1XB02039-A118790A-R04-C54))))),(((SA1096CX1XB02039-A118790A-R04-C67,SA1096CX1XB02039-A118790A-R04-C37),(SA1096CX1XB02039-A118790A-R03-C61,(SA1096CX1XB02039-A118790A-R10-C17,SA1096CX1XB02039-A118790A-R04-C44))),((SA1096CX1XB02039-A118808B-R61-C35,SA1096CX1XB02039-A118808B-R45-C47),((SA1096CX1XB02039-A118808B-R69-C37,SA1096CX1XB02039-A118790A-R06-C65),(SA1096CX1XB02039-A118790A-R24-C14,(SA1096CX1XB02039-A118790A-R30-C43,SA1096CX1XB02039-A118790A-R09-C62))))))),((SA1096CX1XB02039-A118790A-R11-C11,(SA1096AX1XB02034-A95717A-R24-C17,(SA1096CX1XB02039-A118790A-R08-C33,(SA1096CX1XB02039-A118808B-R59-C09,SA1096CX1XB02039-A118790A-R06-C15)))),((SA1096CX1XB02039-A118790A-R10-C07,SA1096CX1XB02039-A118790A-R04-C07),(SA1096CX1XB02039-A118808B-R62-C13,SA1096CX1XB02039-A118790A-R04-C55))))),((((((SA1096CX1XB02039-A118790A-R04-C47,((SA1096CX1XB02039-A118790A-R03-C17,SA1096CX1XB02039-A118808B-R47-C50),(SA1096CX1XB02039-A118808B-R47-C33,SA1096CX1XB02039-A118808B-R46-C20))),SA1096CX1XB02039-A118808B-R64-C10),(SA1096CX1XB02039-A118808B-R63-C36,SA1096CX1XB02039-A118790A-R34-C47)),((((SA1096AX1XB02034-A95717A-R11-C61,(SA1096CX1XB02039-A118790A-R07-C53,SA1096CX1XB02039-A118790A-R06-C33)),SA1096CX1XB02039-A118790A-R10-C31),(SA1096CX1XB02039-A118790A-R14-C08,(SA1096CX1XB02039-A118790A-R20-C23,SA1096CX1XB02039-A118790A-R08-C12))),(((((SA1096CX1XB02039-A118808B-R63-C34,(SA1096CX1XB02039-A118808B-R58-C63,SA1096CX1XB02039-A118808B-R53-C66)),(SA1096CX1XB02039-A118808B-R56-C31,SA1096CX1XB02039-A118808B-R55-C56)),((((SA1096CX1XB02039-A118808B-R68-C25,(SA1096CX1XB02039-A118808B-R63-C24,SA1096CX1XB02039-A118808B-R59-C30)),(SA1096CX1XB02039-A118808B-R64-C51,SA1096CX1XB02039-A118808B-R60-C32)),(SA1096CX1XB02039-A118808B-R53-C28,SA1096CX1XB02039-A118808B-R50-C36)),SA1096CX1XB02039-A118790A-R04-C25)),((((((((SA1096CX1XB02039-A118808B-R53-C23,SA1096CX1XB02039-A118790A-R07-C17),((SA1096CX1XB02039-A118808B-R53-C24,(SA1096CX1XB02039-A118808B-R57-C67,SA1096CX1XB02039-A118808B-R55-C28)),((SA1096CX1XB02039-A118808B-R69-C12,SA1096CX1XB02039-A118808B-R48-C10),(SA1096CX1XB02039-A118808B-R64-C26,(SA1096CX1XB02039-A118808B-R57-C32,SA1096CX1XB02039-A118808B-R45-C28))))),((SA1096CX1XB02039-A118790A-R29-C29,SA1096CX1XB02039-A118790A-R04-C23),(((SA1096CX1XB02039-A118790A-R03-C28,SA1096CX1XB02039-A118808B-R53-C19),(SA1096CX1XB02039-A118808B-R64-C40,(SA1096CX1XB02039-A118808B-R57-C31,SA1096CX1XB02039-A118808B-R53-C58))),(((SA1096CX1XB02039-A118808B-R65-C16,((SA1096CX1XB02039-A118808B-R52-C23,(SA1096CX1XB02039-A118808B-R55-C41,(SA1096CX1XB02039-A118808B-R51-C41,SA1096CX1XB02039-A118808B-R46-C48))),(SA1096CX1XB02039-A118808B-R53-C41,(SA1096CX1XB02039-A118808B-R64-C30,SA1096CX1XB02039-A118808B-R57-C35)))),SA1096CX1XB02039-A118808B-R65-C12),(SA1096CX1XB02039-A118808B-R53-C13,(SA1096CX1XB02039-A118808B-R59-C18,SA1096CX1XB02039-A118790A-R05-C30)))))),(((SA1096CX1XB02039-A118808B-R68-C40,SA1096CX1XB02039-A118808B-R45-C32),((SA1096CX1XB02039-A118808B-R58-C34,(SA1096CX1XB02039-A118808B-R64-C25,SA1096CX1XB02039-A118808B-R55-C50)),SA1096CX1XB02039-A118808B-R54-C57)),(SA1096CX1XB02039-A118808B-R52-C58,(SA1096CX1XB02039-A118808B-R68-C07,SA1096CX1XB02039-A118808B-R63-C40)))),((((SA1096CX1XB02039-A118808B-R63-C17,(SA1096CX1XB02039-A118808B-R69-C43,SA1096CX1XB02039-A118808B-R63-C25)),(SA1096CX1XB02039-A118808B-R61-C59,(SA1096CX1XB02039-A118808B-R67-C43,(SA1096CX1XB02039-A118808B-R64-C69,SA1096CX1XB02039-A118808B-R48-C17)))),((SA1096CX1XB02039-A118808B-R62-C09,SA1096CX1XB02039-A118808B-R45-C27),((SA1096CX1XB02039-A118808B-R45-C14,(SA1096CX1XB02039-A118808B-R56-C66,(SA1096CX1XB02039-A118808B-R58-C59,SA1096CX1XB02039-A118808B-R45-C10))),SA1096CX1XB02039-A118808B-R45-C49))),(SA1096CX1XB02039-A118790A-R21-C50,((SA1096CX1XB02039-A118808B-R58-C49,(SA1096CX1XB02039-A118808B-R57-C58,(((SA1096CX1XB02039-A118808B-R56-C64,SA1096CX1XB02039-A118808B-R53-C61),SA1096CX1XB02039-A118808B-R57-C44),(SA1096CX1XB02039-A118808B-R53-C63,SA1096CX1XB02039-A118808B-R50-C14)))),SA1096CX1XB02039-A118808B-R56-C13)))),((SA1096CX1XB02039-A118808B-R58-C52,SA1096CX1XB02039-A118790A-R15-C11),(SA1096CX1XB02039-A118808B-R64-C32,SA1096CX1XB02039-A118790A-R07-C51))),((SA1096CX1XB02039-A118808B-R54-C18,SA1096CX1XB02039-A118790A-R12-C59),(SA1096CX1XB02039-A118808B-R64-C09,SA1096CX1XB02039-A118790A-R03-C13))),(SA1096CX1XB02039-A118808B-R61-C65,(SA1096CX1XB02039-A118808B-R57-C12,SA1096CX1XB02039-A118790A-R09-C37)),(((SA1096CX1XB02039-A118790A-R07-C35,(SA1096CX1XB02039-A118808B-R60-C26,SA1096CX1XB02039-A118808B-R59-C26)),SA1096CX1XB02039-A118790A-R07-C59),SA1096CX1XB02039-A118808B-R66-C67))),(((SA1096CX1XB02039-A118808B-R57-C45,SA1096CX1XB02039-A118790A-R31-C47),(SA1096CX1XB02039-A118808B-R70-C25,SA1096CX1XB02039-A118790A-R16-C18)),(SA1096CX1XB02039-A118808B-R60-C13,SA1096CX1XB02039-A118790A-R09-C64)),((SA1096CX1XB02039-A118808B-R51-C69,((SA1096CX1XB02039-A118808B-R59-C31,SA1096CX1XB02039-A118808B-R50-C65),((SA1096CX1XB02039-A118790A-R06-C11,SA1096CX1XB02039-A118808B-R57-C60),(SA1096CX1XB02039-A118808B-R64-C17,SA1096CX1XB02039-A118790A-R03-C48)))),(((SA1096CX1XB02039-A118808B-R55-C55,SA1096CX1XB02039-A118790A-R07-C62),(SA1096CX1XB02039-A118808B-R64-C67,(SA1096CX1XB02039-A118790A-R16-C17,(SA1096CX1XB02039-A118808B-R58-C65,SA1096CX1XB02039-A118808B-R45-C19)))),(((SA1096CX1XB02039-A118790A-R19-C25,SA1096CX1XB02039-A118790A-R04-C10),((SA1096CX1XB02039-A118808B-R50-C15,SA1096CX1XB02039-A118808B-R57-C47),SA1096CX1XB02039-A118808B-R53-C25)),(SA1096CX1XB02039-A118790A-R06-C16,SA1096CX1XB02039-A118790A-R04-C13))))))),(SA1096CX1XB02039-A118808B-R69-C32,SA1096AX1XB02034-A95717A-R19-C39)),((SA1096CX1XB02039-A118790A-R11-C27,SA1096CX1XB02039-A118790A-R03-C16),(SA1096CX1XB02039-A118790A-R15-C40,SA1096CX1XB02039-A118790A-R15-C16))))))),(SA1096AX1XB02034-A95717A-R14-C59,(SA1096AX1XB02034-A95717A-R29-C54,SA1096AX1XB02034-A95717A-R18-C64))),(((SA1096BX1XB02037-A118808A-R21-C51,((((SA1096BX1XB02037-A118808A-R17-C64,(SA1096BX1XB02037-A118808A-R11-C23,SA1096BX1XB02037-A118808A-R07-C43)),SA1096BX1XB02037-A118804A-R51-C64),(SA1096BX1XB02037-A118804A-R57-C55,SA1096BX1XB02037-A118804A-R49-C41)),((SA1096BX1XB02037-A118804A-R64-C42,SA1096BX1XB02037-A118804A-R55-C45),((SA1096BX1XB02037-A118804A-R52-C69,(SA1096BX1XB02037-A118808A-R09-C08,(SA1096BX1XB02037-A118808A-R11-C44,SA1096BX1XB02037-A118808A-R07-C47))),((SA1096BX1XB02037-A118804A-R61-C58,SA1096BX1XB02037-A118808A-R18-C43),(((SA1096BX1XB02037-A118808A-R09-C14,SA1096BX1XB02037-A118808A-R19-C13),((SA1096BX1XB02037-A118804A-R66-C10,SA1096BX1XB02037-A118804A-R48-C14),(SA1096BX1XB02037-A118804A-R52-C16,((SA1096BX1XB02037-A118804A-R47-C62,((SA1096BX1XB02037-A118804A-R56-C37,SA1096BX1XB02037-A118804A-R52-C30),SA1096BX1XB02037-A118808A-R18-C26)),(((((SA1096BX1XB02037-A118808A-R12-C29,SA1096BX1XB02037-A118804A-R54-C41),(SA1096BX1XB02037-A118804A-R65-C50,(SA1096BX1XB02037-A118808A-R07-C25,(SA1096BX1XB02037-A118804A-R66-C26,SA1096BX1XB02037-A118804A-R49-C37)))),((((SA1096BX1XB02037-A118804A-R46-C45,SA1096BX1XB02037-A118808A-R13-C37),SA1096BX1XB02037-A118808A-R23-C11),SA1096BX1XB02037-A118808A-R05-C31),SA1096BX1XB02037-A118804A-R50-C49)),(((((SA1096BX1XB02037-A118804A-R54-C15,(SA1096BX1XB02037-A118804A-R53-C33,(SA1096BX1XB02037-A118808A-R12-C25,SA1096BX1XB02037-A118804A-R64-C16))),(SA1096BX1XB02037-A118804A-R67-C20,(SA1096BX1XB02037-A118804A-R65-C24,SA1096BX1XB02037-A118804A-R52-C37))),(SA1096BX1XB02037-A118804A-R50-C62,SA1096BX1XB02037-A118804A-R49-C66)),((((SA1096BX1XB02037-A118808A-R18-C19,SA1096BX1XB02037-A118808A-R15-C21),(((SA1096BX1XB02037-A118808A-R09-C50,SA1096BX1XB02037-A118808A-R18-C40),SA1096BX1XB02037-A118804A-R60-C15),SA1096BX1XB02037-A118804A-R48-C27)),(SA1096BX1XB02037-A118808A-R19-C48,SA1096BX1XB02037-A118804A-R58-C49)),((((((SA1096BX1XB02037-A118808A-R10-C54,SA1096BX1XB02037-A118804A-R57-C11),SA1096BX1XB02037-A118804A-R56-C10),(SA1096BX1XB02037-A118808A-R24-C32,SA1096BX1XB02037-A118804A-R51-C55)),SA1096BX1XB02037-A118804A-R55-C68),((SA1096BX1XB02037-A118808A-R12-C23,SA1096BX1XB02037-A118804A-R66-C49),(SA1096BX1XB02037-A118804A-R61-C67,((SA1096BX1XB02037-A118808A-R16-C43,SA1096BX1XB02037-A118804A-R67-C29),SA1096BX1XB02037-A118804A-R53-C20)))),((SA1096BX1XB02037-A118808A-R23-C29,(SA1096BX1XB02037-A118808A-R24-C11,(SA1096BX1XB02037-A118804A-R65-C63,SA1096BX1XB02037-A118804A-R59-C67))),(SA1096BX1XB02037-A118808A-R15-C37,SA1096BX1XB02037-A118804A-R51-C25))))),(((SA1096BX1XB02037-A118808A-R04-C32,SA1096BX1XB02037-A118804A-R54-C16),SA1096BX1XB02037-A118804A-R46-C32),SA1096BX1XB02037-A118808A-R05-C29))),((SA1096BX1XB02037-A118808A-R26-C52,SA1096BX1XB02037-A118808A-R03-C18),(SA1096BX1XB02037-A118808A-R14-C09,SA1096BX1XB02037-A118808A-R17-C36))))))),(((((SA1096BX1XB02037-A118808A-R10-C11,SA1096BX1XB02037-A118804A-R48-C36),(SA1096BX1XB02037-A118808A-R14-C42,SA1096BX1XB02037-A118808A-R03-C52)),(SA1096BX1XB02037-A118804A-R67-C43,((((SA1096BX1XB02037-A118804A-R67-C28,SA1096BX1XB02037-A118808A-R19-C50),(SA1096BX1XB02037-A118808A-R21-C17,SA1096BX1XB02037-A118808A-R16-C29)),SA1096BX1XB02037-A118804A-R56-C14),SA1096BX1XB02037-A118804A-R50-C35))),((SA1096BX1XB02037-A118804A-R55-C31,(((SA1096BX1XB02037-A118808A-R07-C45,SA1096BX1XB02037-A118804A-R67-C51),SA1096BX1XB02037-A118808A-R27-C12),(SA1096BX1XB02037-A118808A-R04-C41,SA1096BX1XB02037-A118804A-R61-C26))),(((SA1096BX1XB02037-A118804A-R50-C68,SA1096BX1XB02037-A118804A-R49-C25),(SA1096BX1XB02037-A118804A-R50-C22,SA1096BX1XB02037-A118808A-R11-C11)),((((((SA1096BX1XB02037-A118808A-R10-C31,SA1096BX1XB02037-A118808A-R19-C42),(SA1096BX1XB02037-A118808A-R19-C63,((SA1096BX1XB02037-A118808A-R13-C35,SA1096BX1XB02037-A118808A-R04-C63),((SA1096BX1XB02037-A118808A-R08-C70,SA1096BX1XB02037-A118804A-R49-C49),(SA1096BX1XB02037-A118804A-R50-C59,SA1096BX1XB02037-A118804A-R48-C37))))),((SA1096BX1XB02037-A118804A-R51-C24,SA1096BX1XB02037-A118804A-R48-C57),SA1096BX1XB02037-A118808A-R04-C50)),SA1096BX1XB02037-A118808A-R07-C32),(SA1096BX1XB02037-A118808A-R10-C28,SA1096BX1XB02037-A118804A-R63-C60)),((SA1096BX1XB02037-A118804A-R45-C12,(SA1096BX1XB02037-A118808A-R04-C56,SA1096BX1XB02037-A118804A-R49-C69)),(((SA1096BX1XB02037-A118804A-R47-C66,(SA1096BX1XB02037-A118808A-R27-C17,SA1096BX1XB02037-A118808A-R05-C18)),(((SA1096BX1XB02037-A118804A-R45-C51,SA1096BX1XB02037-A118804A-R68-C12),SA1096BX1XB02037-A118808A-R18-C29),((((SA1096BX1XB02037-A118808A-R11-C12,(SA1096BX1XB02037-A118808A-R20-C35,SA1096BX1XB02037-A118808A-R19-C47)),SA1096BX1XB02037-A118804A-R64-C65),((SA1096BX1XB02037-A118808A-R21-C09,SA1096BX1XB02037-A118804A-R59-C60),(SA1096BX1XB02037-A118808A-R16-C39,SA1096BX1XB02037-A118808A-R10-C21))),((((((SA1096BX1XB02037-A118808A-R16-C23,SA1096BX1XB02037-A118804A-R56-C18),SA1096BX1XB02037-A118804A-R70-C35),(SA1096BX1XB02037-A118808A-R21-C18,SA1096BX1XB02037-A118804A-R66-C27)),(SA1096BX1XB02037-A118804A-R50-C14,SA1096BX1XB02037-A118808A-R10-C55)),(SA1096BX1XB02037-A118804A-R49-C18,(SA1096BX1XB02037-A118808A-R20-C11,SA1096BX1XB02037-A118804A-R63-C58))),((((SA1096BX1XB02037-A118804A-R45-C33,SA1096BX1XB02037-A118808A-R18-C41),(SA1096BX1XB02037-A118804A-R54-C42,SA1096BX1XB02037-A118804A-R46-C14)),((((((SA1096BX1XB02037-A118804A-R49-C32,(SA1096BX1XB02037-A118808A-R16-C13,SA1096BX1XB02037-A118804A-R51-C42)),((SA1096BX1XB02037-A118804A-R66-C68,SA1096BX1XB02037-A118804A-R51-C08),(((SA1096BX1XB02037-A118804A-R51-C70,(SA1096BX1XB02037-A118808A-R23-C18,SA1096BX1XB02037-A118804A-R65-C54)),(SA1096BX1XB02037-A118808A-R20-C17,SA1096BX1XB02037-A118808A-R03-C47)),(SA1096BX1XB02037-A118808A-R16-C31,SA1096BX1XB02037-A118808A-R15-C12)))),SA1096BX1XB02037-A118804A-R54-C44),(((SA1096BX1XB02037-A118808A-R16-C30,SA1096BX1XB02037-A118804A-R62-C47),(SA1096BX1XB02037-A118804A-R46-C18,SA1096BX1XB02037-A118804A-R45-C23)),(SA1096BX1XB02037-A118808A-R23-C22,SA1096BX1XB02037-A118804A-R60-C57))),((((SA1096BX1XB02037-A118808A-R12-C40,(SA1096BX1XB02037-A118808A-R08-C59,SA1096BX1XB02037-A118808A-R05-C08)),((SA1096BX1XB02037-A118808A-R22-C60,((SA1096BX1XB02037-A118808A-R08-C25,SA1096BX1XB02037-A118804A-R59-C69),(SA1096BX1XB02037-A118804A-R46-C31,(SA1096BX1XB02037-A118804A-R55-C58,(SA1096BX1XB02037-A118808A-R07-C20,(SA1096BX1XB02037-A118808A-R06-C29,SA1096BX1XB02037-A118808A-R05-C68)))))),(SA1096BX1XB02037-A118804A-R60-C16,SA1096BX1XB02037-A118804A-R54-C22))),(SA1096BX1XB02037-A118804A-R52-C23,(SA1096BX1XB02037-A118804A-R47-C41,(SA1096BX1XB02037-A118804A-R58-C14,SA1096BX1XB02037-A118804A-R47-C37)))),(((SA1096BX1XB02037-A118808A-R24-C40,SA1096BX1XB02037-A118804A-R54-C11),(SA1096BX1XB02037-A118808A-R05-C45,SA1096BX1XB02037-A118804A-R54-C62)),(((SA1096BX1XB02037-A118808A-R07-C10,SA1096BX1XB02037-A118804A-R58-C19),SA1096BX1XB02037-A118804A-R53-C36),(SA1096BX1XB02037-A118804A-R47-C31,(SA1096BX1XB02037-A118808A-R16-C16,SA1096BX1XB02037-A118808A-R06-C44)))))),(((SA1096BX1XB02037-A118808A-R14-C21,(SA1096BX1XB02037-A118808A-R03-C57,SA1096BX1XB02037-A118804A-R52-C33)),(SA1096BX1XB02037-A118808A-R25-C29,SA1096BX1XB02037-A118804A-R63-C13)),((SA1096BX1XB02037-A118804A-R49-C61,(SA1096BX1XB02037-A118808A-R27-C18,SA1096BX1XB02037-A118808A-R20-C16)),(SA1096BX1XB02037-A118804A-R59-C27,(SA1096BX1XB02037-A118808A-R11-C36,SA1096BX1XB02037-A118804A-R54-C20)))))),(SA1096BX1XB02037-A118804A-R66-C47,SA1096BX1XB02037-A118804A-R67-C50)))))),((((SA1096BX1XB02037-A118808A-R08-C23,(SA1096BX1XB02037-A118808A-R29-C16,SA1096BX1XB02037-A118808A-R13-C09)),((((SA1096BX1XB02037-A118804A-R55-C40,SA1096BX1XB02037-A118804A-R65-C16),SA1096BX1XB02037-A118808A-R21-C37),SA1096BX1XB02037-A118804A-R49-C08),((SA1096BX1XB02037-A118808A-R15-C20,SA1096BX1XB02037-A118804A-R48-C54),SA1096BX1XB02037-A118808A-R07-C64))),(SA1096BX1XB02037-A118808A-R05-C13,SA1096BX1XB02037-A118804A-R50-C15)),((SA1096BX1XB02037-A118808A-R16-C18,SA1096BX1XB02037-A118808A-R15-C34),(SA1096BX1XB02037-A118808A-R16-C14,(((SA1096BX1XB02037-A118808A-R19-C25,SA1096BX1XB02037-A118808A-R12-C33),(SA1096BX1XB02037-A118808A-R21-C50,SA1096BX1XB02037-A118808A-R07-C17)),(SA1096BX1XB02037-A118808A-R03-C45,(SA1096BX1XB02037-A118804A-R61-C70,(SA1096BX1XB02037-A118808A-R03-C69,SA1096BX1XB02037-A118804A-R68-C61))))))))))))),((((SA1096BX1XB02037-A118804A-R58-C10,(SA1096BX1XB02037-A118808A-R12-C35,(((((SA1096BX1XB02037-A118808A-R14-C29,SA1096BX1XB02037-A118804A-R64-C68),((SA1096BX1XB02037-A118804A-R56-C49,SA1096BX1XB02037-A118808A-R11-C30),(((SA1096BX1XB02037-A118808A-R10-C17,(SA1096BX1XB02037-A118808A-R21-C49,SA1096BX1XB02037-A118804A-R47-C40)),SA1096BX1XB02037-A118804A-R51-C09),SA1096BX1XB02037-A118804A-R48-C68))),SA1096BX1XB02037-A118804A-R58-C42),SA1096BX1XB02037-A118804A-R49-C47),(SA1096BX1XB02037-A118808A-R19-C67,SA1096BX1XB02037-A118804A-R51-C27)))),(SA1096BX1XB02037-A118808A-R14-C19,(SA1096BX1XB02037-A118808A-R16-C17,SA1096BX1XB02037-A118804A-R47-C28))),(SA1096BX1XB02037-A118804A-R70-C41,(SA1096BX1XB02037-A118808A-R22-C09,SA1096BX1XB02037-A118804A-R51-C36))),(((SA1096BX1XB02037-A118808A-R09-C52,SA1096BX1XB02037-A118808A-R09-C26),(((SA1096BX1XB02037-A118808A-R10-C67,(SA1096BX1XB02037-A118804A-R55-C63,(SA1096BX1XB02037-A118808A-R26-C07,((SA1096BX1XB02037-A118804A-R51-C35,SA1096BX1XB02037-A118804A-R57-C30),SA1096BX1XB02037-A118808A-R14-C32)))),SA1096BX1XB02037-A118804A-R54-C48),((SA1096BX1XB02037-A118808A-R05-C19,((SA1096BX1XB02037-A118808A-R09-C36,SA1096BX1XB02037-A118808A-R06-C21),SA1096BX1XB02037-A118808A-R17-C62)),SA1096BX1XB02037-A118804A-R48-C47))),((SA1096BX1XB02037-A118804A-R68-C09,(SA1096BX1XB02037-A118804A-R67-C15,SA1096BX1XB02037-A118804A-R64-C64)),SA1096BX1XB02037-A118808A-R21-C10)))))))))),(SA1096AX1XB02034-A95717A-R23-C60,((SA1096CX1XB02039-A118808B-R51-C59,SA1096AX1XB02034-A95717A-R29-C43),(SA1096AX1XB02034-A95717A-R26-C12,(SA1096AX1XB02034-A95717A-R04-C62,(SA1096CX1XB02039-A118808B-R63-C33,SA1096CX1XB02039-A118808B-R48-C24)))))),SA1096AX1XB02034-A95717A-R28-C70)),((SA1096AX1XB02034-A95717A-R05-C38,(SA1096AX1XB02034-A95717A-R29-C48,SA1096AX1XB02034-A95717A-R15-C60)),(SA1096AX1XB02034-A95717A-R23-C27,(SA1096AX1XB02034-A95717A-R18-C34,SA1096AX1XB02034-A95717A-R15-C35)))),(((SA1096AX1XB02034-A95717A-R24-C66,SA1096AX1XB02034-A95717A-R05-C62),SA1096AX1XB02034-A95717A-R04-C60),(SA1096AX1XB02034-A95717A-R18-C46,(SA1096AX1XB02034-A95717A-R25-C66,SA1096AX1XB02034-A95717A-R25-C48)))),(SA1096AX1XB02034-A95717A-R20-C58,SA1096AX1XB02034-A95717A-R05-C44)),((((SA1096CX1XB02039-A118790A-R25-C31,SA1096AX1XB02034-A95717A-R19-C47),SA1096CX1XB02039-A118808B-R59-C19),(((SA1096AX1XB02034-A95717A-R27-C26,SA1096AX1XB02034-A95717A-R16-C38),SA1096CX1XB02039-A118808B-R52-C09),SA1096AX1XB02034-A95717A-R19-C49)),SA1096AX1XB02034-A95717A-R25-C08)),SA1096AX1XB02034-A95717A-R25-C18),(SA1096AX1XB02034-A95717A-R27-C32,SA1096AX1XB02034-A95717A-R07-C69)),SA1096AX1XB02034-A95717A-R11-C58)
