# Supplementary material for: A zero-agnostic model for copy number evolution in cancer
Source: PLoS Comput Biol. 2023 Nov 9;19(11):e1011590. doi: 10.1371/journal.pcbi.1011590 (PMC10662746; doi:10.1371/journal.pcbi.1011590)
Supplement: S1 Data — Twenty-eight patient copy number phylogenies (Newick) inferred by Sitka and Lazac on single-cell sequencing of human breast and ovarian tumor samples. (ZIP) [file pcbi.1011590.s002.zip › supp_data/trees/lazac/SA1180_hscn_tree.newick]

((((((((((((SA1180CX1XB02698-A118816A-R07-C37,SA1180CX1XB02698-A118812B-R47-C70),(SA1180CX1XB02698-A118816A-R28-C45,SA1180CX1XB02698-A118812B-R64-C29)),(((((((((((((SA1180CX1XB02698-A118812B-R56-C26,SA1180CX1XB02698-A118812B-R53-C53),((SA1180CX1XB02698-A118812B-R69-C42,(SA1180CX1XB02698-A118812B-R70-C52,(SA1180CX1XB02698-A118816A-R21-C08,(SA1180CX1XB02698-A118816A-R27-C42,SA1180CX1XB02698-A118812B-R50-C21)))),(((SA1180CX1XB02698-A118816A-R20-C43,(SA1180CX1XB02698-A118816A-R28-C09,SA1180CX1XB02698-A118812B-R52-C45)),(SA1180CX1XB02698-A118812B-R45-C59,(SA1180CX1XB02698-A118812B-R56-C57,(((SA1180CX1XB02698-A118816A-R08-C26,SA1180CX1XB02698-A118816A-R18-C13),((((SA1180CX1XB02698-A118816A-R15-C59,SA1180CX1XB02698-A118812B-R54-C34),(SA1180CX1XB02698-A118816A-R07-C64,SA1180CX1XB02698-A118812B-R61-C23)),(SA1180CX1XB02698-A118816A-R30-C41,SA1180CX1XB02698-A118812B-R65-C10)),SA1180CX1XB02698-A118812B-R46-C59)),SA1180CX1XB02698-A118812B-R54-C68)))),((((SA1180CX1XB02698-A118812B-R61-C56,SA1180CX1XB02698-A118812B-R68-C22),SA1180CX1XB02698-A118816A-R29-C51),SA1180CX1XB02698-A118816A-R09-C52),((SA1180CX1XB02698-A118812B-R68-C23,SA1180CX1XB02698-A118812B-R63-C12),((SA1180CX1XB02698-A118812B-R49-C28,((SA1180CX1XB02698-A118812B-R67-C42,SA1180CX1XB02698-A118812B-R51-C41),SA1180CX1XB02698-A118816A-R13-C48)),SA1180CX1XB02698-A118812B-R45-C37,(SA1180CX1XB02698-A118816A-R20-C15,SA1180CX1XB02698-A118812B-R67-C35))))))),(((((((((((((SA1180CX1XB02698-A118816A-R29-C41,((SA1180CX1XB02698-A118812B-R62-C37,SA1180CX1XB02698-A118816A-R24-C64),SA1180CX1XB02698-A118816A-R28-C66)),(((SA1180CX1XB02698-A118812B-R46-C67,(SA1180CX1XB02698-A118812B-R63-C10,SA1180CX1XB02698-A118812B-R57-C61)),(SA1180CX1XB02698-A118816A-R17-C07,SA1180CX1XB02698-A118816A-R06-C29)),(((SA1180CX1XB02698-A118816A-R28-C63,SA1180CX1XB02698-A118816A-R27-C11),SA1180CX1XB02698-A118816A-R17-C30),((SA1180CX1XB02698-A118812B-R53-C40,(SA1180CX1XB02698-A118816A-R30-C26,SA1180CX1XB02698-A118816A-R26-C25)),(SA1180CX1XB02698-A118816A-R29-C55,SA1180CX1XB02698-A118816A-R06-C63)),(SA1180CX1XB02698-A118816A-R20-C40,SA1180CX1XB02698-A118816A-R10-C63)))),((((((SA1180CX1XB02698-A118812B-R48-C09,((SA1180CX1XB02698-A118816A-R15-C55,SA1180CX1XB02698-A118816A-R09-C16),SA1180CX1XB02698-A118816A-R09-C47)),SA1180CX1XB02698-A118816A-R15-C20),SA1180CX1XB02698-A118816A-R06-C35),(((((SA1180CX1XB02698-A118812B-R65-C26,SA1180CX1XB02698-A118812B-R46-C52),(SA1180CX1XB02698-A118816A-R24-C56,SA1180CX1XB02698-A118812B-R70-C56)),((((SA1180CX1XB02698-A118816A-R14-C64,SA1180CX1XB02698-A118812B-R50-C42),SA1180CX1XB02698-A118816A-R20-C35),(SA1180CX1XB02698-A118812B-R56-C70,SA1180CX1XB02698-A118812B-R65-C50)),(SA1180CX1XB02698-A118812B-R49-C58,(SA1180CX1XB02698-A118816A-R28-C48,SA1180CX1XB02698-A118812B-R49-C64)))),SA1180CX1XB02698-A118812B-R47-C63),((((SA1180CX1XB02698-A118812B-R57-C23,SA1180CX1XB02698-A118812B-R54-C67),(SA1180CX1XB02698-A118812B-R50-C56,SA1180CX1XB02698-A118812B-R50-C48)),(SA1180CX1XB02698-A118816A-R24-C40,SA1180CX1XB02698-A118812B-R54-C40)),SA1180CX1XB02698-A118812B-R50-C18),SA1180CX1XB02698-A118812B-R70-C51)),(((SA1180CX1XB02698-A118816A-R28-C70,SA1180CX1XB02698-A118812B-R61-C54),(SA1180CX1XB02698-A118812B-R67-C36,(SA1180CX1XB02698-A118812B-R52-C53,SA1180CX1XB02698-A118816A-R28-C28),SA1180CX1XB02698-A118816A-R28-C50)),(((SA1180CX1XB02698-A118816A-R24-C65,SA1180CX1XB02698-A118812B-R61-C21),SA1180CX1XB02698-A118816A-R15-C62),SA1180CX1XB02698-A118812B-R69-C41),(((SA1180CX1XB02698-A118816A-R09-C14,SA1180CX1XB02698-A118812B-R50-C64),SA1180CX1XB02698-A118812B-R56-C62),SA1180CX1XB02698-A118812B-R64-C36))),((((((((SA1180CX1XB02698-A118812B-R45-C18,(SA1180CX1XB02698-A118812B-R68-C54,SA1180CX1XB02698-A118812B-R47-C19)),SA1180CX1XB02698-A118816A-R09-C64),SA1180CX1XB02698-A118816A-R09-C63),SA1180CX1XB02698-A118816A-R09-C58),(SA1180CX1XB02698-A118816A-R14-C52,SA1180CX1XB02698-A118812B-R45-C66)),(SA1180CX1XB02698-A118812B-R62-C60,(((SA1180CX1XB02698-A118816A-R28-C16,(((SA1180CX1XB02698-A118812B-R65-C24,SA1180CX1XB02698-A118812B-R47-C12),(SA1180CX1XB02698-A118812B-R56-C60,(SA1180CX1XB02698-A118812B-R59-C28,SA1180CX1XB02698-A118812B-R54-C60))),SA1180CX1XB02698-A118812B-R63-C43)),SA1180CX1XB02698-A118812B-R69-C40),SA1180CX1XB02698-A118812B-R45-C58))),(SA1180CX1XB02698-A118816A-R23-C32,SA1180CX1XB02698-A118816A-R22-C65)),((((SA1180CX1XB02698-A118816A-R08-C23,(SA1180CX1XB02698-A118816A-R10-C48,SA1180CX1XB02698-A118812B-R45-C31)),SA1180CX1XB02698-A118816A-R08-C63),((SA1180CX1XB02698-A118816A-R14-C15,(SA1180CX1XB02698-A118816A-R08-C32,(SA1180CX1XB02698-A118812B-R63-C54,SA1180CX1XB02698-A118812B-R62-C25))),SA1180CX1XB02698-A118812B-R52-C31)),(SA1180CX1XB02698-A118816A-R12-C07,SA1180CX1XB02698-A118816A-R09-C24))),((SA1180CX1XB02698-A118816A-R29-C19,((SA1180CX1XB02698-A118812B-R61-C28,(SA1180CX1XB02698-A118816A-R09-C31,SA1180CX1XB02698-A118812B-R63-C17)),SA1180CX1XB02698-A118816A-R14-C28)),(SA1180CX1XB02698-A118812B-R66-C25,(SA1180CX1XB02698-A118816A-R06-C49,SA1180CX1XB02698-A118812B-R46-C19)),(((((SA1180CX1XB02698-A118816A-R26-C66,(SA1180CX1XB02698-A118816A-R23-C39,SA1180CX1XB02698-A118812B-R65-C55)),SA1180CX1XB02698-A118816A-R10-C23),SA1180CX1XB02698-A118816A-R17-C69),SA1180CX1XB02698-A118812B-R59-C12),((SA1180CX1XB02698-A118812B-R70-C44,SA1180CX1XB02698-A118812B-R62-C70),(SA1180CX1XB02698-A118816A-R28-C57,SA1180CX1XB02698-A118816A-R23-C65)))))),((((((SA1180CX1XB02698-A118812B-R45-C27,SA1180CX1XB02698-A118812B-R45-C53),SA1180CX1XB02698-A118812B-R61-C37),SA1180CX1XB02698-A118816A-R28-C27),((SA1180CX1XB02698-A118816A-R12-C20,SA1180CX1XB02698-A118812B-R66-C30),(SA1180CX1XB02698-A118812B-R49-C62,((SA1180CX1XB02698-A118812B-R66-C35,SA1180CX1XB02698-A118812B-R60-C44),((SA1180CX1XB02698-A118816A-R26-C41,SA1180CX1XB02698-A118816A-R09-C62),(SA1180CX1XB02698-A118816A-R06-C50,SA1180CX1XB02698-A118812B-R67-C50)))))),((SA1180CX1XB02698-A118816A-R24-C34,SA1180CX1XB02698-A118816A-R08-C55),((SA1180CX1XB02698-A118812B-R56-C61,SA1180CX1XB02698-A118816A-R10-C47),SA1180CX1XB02698-A118812B-R51-C18))),((SA1180CX1XB02698-A118816A-R25-C33,SA1180CX1XB02698-A118816A-R24-C41),(((SA1180CX1XB02698-A118812B-R50-C61,SA1180CX1XB02698-A118812B-R50-C20),((SA1180CX1XB02698-A118812B-R59-C10,SA1180CX1XB02698-A118816A-R28-C31),SA1180CX1XB02698-A118812B-R53-C31)),(((((SA1180CX1XB02698-A118812B-R59-C54,SA1180CX1XB02698-A118812B-R64-C10),SA1180CX1XB02698-A118812B-R63-C14),(SA1180CX1XB02698-A118812B-R48-C35,SA1180CX1XB02698-A118812B-R47-C64)),SA1180CX1XB02698-A118812B-R47-C18),(((SA1180CX1XB02698-A118816A-R08-C37,(SA1180CX1XB02698-A118816A-R24-C16,SA1180CX1XB02698-A118812B-R59-C27)),SA1180CX1XB02698-A118812B-R46-C24),(SA1180CX1XB02698-A118812B-R47-C62,(SA1180CX1XB02698-A118812B-R64-C26,SA1180CX1XB02698-A118812B-R50-C62)))))),(SA1180CX1XB02698-A118816A-R24-C36,SA1180CX1XB02698-A118812B-R66-C45))),((SA1180CX1XB02698-A118812B-R58-C67,(SA1180CX1XB02698-A118816A-R03-C20,((((SA1180CX1XB02698-A118816A-R19-C52,(SA1180CX1XB02698-A118812B-R69-C65,(SA1180CX1XB02698-A118812B-R45-C36,(SA1180CX1XB02698-A118816A-R30-C70,SA1180CX1XB02698-A118812B-R69-C69)))),(SA1180CX1XB02698-A118816A-R18-C34,(SA1180CX1XB02698-A118816A-R28-C49,SA1180CX1XB02698-A118812B-R67-C27))),(((SA1180CX1XB02698-A118816A-R11-C11,SA1180CX1XB02698-A118816A-R23-C51),SA1180CX1XB02698-A118816A-R12-C25),((((((SA1180CX1XB02698-A118816A-R25-C22,SA1180CX1XB02698-A118816A-R21-C23),(SA1180CX1XB02698-A118812B-R70-C09,(SA1180CX1XB02698-A118816A-R21-C33,SA1180CX1XB02698-A118816A-R03-C33))),SA1180CX1XB02698-A118812B-R51-C32),(SA1180CX1XB02698-A118816A-R30-C51,SA1180CX1XB02698-A118812B-R53-C16)),((SA1180CX1XB02698-A118816A-R22-C58,(SA1180CX1XB02698-A118812B-R56-C36,(SA1180CX1XB02698-A118816A-R30-C48,SA1180CX1XB02698-A118812B-R65-C39))),SA1180CX1XB02698-A118816A-R03-C24)),SA1180CX1XB02698-A118816A-R26-C21))),(SA1180CX1XB02698-A118816A-R19-C22,(((SA1180CX1XB02698-A118816A-R13-C57,SA1180CX1XB02698-A118812B-R59-C43),(SA1180CX1XB02698-A118812B-R67-C59,SA1180CX1XB02698-A118812B-R60-C31)),(((SA1180CX1XB02698-A118812B-R67-C09,SA1180CX1XB02698-A118812B-R58-C61),(SA1180CX1XB02698-A118816A-R28-C36,SA1180CX1XB02698-A118816A-R20-C10)),(SA1180CX1XB02698-A118816A-R19-C07,(SA1180CX1XB02698-A118816A-R19-C67,(SA1180CX1XB02698-A118816A-R23-C63,(SA1180CX1XB02698-A118816A-R28-C35,SA1180CX1XB02698-A118812B-R70-C34)))))))))),((SA1180CX1XB02698-A118816A-R12-C11,SA1180CX1XB02698-A118812B-R58-C22),(SA1180CX1XB02698-A118812B-R45-C60,(((SA1180CX1XB02698-A118816A-R29-C70,SA1180CX1XB02698-A118812B-R69-C61),SA1180CX1XB02698-A118816A-R18-C58),SA1180CX1XB02698-A118812B-R60-C70))))),(SA1180CX1XB02698-A118816A-R25-C62,SA1180CX1XB02698-A118816A-R15-C52)),(SA1180CX1XB02698-A118816A-R21-C19,SA1180CX1XB02698-A118816A-R05-C36)),(SA1180CX1XB02698-A118816A-R28-C42,SA1180CX1XB02698-A118816A-R08-C12)),((SA1180CX1XB02698-A118816A-R08-C22,SA1180CX1XB02698-A118812B-R47-C45),(SA1180CX1XB02698-A118812B-R63-C58,(SA1180CX1XB02698-A118816A-R24-C19,(SA1180CX1XB02698-A118816A-R06-C36,SA1180CX1XB02698-A118812B-R70-C60))))),(((((SA1180CX1XB02698-A118816A-R19-C37,(SA1180CX1XB02698-A118812B-R65-C08,SA1180CX1XB02698-A118812B-R51-C58)),((SA1180CX1XB02698-A118816A-R10-C10,SA1180CX1XB02698-A118812B-R58-C49),(((SA1180CX1XB02698-A118812B-R61-C55,SA1180CX1XB02698-A118812B-R60-C55),(SA1180CX1XB02698-A118816A-R18-C43,SA1180CX1XB02698-A118812B-R50-C27)),(SA1180CX1XB02698-A118812B-R62-C54,SA1180CX1XB02698-A118812B-R59-C45))),(SA1180CX1XB02698-A118812B-R54-C23,(SA1180CX1XB02698-A118816A-R07-C57,SA1180CX1XB02698-A118812B-R55-C50))),(SA1180CX1XB02698-A118816A-R17-C27,((SA1180CX1XB02698-A118816A-R24-C67,(SA1180CX1XB02698-A118812B-R49-C49,(SA1180CX1XB02698-A118812B-R48-C28,(SA1180CX1XB02698-A118816A-R24-C27,SA1180CX1XB02698-A118816A-R08-C52)))),((SA1180CX1XB02698-A118816A-R20-C55,SA1180CX1XB02698-A118812B-R52-C44),(SA1180CX1XB02698-A118812B-R56-C29,(SA1180CX1XB02698-A118816A-R25-C60,SA1180CX1XB02698-A118812B-R51-C61)))))),((SA1180CX1XB02698-A118812B-R55-C56,(SA1180CX1XB02698-A118812B-R57-C41,SA1180CX1XB02698-A118812B-R48-C62)),SA1180CX1XB02698-A118812B-R50-C23)),SA1180CX1XB02698-A118812B-R46-C30)),(((SA1180CX1XB02698-A118816A-R18-C44,SA1180CX1XB02698-A118812B-R59-C17),SA1180CX1XB02698-A118816A-R13-C66),SA1180CX1XB02698-A118816A-R21-C34)),((((SA1180CX1XB02698-A118816A-R12-C09,SA1180CX1XB02698-A118812B-R70-C59),(((SA1180CX1XB02698-A118812B-R62-C68,SA1180CX1XB02698-A118812B-R46-C42),(((SA1180CX1XB02698-A118812B-R62-C43,SA1180CX1XB02698-A118812B-R61-C31),(SA1180CX1XB02698-A118812B-R68-C48,SA1180CX1XB02698-A118812B-R62-C57)),SA1180CX1XB02698-A118812B-R48-C57)),(SA1180CX1XB02698-A118812B-R51-C19,SA1180CX1XB02698-A118812B-R49-C47))),((SA1180CX1XB02698-A118816A-R18-C21,SA1180CX1XB02698-A118816A-R17-C15),((SA1180CX1XB02698-A118812B-R64-C20,(SA1180CX1XB02698-A118812B-R67-C41,(SA1180CX1XB02698-A118812B-R63-C44,SA1180CX1XB02698-A118812B-R45-C41))),(SA1180CX1XB02698-A118816A-R06-C64,SA1180CX1XB02698-A118812B-R47-C68)))),((SA1180CX1XB02698-A118812B-R50-C70,(SA1180CX1XB02698-A118812B-R47-C32,(SA1180CX1XB02698-A118812B-R61-C48,SA1180CX1XB02698-A118812B-R52-C16))),((SA1180CX1XB02698-A118812B-R62-C31,(SA1180CX1XB02698-A118812B-R47-C66,(SA1180CX1XB02698-A118812B-R70-C65,SA1180CX1XB02698-A118812B-R47-C52))),(SA1180CX1XB02698-A118816A-R11-C31,(SA1180CX1XB02698-A118812B-R63-C40,SA1180CX1XB02698-A118812B-R61-C35)))))),((SA1180CX1XB02698-A118816A-R26-C29,SA1180CX1XB02698-A118816A-R22-C69),(((((((SA1180CX1XB02698-A118812B-R62-C33,(SA1180CX1XB02698-A118816A-R22-C68,(SA1180CX1XB02698-A118816A-R29-C54,SA1180CX1XB02698-A118812B-R57-C53))),((SA1180CX1XB02698-A118816A-R07-C36,SA1180CX1XB02698-A118812B-R47-C34),(SA1180CX1XB02698-A118816A-R16-C35,(SA1180CX1XB02698-A118816A-R27-C57,(SA1180CX1XB02698-A118816A-R30-C69,SA1180CX1XB02698-A118812B-R53-C59))))),((SA1180CX1XB02698-A118816A-R20-C58,SA1180CX1XB02698-A118812B-R55-C33),(SA1180CX1XB02698-A118812B-R54-C20,(SA1180CX1XB02698-A118816A-R14-C48,SA1180CX1XB02698-A118812B-R45-C62)))),((SA1180CX1XB02698-A118812B-R60-C35,SA1180CX1XB02698-A118812B-R59-C59),(SA1180CX1XB02698-A118812B-R65-C23,((SA1180CX1XB02698-A118812B-R50-C19,(SA1180CX1XB02698-A118816A-R22-C39,SA1180CX1XB02698-A118812B-R48-C34)),((SA1180CX1XB02698-A118816A-R08-C20,SA1180CX1XB02698-A118816A-R26-C23),SA1180CX1XB02698-A118812B-R60-C59))))),(SA1180CX1XB02698-A118816A-R19-C61,SA1180CX1XB02698-A118812B-R51-C48)),((((SA1180CX1XB02698-A118816A-R13-C64,(SA1180CX1XB02698-A118812B-R48-C68,(SA1180CX1XB02698-A118816A-R22-C61,SA1180CX1XB02698-A118812B-R45-C57))),SA1180CX1XB02698-A118812B-R57-C57),(SA1180CX1XB02698-A118816A-R26-C58,SA1180CX1XB02698-A118816A-R07-C18)),(SA1180CX1XB02698-A118816A-R07-C42,SA1180CX1XB02698-A118812B-R50-C12))),((SA1180CX1XB02698-A118816A-R11-C50,((SA1180CX1XB02698-A118816A-R23-C36,(SA1180CX1XB02698-A118816A-R14-C55,(SA1180CX1XB02698-A118816A-R19-C47,SA1180CX1XB02698-A118816A-R08-C41))),((((((SA1180CX1XB02698-A118816A-R25-C56,SA1180CX1XB02698-A118812B-R57-C33),SA1180CX1XB02698-A118812B-R59-C47),(SA1180CX1XB02698-A118812B-R48-C66,SA1180CX1XB02698-A118816A-R26-C47)),SA1180CX1XB02698-A118812B-R46-C23),SA1180CX1XB02698-A118812B-R54-C54),(SA1180CX1XB02698-A118816A-R04-C29,(((SA1180CX1XB02698-A118816A-R22-C40,((SA1180CX1XB02698-A118816A-R24-C15,SA1180CX1XB02698-A118816A-R29-C17),SA1180CX1XB02698-A118812B-R52-C54)),(SA1180CX1XB02698-A118816A-R30-C35,((SA1180CX1XB02698-A118816A-R23-C35,SA1180CX1XB02698-A118812B-R47-C15),((SA1180CX1XB02698-A118812B-R53-C21,SA1180CX1XB02698-A118812B-R50-C30),SA1180CX1XB02698-A118816A-R29-C12)))),(SA1180CX1XB02698-A118816A-R18-C32,SA1180CX1XB02698-A118812B-R46-C15)))))),(((SA1180CX1XB02698-A118816A-R17-C45,SA1180CX1XB02698-A118816A-R28-C08),SA1180CX1XB02698-A118812B-R60-C40),((((((SA1180CX1XB02698-A118816A-R26-C57,(SA1180CX1XB02698-A118816A-R30-C60,(SA1180CX1XB02698-A118816A-R27-C15,SA1180CX1XB02698-A118816A-R18-C66))),(SA1180CX1XB02698-A118816A-R22-C63,SA1180CX1XB02698-A118812B-R47-C67)),SA1180CX1XB02698-A118816A-R06-C44),SA1180CX1XB02698-A118812B-R70-C53),(SA1180CX1XB02698-A118812B-R63-C65,SA1180CX1XB02698-A118812B-R63-C60)),(SA1180CX1XB02698-A118812B-R58-C69,(SA1180CX1XB02698-A118816A-R27-C12,(SA1180CX1XB02698-A118816A-R09-C28,SA1180CX1XB02698-A118812B-R67-C60)))))),SA1180CX1XB02698-A118816A-R05-C40)),(((SA1180CX1XB02698-A118816A-R07-C52,(SA1180CX1XB02698-A118812B-R59-C40,SA1180CX1XB02698-A118812B-R51-C22)),(SA1180CX1XB02698-A118816A-R07-C32,SA1180CX1XB02698-A118812B-R51-C47)),((((SA1180CX1XB02698-A118812B-R59-C44,SA1180CX1XB02698-A118812B-R54-C31),SA1180CX1XB02698-A118812B-R46-C54),(SA1180CX1XB02698-A118812B-R58-C08,SA1180CX1XB02698-A118812B-R47-C69)),((SA1180CX1XB02698-A118812B-R64-C09,SA1180CX1XB02698-A118816A-R14-C45),SA1180CX1XB02698-A118816A-R14-C60))))),(((((SA1180CX1XB02698-A118816A-R27-C26,SA1180CX1XB02698-A118812B-R69-C23),((SA1180CX1XB02698-A118812B-R62-C34,((((SA1180CX1XB02698-A118816A-R12-C12,SA1180CX1XB02698-A118816A-R15-C37),SA1180CX1XB02698-A118812B-R45-C68),(SA1180CX1XB02698-A118812B-R50-C25,(SA1180CX1XB02698-A118816A-R18-C24,SA1180CX1XB02698-A118816A-R16-C42))),(SA1180CX1XB02698-A118816A-R27-C13,SA1180CX1XB02698-A118812B-R48-C11))),((SA1180CX1XB02698-A118816A-R15-C68,(SA1180CX1XB02698-A118816A-R19-C58,SA1180CX1XB02698-A118816A-R12-C21)),(SA1180CX1XB02698-A118816A-R30-C55,SA1180CX1XB02698-A118812B-R67-C44)))),((SA1180CX1XB02698-A118812B-R70-C54,((SA1180CX1XB02698-A118812B-R48-C47,SA1180CX1XB02698-A118816A-R17-C59),SA1180CX1XB02698-A118812B-R66-C55)),(((SA1180CX1XB02698-A118816A-R25-C13,SA1180CX1XB02698-A118816A-R21-C26),(SA1180CX1XB02698-A118816A-R22-C62,SA1180CX1XB02698-A118816A-R03-C48)),(SA1180CX1XB02698-A118812B-R68-C52,(SA1180CX1XB02698-A118816A-R13-C60,SA1180CX1XB02698-A118812B-R49-C53))))),(SA1180CX1XB02698-A118816A-R27-C30,SA1180CX1XB02698-A118812B-R66-C54)),(SA1180CX1XB02698-A118816A-R19-C13,((SA1180CX1XB02698-A118816A-R17-C13,(SA1180CX1XB02698-A118816A-R23-C42,(SA1180CX1XB02698-A118816A-R19-C12,SA1180CX1XB02698-A118816A-R18-C70))),((((SA1180CX1XB02698-A118812B-R49-C70,(SA1180CX1XB02698-A118816A-R20-C13,SA1180CX1XB02698-A118816A-R17-C14)),(SA1180CX1XB02698-A118812B-R69-C45,((SA1180CX1XB02698-A118816A-R30-C40,SA1180CX1XB02698-A118816A-R12-C16),(SA1180CX1XB02698-A118816A-R10-C57,SA1180CX1XB02698-A118812B-R70-C08)))),(((SA1180CX1XB02698-A118816A-R17-C61,SA1180CX1XB02698-A118812B-R52-C66),SA1180CX1XB02698-A118812B-R54-C45),(SA1180CX1XB02698-A118812B-R62-C51,SA1180CX1XB02698-A118812B-R47-C16))),(((SA1180CX1XB02698-A118816A-R10-C33,SA1180CX1XB02698-A118812B-R62-C62),SA1180CX1XB02698-A118816A-R26-C52),((SA1180CX1XB02698-A118816A-R22-C41,(SA1180CX1XB02698-A118816A-R06-C24,SA1180CX1XB02698-A118812B-R49-C22)),((SA1180CX1XB02698-A118816A-R20-C49,(SA1180CX1XB02698-A118816A-R09-C13,(SA1180CX1XB02698-A118816A-R29-C15,SA1180CX1XB02698-A118812B-R51-C69))),(SA1180CX1XB02698-A118816A-R29-C64,SA1180CX1XB02698-A118812B-R57-C68))))))))),(((((SA1180CX1XB02698-A118812B-R54-C32,SA1180CX1XB02698-A118812B-R47-C48),(((SA1180CX1XB02698-A118816A-R25-C37,SA1180CX1XB02698-A118816A-R13-C40),SA1180CX1XB02698-A118816A-R23-C52),SA1180CX1XB02698-A118816A-R14-C40)),(SA1180CX1XB02698-A118816A-R27-C50,SA1180CX1XB02698-A118816A-R20-C63)),((SA1180CX1XB02698-A118816A-R28-C64,SA1180CX1XB02698-A118816A-R06-C17),((SA1180CX1XB02698-A118812B-R49-C21,(SA1180CX1XB02698-A118812B-R58-C37,SA1180CX1XB02698-A118812B-R50-C37)),(SA1180CX1XB02698-A118816A-R28-C12,((SA1180CX1XB02698-A118812B-R60-C22,(SA1180CX1XB02698-A118816A-R17-C28,(SA1180CX1XB02698-A118816A-R30-C17,SA1180CX1XB02698-A118816A-R25-C14))),(SA1180CX1XB02698-A118816A-R20-C34,(SA1180CX1XB02698-A118816A-R28-C44,SA1180CX1XB02698-A118816A-R03-C22))))))),((SA1180CX1XB02698-A118816A-R30-C11,SA1180CX1XB02698-A118812B-R64-C25),((SA1180CX1XB02698-A118816A-R20-C18,SA1180CX1XB02698-A118816A-R16-C30),((((SA1180CX1XB02698-A118812B-R54-C37,SA1180CX1XB02698-A118812B-R53-C45),SA1180CX1XB02698-A118812B-R60-C61),SA1180CX1XB02698-A118816A-R09-C12),((SA1180CX1XB02698-A118816A-R09-C22,SA1180CX1XB02698-A118812B-R48-C51),((SA1180CX1XB02698-A118812B-R52-C39,SA1180CX1XB02698-A118812B-R46-C11),(((SA1180CX1XB02698-A118812B-R53-C35,SA1180CX1XB02698-A118812B-R48-C30),SA1180CX1XB02698-A118816A-R23-C59),SA1180CX1XB02698-A118816A-R29-C31)))))))),(((((SA1180CX1XB02698-A118816A-R27-C49,SA1180CX1XB02698-A118816A-R22-C51),SA1180CX1XB02698-A118816A-R17-C68),((((SA1180CX1XB02698-A118812B-R69-C07,SA1180CX1XB02698-A118812B-R55-C68),SA1180CX1XB02698-A118812B-R50-C26),((SA1180CX1XB02698-A118812B-R52-C12,SA1180CX1XB02698-A118812B-R54-C09),SA1180CX1XB02698-A118816A-R12-C26)),SA1180CX1XB02698-A118812B-R50-C36)),((SA1180CX1XB02698-A118816A-R30-C29,(SA1180CX1XB02698-A118816A-R28-C30,((SA1180CX1XB02698-A118812B-R45-C24,(((SA1180CX1XB02698-A118816A-R25-C42,SA1180CX1XB02698-A118816A-R14-C32),SA1180CX1XB02698-A118812B-R66-C15),((SA1180CX1XB02698-A118816A-R07-C55,((SA1180CX1XB02698-A118812B-R48-C59,((SA1180CX1XB02698-A118816A-R16-C43,(SA1180CX1XB02698-A118816A-R22-C70,SA1180CX1XB02698-A118812B-R50-C69)),((SA1180CX1XB02698-A118816A-R09-C66,SA1180CX1XB02698-A118816A-R07-C51),(SA1180CX1XB02698-A118816A-R29-C43,((SA1180CX1XB02698-A118812B-R65-C32,SA1180CX1XB02698-A118812B-R48-C31),(SA1180CX1XB02698-A118816A-R21-C28,SA1180CX1XB02698-A118816A-R15-C11)))))),((SA1180CX1XB02698-A118816A-R30-C47,((SA1180CX1XB02698-A118812B-R63-C26,SA1180CX1XB02698-A118816A-R12-C08),SA1180CX1XB02698-A118812B-R46-C25)),(((SA1180CX1XB02698-A118816A-R17-C33,SA1180CX1XB02698-A118816A-R19-C68),SA1180CX1XB02698-A118812B-R51-C31),((((SA1180CX1XB02698-A118816A-R07-C45,((SA1180CX1XB02698-A118816A-R06-C12,SA1180CX1XB02698-A118816A-R10-C15),SA1180CX1XB02698-A118816A-R17-C23)),(((SA1180CX1XB02698-A118816A-R20-C32,(SA1180CX1XB02698-A118812B-R62-C44,SA1180CX1XB02698-A118812B-R45-C70)),(SA1180CX1XB02698-A118816A-R03-C63,((SA1180CX1XB02698-A118816A-R18-C40,SA1180CX1XB02698-A118812B-R49-C55),((SA1180CX1XB02698-A118812B-R59-C70,SA1180CX1XB02698-A118812B-R49-C61),(SA1180CX1XB02698-A118816A-R19-C60,SA1180CX1XB02698-A118812B-R63-C08))))),(SA1180CX1XB02698-A118812B-R61-C40,SA1180CX1XB02698-A118812B-R45-C25))),(((SA1180CX1XB02698-A118812B-R46-C39,(SA1180CX1XB02698-A118812B-R49-C27,SA1180CX1XB02698-A118812B-R48-C21)),SA1180CX1XB02698-A118816A-R29-C20),(SA1180CX1XB02698-A118812B-R51-C60,(((SA1180CX1XB02698-A118816A-R15-C10,SA1180CX1XB02698-A118816A-R23-C47),(SA1180CX1XB02698-A118812B-R59-C48,SA1180CX1XB02698-A118812B-R46-C51)),((SA1180CX1XB02698-A118816A-R25-C40,SA1180CX1XB02698-A118816A-R14-C18),(SA1180CX1XB02698-A118812B-R61-C43,SA1180CX1XB02698-A118812B-R49-C60)))))),((SA1180CX1XB02698-A118812B-R57-C49,SA1180CX1XB02698-A118816A-R18-C47),(SA1180CX1XB02698-A118816A-R13-C56,(SA1180CX1XB02698-A118812B-R67-C49,SA1180CX1XB02698-A118812B-R57-C19)))))))),((SA1180CX1XB02698-A118812B-R50-C09,SA1180CX1XB02698-A118812B-R58-C27),(((SA1180CX1XB02698-A118812B-R57-C54,((SA1180CX1XB02698-A118812B-R54-C48,(SA1180CX1XB02698-A118812B-R63-C66,SA1180CX1XB02698-A118812B-R56-C37)),(SA1180CX1XB02698-A118812B-R60-C39,SA1180CX1XB02698-A118812B-R49-C20))),(SA1180CX1XB02698-A118816A-R11-C67,SA1180CX1XB02698-A118812B-R45-C34)),(SA1180CX1XB02698-A118812B-R64-C07,SA1180CX1XB02698-A118812B-R46-C41)))))),(SA1180CX1XB02698-A118816A-R17-C35,SA1180CX1XB02698-A118812B-R70-C07)))),(((SA1180CX1XB02698-A118812B-R63-C50,(SA1180CX1XB02698-A118816A-R15-C36,SA1180CX1XB02698-A118812B-R63-C41)),(SA1180CX1XB02698-A118812B-R52-C40,SA1180CX1XB02698-A118812B-R51-C65)),SA1180CX1XB02698-A118816A-R23-C27))),((SA1180CX1XB02698-A118816A-R24-C55,SA1180CX1XB02698-A118816A-R08-C47),(SA1180CX1XB02698-A118816A-R23-C17,SA1180CX1XB02698-A118816A-R26-C33)))),SA1180CX1XB02698-A118812B-R49-C25),SA1180CX1XB02698-A118816A-R07-C58),(SA1180CX1XB02698-A118816A-R14-C62,SA1180CX1XB02698-A118816A-R13-C52)),(((((SA1180CX1XB02698-A118812B-R45-C61,(((SA1180CX1XB02698-A118812B-R56-C21,(SA1180CX1XB02698-A118816A-R29-C30,(((((SA1180CX1XB02698-A118812B-R51-C34,SA1180CX1XB02698-A118812B-R63-C11),SA1180CX1XB02698-A118816A-R06-C09),SA1180CX1XB02698-A118812B-R45-C63),((SA1180CX1XB02698-A118816A-R28-C29,SA1180CX1XB02698-A118816A-R27-C68),(SA1180CX1XB02698-A118812B-R54-C16,SA1180CX1XB02698-A118812B-R46-C49))),SA1180CX1XB02698-A118812B-R52-C26))),(((SA1180CX1XB02698-A118816A-R10-C21,SA1180CX1XB02698-A118812B-R50-C45),SA1180CX1XB02698-A118816A-R24-C10),(SA1180CX1XB02698-A118812B-R59-C22,SA1180CX1XB02698-A118812B-R48-C37))),((SA1180CX1XB02698-A118812B-R49-C69,SA1180CX1XB02698-A118816A-R20-C19),(SA1180CX1XB02698-A118812B-R58-C35,(SA1180CX1XB02698-A118812B-R57-C29,((SA1180CX1XB02698-A118812B-R61-C32,(SA1180CX1XB02698-A118816A-R14-C23,SA1180CX1XB02698-A118812B-R57-C18)),SA1180CX1XB02698-A118812B-R56-C66)))))),SA1180CX1XB02698-A118812B-R70-C43),(SA1180CX1XB02698-A118816A-R29-C14,SA1180CX1XB02698-A118812B-R64-C61)),(SA1180CX1XB02698-A118816A-R28-C69,SA1180CX1XB02698-A118816A-R25-C68)),((SA1180CX1XB02698-A118812B-R59-C67,(((SA1180CX1XB02698-A118816A-R07-C47,SA1180CX1XB02698-A118816A-R07-C08),SA1180CX1XB02698-A118812B-R53-C61),(((((SA1180CX1XB02698-A118816A-R19-C35,SA1180CX1XB02698-A118816A-R15-C18),(SA1180CX1XB02698-A118816A-R13-C62,SA1180CX1XB02698-A118812B-R49-C50)),((SA1180CX1XB02698-A118816A-R06-C70,SA1180CX1XB02698-A118812B-R70-C29),((SA1180CX1XB02698-A118816A-R06-C65,(SA1180CX1XB02698-A118816A-R27-C14,SA1180CX1XB02698-A118816A-R25-C49)),SA1180CX1XB02698-A118812B-R45-C29))),(SA1180CX1XB02698-A118816A-R18-C69,(SA1180CX1XB02698-A118812B-R49-C17,SA1180CX1XB02698-A118812B-R48-C26))),(((((SA1180CX1XB02698-A118816A-R25-C61,SA1180CX1XB02698-A118816A-R24-C48),SA1180CX1XB02698-A118816A-R23-C18),SA1180CX1XB02698-A118816A-R06-C22),(SA1180CX1XB02698-A118812B-R65-C44,(SA1180CX1XB02698-A118812B-R48-C43,(SA1180CX1XB02698-A118816A-R16-C40,SA1180CX1XB02698-A118812B-R57-C20)))),(SA1180CX1XB02698-A118812B-R60-C68,SA1180CX1XB02698-A118812B-R51-C15))))),(SA1180CX1XB02698-A118812B-R64-C52,(SA1180CX1XB02698-A118812B-R63-C52,SA1180CX1XB02698-A118812B-R57-C51))))),((SA1180CX1XB02698-A118816A-R14-C54,(SA1180CX1XB02698-A118816A-R15-C69,((((SA1180CX1XB02698-A118812B-R68-C41,(SA1180CX1XB02698-A118816A-R21-C10,SA1180CX1XB02698-A118812B-R62-C21)),SA1180CX1XB02698-A118816A-R29-C48),(SA1180CX1XB02698-A118812B-R48-C24,(SA1180CX1XB02698-A118816A-R23-C56,SA1180CX1XB02698-A118816A-R04-C22))),((SA1180CX1XB02698-A118812B-R47-C31,SA1180CX1XB02698-A118812B-R62-C40),SA1180CX1XB02698-A118812B-R54-C36)))),SA1180CX1XB02698-A118812B-R46-C09)),(((((SA1180CX1XB02698-A118812B-R62-C47,SA1180CX1XB02698-A118812B-R61-C50),(SA1180CX1XB02698-A118816A-R19-C26,(SA1180CX1XB02698-A118816A-R23-C19,SA1180CX1XB02698-A118816A-R15-C28))),(((SA1180CX1XB02698-A118816A-R22-C47,(SA1180CX1XB02698-A118816A-R20-C31,SA1180CX1XB02698-A118812B-R48-C36)),SA1180CX1XB02698-A118816A-R15-C60),SA1180CX1XB02698-A118812B-R57-C44)),(SA1180CX1XB02698-A118816A-R03-C12,(SA1180CX1XB02698-A118816A-R29-C62,SA1180CX1XB02698-A118812B-R61-C33))),((((SA1180CX1XB02698-A118812B-R69-C37,(SA1180CX1XB02698-A118816A-R10-C45,SA1180CX1XB02698-A118816A-R08-C29)),SA1180CX1XB02698-A118812B-R49-C14),(SA1180CX1XB02698-A118816A-R08-C68,SA1180CX1XB02698-A118812B-R57-C69)),(SA1180CX1XB02698-A118812B-R60-C36,(SA1180CX1XB02698-A118816A-R29-C53,(SA1180CX1XB02698-A118816A-R28-C10,SA1180CX1XB02698-A118816A-R16-C14)))))),(((SA1180CX1XB02698-A118816A-R07-C17,((SA1180CX1XB02698-A118816A-R20-C26,SA1180CX1XB02698-A118812B-R50-C44),(SA1180CX1XB02698-A118816A-R08-C70,((SA1180CX1XB02698-A118812B-R62-C61,SA1180CX1XB02698-A118812B-R47-C55),(SA1180CX1XB02698-A118812B-R54-C52,(SA1180CX1XB02698-A118816A-R06-C56,SA1180CX1XB02698-A118812B-R49-C56)))))),(SA1180CX1XB02698-A118816A-R29-C36,SA1180CX1XB02698-A118812B-R66-C43)),((SA1180CX1XB02698-A118816A-R17-C09,SA1180CX1XB02698-A118816A-R16-C51),((SA1180CX1XB02698-A118816A-R06-C61,(SA1180CX1XB02698-A118812B-R67-C40,SA1180CX1XB02698-A118812B-R53-C64)),(SA1180CX1XB02698-A118812B-R69-C49,SA1180CX1XB02698-A118812B-R65-C29)))),SA1180CX1XB02698-A118812B-R65-C21)),((SA1180CX1XB02698-A118816A-R30-C68,((SA1180CX1XB02698-A118816A-R10-C42,SA1180CX1XB02698-A118812B-R46-C14),SA1180CX1XB02698-A118812B-R68-C66)),((SA1180CX1XB02698-A118816A-R06-C20,(SA1180CX1XB02698-A118816A-R26-C56,SA1180CX1XB02698-A118816A-R26-C54)),(SA1180CX1XB02698-A118812B-R46-C50,(((SA1180CX1XB02698-A118816A-R18-C68,SA1180CX1XB02698-A118812B-R51-C28),SA1180CX1XB02698-A118816A-R28-C51),SA1180CX1XB02698-A118816A-R14-C41))))),(SA1180CX1XB02698-A118816A-R26-C34,(SA1180CX1XB02698-A118812B-R62-C56,SA1180CX1XB02698-A118812B-R45-C50))),(((((SA1180CX1XB02698-A118816A-R06-C14,SA1180CX1XB02698-A118812B-R65-C59),SA1180CX1XB02698-A118816A-R20-C54),(SA1180CX1XB02698-A118812B-R49-C52,(SA1180CX1XB02698-A118812B-R61-C25,SA1180CX1XB02698-A118812B-R45-C17))),(((SA1180CX1XB02698-A118816A-R06-C52,SA1180CX1XB02698-A118812B-R49-C12),(SA1180CX1XB02698-A118816A-R16-C21,SA1180CX1XB02698-A118812B-R45-C35)),(SA1180CX1XB02698-A118816A-R29-C69,SA1180CX1XB02698-A118812B-R50-C40))),(((SA1180CX1XB02698-A118812B-R66-C13,SA1180CX1XB02698-A118816A-R25-C23),(SA1180CX1XB02698-A118816A-R05-C45,(SA1180CX1XB02698-A118816A-R21-C25,SA1180CX1XB02698-A118816A-R17-C50))),(SA1180CX1XB02698-A118812B-R58-C21,(SA1180CX1XB02698-A118812B-R66-C58,SA1180CX1XB02698-A118812B-R59-C69))))),((SA1180CX1XB02698-A118816A-R15-C35,SA1180CX1XB02698-A118816A-R09-C41),SA1180CX1XB02698-A118812B-R47-C28)),SA1180CX1XB02698-A118812B-R70-C68),(SA1180CX1XB02698-A118812B-R45-C32,((SA1180CX1XB02698-A118812B-R54-C59,(SA1180CX1XB02698-A118812B-R54-C57,((SA1180CX1XB02698-A118812B-R48-C49,SA1180CX1XB02698-A118812B-R63-C23),SA1180CX1XB02698-A118812B-R62-C58))),(((SA1180CX1XB02698-A118812B-R65-C49,SA1180CX1XB02698-A118812B-R53-C60),((SA1180CX1XB02698-A118812B-R47-C51,SA1180CX1XB02698-A118812B-R63-C69),SA1180CX1XB02698-A118812B-R46-C64)),((SA1180CX1XB02698-A118812B-R63-C64,SA1180CX1XB02698-A118812B-R56-C47),SA1180CX1XB02698-A118816A-R14-C44))))),SA1180CX1XB02698-A118816A-R04-C24),(SA1180CX1XB02698-A118812B-R47-C24,SA1180CX1XB02698-A118812B-R46-C37)),((SA1180CX1XB02698-A118812B-R63-C28,SA1180CX1XB02698-A118812B-R53-C29),(SA1180CX1XB02698-A118812B-R52-C28,SA1180CX1XB02698-A118812B-R49-C54)))
