# Supplementary material for: A zero-agnostic model for copy number evolution in cancer
Source: PLoS Comput Biol. 2023 Nov 9;19(11):e1011590. doi: 10.1371/journal.pcbi.1011590 (PMC10662746; doi:10.1371/journal.pcbi.1011590)
Supplement: S1 Data — Twenty-eight patient copy number phylogenies (Newick) inferred by Sitka and Lazac on single-cell sequencing of human breast and ovarian tumor samples. (ZIP) [file pcbi.1011590.s002.zip › supp_data/trees/lazac/SA1054_hscn_tree.newick]

((((((((((((((((((((((((SA1054-A95632A-R12-C31,SA1054-A95632A-R04-C21),SA1054-A95632A-R05-C37),(SA1054-A95632A-R12-C65,SA1054-A95632A-R07-C25)),SA1054-A95632A-R08-C40),(((SA1054-A95632A-R07-C44,SA1054-A95632A-R15-C63),(((SA1054-A95632A-R10-C29,SA1054-A95632A-R14-C23),(SA1054-A95632A-R14-C43,SA1054-A95632A-R10-C64)),((SA1054-A95632A-R15-C70,SA1054-A95632A-R10-C51),(SA1054-A95632A-R09-C44,SA1054-A95632A-R04-C67)))),(((((SA1054-A95632A-R15-C15,((SA1054-A95632A-R15-C12,SA1054-A95632A-R05-C66),(SA1054-A95632A-R11-C30,SA1054-A95632A-R06-C13))),SA1054-A95632A-R10-C13),(((SA1054-A95632A-R05-C26,(SA1054-A95632A-R14-C18,SA1054-A95632A-R13-C30)),SA1054-A95632A-R05-C24),(SA1054-A95632A-R11-C47,SA1054-A95632A-R07-C46))),(SA1054-A95632A-R15-C42,SA1054-A95632A-R12-C49)),(((((((SA1054-A95632A-R08-C12,SA1054-A95632A-R06-C66),SA1054-A95632A-R15-C50),SA1054-A95632A-R09-C52),(SA1054-A95632A-R08-C42,SA1054-A95632A-R06-C22)),((SA1054-A95632A-R07-C15,(SA1054-A95632A-R13-C26,SA1054-A95632A-R10-C27)),(SA1054-A95632A-R07-C64,(SA1054-A95632A-R11-C16,SA1054-A95632A-R11-C11)))),((((SA1054-A95632A-R10-C69,SA1054-A95632A-R08-C10),SA1054-A95632A-R14-C46),((SA1054-A95632A-R07-C51,SA1054-A95632A-R14-C52),SA1054-A95632A-R07-C22)),(((SA1054-A95632A-R14-C54,SA1054-A95632A-R12-C18),(SA1054-A95632A-R10-C34,(SA1054-A95632A-R13-C39,SA1054-A95632A-R04-C70))),((SA1054-A95632A-R08-C25,SA1054-A95632A-R04-C52),SA1054-A95632A-R06-C41))),(SA1054-A95632A-R13-C55,SA1054-A95632A-R10-C17)),(SA1054-A95632A-R14-C66,SA1054-A95632A-R11-C48))))),(SA1054-A95632A-R12-C63,(SA1054-A95632A-R08-C45,SA1054-A95632A-R05-C59))),((SA1054-A95632A-R04-C33,SA1054-A95632A-R09-C47),SA1054-A95632A-R07-C21)),((SA1054-A95632A-R08-C15,SA1054-A95632A-R06-C45),SA1054-A95632A-R05-C45)),((((SA1054-A95632A-R05-C55,(SA1054-A95632A-R07-C66,((SA1054-A95632A-R15-C57,SA1054-A95632A-R06-C37),(SA1054-A95632A-R06-C34,SA1054-A95632A-R05-C20)))),(SA1054-A95632A-R13-C43,SA1054-A95632A-R11-C19)),(SA1054-A95632A-R08-C41,SA1054-A95632A-R07-C40)),((SA1054-A95632A-R07-C41,SA1054-A95632A-R04-C61),SA1054-A95632A-R04-C20))),(((((SA1054-A95632A-R05-C29,SA1054-A95632A-R07-C23),SA1054-A95632A-R06-C48),(SA1054-A95632A-R11-C32,SA1054-A95632A-R07-C60)),(((SA1054-A95632A-R11-C57,SA1054-A95632A-R09-C48),(SA1054-A95632A-R09-C21,(SA1054-A95632A-R13-C14,SA1054-A95632A-R04-C68))),(SA1054-A95632A-R11-C39,((SA1054-A95632A-R06-C56,((SA1054-A95632A-R07-C55,SA1054-A95632A-R04-C32),SA1054-A95632A-R10-C20)),(SA1054-A95632A-R07-C70,(SA1054-A95632A-R12-C59,((SA1054-A95632A-R10-C40,SA1054-A95632A-R08-C32),(SA1054-A95632A-R12-C36,SA1054-A95632A-R08-C70)))))))),(((SA1054-A95632A-R12-C12,SA1054-A95632A-R05-C51),SA1054-A95632A-R12-C55),(((SA1054-A95632A-R13-C42,(SA1054-A95632A-R07-C50,(SA1054-A95632A-R11-C34,SA1054-A95632A-R06-C35))),SA1054-A95632A-R15-C18),SA1054-A95632A-R15-C38)))),(SA1054-A95632A-R06-C58,SA1054-A95632A-R05-C48)),(((SA1054-A95632A-R09-C65,(((SA1054-A95632A-R07-C38,SA1054-A95632A-R06-C18),SA1054-A95632A-R06-C55),((SA1054-A95632A-R07-C34,SA1054-A95632A-R06-C57),(SA1054-A95632A-R06-C15,SA1054-A95632A-R13-C56)))),(SA1054-A95632A-R09-C12,SA1054-A95632A-R06-C52)),(SA1054-A95632A-R09-C54,(SA1054-A95632A-R09-C50,(SA1054-A95632A-R06-C30,SA1054-A95632A-R05-C68))))),(SA1054-A95632A-R05-C61,((SA1054-A95632A-R11-C27,(SA1054-A95632A-R08-C51,SA1054-A95632A-R07-C59)),SA1054-A95632A-R11-C46))),(SA1054-A95632A-R12-C38,(SA1054-A95632A-R12-C35,(SA1054-A95632A-R06-C14,(SA1054-A95632A-R13-C61,((SA1054-A95632A-R11-C44,(SA1054-A95632A-R14-C21,((SA1054-A95632A-R05-C38,SA1054-A95632A-R09-C19),SA1054-A95632A-R04-C66))),SA1054-A95632A-R08-C35)))))),SA1054-A95632A-R05-C53),((SA1054-A95632A-R10-C54,SA1054-A95632A-R06-C20),(SA1054-A95632A-R08-C49,SA1054-A95632A-R05-C19))),((((((SA1054-A95632A-R13-C54,((SA1054-A95632A-R10-C47,(SA1054-A95632A-R04-C57,(SA1054-A95632A-R14-C70,SA1054-A95632A-R11-C25))),(SA1054-A95632A-R05-C27,SA1054-A95632A-R06-C28))),(((SA1054-A95632A-R06-C64,SA1054-A95632A-R12-C30),SA1054-A95632A-R06-C69),((((SA1054-A95632A-R04-C49,(((SA1054-A95632A-R05-C54,SA1054-A95632A-R05-C17),(SA1054-A95632A-R12-C24,SA1054-A95632A-R06-C39)),SA1054-A95632A-R12-C44)),(SA1054-A95632A-R08-C66,SA1054-A95632A-R07-C48)),(((SA1054-A95632A-R09-C23,SA1054-A95632A-R10-C41),((SA1054-A95632A-R08-C31,SA1054-A95632A-R13-C40),(SA1054-A95632A-R12-C64,SA1054-A95632A-R09-C42))),((SA1054-A95632A-R13-C16,SA1054-A95632A-R09-C66),(SA1054-A95632A-R05-C67,(SA1054-A95632A-R07-C29,((SA1054-A95632A-R05-C13,((SA1054-A95632A-R11-C55,SA1054-A95632A-R04-C40),(SA1054-A95632A-R07-C13,(SA1054-A95632A-R08-C67,SA1054-A95632A-R04-C31)))),SA1054-A95632A-R13-C17)))))),(((SA1054-A95632A-R11-C50,(SA1054-A95632A-R08-C62,SA1054-A95632A-R08-C20)),(SA1054-A95632A-R08-C43,((SA1054-A95632A-R08-C68,(SA1054-A95632A-R08-C63,SA1054-A95632A-R07-C56)),(((SA1054-A95632A-R09-C18,SA1054-A95632A-R06-C61),SA1054-A95632A-R14-C61),SA1054-A95632A-R10-C63)))),(((SA1054-A95632A-R11-C60,((SA1054-A95632A-R12-C37,((SA1054-A95632A-R14-C34,(SA1054-A95632A-R13-C67,SA1054-A95632A-R09-C32)),(SA1054-A95632A-R11-C14,((SA1054-A95632A-R04-C10,(SA1054-A95632A-R13-C38,SA1054-A95632A-R10-C62)),(SA1054-A95632A-R14-C47,SA1054-A95632A-R07-C61))))),SA1054-A95632A-R05-C25)),SA1054-A95632A-R13-C32),(SA1054-A95632A-R09-C61,(SA1054-A95632A-R15-C65,SA1054-A95632A-R14-C22))))))),((SA1054-A95632A-R15-C69,SA1054-A95632A-R13-C34),(((SA1054-A95632A-R05-C62,(SA1054-A95632A-R07-C37,((SA1054-A95632A-R11-C56,SA1054-A95632A-R14-C69),SA1054-A95632A-R10-C45))),SA1054-A95632A-R15-C20),(SA1054-A95632A-R08-C54,(SA1054-A95632A-R12-C14,SA1054-A95632A-R10-C30))))),(SA1054-A95632A-R14-C26,SA1054-A95632A-R11-C40)),SA1054-A95632A-R07-C68),SA1054-A95632A-R14-C64)),(SA1054-A95632A-R13-C18,SA1054-A95632A-R09-C38)),(SA1054-A95632A-R09-C27,(((((SA1054-A95632A-R13-C68,(SA1054-A95632A-R04-C15,SA1054-A95632A-R10-C70)),SA1054-A95632A-R04-C34),(SA1054-A95632A-R14-C44,(SA1054-A95632A-R07-C57,SA1054-A95632A-R06-C16))),((((((SA1054-A95632A-R12-C51,SA1054-A95632A-R07-C52),((SA1054-A95632A-R13-C19,SA1054-A95632A-R06-C59),((SA1054-A95632A-R13-C70,SA1054-A95632A-R04-C54),(((SA1054-A95632A-R12-C54,SA1054-A95632A-R12-C15),SA1054-A95632A-R04-C12),(SA1054-A95632A-R14-C42,SA1054-A95632A-R13-C20))))),(SA1054-A95632A-R13-C60,(SA1054-A95632A-R05-C64,(SA1054-A95632A-R10-C44,SA1054-A95632A-R08-C48)))),(((((SA1054-A95632A-R07-C69,(SA1054-A95632A-R11-C12,SA1054-A95632A-R09-C59)),((SA1054-A95632A-R14-C59,SA1054-A95632A-R07-C65),SA1054-A95632A-R07-C54)),(SA1054-A95632A-R13-C15,SA1054-A95632A-R07-C39)),(SA1054-A95632A-R12-C47,SA1054-A95632A-R12-C42)),(((((SA1054-A95632A-R09-C17,(SA1054-A95632A-R12-C27,SA1054-A95632A-R09-C41)),(SA1054-A95632A-R12-C70,(SA1054-A95632A-R14-C28,(SA1054-A95632A-R08-C24,(SA1054-A95632A-R06-C54,SA1054-A95632A-R04-C13))))),(((SA1054-A95632A-R14-C29,SA1054-A95632A-R05-C50),((SA1054-A95632A-R06-C49,SA1054-A95632A-R10-C49),SA1054-A95632A-R13-C59)),SA1054-A95632A-R05-C65)),(((SA1054-A95632A-R10-C46,(SA1054-A95632A-R05-C39,(SA1054-A95632A-R15-C14,SA1054-A95632A-R14-C19))),(SA1054-A95632A-R08-C61,((SA1054-A95632A-R15-C25,SA1054-A95632A-R11-C37),SA1054-A95632A-R09-C37))),((SA1054-A95632A-R09-C57,SA1054-A95632A-R04-C25),((SA1054-A95632A-R07-C31,SA1054-A95632A-R13-C31),(SA1054-A95632A-R04-C39,SA1054-A95632A-R04-C24))))),((SA1054-A95632A-R10-C22,SA1054-A95632A-R06-C51),(SA1054-A95632A-R11-C58,(SA1054-A95632A-R10-C11,SA1054-A95632A-R05-C21)))))),SA1054-A95632A-R14-C57),(SA1054-A95632A-R11-C45,SA1054-A95632A-R04-C55))),SA1054-A95632A-R11-C53))),SA1054-A95632A-R11-C38),SA1054-A95632A-R14-C49),((SA1054-A95632A-R08-C59,(SA1054-A95632A-R07-C33,(SA1054-A95632A-R06-C70,SA1054-A95632A-R06-C21))),(SA1054-A95632A-R06-C53,(((((SA1054-A95632A-R12-C60,SA1054-A95632A-R06-C47),(SA1054-A95632A-R10-C68,SA1054-A95632A-R04-C64)),((SA1054-A95632A-R11-C43,SA1054-A95632A-R09-C25),SA1054-A95632A-R13-C45,(((SA1054-A95632A-R05-C70,SA1054-A95632A-R12-C56),(SA1054-A95632A-R09-C13,SA1054-A95632A-R04-C48)),SA1054-A95632A-R15-C49))),((SA1054-A95632A-R06-C68,(((((SA1054-A95632A-R05-C10,SA1054-A95632A-R04-C29),SA1054-A95632A-R06-C29),(SA1054-A95632A-R15-C54,SA1054-A95632A-R12-C52)),(SA1054-A95632A-R14-C65,SA1054-A95632A-R14-C39)),((SA1054-A95632A-R14-C41,SA1054-A95632A-R09-C70),(SA1054-A95632A-R04-C35,SA1054-A95632A-R11-C59)))),(((SA1054-A95632A-R14-C63,SA1054-A95632A-R10-C26),SA1054-A95632A-R04-C51),(SA1054-A95632A-R15-C44,((SA1054-A95632A-R04-C26,SA1054-A95632A-R04-C19),SA1054-A95632A-R15-C16,SA1054-A95632A-R10-C14))))),(SA1054-A95632A-R15-C59,((SA1054-A95632A-R14-C24,SA1054-A95632A-R11-C63),(((SA1054-A95632A-R15-C17,SA1054-A95632A-R12-C23),((SA1054-A95632A-R11-C36,SA1054-A95632A-R08-C56),SA1054-A95632A-R12-C67),(SA1054-A95632A-R14-C55,(((SA1054-A95632A-R14-C36,(SA1054-A95632A-R10-C48,SA1054-A95632A-R14-C12)),SA1054-A95632A-R12-C13),(SA1054-A95632A-R14-C35,SA1054-A95632A-R13-C11),((SA1054-A95632A-R10-C60,(SA1054-A95632A-R15-C56,(SA1054-A95632A-R11-C29,SA1054-A95632A-R05-C43))),((((SA1054-A95632A-R10-C38,(SA1054-A95632A-R15-C19,SA1054-A95632A-R15-C10)),((SA1054-A95632A-R12-C34,SA1054-A95632A-R14-C13),((SA1054-A95632A-R13-C69,SA1054-A95632A-R12-C48),(SA1054-A95632A-R15-C41,SA1054-A95632A-R06-C40)))),SA1054-A95632A-R13-C65),SA1054-A95632A-R04-C50),(SA1054-A95632A-R07-C17,SA1054-A95632A-R15-C33)))),(SA1054-A95632A-R15-C53,SA1054-A95632A-R06-C62)),(((SA1054-A95632A-R15-C24,SA1054-A95632A-R13-C64),(SA1054-A95632A-R15-C46,(SA1054-A95632A-R15-C40,SA1054-A95632A-R15-C29))),((SA1054-A95632A-R06-C32,SA1054-A95632A-R12-C58),SA1054-A95632A-R13-C22))))))))),SA1054-A95632A-R09-C10),SA1054-A95632A-R12-C66,(SA1054-A95632A-R11-C26,SA1054-A95632A-R08-C57))
