# Supplementary material for: A zero-agnostic model for copy number evolution in cancer
Source: PLoS Comput Biol. 2023 Nov 9;19(11):e1011590. doi: 10.1371/journal.pcbi.1011590 (PMC10662746; doi:10.1371/journal.pcbi.1011590)
Supplement: S1 Data — Twenty-eight patient copy number phylogenies (Newick) inferred by Sitka and Lazac on single-cell sequencing of human breast and ovarian tumor samples. (ZIP) [file pcbi.1011590.s002.zip › supp_data/trees/lazac/SA501_hscn_tree.newick]

((((((((SA501X2XB00097-A96171A-R12-C64,SA501X2XB00097-A96109A-R17-C47),((((((((SA501X2XB00096-A95621B-R28-C46,((SA501X2XB00096-A95621B-R28-C35,SA501X5XB00877-A95670A-R12-C25),SA501X2XB00096-A95621B-R27-C20)),(((SA501X5XB00877-A95670A-R15-C23,(SA501X5XB00877-A95670A-R10-C51,SA501X2XB00096-A95621B-R23-C37)),(SA501X5XB00877-A95670A-R04-C24,(SA501X5XB00877-A95670A-R08-C47,SA501X2XB00096-A95621B-R24-C23))),SA501X2XB00096-A95621B-R29-C45)),(SA501X5XB00877-A95670A-R16-C46,SA501X2XB00096-A95621B-R28-C13)),(((((SA501X2XB00096-A95621B-R25-C69,(SA501X5XB00877-A95670A-R16-C48,SA501X5XB00877-A95670A-R04-C44)),(SA501X6XB00969-A95670B-R28-C09,SA501X5XB00877-A95670A-R04-C52)),(((SA501X2XB00096-A95621B-R27-C64,(SA501X5XB00877-A95670A-R14-C45,(((SA501X2XB00096-A95621B-R31-C24,SA501X2XB00096-A95621B-R22-C50),SA501X2XB00096-A95621B-R26-C24),SA501X6XB00969-A95670B-R28-C16))),((((SA501X2XB00096-A95621B-R26-C42,((SA501X5XB00877-A95670A-R15-C39,SA501X5XB00877-A95670A-R10-C55),SA501X5XB00877-A95670A-R12-C63)),((SA501X2XB00096-A95621B-R27-C48,SA501X2XB00096-A95621B-R23-C41),((SA501X5XB00877-A95670A-R13-C66,SA501X2XB00096-A95621B-R23-C42),(SA501X5XB00877-A95670A-R14-C66,SA501X2XB00096-A95621B-R24-C25)))),(((SA501X5XB00877-A95670A-R14-C21,SA501X2XB00096-A95621B-R28-C16),(SA501X2XB00096-A95621B-R27-C21,SA501X11XB00529-A96187A-R24-C08)),(SA501X5XB00877-A95670A-R15-C59,SA501X5XB00877-A95670A-R04-C40))),((SA501X5XB00877-A95670A-R16-C57,((SA501X5XB00877-A95670A-R05-C63,SA501X5XB00877-A95670A-R14-C44),(SA501X6XB00294-A96213A-R06-C58,SA501X6XB00294-A96213A-R04-C22))),((SA501X2XB00096-A95621B-R26-C31,SA501X2XB00096-A95621B-R31-C44),SA501X2XB00096-A95621B-R27-C68)))),(((((((SA501X6XB00969-A95670B-R35-C22,SA501X6XB00969-A95670B-R31-C18),((SA501X6XB00969-A95670B-R31-C50,SA501X2XB00096-A95621B-R31-C57),(SA501X2XB00096-A95621B-R29-C37,SA501X2XB00096-A95621B-R26-C56))),SA501X2XB00096-A95621B-R24-C24),SA501X5XB00877-A95670A-R07-C07),(((SA501X6XB00969-A95670B-R26-C38,(SA501X5XB00877-A95670A-R13-C64,SA501X5XB00877-A95670A-R09-C29)),(SA501X6XB00969-A95670B-R36-C54,SA501X5XB00877-A95670A-R09-C58)),SA501X5XB00877-A95670A-R16-C68)),(SA501X2XB00097-A96109A-R26-C29,SA501X2XB00096-A95621B-R31-C56)),((SA501X2XB00096-A95621B-R29-C70,SA501X2XB00096-A95621B-R24-C54),((SA501X2XB00096-A95621B-R26-C54,(SA501X6XB00969-A95670B-R28-C08,SA501X5XB00877-A95670A-R04-C49)),(((SA501X5XB00877-A95670A-R12-C11,SA501X5XB00877-A95670A-R04-C15),(SA501X2XB00096-A95621B-R24-C32,SA501X2XB00096-A95621B-R22-C30)),SA501X2XB00096-A95621B-R29-C28)))),(((SA501X2XB00097-A96109A-R38-C62,SA501X2XB00096-A95621B-R25-C42),(SA501X6XB00969-A95670B-R32-C30,SA501X2XB00096-A95621B-R24-C31)),(((((SA501X2XB00096-A95621B-R28-C34,(SA501X6XB00969-A95670B-R34-C41,SA501X6XB00969-A95670B-R29-C59)),((SA501X2XB00096-A95621B-R29-C43,SA501X2XB00096-A95621B-R25-C58),(SA501X2XB00096-A95621B-R32-C28,SA501X2XB00096-A95621B-R31-C43))),((((SA501X2XB00096-A95621B-R27-C60,SA501X2XB00096-A95621B-R24-C52),(SA501X2XB00096-A95621B-R32-C14,(SA501X2XB00096-A95621B-R23-C39,(SA501X2XB00096-A95621B-R29-C67,SA501X2XB00096-A95621B-R26-C20)))),(SA501X6XB00294-A96213A-R05-C42,SA501X2XB00096-A95621B-R24-C12)),((SA501X6XB00969-A95670B-R32-C25,SA501X2XB00096-A95621B-R24-C26),(SA501X2XB00096-A95621B-R32-C25,SA501X2XB00096-A95621B-R22-C29)))),((SA501X5XB00877-A95670A-R15-C46,(((SA501X2XB00096-A95621B-R26-C11,SA501X2XB00096-A95621B-R24-C27),(SA501X2XB00096-A95621B-R27-C14,SA501X2XB00096-A95621B-R26-C57)),SA501X2XB00096-A95621B-R28-C66)),((((SA501X6XB00969-A95670B-R31-C49,((SA501X5XB00877-A95670A-R09-C47,SA501X2XB00096-A95621B-R26-C50),SA501X6XB00969-A95670B-R27-C54)),(SA501X6XB00969-A95670B-R31-C58,SA501X2XB00097-A96109A-R45-C61)),((((SA501X6XB00969-A95670B-R36-C32,SA501X6XB00969-A95670B-R35-C39),SA501X5XB00877-A95670A-R09-C22),((SA501X2XB00096-A95621B-R28-C31,(SA501X6XB00294-A96213A-R10-C60,(((SA501X11XB00529-A96174A-R13-C61,SA501X11XB00529-A96174A-R13-C57),(SA501X11XB00529-A96174A-R14-C49,SA501X11XB00529-A96174A-R10-C39)),(SA501X11XB00529-A96187A-R49-C08,SA501X11XB00529-A96174A-R17-C46)))),(SA501X6XB00969-A95670B-R30-C52,(SA501X6XB00969-A95670B-R30-C70,SA501X6XB00969-A95670B-R30-C51)))),((SA501X6XB00969-A95670B-R34-C63,SA501X2XB00096-A95621B-R31-C59),(((SA501X6XB00969-A95670B-R28-C45,SA501X2XB00096-A95621B-R31-C40),SA501X6XB00969-A95670B-R25-C10),SA501X6XB00969-A95670B-R27-C62)))),((((SA501X6XB00969-A95670B-R33-C26,SA501X5XB00877-A95670A-R10-C48),SA501X6XB00969-A95670B-R30-C14),((SA501X5XB00877-A95670A-R10-C12,SA501X5XB00877-A95670A-R05-C68),SA501X2XB00096-A95621B-R28-C62)),SA501X2XB00096-A95621B-R23-C62),((((SA501X5XB00877-A95670A-R16-C50,SA501X5XB00877-A95670A-R10-C40),(SA501X5XB00877-A95670A-R10-C39,SA501X5XB00877-A95670A-R08-C37)),(SA501X6XB00969-A95670B-R28-C70,SA501X6XB00969-A95670B-R25-C42)),(SA501X5XB00877-A95670A-R09-C68,SA501X2XB00096-A95621B-R31-C23))))),(((SA501X2XB00096-A95621B-R25-C16,(SA501X6XB00969-A95670B-R28-C41,SA501X2XB00096-A95621B-R29-C64)),((((SA501X2XB00096-A95621B-R28-C61,SA501X2XB00096-A95621B-R26-C61),((SA501X6XB00969-A95670B-R34-C40,SA501X2XB00096-A95621B-R28-C09),(SA501X6XB00969-A95670B-R27-C48,SA501X2XB00096-A95621B-R30-C21))),SA501X2XB00096-A95621B-R25-C31),(SA501X2XB00096-A95621B-R29-C57,SA501X2XB00096-A95621B-R27-C36))),((SA501X2XB00096-A95621B-R27-C24,SA501X2XB00096-A95621B-R26-C32),(SA501X2XB00096-A95621B-R28-C15,SA501X2XB00096-A95621B-R26-C09))))))),(((((((SA501X2XB00096-A95621B-R25-C23,SA501X2XB00096-A95621B-R24-C37),((SA501X2XB00096-A95621B-R27-C26,SA501X2XB00096-A95621B-R26-C40),SA501X5XB00877-A95670A-R11-C14)),SA501X6XB00969-A95670B-R25-C31),(SA501X5XB00877-A95670A-R11-C55,SA501X5XB00877-A95670A-R04-C63)),(SA501X2XB00096-A95621B-R24-C69,(SA501X2XB00097-A96171A-R09-C62,SA501X11XB00529-A96187A-R24-C47))),(SA501X5XB00877-A95670A-R08-C30,(SA501X6XB00969-A95670B-R28-C57,SA501X6XB00969-A95670B-R28-C25))),((((SA501X5XB00877-A95670A-R10-C20,SA501X2XB00096-A95621B-R31-C32),SA501X2XB00096-A95621B-R25-C66),SA501X6XB00969-A95670B-R28-C22),(SA501X2XB00096-A95621B-R24-C65,(SA501X6XB00969-A95670B-R27-C35,SA501X5XB00877-A95670A-R10-C44))),(SA501X2XB00096-A95621B-R26-C64,SA501X2XB00096-A95621B-R26-C47))),(((SA501X6XB00969-A95670B-R27-C56,SA501X6XB00969-A95670B-R26-C35),(((SA501X5XB00877-A95670A-R15-C47,SA501X5XB00877-A95670A-R04-C28),((SA501X5XB00877-A95670A-R16-C28,(SA501X5XB00877-A95670A-R07-C65,SA501X5XB00877-A95670A-R04-C60)),(SA501X6XB00969-A95670B-R29-C57,(SA501X5XB00877-A95670A-R15-C40,SA501X5XB00877-A95670A-R13-C69)))),((SA501X6XB00969-A95670B-R27-C31,SA501X5XB00877-A95670A-R16-C10),((SA501X5XB00877-A95670A-R12-C09,SA501X5XB00877-A95670A-R04-C30),((SA501X5XB00877-A95670A-R14-C25,SA501X6XB00969-A95670B-R30-C31),SA501X6XB00969-A95670B-R31-C41))))),((((SA501X5XB00877-A95670A-R16-C54,SA501X5XB00877-A95670A-R16-C25),(SA501X2XB00096-A95621B-R26-C66,SA501X2XB00096-A95621B-R25-C67)),((((SA501X5XB00877-A95670A-R04-C26,(SA501X6XB00294-A96213A-R03-C15,SA501X2XB00096-A95621B-R29-C29)),(SA501X5XB00877-A95670A-R15-C44,SA501X5XB00877-A95670A-R15-C13)),(SA501X2XB00096-A95621B-R27-C31,(SA501X5XB00877-A95670A-R15-C49,SA501X5XB00877-A95670A-R14-C14))),(((SA501X5XB00877-A95670A-R11-C13,SA501X5XB00877-A95670A-R05-C08),(SA501X2XB00096-A95621B-R23-C54,(SA501X2XB00096-A95621B-R24-C13,SA501X2XB00096-A95621B-R22-C27))),((SA501X5XB00877-A95670A-R11-C41,SA501X2XB00096-A95621B-R23-C18),((SA501X5XB00877-A95670A-R15-C58,SA501X2XB00096-A95621B-R25-C08),((SA501X2XB00096-A95621B-R29-C23,SA501X2XB00096-A95621B-R23-C24),(SA501X2XB00096-A95621B-R31-C34,(SA501X6XB00969-A95670B-R25-C14,SA501X5XB00877-A95670A-R10-C11)))))))),((SA501X2XB00096-A95621B-R26-C19,SA501X2XB00096-A95621B-R24-C21),(SA501X2XB00096-A95621B-R25-C17,(SA501X6XB00969-A95670B-R29-C25,SA501X6XB00969-A95670B-R25-C27))),(((SA501X5XB00877-A95670A-R12-C69,(SA501X6XB00969-A95670B-R28-C15,SA501X2XB00096-A95621B-R23-C11)),((SA501X5XB00877-A95670A-R10-C18,(SA501X2XB00096-A95621B-R29-C47,(SA501X5XB00877-A95670A-R15-C25,SA501X5XB00877-A95670A-R10-C67))),((SA501X6XB00969-A95670B-R26-C41,SA501X5XB00877-A95670A-R11-C18),(((SA501X5XB00877-A95670A-R16-C09,SA501X5XB00877-A95670A-R14-C09),(SA501X5XB00877-A95670A-R16-C31,SA501X5XB00877-A95670A-R04-C57)),(SA501X5XB00877-A95670A-R11-C30,SA501X2XB00096-A95621B-R22-C39))))),((((SA501X5XB00877-A95670A-R16-C12,SA501X2XB00096-A95621B-R23-C36),(SA501X2XB00096-A95621B-R26-C43,(SA501X5XB00877-A95670A-R10-C42,SA501X2XB00096-A95621B-R31-C15))),((SA501X2XB00096-A95621B-R27-C50,SA501X2XB00096-A95621B-R31-C17),(SA501X2XB00096-A95621B-R30-C17,SA501X2XB00096-A95621B-R23-C57))),(SA501X2XB00096-A95621B-R25-C15,SA501X2XB00096-A95621B-R22-C48))),(((((SA501X6XB00294-A96213A-R03-C33,SA501X11XB00529-A96187A-R28-C42),(SA501X2XB00096-A95621B-R26-C49,SA501X2XB00096-A95621B-R25-C56)),(SA501X5XB00877-A95670A-R14-C32,SA501X2XB00096-A95621B-R28-C64)),(SA501X5XB00877-A95670A-R12-C17,SA501X5XB00877-A95670A-R04-C31)),((SA501X5XB00877-A95670A-R12-C43,(SA501X2XB00096-A95621B-R23-C23,(SA501X5XB00877-A95670A-R12-C44,(((SA501X2XB00096-A95621B-R25-C27,SA501X2XB00096-A95621B-R25-C22),SA501X2XB00096-A95621B-R23-C66),SA501X5XB00877-A95670A-R16-C08)))),(SA501X2XB00096-A95621B-R27-C34,(SA501X2XB00096-A95621B-R30-C22,SA501X2XB00096-A95621B-R24-C17)))))),(((SA501X2XB00096-A95621B-R30-C47,(SA501X2XB00096-A95621B-R32-C17,(SA501X2XB00096-A95621B-R26-C22,SA501X2XB00096-A95621B-R24-C34))),((SA501X2XB00096-A95621B-R27-C18,SA501X2XB00096-A95621B-R22-C43),(SA501X5XB00877-A95670A-R13-C65,((SA501X5XB00877-A95670A-R08-C26,SA501X2XB00096-A95621B-R24-C09),(SA501X5XB00877-A95670A-R15-C54,SA501X2XB00096-A95621B-R25-C61))))),(SA501X11XB00529-A96174A-R03-C53,(SA501X11XB00529-A96187A-R46-C11,SA501X11XB00529-A96187A-R28-C63))))),((SA501X6XB00294-A96213A-R04-C12,(((SA501X2XB00096-A95621B-R27-C08,SA501X11XB00529-A96187A-R42-C37),(((SA501X5XB00877-A95670A-R14-C29,SA501X2XB00096-A95621B-R27-C43),(SA501X11XB00529-A96187A-R41-C64,SA501X11XB00529-A96187A-R40-C47)),SA501X11XB00529-A96187A-R39-C69)),((SA501X11XB00529-A96187A-R36-C64,SA501X11XB00529-A96187A-R28-C45),(((SA501X5XB00877-A95670A-R04-C59,(SA501X11XB00529-A96187A-R40-C43,((SA501X2XB00096-A95621B-R27-C32,(SA501X15XB00929-A96173A-R28-C28,SA501X11XB00529-A96174A-R10-C60)),((SA501X15XB00929-A96173A-R24-C28,(SA501X15XB00929-A96173A-R04-C36,(SA501X15XB00929-A96173A-R26-C28,SA501X15XB00929-A96173A-R03-C50))),((SA501X2XB00096-A95621B-R24-C39,(SA501X2XB00097-A96109A-R40-C22,(SA501X6XB00969-A95670B-R35-C24,SA501X2XB00096-A95621B-R28-C43))),(((((((SA501X11XB00529-A96187A-R23-C46,((((SA501X15XB00929-A96173A-R25-C13,SA501X15XB00929-A96173A-R10-C56),((SA501X15XB00929-A96173A-R15-C66,((SA501X15XB00929-A96173A-R25-C48,(SA501X11XB00529-A96187A-R24-C24,(SA501X15XB00929-A96173A-R24-C55,(((((SA501X11XB00529-A96187A-R22-C26,((SA501X6XB00294-A96213A-R05-C37,SA501X6XB00294-A96213A-R05-C19),((SA501X2XB00097-A96109A-R03-C49,SA501X11XB00529-A96174A-R07-C39),SA501X6XB00294-A96213A-R05-C23))),((SA501X15XB00929-A96173A-R26-C17,SA501X15XB00929-A96173A-R15-C25),(SA501X15XB00929-A96173A-R03-C37,SA501X15XB00929-A96173A-R03-C15))),SA501X15XB00929-A96173A-R03-C32),(SA501X15XB00929-A96173A-R20-C26,(SA501X2XB00096-A95621B-R23-C25,SA501X2XB00096-A95621B-R23-C08))),(SA501X15XB00929-A96173A-R04-C46,(SA501X15XB00929-A96173A-R35-C29,SA501X15XB00929-A96173A-R09-C58)))))),(SA501X15XB00929-A96173A-R15-C11,SA501X15XB00929-A96173A-R12-C19))),((((SA501X11XB00529-A96174A-R17-C16,SA501X11XB00529-A96174A-R05-C44),SA501X11XB00529-A96174A-R04-C58),SA501X11XB00529-A96187A-R27-C62),SA501X11XB00529-A96187A-R35-C58))),(((SA501X15XB00929-A96173A-R35-C17,SA501X15XB00929-A96173A-R16-C20),SA501X15XB00929-A96173A-R37-C50),(SA501X15XB00929-A96173A-R24-C22,(SA501X11XB00529-A96174A-R07-C46,(SA501X15XB00929-A96173A-R25-C20,SA501X15XB00929-A96173A-R05-C67))))),(SA501X15XB00929-A96173A-R26-C11,(SA501X15XB00929-A96173A-R05-C07,(((SA501X15XB00929-A96173A-R38-C70,SA501X15XB00929-A96173A-R33-C14),SA501X15XB00929-A96173A-R34-C21),SA501X15XB00929-A96173A-R25-C18))))),((SA501X11XB00529-A96187A-R39-C66,SA501X15XB00929-A96173A-R34-C10),((((SA501X15XB00929-A96173A-R35-C55,SA501X11XB00529-A96187A-R26-C34),((SA501X11XB00529-A96187A-R23-C40,(SA501X11XB00529-A96187A-R28-C36,SA501X11XB00529-A96174A-R17-C08)),((SA501X15XB00929-A96173A-R26-C12,((SA501X15XB00929-A96173A-R06-C61,SA501X11XB00529-A96187A-R27-C58),((SA501X11XB00529-A96187A-R21-C37,SA501X15XB00929-A96173A-R04-C13),SA501X15XB00929-A96173A-R04-C57))),(SA501X11XB00529-A96187A-R28-C30,(SA501X15XB00929-A96173A-R23-C70,SA501X15XB00929-A96173A-R06-C54))))),(SA501X11XB00529-A96187A-R22-C11,(SA501X11XB00529-A96187A-R46-C43,SA501X11XB00529-A96174A-R17-C33))),SA501X15XB00929-A96173A-R34-C13))),(SA501X11XB00529-A96187A-R24-C57,(SA501X15XB00929-A96173A-R06-C23,(SA501X11XB00529-A96187A-R42-C50,(SA501X15XB00929-A96173A-R29-C36,((SA501X15XB00929-A96173A-R36-C20,(((SA501X11XB00529-A96174A-R05-C27,SA501X15XB00929-A96173A-R05-C16),SA501X11XB00529-A96187A-R25-C13),SA501X15XB00929-A96173A-R26-C14)),(SA501X6XB00969-A95670B-R34-C16,SA501X2XB00097-A96109A-R19-C11))))))),(SA501X15XB00929-A96173A-R34-C17,SA501X15XB00929-A96173A-R21-C67)),SA501X15XB00929-A96173A-R21-C37),SA501X11XB00529-A96187A-R23-C43),(SA501X11XB00529-A96174A-R09-C62,(((SA501X2XB00097-A96109A-R06-C67,(SA501X2XB00097-A96109A-R12-C11,(((SA501X2XB00097-A96109A-R25-C40,SA501X2XB00097-A96109A-R24-C63),(SA501X2XB00097-A96109A-R07-C62,(((SA501X2XB00097-A96171A-R17-C10,(SA501X2XB00097-A96171A-R34-C22,SA501X2XB00097-A96109A-R38-C51)),((SA501X2XB00097-A96109A-R21-C51,(SA501X2XB00097-A96171A-R16-C23,((SA501X2XB00097-A96109A-R09-C19,SA501X2XB00097-A96109A-R03-C20),(SA501X2XB00097-A96109A-R17-C11,SA501X2XB00097-A96109A-R03-C63)))),SA501X2XB00097-A96171A-R11-C55)),(SA501X2XB00097-A96171A-R32-C64,SA501X2XB00097-A96109A-R33-C42)))),SA501X2XB00097-A96171A-R31-C52))),SA501X2XB00097-A96109A-R06-C63),((((SA501X6XB00969-A95670B-R31-C23,SA501X6XB00969-A95670B-R25-C50),(((SA501X6XB00969-A95670B-R32-C57,(SA501X2XB00097-A96171A-R29-C66,SA501X2XB00097-A96109A-R48-C61)),((SA501X2XB00096-A95621B-R25-C28,(SA501X2XB00096-A95621B-R28-C29,(SA501X5XB00877-A95670A-R15-C57,SA501X5XB00877-A95670A-R15-C16))),((SA501X2XB00096-A95621B-R27-C57,(SA501X6XB00294-A96213A-R13-C22,SA501X6XB00294-A96213A-R08-C11)),SA501X6XB00294-A96213A-R03-C13))),(SA501X6XB00969-A95670B-R25-C11,SA501X2XB00096-A95621B-R27-C13))),(SA501X2XB00097-A96109A-R27-C19,SA501X2XB00096-A95621B-R23-C20)),(((SA501X2XB00096-A95621B-R26-C46,SA501X2XB00096-A95621B-R22-C68),SA501X2XB00097-A96109A-R05-C55),(SA501X6XB00969-A95670B-R33-C31,((SA501X2XB00097-A96171A-R17-C60,(SA501X2XB00096-A95621B-R29-C25,SA501X2XB00096-A95621B-R22-C63)),(SA501X2XB00096-A95621B-R25-C65,(SA501X2XB00096-A95621B-R26-C38,(SA501X2XB00096-A95621B-R22-C19,(SA501X2XB00096-A95621B-R26-C12,SA501X2XB00096-A95621B-R23-C28)))))))))))))))),SA501X2XB00096-A95621B-R25-C09),SA501X6XB00294-A96213A-R05-C36)))),SA501X6XB00969-A95670B-R35-C25)),(((((SA501X2XB00096-A95621B-R24-C19,(((SA501X2XB00096-A95621B-R30-C52,SA501X2XB00096-A95621B-R27-C52),SA501X2XB00096-A95621B-R32-C56),SA501X2XB00096-A95621B-R26-C55)),(SA501X5XB00877-A95670A-R04-C17,SA501X2XB00096-A95621B-R28-C47)),(SA501X5XB00877-A95670A-R14-C39,SA501X2XB00096-A95621B-R28-C56)),(((SA501X2XB00096-A95621B-R22-C56,SA501X2XB00096-A95621B-R32-C24),SA501X6XB00969-A95670B-R27-C13),((SA501X5XB00877-A95670A-R14-C36,((SA501X6XB00969-A95670B-R35-C27,(SA501X6XB00969-A95670B-R30-C57,SA501X6XB00969-A95670B-R27-C11)),((SA501X2XB00096-A95621B-R27-C42,SA501X2XB00096-A95621B-R27-C07),((SA501X2XB00096-A95621B-R29-C56,SA501X2XB00096-A95621B-R26-C23),SA501X2XB00096-A95621B-R27-C17)))),(SA501X6XB00969-A95670B-R34-C13,SA501X6XB00969-A95670B-R27-C58)))),((((SA501X5XB00877-A95670A-R15-C68,SA501X5XB00877-A95670A-R14-C46),(SA501X2XB00096-A95621B-R25-C10,(SA501X6XB00969-A95670B-R34-C31,(SA501X2XB00096-A95621B-R23-C15,(SA501X5XB00877-A95670A-R15-C21,SA501X5XB00877-A95670A-R04-C38))))),((SA501X6XB00969-A95670B-R25-C17,SA501X2XB00096-A95621B-R22-C18),(((SA501X2XB00096-A95621B-R32-C13,(SA501X5XB00877-A95670A-R04-C09,SA501X2XB00096-A95621B-R32-C35)),SA501X5XB00877-A95670A-R15-C61),SA501X2XB00096-A95621B-R31-C21))),((SA501X2XB00096-A95621B-R25-C07,SA501X2XB00096-A95621B-R24-C07),(SA501X2XB00096-A95621B-R27-C67,(SA501X2XB00096-A95621B-R25-C29,SA501X2XB00096-A95621B-R22-C35)))))),((SA501X2XB00096-A95621B-R31-C63,(((SA501X6XB00294-A96213A-R06-C49,(SA501X2XB00096-A95621B-R25-C38,SA501X11XB00529-A96187A-R29-C70)),(((((SA501X11XB00529-A96187A-R41-C16,SA501X11XB00529-A96187A-R39-C14),(SA501X11XB00529-A96187A-R49-C55,SA501X11XB00529-A96187A-R41-C22)),((((((((SA501X15XB00929-A96173A-R37-C65,SA501X15XB00929-A96173A-R04-C47),(SA501X15XB00929-A96173A-R04-C09,SA501X15XB00929-A96173A-R03-C57)),((SA501X15XB00929-A96173A-R31-C17,SA501X15XB00929-A96173A-R18-C41),SA501X15XB00929-A96173A-R36-C45)),(SA501X11XB00529-A96187A-R37-C09,((((((SA501X15XB00929-A96173A-R23-C34,SA501X11XB00529-A96187A-R41-C52),((SA501X11XB00529-A96174A-R03-C22,(SA501X15XB00929-A96173A-R24-C66,(((SA501X11XB00529-A96187A-R36-C21,SA501X11XB00529-A96187A-R28-C54),(SA501X15XB00929-A96173A-R27-C27,SA501X15XB00929-A96173A-R25-C28)),(SA501X15XB00929-A96173A-R36-C70,SA501X11XB00529-A96187A-R23-C17)))),((((SA501X11XB00529-A96187A-R43-C42,SA501X11XB00529-A96187A-R44-C33),SA501X11XB00529-A96187A-R36-C69),SA501X11XB00529-A96187A-R43-C26),(SA501X15XB00929-A96173A-R38-C68,SA501X15XB00929-A96173A-R27-C16)))),(SA501X15XB00929-A96173A-R28-C15,SA501X11XB00529-A96187A-R39-C06)),(((SA501X15XB00929-A96173A-R36-C22,SA501X11XB00529-A96187A-R38-C59),((SA501X11XB00529-A96187A-R47-C58,SA501X11XB00529-A96187A-R43-C18),((SA501X11XB00529-A96187A-R43-C43,SA501X11XB00529-A96187A-R45-C20),SA501X15XB00929-A96173A-R26-C33))),(((SA501X11XB00529-A96187A-R38-C30,(SA501X15XB00929-A96173A-R35-C12,SA501X11XB00529-A96187A-R36-C58)),(SA501X11XB00529-A96187A-R49-C44,(SA501X11XB00529-A96187A-R48-C20,SA501X11XB00529-A96187A-R47-C67))),((SA501X15XB00929-A96173A-R32-C23,(((SA501X15XB00929-A96173A-R24-C29,((SA501X15XB00929-A96173A-R07-C58,SA501X15XB00929-A96173A-R26-C41),SA501X15XB00929-A96173A-R05-C44)),SA501X15XB00929-A96173A-R06-C10),SA501X15XB00929-A96173A-R36-C11)),(((SA501X15XB00929-A96173A-R15-C68,SA501X11XB00529-A96187A-R48-C48),(SA501X15XB00929-A96173A-R30-C12,(SA501X15XB00929-A96173A-R03-C44,SA501X11XB00529-A96187A-R23-C54))),(SA501X15XB00929-A96173A-R09-C07,SA501X11XB00529-A96187A-R24-C12)))))),(((((SA501X11XB00529-A96187A-R48-C31,(SA501X15XB00929-A96173A-R34-C53,(SA501X15XB00929-A96173A-R12-C46,SA501X11XB00529-A96187A-R36-C46))),SA501X11XB00529-A96187A-R47-C14),((((((SA501X11XB00529-A96187A-R42-C38,SA501X11XB00529-A96187A-R23-C11),SA501X11XB00529-A96187A-R42-C51),(SA501X15XB00929-A96173A-R36-C67,SA501X15XB00929-A96173A-R36-C49)),((SA501X11XB00529-A96187A-R42-C67,SA501X11XB00529-A96187A-R36-C20),(SA501X15XB00929-A96173A-R32-C22,(SA501X15XB00929-A96173A-R39-C53,(SA501X15XB00929-A96173A-R35-C34,(SA501X15XB00929-A96173A-R25-C53,SA501X11XB00529-A96187A-R39-C22)))))),(SA501X11XB00529-A96187A-R46-C32,SA501X11XB00529-A96187A-R25-C33)),(SA501X15XB00929-A96173A-R31-C29,SA501X11XB00529-A96187A-R39-C29))),((SA501X11XB00529-A96187A-R45-C43,SA501X11XB00529-A96187A-R45-C35),((SA501X11XB00529-A96187A-R48-C13,((SA501X11XB00529-A96187A-R44-C19,(SA501X15XB00929-A96173A-R25-C19,SA501X11XB00529-A96187A-R28-C67)),(SA501X15XB00929-A96173A-R03-C38,(SA501X15XB00929-A96173A-R07-C52,SA501X15XB00929-A96173A-R06-C55)))),(((SA501X11XB00529-A96174A-R14-C61,SA501X11XB00529-A96187A-R44-C64),(SA501X11XB00529-A96187A-R43-C64,SA501X11XB00529-A96187A-R49-C38)),SA501X11XB00529-A96187A-R42-C54)))),(((SA501X2XB00096-A95621B-R32-C61,SA501X11XB00529-A96174A-R14-C48),((SA501X15XB00929-A96173A-R30-C23,SA501X11XB00529-A96174A-R14-C37),((SA501X11XB00529-A96187A-R43-C70,(SA501X11XB00529-A96187A-R22-C66,SA501X11XB00529-A96174A-R12-C38)),SA501X11XB00529-A96174A-R15-C07))),(SA501X11XB00529-A96187A-R48-C28,SA501X11XB00529-A96187A-R39-C47)))),((SA501X15XB00929-A96173A-R29-C13,(SA501X15XB00929-A96173A-R24-C27,SA501X11XB00529-A96187A-R22-C20)),(((SA501X11XB00529-A96187A-R46-C15,SA501X11XB00529-A96187A-R44-C46),SA501X15XB00929-A96173A-R37-C58),SA501X15XB00929-A96173A-R03-C34))))),(((SA501X11XB00529-A96187A-R48-C51,SA501X11XB00529-A96187A-R44-C15),(SA501X11XB00529-A96187A-R41-C45,SA501X11XB00529-A96174A-R07-C53)),(SA501X11XB00529-A96187A-R42-C40,(SA501X11XB00529-A96187A-R45-C61,SA501X11XB00529-A96187A-R39-C49)))),(SA501X11XB00529-A96187A-R38-C25,(SA501X15XB00929-A96173A-R39-C68,SA501X15XB00929-A96173A-R36-C16)),(((((SA501X11XB00529-A96187A-R38-C14,SA501X11XB00529-A96187A-R41-C09),SA501X11XB00529-A96187A-R38-C43),SA501X11XB00529-A96187A-R44-C31),(((((SA501X15XB00929-A96173A-R06-C33,SA501X11XB00529-A96187A-R27-C59),((SA501X15XB00929-A96173A-R32-C27,SA501X15XB00929-A96173A-R26-C21),SA501X11XB00529-A96187A-R25-C58)),((SA501X15XB00929-A96173A-R39-C43,(SA501X15XB00929-A96173A-R32-C12,SA501X15XB00929-A96173A-R03-C56)),(((SA501X15XB00929-A96173A-R27-C14,SA501X11XB00529-A96187A-R30-C23),SA501X11XB00529-A96187A-R40-C18),SA501X15XB00929-A96173A-R34-C31))),(((SA501X15XB00929-A96173A-R34-C14,(SA501X15XB00929-A96173A-R26-C24,((SA501X15XB00929-A96173A-R03-C59,SA501X15XB00929-A96173A-R33-C09),SA501X15XB00929-A96173A-R05-C13))),(SA501X15XB00929-A96173A-R35-C07,SA501X15XB00929-A96173A-R03-C18)),(SA501X15XB00929-A96173A-R07-C10,SA501X15XB00929-A96173A-R03-C70))),SA501X15XB00929-A96173A-R07-C48)),(((((((SA501X15XB00929-A96173A-R28-C34,SA501X15XB00929-A96173A-R29-C16),SA501X15XB00929-A96173A-R29-C22),(SA501X15XB00929-A96173A-R32-C13,SA501X11XB00529-A96187A-R41-C25)),(SA501X15XB00929-A96173A-R28-C29,((SA501X15XB00929-A96173A-R07-C07,SA501X11XB00529-A96187A-R29-C69),((SA501X15XB00929-A96173A-R30-C26,SA501X15XB00929-A96173A-R26-C13),((SA501X11XB00529-A96174A-R17-C26,SA501X15XB00929-A96173A-R11-C34),SA501X15XB00929-A96173A-R26-C34))))),((((((((SA501X15XB00929-A96173A-R04-C61,(SA501X15XB00929-A96173A-R34-C32,SA501X15XB00929-A96173A-R08-C58)),((SA501X15XB00929-A96173A-R35-C23,SA501X15XB00929-A96173A-R20-C54),(SA501X11XB00529-A96187A-R21-C39,((SA501X11XB00529-A96187A-R22-C10,SA501X15XB00929-A96173A-R04-C35),SA501X15XB00929-A96173A-R34-C09)))),(SA501X15XB00929-A96173A-R28-C12,SA501X15XB00929-A96173A-R03-C35)),(SA501X15XB00929-A96173A-R11-C49,(SA501X15XB00929-A96173A-R35-C36,SA501X15XB00929-A96173A-R03-C67))),(SA501X15XB00929-A96173A-R05-C64,((((SA501X15XB00929-A96173A-R06-C07,SA501X11XB00529-A96187A-R22-C17),SA501X15XB00929-A96173A-R07-C19),SA501X15XB00929-A96173A-R27-C26),((SA501X15XB00929-A96173A-R03-C27,SA501X11XB00529-A96187A-R25-C43),(SA501X15XB00929-A96173A-R35-C30,SA501X11XB00529-A96187A-R25-C51))))),(SA501X11XB00529-A96187A-R38-C65,SA501X11XB00529-A96187A-R36-C45)),((((SA501X15XB00929-A96173A-R34-C30,SA501X15XB00929-A96173A-R04-C65),SA501X11XB00529-A96174A-R09-C08),SA501X15XB00929-A96173A-R03-C36),SA501X15XB00929-A96173A-R04-C62)),(SA501X15XB00929-A96173A-R20-C46,((((SA501X15XB00929-A96173A-R29-C14,SA501X15XB00929-A96173A-R34-C35),SA501X15XB00929-A96173A-R37-C43),SA501X11XB00529-A96187A-R36-C49),(SA501X15XB00929-A96173A-R03-C45,SA501X11XB00529-A96187A-R38-C20))))),(SA501X15XB00929-A96173A-R25-C15,SA501X11XB00529-A96187A-R43-C61)),(SA501X11XB00529-A96187A-R42-C29,(SA501X11XB00529-A96187A-R41-C20,(SA501X15XB00929-A96173A-R24-C33,SA501X11XB00529-A96174A-R15-C35)))))),((((((SA501X11XB00529-A96187A-R42-C27,SA501X11XB00529-A96174A-R09-C60),SA501X11XB00529-A96187A-R43-C51),(((SA501X11XB00529-A96187A-R45-C09,SA501X11XB00529-A96187A-R40-C54),((SA501X11XB00529-A96187A-R44-C49,SA501X11XB00529-A96187A-R42-C23),(SA501X15XB00929-A96173A-R05-C33,SA501X11XB00529-A96187A-R44-C14))),((SA501X15XB00929-A96173A-R15-C06,SA501X11XB00529-A96187A-R36-C48),SA501X15XB00929-A96173A-R34-C16))),SA501X11XB00529-A96187A-R49-C33),((((((((((SA501X11XB00529-A96174A-R13-C24,((SA501X11XB00529-A96174A-R14-C28,(SA501X11XB00529-A96187A-R24-C49,SA501X11XB00529-A96174A-R09-C48)),((SA501X11XB00529-A96174A-R11-C40,SA501X11XB00529-A96174A-R10-C51),(SA501X11XB00529-A96187A-R36-C63,(SA501X11XB00529-A96187A-R48-C36,SA501X11XB00529-A96174A-R18-C51))))),SA501X11XB00529-A96174A-R14-C51),((SA501X11XB00529-A96187A-R48-C50,SA501X11XB00529-A96187A-R36-C44),(SA501X11XB00529-A96187A-R38-C53,SA501X11XB00529-A96174A-R12-C44))),(SA501X11XB00529-A96187A-R24-C07,SA501X11XB00529-A96187A-R44-C66)),((SA501X15XB00929-A96173A-R04-C23,SA501X11XB00529-A96187A-R40-C51),((SA501X11XB00529-A96187A-R40-C37,SA501X11XB00529-A96187A-R26-C43),(SA501X11XB00529-A96187A-R46-C33,(SA501X15XB00929-A96173A-R36-C14,(((SA501X15XB00929-A96173A-R34-C12,SA501X11XB00529-A96187A-R28-C10),SA501X15XB00929-A96173A-R24-C52),SA501X11XB00529-A96187A-R40-C12)))))),((((((SA501X15XB00929-A96173A-R30-C10,SA501X11XB00529-A96187A-R37-C62),(((SA501X11XB00529-A96174A-R12-C52,SA501X11XB00529-A96174A-R09-C50),SA501X11XB00529-A96187A-R46-C41),((((((SA501X11XB00529-A96187A-R48-C11,SA501X11XB00529-A96187A-R48-C32),SA501X11XB00529-A96187A-R38-C40),(SA501X11XB00529-A96187A-R45-C65,SA501X11XB00529-A96187A-R21-C57)),(((SA501X11XB00529-A96187A-R40-C06,SA501X11XB00529-A96187A-R38-C10),(((SA501X11XB00529-A96187A-R43-C65,SA501X15XB00929-A96173A-R32-C33),SA501X11XB00529-A96187A-R39-C52),(SA501X11XB00529-A96187A-R44-C44,(SA501X11XB00529-A96187A-R47-C10,SA501X11XB00529-A96187A-R37-C66)))),((((SA501X11XB00529-A96187A-R43-C46,(SA501X11XB00529-A96174A-R12-C43,SA501X11XB00529-A96174A-R04-C55)),(((SA501X15XB00929-A96173A-R33-C62,SA501X11XB00529-A96187A-R38-C46),(SA501X11XB00529-A96187A-R36-C35,SA501X11XB00529-A96187A-R45-C32)),((((SA501X11XB00529-A96187A-R39-C10,SA501X11XB00529-A96187A-R38-C35),SA501X11XB00529-A96187A-R30-C35),SA501X11XB00529-A96187A-R43-C47),SA501X15XB00929-A96173A-R27-C33))),((SA501X11XB00529-A96187A-R42-C30,SA501X11XB00529-A96187A-R40-C25),((SA501X11XB00529-A96187A-R41-C13,SA501X11XB00529-A96187A-R30-C18),SA501X11XB00529-A96187A-R42-C66),(SA501X15XB00929-A96173A-R30-C13,SA501X11XB00529-A96187A-R39-C70))),((((SA501X11XB00529-A96187A-R37-C70,(SA501X15XB00929-A96173A-R10-C38,SA501X11XB00529-A96187A-R41-C44)),(SA501X11XB00529-A96187A-R40-C66,SA501X11XB00529-A96187A-R40-C59)),(SA501X11XB00529-A96187A-R43-C31,SA501X11XB00529-A96187A-R41-C23)),(((SA501X11XB00529-A96187A-R40-C17,SA501X11XB00529-A96187A-R24-C27),SA501X11XB00529-A96187A-R42-C39),(SA501X11XB00529-A96187A-R42-C63,SA501X11XB00529-A96187A-R42-C59)))))),(SA501X11XB00529-A96174A-R13-C50,(SA501X11XB00529-A96187A-R46-C70,SA501X11XB00529-A96187A-R23-C67))),((SA501X11XB00529-A96174A-R14-C39,SA501X11XB00529-A96187A-R48-C41),SA501X11XB00529-A96187A-R42-C45)))),(SA501X11XB00529-A96187A-R47-C32,SA501X11XB00529-A96187A-R36-C26)),(((SA501X11XB00529-A96187A-R47-C51,SA501X11XB00529-A96187A-R44-C07),((SA501X11XB00529-A96174A-R10-C25,(SA501X11XB00529-A96187A-R40-C44,SA501X11XB00529-A96174A-R10-C43)),((((SA501X11XB00529-A96187A-R38-C24,SA501X11XB00529-A96187A-R36-C70),((SA501X11XB00529-A96187A-R25-C50,SA501X11XB00529-A96174A-R08-C33),((SA501X15XB00929-A96173A-R26-C42,SA501X11XB00529-A96187A-R44-C60),(SA501X15XB00929-A96173A-R06-C53,SA501X15XB00929-A96173A-R04-C67)))),(((SA501X15XB00929-A96173A-R27-C15,(SA501X15XB00929-A96173A-R35-C15,SA501X11XB00529-A96174A-R03-C62)),SA501X11XB00529-A96187A-R38-C51),((SA501X15XB00929-A96173A-R38-C56,SA501X15XB00929-A96173A-R22-C12),(SA501X15XB00929-A96173A-R27-C17,SA501X15XB00929-A96173A-R24-C37)))),(((SA501X11XB00529-A96187A-R44-C54,(SA501X11XB00529-A96187A-R45-C57,(((SA501X11XB00529-A96187A-R41-C57,SA501X11XB00529-A96187A-R40-C27),(SA501X11XB00529-A96187A-R47-C65,(SA501X11XB00529-A96187A-R43-C41,SA501X11XB00529-A96187A-R36-C56))),((SA501X11XB00529-A96187A-R42-C64,SA501X11XB00529-A96174A-R09-C57),(SA501X11XB00529-A96187A-R43-C44,SA501X11XB00529-A96187A-R43-C20))))),(SA501X11XB00529-A96187A-R46-C56,SA501X11XB00529-A96187A-R38-C58)),(SA501X11XB00529-A96187A-R47-C40,SA501X11XB00529-A96187A-R37-C56))))),((SA501X11XB00529-A96187A-R36-C13,(SA501X15XB00929-A96173A-R36-C10,SA501X11XB00529-A96187A-R48-C09)),((((SA501X11XB00529-A96187A-R38-C19,(SA501X11XB00529-A96187A-R41-C61,SA501X11XB00529-A96187A-R38-C64)),SA501X11XB00529-A96187A-R49-C16),(((SA501X11XB00529-A96187A-R43-C50,SA501X11XB00529-A96187A-R43-C35),(SA501X11XB00529-A96187A-R44-C38,SA501X11XB00529-A96187A-R41-C18)),(((SA501X11XB00529-A96187A-R37-C28,SA501X11XB00529-A96187A-R44-C06),(SA501X11XB00529-A96187A-R36-C06,SA501X11XB00529-A96187A-R21-C46)),(SA501X11XB00529-A96187A-R40-C35,((SA501X15XB00929-A96173A-R03-C17,(SA501X15XB00929-A96173A-R30-C31,SA501X11XB00529-A96187A-R27-C69)),(SA501X11XB00529-A96187A-R46-C51,SA501X11XB00529-A96187A-R30-C16)))))),(SA501X11XB00529-A96174A-R21-C23,((SA501X11XB00529-A96187A-R45-C46,SA501X11XB00529-A96187A-R42-C34),(SA501X11XB00529-A96187A-R39-C40,SA501X11XB00529-A96187A-R38-C42))))))),((((SA501X11XB00529-A96174A-R12-C47,SA501X11XB00529-A96174A-R08-C53),((SA501X11XB00529-A96187A-R22-C57,SA501X11XB00529-A96187A-R37-C41),SA501X11XB00529-A96187A-R42-C31)),(SA501X11XB00529-A96187A-R41-C70,SA501X11XB00529-A96187A-R23-C55)),((SA501X11XB00529-A96187A-R43-C40,SA501X11XB00529-A96187A-R39-C56),((SA501X11XB00529-A96187A-R38-C12,SA501X11XB00529-A96187A-R40-C11),SA501X11XB00529-A96187A-R26-C44)))),(((((SA501X15XB00929-A96173A-R37-C22,SA501X11XB00529-A96187A-R48-C67),(((((SA501X11XB00529-A96187A-R42-C33,(SA501X11XB00529-A96187A-R47-C08,SA501X11XB00529-A96187A-R46-C39)),(((SA501X11XB00529-A96187A-R48-C38,(SA501X11XB00529-A96187A-R46-C19,SA501X11XB00529-A96187A-R44-C29)),((SA501X11XB00529-A96187A-R45-C21,SA501X11XB00529-A96187A-R48-C10),(SA501X11XB00529-A96187A-R47-C61,SA501X11XB00529-A96187A-R39-C20))),(SA501X15XB00929-A96173A-R09-C56,SA501X11XB00529-A96187A-R46-C45))),(((((SA501X11XB00529-A96187A-R29-C53,SA501X11XB00529-A96174A-R12-C37),SA501X11XB00529-A96187A-R49-C27),SA501X11XB00529-A96187A-R37-C06),(SA501X11XB00529-A96187A-R45-C34,SA501X11XB00529-A96187A-R43-C67)),(((SA501X11XB00529-A96187A-R36-C31,SA501X11XB00529-A96174A-R09-C30),(SA501X15XB00929-A96173A-R31-C14,SA501X11XB00529-A96187A-R48-C45)),(SA501X11XB00529-A96187A-R44-C68,(SA501X11XB00529-A96187A-R45-C31,SA501X11XB00529-A96187A-R37-C54))))),((SA501X15XB00929-A96173A-R27-C24,SA501X11XB00529-A96187A-R41-C08),(((SA501X11XB00529-A96187A-R39-C67,SA501X11XB00529-A96187A-R36-C66),((SA501X11XB00529-A96187A-R47-C29,SA501X15XB00929-A96173A-R34-C24),(SA501X11XB00529-A96187A-R45-C44,SA501X11XB00529-A96187A-R39-C24))),(SA501X11XB00529-A96187A-R40-C21,SA501X11XB00529-A96187A-R38-C21)))),((((SA501X11XB00529-A96187A-R46-C35,(SA501X11XB00529-A96187A-R37-C47,SA501X11XB00529-A96187A-R30-C19)),((SA501X11XB00529-A96187A-R42-C49,SA501X11XB00529-A96187A-R42-C13),(SA501X15XB00929-A96173A-R30-C17,SA501X11XB00529-A96187A-R49-C29))),(((SA501X11XB00529-A96187A-R48-C63,SA501X11XB00529-A96174A-R21-C22),SA501X11XB00529-A96187A-R37-C40),(SA501X15XB00929-A96173A-R03-C53,(SA501X11XB00529-A96187A-R43-C36,SA501X11XB00529-A96187A-R38-C56)))),((SA501X11XB00529-A96187A-R37-C58,(SA501X11XB00529-A96187A-R48-C18,SA501X11XB00529-A96187A-R47-C68)),((SA501X11XB00529-A96187A-R39-C36,(SA501X11XB00529-A96187A-R42-C65,(SA501X15XB00929-A96173A-R17-C12,SA501X11XB00529-A96187A-R41-C36))),(((SA501X11XB00529-A96187A-R37-C68,((SA501X11XB00529-A96174A-R14-C50,SA501X11XB00529-A96187A-R47-C59),SA501X11XB00529-A96187A-R47-C06)),(SA501X11XB00529-A96187A-R49-C42,SA501X11XB00529-A96187A-R40-C34)),(SA501X11XB00529-A96187A-R44-C70,SA501X11XB00529-A96187A-R41-C28))))),(SA501X11XB00529-A96187A-R44-C17,(SA501X11XB00529-A96187A-R43-C17,(SA501X11XB00529-A96187A-R44-C50,SA501X11XB00529-A96187A-R43-C34))))),(SA501X11XB00529-A96174A-R08-C43,(SA501X11XB00529-A96187A-R38-C41,SA501X11XB00529-A96187A-R37-C38))),(((SA501X15XB00929-A96173A-R18-C40,(SA501X11XB00529-A96187A-R44-C10,SA501X11XB00529-A96187A-R36-C60)),((((SA501X11XB00529-A96174A-R14-C55,SA501X11XB00529-A96174A-R15-C19),(SA501X15XB00929-A96173A-R31-C23,SA501X11XB00529-A96187A-R42-C56)),((((((SA501X11XB00529-A96187A-R47-C38,SA501X11XB00529-A96187A-R24-C16),SA501X11XB00529-A96187A-R43-C27),(SA501X11XB00529-A96187A-R39-C41,SA501X11XB00529-A96187A-R25-C28)),(((((((SA501X11XB00529-A96187A-R36-C55,(SA501X15XB00929-A96173A-R36-C65,SA501X11XB00529-A96187A-R36-C11)),(SA501X11XB00529-A96187A-R41-C19,(((SA501X11XB00529-A96187A-R48-C46,SA501X11XB00529-A96187A-R48-C08),SA501X11XB00529-A96187A-R38-C29),(SA501X11XB00529-A96187A-R43-C39,SA501X11XB00529-A96187A-R37-C43)))),((SA501X11XB00529-A96187A-R47-C66,SA501X11XB00529-A96187A-R29-C68),(SA501X11XB00529-A96187A-R39-C19,SA501X11XB00529-A96187A-R37-C13))),(((SA501X11XB00529-A96187A-R41-C55,SA501X11XB00529-A96187A-R38-C39),(((SA501X11XB00529-A96187A-R26-C07,(SA501X15XB00929-A96173A-R34-C40,SA501X11XB00529-A96187A-R26-C10)),((SA501X11XB00529-A96187A-R25-C32,(SA501X15XB00929-A96173A-R37-C55,SA501X11XB00529-A96174A-R03-C48)),((SA501X11XB00529-A96187A-R22-C14,SA501X15XB00929-A96173A-R26-C23),((SA501X15XB00929-A96173A-R35-C11,SA501X15XB00929-A96173A-R06-C69),SA501X15XB00929-A96173A-R03-C30)))),(SA501X11XB00529-A96187A-R45-C25,(((SA501X11XB00529-A96187A-R46-C69,SA501X11XB00529-A96187A-R40-C56),((((SA501X15XB00929-A96173A-R36-C17,SA501X15XB00929-A96173A-R26-C19),SA501X15XB00929-A96173A-R03-C39),(SA501X15XB00929-A96173A-R24-C13,(SA501X15XB00929-A96173A-R07-C47,SA501X11XB00529-A96187A-R22-C25))),(SA501X11XB00529-A96174A-R09-C12,(SA501X15XB00929-A96173A-R07-C42,SA501X11XB00529-A96187A-R28-C23)))),((SA501X15XB00929-A96173A-R25-C49,SA501X11XB00529-A96187A-R23-C39),(SA501X15XB00929-A96173A-R35-C52,SA501X11XB00529-A96187A-R28-C28)))))),(((SA501X11XB00529-A96187A-R41-C58,SA501X11XB00529-A96187A-R36-C51),(SA501X11XB00529-A96187A-R39-C51,(SA501X11XB00529-A96187A-R37-C61,(SA501X11XB00529-A96187A-R42-C35,(SA501X11XB00529-A96187A-R47-C09,SA501X11XB00529-A96187A-R29-C60))))),((SA501X11XB00529-A96187A-R47-C19,(SA501X11XB00529-A96187A-R44-C37,SA501X11XB00529-A96187A-R43-C69)),(((SA501X11XB00529-A96187A-R49-C35,SA501X11XB00529-A96187A-R38-C67),(SA501X11XB00529-A96187A-R44-C18,SA501X11XB00529-A96187A-R25-C24)),(((SA501X15XB00929-A96173A-R37-C70,SA501X11XB00529-A96187A-R43-C28),(SA501X11XB00529-A96187A-R46-C26,SA501X11XB00529-A96187A-R36-C29)),(((SA501X15XB00929-A96173A-R06-C51,(SA501X11XB00529-A96187A-R40-C41,SA501X11XB00529-A96187A-R36-C18)),SA501X11XB00529-A96187A-R37-C19),(SA501X11XB00529-A96187A-R48-C29,(SA501X11XB00529-A96187A-R45-C24,(SA501X11XB00529-A96187A-R37-C52,SA501X11XB00529-A96187A-R23-C27)))))))))),(SA501X11XB00529-A96187A-R43-C14,(SA501X15XB00929-A96173A-R33-C29,SA501X11XB00529-A96187A-R28-C58))),(((SA501X11XB00529-A96187A-R45-C50,(SA501X15XB00929-A96173A-R33-C34,SA501X11XB00529-A96187A-R46-C06)),(((SA501X11XB00529-A96187A-R36-C59,(SA501X11XB00529-A96187A-R40-C31,SA501X11XB00529-A96187A-R36-C38)),SA501X11XB00529-A96187A-R47-C54),SA501X11XB00529-A96187A-R43-C19)),((SA501X11XB00529-A96187A-R42-C52,SA501X11XB00529-A96187A-R36-C52),((SA501X11XB00529-A96187A-R48-C37,SA501X11XB00529-A96187A-R40-C09),(SA501X11XB00529-A96187A-R44-C61,(SA501X15XB00929-A96173A-R07-C69,SA501X11XB00529-A96187A-R39-C35)))))),(((SA501X15XB00929-A96173A-R32-C10,SA501X11XB00529-A96187A-R27-C63),(SA501X15XB00929-A96173A-R25-C09,SA501X11XB00529-A96187A-R40-C30)),(((SA501X11XB00529-A96187A-R41-C29,SA501X11XB00529-A96187A-R43-C57),SA501X11XB00529-A96187A-R49-C57),SA501X11XB00529-A96187A-R38-C62)))),((SA501X11XB00529-A96187A-R47-C16,SA501X11XB00529-A96187A-R48-C12),((SA501X15XB00929-A96173A-R33-C53,SA501X11XB00529-A96187A-R45-C69),(SA501X11XB00529-A96187A-R45-C29,SA501X11XB00529-A96187A-R41-C60)))),((SA501X11XB00529-A96187A-R36-C36,SA501X11XB00529-A96187A-R23-C34),SA501X11XB00529-A96187A-R39-C46))),(((SA501X11XB00529-A96187A-R45-C59,SA501X11XB00529-A96187A-R37-C23),SA501X11XB00529-A96187A-R40-C45),SA501X15XB00929-A96173A-R30-C27))),((SA501X11XB00529-A96187A-R47-C37,SA501X11XB00529-A96187A-R41-C47),(SA501X11XB00529-A96187A-R47-C26,(SA501X11XB00529-A96187A-R37-C14,(SA501X11XB00529-A96187A-R41-C27,SA501X11XB00529-A96187A-R37-C33)))))),(((SA501X15XB00929-A96173A-R17-C11,SA501X11XB00529-A96187A-R28-C57),((SA501X11XB00529-A96187A-R42-C47,(SA501X11XB00529-A96187A-R41-C31,SA501X11XB00529-A96187A-R27-C65)),((SA501X11XB00529-A96187A-R39-C34,((SA501X11XB00529-A96187A-R49-C46,SA501X15XB00929-A96173A-R30-C34),(SA501X11XB00529-A96187A-R48-C15,SA501X11XB00529-A96187A-R39-C50))),(SA501X11XB00529-A96187A-R45-C42,(SA501X11XB00529-A96187A-R48-C60,SA501X11XB00529-A96187A-R44-C57))))),((SA501X11XB00529-A96187A-R40-C65,SA501X11XB00529-A96187A-R38-C22),(SA501X11XB00529-A96187A-R49-C21,SA501X11XB00529-A96187A-R39-C59)))))),(SA501X11XB00529-A96187A-R47-C18,(((SA501X11XB00529-A96187A-R43-C16,(SA501X11XB00529-A96187A-R49-C48,SA501X11XB00529-A96187A-R28-C19)),(SA501X15XB00929-A96173A-R11-C64,(((((SA501X11XB00529-A96187A-R44-C32,SA501X11XB00529-A96187A-R30-C33),(SA501X11XB00529-A96187A-R44-C08,(SA501X11XB00529-A96187A-R40-C29,SA501X11XB00529-A96187A-R36-C23))),(SA501X11XB00529-A96187A-R42-C42,(SA501X11XB00529-A96187A-R47-C27,SA501X11XB00529-A96187A-R42-C57))),((SA501X11XB00529-A96187A-R49-C68,(SA501X11XB00529-A96187A-R42-C60,SA501X11XB00529-A96174A-R10-C40)),(((SA501X11XB00529-A96187A-R47-C45,SA501X11XB00529-A96187A-R47-C15),SA501X11XB00529-A96187A-R46-C23),SA501X11XB00529-A96187A-R23-C52))),(((((SA501X11XB00529-A96187A-R36-C28,(SA501X15XB00929-A96173A-R29-C24,SA501X11XB00529-A96187A-R48-C58)),((SA501X11XB00529-A96187A-R44-C11,SA501X11XB00529-A96187A-R39-C11),SA501X11XB00529-A96187A-R37-C55)),(((SA501X15XB00929-A96173A-R38-C65,SA501X15XB00929-A96173A-R30-C30),SA501X15XB00929-A96173A-R33-C13),SA501X15XB00929-A96173A-R04-C53)),((((SA501X11XB00529-A96187A-R48-C21,SA501X11XB00529-A96174A-R14-C32),(SA501X11XB00529-A96187A-R36-C50,SA501X11XB00529-A96187A-R46-C48)),(SA501X11XB00529-A96187A-R43-C23,SA501X11XB00529-A96187A-R49-C59)),(SA501X11XB00529-A96187A-R48-C68,((SA501X15XB00929-A96173A-R30-C18,SA501X15XB00929-A96173A-R27-C30),(SA501X11XB00529-A96187A-R27-C64,SA501X11XB00529-A96187A-R24-C13))))),((SA501X11XB00529-A96187A-R43-C11,SA501X11XB00529-A96187A-R39-C09),((SA501X11XB00529-A96187A-R36-C25,(SA501X11XB00529-A96187A-R40-C28,SA501X11XB00529-A96187A-R36-C09)),((SA501X15XB00929-A96173A-R28-C32,SA501X11XB00529-A96187A-R36-C65),(SA501X11XB00529-A96187A-R43-C58,((SA501X15XB00929-A96173A-R29-C34,SA501X15XB00929-A96173A-R14-C57),((SA501X11XB00529-A96187A-R44-C20,SA501X11XB00529-A96187A-R32-C42),(SA501X15XB00929-A96173A-R07-C44,SA501X11XB00529-A96187A-R25-C66))))))))))),((((SA501X11XB00529-A96187A-R43-C56,SA501X11XB00529-A96187A-R36-C67),SA501X11XB00529-A96187A-R44-C65),(SA501X15XB00929-A96173A-R14-C10,SA501X11XB00529-A96187A-R41-C32)),((SA501X11XB00529-A96187A-R37-C67,(SA501X11XB00529-A96187A-R37-C65,(SA501X11XB00529-A96187A-R43-C32,(SA501X11XB00529-A96187A-R40-C08,SA501X11XB00529-A96187A-R39-C17)))),SA501X11XB00529-A96187A-R46-C58))))),((SA501X11XB00529-A96187A-R39-C16,(SA501X11XB00529-A96187A-R44-C62,SA501X11XB00529-A96174A-R16-C47)),((((SA501X11XB00529-A96187A-R44-C51,SA501X11XB00529-A96187A-R38-C68),((SA501X11XB00529-A96187A-R41-C33,SA501X11XB00529-A96187A-R43-C55),SA501X11XB00529-A96187A-R46-C09)),((SA501X11XB00529-A96187A-R47-C07,SA501X11XB00529-A96187A-R40-C48),(SA501X11XB00529-A96187A-R40-C58,SA501X11XB00529-A96187A-R36-C68))),(SA501X11XB00529-A96187A-R49-C10,SA501X11XB00529-A96174A-R15-C52)))),(((SA501X11XB00529-A96187A-R44-C23,(SA501X11XB00529-A96187A-R45-C45,SA501X11XB00529-A96187A-R36-C07)),((((SA501X15XB00929-A96173A-R30-C11,SA501X11XB00529-A96187A-R46-C17),(SA501X11XB00529-A96187A-R39-C38,(SA501X11XB00529-A96187A-R37-C17,(SA501X15XB00929-A96173A-R39-C27,(SA501X11XB00529-A96187A-R46-C55,SA501X11XB00529-A96187A-R40-C26))))),(SA501X11XB00529-A96187A-R44-C30,(SA501X11XB00529-A96187A-R45-C17,SA501X11XB00529-A96187A-R42-C36))),((SA501X11XB00529-A96187A-R37-C34,(SA501X11XB00529-A96187A-R44-C47,SA501X11XB00529-A96187A-R36-C34)),((SA501X11XB00529-A96187A-R45-C64,SA501X11XB00529-A96174A-R10-C48),(SA501X15XB00929-A96173A-R35-C53,SA501X11XB00529-A96187A-R48-C33)))),((((((SA501X11XB00529-A96187A-R38-C08,(SA501X11XB00529-A96187A-R47-C33,(SA501X11XB00529-A96187A-R45-C06,SA501X11XB00529-A96187A-R37-C25))),SA501X11XB00529-A96174A-R09-C61),(((SA501X11XB00529-A96187A-R24-C45,(SA501X11XB00529-A96187A-R47-C48,SA501X11XB00529-A96187A-R46-C59)),((SA501X15XB00929-A96173A-R34-C15,SA501X11XB00529-A96187A-R49-C63),(SA501X11XB00529-A96187A-R44-C12,(SA501X11XB00529-A96187A-R42-C62,SA501X11XB00529-A96187A-R42-C44)))),(((((((SA501X11XB00529-A96187A-R46-C21,SA501X11XB00529-A96187A-R48-C56),SA501X11XB00529-A96187A-R24-C17),(((SA501X11XB00529-A96187A-R28-C18,SA501X15XB00929-A96173A-R31-C12),SA501X11XB00529-A96187A-R29-C34),SA501X15XB00929-A96173A-R30-C19)),((((SA501X15XB00929-A96173A-R03-C10,SA501X11XB00529-A96187A-R29-C57),(SA501X15XB00929-A96173A-R25-C47,(SA501X15XB00929-A96173A-R33-C21,SA501X15XB00929-A96173A-R27-C23))),(SA501X11XB00529-A96187A-R29-C45,(SA501X11XB00529-A96187A-R43-C24,(SA501X15XB00929-A96173A-R38-C40,SA501X11XB00529-A96187A-R25-C38)))),((SA501X15XB00929-A96173A-R07-C39,SA501X15XB00929-A96173A-R26-C22),SA501X15XB00929-A96173A-R25-C55))),((SA501X15XB00929-A96173A-R37-C45,SA501X11XB00529-A96187A-R40-C67),(SA501X15XB00929-A96173A-R35-C68,(SA501X11XB00529-A96187A-R40-C22,SA501X11XB00529-A96174A-R16-C19)))),(SA501X15XB00929-A96173A-R37-C37,SA501X11XB00529-A96187A-R39-C18)),SA501X11XB00529-A96187A-R41-C26))),(SA501X11XB00529-A96187A-R39-C28,(SA501X11XB00529-A96187A-R44-C25,SA501X11XB00529-A96187A-R36-C19))),(((SA501X11XB00529-A96187A-R48-C69,(SA501X15XB00929-A96173A-R29-C20,(SA501X15XB00929-A96173A-R24-C48,(SA501X15XB00929-A96173A-R05-C43,SA501X11XB00529-A96174A-R05-C10)))),((SA501X11XB00529-A96187A-R28-C13,((((SA501X15XB00929-A96173A-R07-C32,SA501X15XB00929-A96173A-R04-C19),(SA501X15XB00929-A96173A-R07-C57,SA501X11XB00529-A96187A-R28-C35)),SA501X11XB00529-A96174A-R18-C18),(SA501X15XB00929-A96173A-R35-C16,SA501X15XB00929-A96173A-R31-C31))),SA501X11XB00529-A96187A-R22-C16)),(SA501X11XB00529-A96187A-R42-C28,SA501X11XB00529-A96187A-R22-C23))),(((SA501X11XB00529-A96187A-R43-C08,SA501X11XB00529-A96187A-R39-C39),(((SA501X11XB00529-A96187A-R44-C28,SA501X11XB00529-A96187A-R23-C19),(SA501X15XB00929-A96173A-R03-C20,(SA501X15XB00929-A96173A-R30-C09,SA501X11XB00529-A96187A-R48-C39))),SA501X11XB00529-A96187A-R37-C45)),((((((SA501X15XB00929-A96173A-R30-C08,SA501X11XB00529-A96187A-R28-C34),(((SA501X11XB00529-A96187A-R25-C46,(SA501X11XB00529-A96187A-R37-C21,(SA501X15XB00929-A96173A-R11-C36,SA501X11XB00529-A96187A-R28-C48))),((SA501X11XB00529-A96187A-R22-C24,SA501X11XB00529-A96187A-R22-C19),SA501X11XB00529-A96187A-R24-C67)),(SA501X11XB00529-A96187A-R24-C22,SA501X11XB00529-A96174A-R17-C12))),((((((SA501X15XB00929-A96173A-R33-C52,SA501X15XB00929-A96173A-R03-C47),((SA501X11XB00529-A96187A-R25-C47,(SA501X15XB00929-A96173A-R33-C32,(SA501X15XB00929-A96173A-R33-C18,SA501X11XB00529-A96187A-R38-C37))),SA501X11XB00529-A96187A-R38-C38)),(((SA501X11XB00529-A96187A-R40-C61,SA501X11XB00529-A96187A-R28-C64),(SA501X15XB00929-A96173A-R27-C32,(SA501X15XB00929-A96173A-R35-C22,SA501X11XB00529-A96187A-R29-C43))),(SA501X11XB00529-A96187A-R41-C66,(SA501X11XB00529-A96187A-R22-C13,SA501X11XB00529-A96174A-R17-C07)))),(SA501X11XB00529-A96187A-R40-C69,SA501X11XB00529-A96187A-R22-C15)),(((SA501X11XB00529-A96187A-R30-C31,SA501X11XB00529-A96187A-R30-C28),(SA501X11XB00529-A96187A-R22-C59,(SA501X11XB00529-A96187A-R28-C27,SA501X11XB00529-A96187A-R27-C70))),(((((SA501X15XB00929-A96173A-R28-C16,SA501X15XB00929-A96173A-R07-C50),SA501X11XB00529-A96187A-R30-C10),(SA501X15XB00929-A96173A-R25-C50,SA501X15XB00929-A96173A-R03-C08)),((((SA501X11XB00529-A96187A-R23-C35,((SA501X15XB00929-A96173A-R17-C48,SA501X11XB00529-A96187A-R29-C58),((((SA501X15XB00929-A96173A-R05-C62,SA501X11XB00529-A96174A-R17-C17),((((SA501X11XB00529-A96174A-R07-C62,(SA501X15XB00929-A96173A-R33-C24,SA501X11XB00529-A96174A-R09-C10)),((SA501X15XB00929-A96173A-R06-C11,SA501X11XB00529-A96187A-R29-C61),(SA501X15XB00929-A96173A-R33-C31,SA501X11XB00529-A96174A-R06-C52))),(SA501X15XB00929-A96173A-R07-C17,SA501X15XB00929-A96173A-R04-C38)),(SA501X11XB00529-A96187A-R30-C56,SA501X11XB00529-A96187A-R27-C57))),(SA501X15XB00929-A96173A-R03-C60,(SA501X11XB00529-A96187A-R30-C21,SA501X11XB00529-A96187A-R28-C29))),(SA501X11XB00529-A96187A-R28-C46,(SA501X15XB00929-A96173A-R30-C25,(SA501X11XB00529-A96187A-R29-C63,SA501X11XB00529-A96174A-R13-C19)))))),((SA501X11XB00529-A96187A-R23-C56,(SA501X15XB00929-A96173A-R30-C35,SA501X15XB00929-A96173A-R07-C62)),SA501X11XB00529-A96174A-R03-C44)),(SA501X15XB00929-A96173A-R31-C24,SA501X15XB00929-A96173A-R24-C26)),(((SA501X15XB00929-A96173A-R29-C27,SA501X15XB00929-A96173A-R25-C08),SA501X15XB00929-A96173A-R06-C21),SA501X11XB00529-A96187A-R27-C67))),(SA501X15XB00929-A96173A-R37-C62,SA501X11XB00529-A96187A-R28-C68)))),(((SA501X11XB00529-A96187A-R24-C10,(SA501X11XB00529-A96187A-R41-C63,SA501X11XB00529-A96187A-R28-C55)),SA501X15XB00929-A96173A-R39-C55),(SA501X15XB00929-A96173A-R28-C30,((SA501X11XB00529-A96187A-R41-C21,SA501X11XB00529-A96187A-R24-C52),(SA501X15XB00929-A96173A-R33-C28,SA501X15XB00929-A96173A-R03-C54)))))),(((SA501X11XB00529-A96187A-R28-C26,SA501X11XB00529-A96187A-R37-C07),SA501X11XB00529-A96187A-R39-C61),(SA501X11XB00529-A96187A-R44-C39,SA501X11XB00529-A96187A-R36-C14))),(SA501X15XB00929-A96173A-R33-C12,SA501X11XB00529-A96187A-R42-C41)),(SA501X11XB00529-A96187A-R41-C39,(SA501X11XB00529-A96187A-R28-C66,(SA501X11XB00529-A96187A-R30-C64,SA501X11XB00529-A96187A-R28-C65))))))),(((((SA501X11XB00529-A96187A-R45-C40,SA501X11XB00529-A96187A-R41-C34),(SA501X11XB00529-A96187A-R49-C60,SA501X11XB00529-A96187A-R38-C55)),((SA501X11XB00529-A96187A-R38-C45,SA501X11XB00529-A96187A-R37-C32),SA501X11XB00529-A96187A-R46-C54)),((((SA501X11XB00529-A96187A-R46-C28,SA501X11XB00529-A96187A-R49-C45),((SA501X11XB00529-A96187A-R49-C25,(SA501X11XB00529-A96187A-R24-C25,SA501X11XB00529-A96174A-R17-C37)),(((SA501X11XB00529-A96187A-R48-C70,SA501X11XB00529-A96187A-R44-C58),(SA501X11XB00529-A96187A-R40-C20,SA501X11XB00529-A96187A-R21-C52)),(SA501X11XB00529-A96187A-R47-C55,SA501X11XB00529-A96187A-R44-C45)))),(SA501X11XB00529-A96187A-R37-C44,((SA501X11XB00529-A96187A-R37-C10,SA501X15XB00929-A96173A-R37-C52),SA501X11XB00529-A96187A-R45-C39))),(SA501X11XB00529-A96187A-R41-C12,(SA501X11XB00529-A96187A-R43-C12,(SA501X15XB00929-A96173A-R24-C07,SA501X11XB00529-A96187A-R46-C37))))),((SA501X11XB00529-A96187A-R41-C11,SA501X11XB00529-A96187A-R36-C47),((SA501X15XB00929-A96173A-R28-C20,SA501X11XB00529-A96187A-R24-C59),((SA501X11XB00529-A96174A-R16-C08,SA501X11XB00529-A96187A-R36-C41),SA501X11XB00529-A96187A-R48-C19))))),(((((SA501X11XB00529-A96187A-R48-C49,((SA501X11XB00529-A96187A-R45-C62,SA501X11XB00529-A96174A-R14-C30),SA501X11XB00529-A96174A-R09-C52)),((((SA501X11XB00529-A96187A-R40-C64,(SA501X11XB00529-A96187A-R42-C70,SA501X11XB00529-A96187A-R36-C24)),((SA501X11XB00529-A96187A-R46-C24,SA501X11XB00529-A96187A-R41-C37),((SA501X15XB00929-A96173A-R34-C34,SA501X11XB00529-A96187A-R37-C20),(((((SA501X11XB00529-A96187A-R45-C12,SA501X11XB00529-A96187A-R39-C26),((((SA501X15XB00929-A96173A-R26-C30,SA501X11XB00529-A96187A-R37-C31),(SA501X15XB00929-A96173A-R36-C08,SA501X15XB00929-A96173A-R25-C37)),(SA501X11XB00529-A96187A-R30-C47,(SA501X15XB00929-A96173A-R29-C28,SA501X11XB00529-A96187A-R37-C35))),(SA501X15XB00929-A96173A-R03-C12,SA501X11XB00529-A96187A-R29-C07))),(SA501X15XB00929-A96173A-R33-C22,SA501X15XB00929-A96173A-R22-C07)),(((SA501X11XB00529-A96187A-R40-C36,SA501X11XB00529-A96187A-R38-C61),(SA501X11XB00529-A96187A-R22-C33,(SA501X15XB00929-A96173A-R03-C62,SA501X11XB00529-A96174A-R19-C60))),(((SA501X11XB00529-A96187A-R44-C67,(SA501X11XB00529-A96187A-R47-C17,SA501X11XB00529-A96187A-R46-C13)),SA501X11XB00529-A96174A-R07-C33),(SA501X15XB00929-A96173A-R37-C54,SA501X11XB00529-A96187A-R42-C10)))),(SA501X15XB00929-A96173A-R07-C45,SA501X11XB00529-A96187A-R48-C57))))),(SA501X11XB00529-A96187A-R49-C22,(SA501X11XB00529-A96187A-R49-C52,SA501X11XB00529-A96187A-R49-C09))),(((SA501X11XB00529-A96187A-R40-C53,SA501X11XB00529-A96187A-R36-C62),SA501X11XB00529-A96187A-R48-C52),SA501X11XB00529-A96187A-R46-C10))),(SA501X11XB00529-A96174A-R11-C63,(SA501X11XB00529-A96187A-R48-C55,SA501X11XB00529-A96187A-R25-C20))),((SA501X11XB00529-A96187A-R42-C26,SA501X11XB00529-A96187A-R40-C70),((SA501X11XB00529-A96187A-R42-C48,((SA501X11XB00529-A96187A-R48-C30,SA501X11XB00529-A96187A-R44-C59),SA501X11XB00529-A96187A-R48-C17)),(((SA501X11XB00529-A96187A-R44-C56,SA501X11XB00529-A96187A-R37-C15),(SA501X11XB00529-A96187A-R38-C66,(SA501X11XB00529-A96187A-R48-C65,(SA501X11XB00529-A96187A-R41-C07,SA501X11XB00529-A96187A-R37-C63)))),((SA501X11XB00529-A96187A-R45-C28,SA501X11XB00529-A96187A-R38-C28),((SA501X11XB00529-A96187A-R45-C36,SA501X11XB00529-A96187A-R23-C53),SA501X11XB00529-A96187A-R23-C26)))))),(((((SA501X11XB00529-A96187A-R44-C40,SA501X11XB00529-A96174A-R10-C47),(SA501X11XB00529-A96174A-R18-C63,(SA501X11XB00529-A96187A-R49-C67,SA501X11XB00529-A96187A-R40-C68))),SA501X11XB00529-A96187A-R36-C43),(((((SA501X11XB00529-A96187A-R38-C54,(SA501X11XB00529-A96187A-R48-C47,SA501X11XB00529-A96174A-R15-C56)),SA501X11XB00529-A96187A-R46-C68),SA501X15XB00929-A96173A-R34-C26),(SA501X11XB00529-A96174A-R15-C55,(((((SA501X11XB00529-A96187A-R39-C44,(SA501X11XB00529-A96187A-R46-C42,(SA501X11XB00529-A96174A-R06-C55,SA501X11XB00529-A96174A-R03-C61))),(SA501X11XB00529-A96187A-R45-C10,SA501X11XB00529-A96187A-R45-C51)),(SA501X11XB00529-A96187A-R43-C49,SA501X15XB00929-A96173A-R38-C27)),((SA501X11XB00529-A96187A-R46-C65,SA501X11XB00529-A96187A-R45-C54),(((SA501X11XB00529-A96187A-R44-C26,SA501X11XB00529-A96187A-R43-C60),(SA501X11XB00529-A96187A-R46-C12,(SA501X11XB00529-A96187A-R47-C30,SA501X11XB00529-A96187A-R28-C44))),SA501X11XB00529-A96187A-R43-C29))),((SA501X11XB00529-A96187A-R48-C07,(SA501X11XB00529-A96187A-R49-C20,SA501X11XB00529-A96187A-R37-C59)),SA501X11XB00529-A96187A-R28-C53)))),(((SA501X15XB00929-A96173A-R36-C18,SA501X11XB00529-A96187A-R24-C61),(SA501X11XB00529-A96187A-R47-C64,SA501X11XB00529-A96187A-R39-C58)),(SA501X11XB00529-A96187A-R48-C44,(((SA501X11XB00529-A96174A-R18-C42,SA501X11XB00529-A96174A-R14-C25),((SA501X11XB00529-A96187A-R45-C33,SA501X11XB00529-A96187A-R49-C19),SA501X11XB00529-A96187A-R42-C14)),(SA501X11XB00529-A96174A-R16-C25,SA501X11XB00529-A96174A-R11-C24)))))),(((((((SA501X11XB00529-A96187A-R44-C16,SA501X11XB00529-A96187A-R39-C57),(SA501X11XB00529-A96187A-R43-C25,SA501X11XB00529-A96187A-R40-C39)),((((((SA501X11XB00529-A96187A-R49-C50,SA501X11XB00529-A96187A-R39-C15),((SA501X11XB00529-A96187A-R24-C18,SA501X11XB00529-A96187A-R23-C38),((SA501X11XB00529-A96187A-R26-C31,SA501X11XB00529-A96187A-R33-C61),SA501X11XB00529-A96187A-R28-C40))),(SA501X11XB00529-A96187A-R29-C67,((SA501X11XB00529-A96187A-R22-C31,(SA501X11XB00529-A96187A-R22-C61,(SA501X15XB00929-A96173A-R35-C10,(SA501X15XB00929-A96173A-R33-C30,SA501X15XB00929-A96173A-R03-C61)))),SA501X15XB00929-A96173A-R27-C29))),(SA501X11XB00529-A96187A-R28-C33,(SA501X11XB00529-A96187A-R29-C10,SA501X11XB00529-A96174A-R04-C53))),(((SA501X11XB00529-A96174A-R03-C12,SA501X15XB00929-A96173A-R24-C08),SA501X15XB00929-A96173A-R30-C32),(((SA501X11XB00529-A96187A-R40-C24,(SA501X11XB00529-A96187A-R40-C46,(SA501X11XB00529-A96187A-R42-C21,(SA501X11XB00529-A96187A-R24-C21,(SA501X11XB00529-A96187A-R25-C69,(SA501X15XB00929-A96173A-R07-C34,SA501X11XB00529-A96187A-R23-C37)))))),((SA501X15XB00929-A96173A-R20-C62,(SA501X15XB00929-A96173A-R04-C20,SA501X11XB00529-A96187A-R37-C46)),(SA501X11XB00529-A96174A-R03-C31,((SA501X11XB00529-A96187A-R30-C57,SA501X11XB00529-A96187A-R23-C68),(SA501X15XB00929-A96173A-R25-C43,((SA501X11XB00529-A96174A-R17-C10,SA501X11XB00529-A96187A-R23-C22),(SA501X15XB00929-A96173A-R29-C32,SA501X11XB00529-A96187A-R28-C50))))))),((SA501X11XB00529-A96187A-R36-C61,(SA501X11XB00529-A96187A-R23-C33,(SA501X15XB00929-A96173A-R04-C39,SA501X11XB00529-A96187A-R37-C48))),(((SA501X15XB00929-A96173A-R34-C69,SA501X11XB00529-A96187A-R30-C29),((((SA501X11XB00529-A96187A-R29-C52,(SA501X15XB00929-A96173A-R08-C67,SA501X11XB00529-A96187A-R28-C25)),(SA501X11XB00529-A96187A-R30-C58,((SA501X11XB00529-A96187A-R33-C56,SA501X11XB00529-A96187A-R29-C39),(SA501X15XB00929-A96173A-R12-C18,(SA501X11XB00529-A96174A-R17-C19,(SA501X15XB00929-A96173A-R09-C12,SA501X15XB00929-A96173A-R06-C41)))))),SA501X11XB00529-A96174A-R08-C36),(SA501X15XB00929-A96173A-R37-C69,SA501X15XB00929-A96173A-R28-C25))),SA501X15XB00929-A96173A-R03-C26))))),(((SA501X11XB00529-A96187A-R38-C48,(SA501X11XB00529-A96187A-R43-C45,(SA501X11XB00529-A96187A-R46-C14,(SA501X11XB00529-A96187A-R38-C32,SA501X11XB00529-A96187A-R36-C15)))),(SA501X11XB00529-A96187A-R36-C22,(SA501X11XB00529-A96187A-R37-C50,SA501X11XB00529-A96187A-R26-C33))),((((SA501X11XB00529-A96187A-R40-C32,(SA501X15XB00929-A96173A-R07-C33,(SA501X15XB00929-A96173A-R35-C14,SA501X15XB00929-A96173A-R06-C48))),((SA501X11XB00529-A96187A-R44-C69,SA501X11XB00529-A96187A-R24-C14),(SA501X11XB00529-A96187A-R49-C32,SA501X11XB00529-A96187A-R42-C46))),((SA501X15XB00929-A96173A-R26-C16,(SA501X11XB00529-A96187A-R40-C23,(SA501X11XB00529-A96187A-R46-C18,SA501X11XB00529-A96187A-R36-C12))),(SA501X11XB00529-A96187A-R38-C63,SA501X11XB00529-A96187A-R37-C16))),(((SA501X11XB00529-A96187A-R47-C50,SA501X11XB00529-A96187A-R40-C42),(SA501X15XB00929-A96173A-R30-C36,SA501X11XB00529-A96187A-R37-C08)),(SA501X15XB00929-A96173A-R35-C32,SA501X11XB00529-A96187A-R22-C58)))))),((SA501X11XB00529-A96187A-R48-C42,SA501X11XB00529-A96187A-R42-C61),(SA501X11XB00529-A96187A-R40-C50,(SA501X11XB00529-A96187A-R41-C38,SA501X11XB00529-A96187A-R41-C24)))),((SA501X11XB00529-A96187A-R46-C30,((SA501X11XB00529-A96187A-R22-C28,(SA501X15XB00929-A96173A-R24-C19,SA501X11XB00529-A96187A-R44-C21)),SA501X11XB00529-A96187A-R47-C35)),(((SA501X11XB00529-A96187A-R49-C13,SA501X11XB00529-A96187A-R41-C65),SA501X11XB00529-A96187A-R42-C25),(SA501X11XB00529-A96187A-R41-C59,SA501X11XB00529-A96187A-R36-C17)),((SA501X11XB00529-A96187A-R45-C19,SA501X11XB00529-A96174A-R17-C09),SA501X11XB00529-A96187A-R41-C35))),((SA501X11XB00529-A96187A-R45-C41,SA501X11XB00529-A96187A-R43-C62),(SA501X11XB00529-A96187A-R43-C54,(SA501X11XB00529-A96187A-R45-C47,(SA501X11XB00529-A96187A-R43-C21,SA501X11XB00529-A96174A-R13-C35))))),(SA501X11XB00529-A96187A-R38-C60,SA501X11XB00529-A96187A-R38-C06))))),((SA501X11XB00529-A96174A-R15-C47,(SA501X15XB00929-A96173A-R34-C65,SA501X11XB00529-A96174A-R09-C56)),(SA501X11XB00529-A96174A-R13-C43,SA501X11XB00529-A96174A-R13-C36)))),((SA501X15XB00929-A96173A-R31-C20,SA501X11XB00529-A96187A-R38-C36),(SA501X11XB00529-A96187A-R39-C25,(SA501X11XB00529-A96174A-R11-C30,(SA501X11XB00529-A96187A-R49-C11,SA501X11XB00529-A96187A-R39-C62)))))),((((SA501X11XB00529-A96187A-R46-C62,SA501X11XB00529-A96187A-R42-C69),(SA501X11XB00529-A96187A-R38-C33,SA501X11XB00529-A96174A-R11-C59)),((SA501X11XB00529-A96187A-R39-C30,(SA501X11XB00529-A96187A-R48-C59,SA501X11XB00529-A96187A-R39-C33)),((SA501X11XB00529-A96187A-R45-C15,SA501X11XB00529-A96187A-R40-C49),(SA501X15XB00929-A96173A-R30-C33,SA501X11XB00529-A96187A-R41-C67)))),(SA501X11XB00529-A96174A-R16-C64,(SA501X15XB00929-A96173A-R39-C65,SA501X15XB00929-A96173A-R34-C22))))),(SA501X11XB00529-A96174A-R12-C29,(SA501X15XB00929-A96173A-R36-C62,(SA501X15XB00929-A96173A-R21-C54,SA501X11XB00529-A96187A-R48-C14)))),(((((((SA501X15XB00929-A96173A-R04-C66,SA501X15XB00929-A96173A-R03-C58),((SA501X15XB00929-A96173A-R26-C31,SA501X15XB00929-A96173A-R03-C46),((SA501X6XB00294-A96213A-R05-C24,SA501X15XB00929-A96173A-R05-C51),SA501X15XB00929-A96173A-R25-C31))),SA501X15XB00929-A96173A-R03-C66),(SA501X15XB00929-A96173A-R28-C33,(SA501X11XB00529-A96187A-R49-C17,SA501X11XB00529-A96174A-R10-C55))),(((SA501X11XB00529-A96174A-R12-C13,(SA501X11XB00529-A96187A-R46-C64,SA501X11XB00529-A96187A-R45-C30)),((SA501X11XB00529-A96187A-R39-C12,SA501X11XB00529-A96187A-R38-C18),(SA501X11XB00529-A96187A-R46-C67,SA501X11XB00529-A96187A-R28-C59))),(((SA501X11XB00529-A96187A-R46-C49,(SA501X15XB00929-A96173A-R03-C52,((SA501X15XB00929-A96173A-R25-C11,SA501X11XB00529-A96187A-R28-C60),(SA501X15XB00929-A96173A-R35-C21,SA501X15XB00929-A96173A-R31-C30)))),SA501X15XB00929-A96173A-R36-C21),(SA501X15XB00929-A96173A-R37-C44,SA501X15XB00929-A96173A-R25-C51)))),((SA501X11XB00529-A96187A-R41-C30,SA501X11XB00529-A96187A-R37-C49),((SA501X15XB00929-A96173A-R37-C57,SA501X11XB00529-A96187A-R42-C08),((SA501X15XB00929-A96173A-R36-C29,SA501X15XB00929-A96173A-R35-C09),((SA501X15XB00929-A96173A-R28-C07,SA501X15XB00929-A96173A-R30-C29),SA501X15XB00929-A96173A-R25-C21))))),((((SA501X15XB00929-A96173A-R24-C45,SA501X15XB00929-A96173A-R17-C16),SA501X11XB00529-A96187A-R24-C33),(SA501X15XB00929-A96173A-R33-C16,(SA501X15XB00929-A96173A-R36-C64,SA501X15XB00929-A96173A-R08-C48))),((((SA501X15XB00929-A96173A-R27-C34,((SA501X15XB00929-A96173A-R27-C21,SA501X15XB00929-A96173A-R05-C39),SA501X15XB00929-A96173A-R24-C17)),((SA501X15XB00929-A96173A-R07-C60,SA501X11XB00529-A96187A-R25-C16),SA501X15XB00929-A96173A-R35-C70)),((SA501X15XB00929-A96173A-R35-C28,SA501X15XB00929-A96173A-R08-C20),(((SA501X15XB00929-A96173A-R32-C26,SA501X11XB00529-A96187A-R42-C19),(SA501X11XB00529-A96187A-R47-C46,(SA501X15XB00929-A96173A-R29-C29,(SA501X15XB00929-A96173A-R34-C39,SA501X15XB00929-A96173A-R03-C43)))),((SA501X15XB00929-A96173A-R28-C23,(SA501X15XB00929-A96173A-R35-C26,SA501X11XB00529-A96187A-R42-C58)),(SA501X15XB00929-A96173A-R25-C52,(SA501X15XB00929-A96173A-R33-C15,SA501X15XB00929-A96173A-R26-C40)))))),((SA501X15XB00929-A96173A-R28-C36,SA501X11XB00529-A96174A-R06-C59),(((SA501X15XB00929-A96173A-R29-C35,SA501X11XB00529-A96187A-R23-C28),(SA501X11XB00529-A96187A-R44-C48,SA501X15XB00929-A96173A-R35-C47),(SA501X15XB00929-A96173A-R04-C63,SA501X11XB00529-A96187A-R21-C38)),((SA501X15XB00929-A96173A-R04-C56,SA501X15XB00929-A96173A-R04-C31),(SA501X15XB00929-A96173A-R33-C25,SA501X15XB00929-A96173A-R05-C66)))),(((SA501X15XB00929-A96173A-R03-C31,SA501X11XB00529-A96187A-R30-C26),SA501X15XB00929-A96173A-R31-C21),SA501X15XB00929-A96173A-R25-C14)))))),(((SA501X6XB00969-A95670B-R29-C22,(((SA501X6XB00969-A95670B-R31-C47,(SA501X6XB00969-A95670B-R30-C07,SA501X2XB00096-A95621B-R31-C47)),SA501X6XB00969-A95670B-R34-C23),SA501X2XB00096-A95621B-R30-C18)),(SA501X6XB00969-A95670B-R31-C24,(SA501X6XB00969-A95670B-R32-C11,(SA501X6XB00969-A95670B-R25-C16,SA501X11XB00529-A96187A-R38-C52)))),(SA501X6XB00969-A95670B-R27-C10,(SA501X6XB00969-A95670B-R36-C39,SA501X6XB00969-A95670B-R27-C20))))),((((((SA501X6XB00969-A95670B-R32-C60,SA501X5XB00877-A95670A-R16-C16),((SA501X5XB00877-A95670A-R10-C59,SA501X6XB00969-A95670B-R36-C14),SA501X6XB00969-A95670B-R28-C44)),(SA501X6XB00969-A95670B-R32-C08,(SA501X11XB00529-A96174A-R21-C21,(SA501X11XB00529-A96187A-R47-C24,SA501X11XB00529-A96187A-R45-C14)))),(((SA501X2XB00096-A95621B-R32-C37,SA501X2XB00096-A95621B-R30-C27),(SA501X6XB00969-A95670B-R35-C67,SA501X2XB00096-A95621B-R32-C18)),SA501X2XB00096-A95621B-R25-C40)),((((((SA501X6XB00969-A95670B-R29-C47,(SA501X2XB00096-A95621B-R29-C48,(SA501X6XB00969-A95670B-R36-C08,SA501X6XB00969-A95670B-R25-C40))),((SA501X6XB00969-A95670B-R33-C16,(SA501X6XB00969-A95670B-R26-C54,SA501X5XB00877-A95670A-R04-C33)),((SA501X6XB00969-A95670B-R34-C25,SA501X6XB00969-A95670B-R29-C66),(SA501X6XB00969-A95670B-R31-C64,SA501X2XB00096-A95621B-R22-C70)))),(((SA501X6XB00969-A95670B-R34-C26,SA501X5XB00877-A95670A-R14-C08),(SA501X2XB00096-A95621B-R28-C30,SA501X2XB00096-A95621B-R22-C49)),(SA501X6XB00969-A95670B-R25-C37,SA501X2XB00096-A95621B-R23-C34))),(SA501X6XB00969-A95670B-R32-C52,SA501X5XB00877-A95670A-R09-C65)),(((((SA501X2XB00096-A95621B-R23-C33,(SA501X2XB00096-A95621B-R31-C08,(SA501X2XB00096-A95621B-R31-C37,SA501X2XB00096-A95621B-R29-C26))),(SA501X6XB00969-A95670B-R33-C65,SA501X5XB00877-A95670A-R16-C26)),((SA501X6XB00969-A95670B-R29-C64,SA501X6XB00969-A95670B-R35-C45),SA501X6XB00969-A95670B-R33-C68)),((SA501X5XB00877-A95670A-R14-C56,SA501X5XB00877-A95670A-R09-C07),(SA501X6XB00969-A95670B-R33-C10,SA501X6XB00969-A95670B-R30-C34)),(SA501X6XB00969-A95670B-R36-C60,(SA501X6XB00969-A95670B-R34-C09,SA501X6XB00969-A95670B-R28-C50))),(SA501X6XB00969-A95670B-R26-C50,SA501X2XB00096-A95621B-R22-C55))),(SA501X6XB00969-A95670B-R30-C42,SA501X2XB00096-A95621B-R29-C10))),(((SA501X5XB00877-A95670A-R09-C51,(SA501X5XB00877-A95670A-R08-C56,(SA501X5XB00877-A95670A-R11-C17,SA501X5XB00877-A95670A-R04-C10))),(((SA501X6XB00969-A95670B-R29-C56,SA501X5XB00877-A95670A-R09-C60),((SA501X6XB00294-A96213A-R06-C44,SA501X2XB00096-A95621B-R24-C38),(SA501X6XB00969-A95670B-R35-C28,SA501X6XB00969-A95670B-R28-C12))),((SA501X2XB00096-A95621B-R26-C33,(SA501X6XB00969-A95670B-R31-C63,SA501X2XB00096-A95621B-R29-C44)),((((((SA501X6XB00969-A95670B-R30-C11,SA501X6XB00969-A95670B-R26-C30),SA501X6XB00969-A95670B-R29-C11),SA501X6XB00969-A95670B-R34-C46),SA501X6XB00969-A95670B-R33-C35),(SA501X6XB00969-A95670B-R25-C66,SA501X6XB00969-A95670B-R36-C25)),(SA501X6XB00969-A95670B-R36-C23,SA501X5XB00877-A95670A-R14-C62))))),(SA501X2XB00096-A95621B-R30-C25,(SA501X6XB00969-A95670B-R35-C15,SA501X6XB00969-A95670B-R30-C09)))),((((SA501X6XB00969-A95670B-R33-C08,SA501X2XB00096-A95621B-R30-C12),(SA501X2XB00096-A95621B-R27-C56,(SA501X2XB00096-A95621B-R27-C51,SA501X2XB00096-A95621B-R26-C62))),SA501X2XB00096-A95621B-R28-C42),((SA501X11XB00529-A96187A-R44-C24,(SA501X2XB00096-A95621B-R27-C12,SA501X11XB00529-A96187A-R41-C14)),(((SA501X5XB00877-A95670A-R11-C59,(SA501X2XB00096-A95621B-R24-C35,(SA501X6XB00969-A95670B-R26-C65,SA501X2XB00096-A95621B-R24-C48))),SA501X6XB00969-A95670B-R29-C37),(SA501X6XB00969-A95670B-R32-C43,SA501X6XB00969-A95670B-R28-C19))))),((((SA501X5XB00877-A95670A-R08-C24,SA501X2XB00096-A95621B-R25-C35),(SA501X6XB00969-A95670B-R27-C41,SA501X5XB00877-A95670A-R10-C27)),(SA501X5XB00877-A95670A-R14-C50,SA501X2XB00096-A95621B-R32-C21)),((SA501X5XB00877-A95670A-R13-C59,(SA501X2XB00096-A95621B-R23-C51,(SA501X2XB00096-A95621B-R30-C08,SA501X2XB00096-A95621B-R29-C46))),(SA501X2XB00096-A95621B-R28-C50,(SA501X2XB00096-A95621B-R31-C36,(SA501X5XB00877-A95670A-R15-C37,SA501X2XB00096-A95621B-R29-C52))))),(((((((((SA501X2XB00096-A95621B-R24-C61,SA501X2XB00096-A95621B-R22-C21),SA501X2XB00096-A95621B-R23-C55),((SA501X11XB00529-A96187A-R41-C48,(SA501X6XB00969-A95670B-R30-C58,SA501X2XB00096-A95621B-R24-C33)),((SA501X2XB00096-A95621B-R30-C13,SA501X2XB00096-A95621B-R29-C69),((SA501X6XB00969-A95670B-R34-C70,SA501X6XB00969-A95670B-R31-C65),SA501X2XB00096-A95621B-R22-C28)))),(SA501X2XB00096-A95621B-R23-C64,SA501X2XB00096-A95621B-R22-C14)),(((SA501X6XB00969-A95670B-R30-C61,SA501X2XB00096-A95621B-R24-C18),(SA501X2XB00096-A95621B-R30-C69,(SA501X5XB00877-A95670A-R10-C07,SA501X11XB00529-A96187A-R37-C37))),SA501X6XB00969-A95670B-R27-C24)),(SA501X6XB00294-A96213A-R14-C09,SA501X2XB00096-A95621B-R32-C15)),(SA501X2XB00096-A95621B-R25-C68,(SA501X2XB00096-A95621B-R26-C08,SA501X2XB00096-A95621B-R25-C51))),(((SA501X5XB00877-A95670A-R15-C08,SA501X2XB00096-A95621B-R28-C08),(SA501X6XB00294-A96213A-R08-C20,SA501X5XB00877-A95670A-R08-C55)),(((SA501X2XB00097-A96171A-R26-C28,SA501X2XB00096-A95621B-R30-C40),(SA501X2XB00096-A95621B-R32-C36,(SA501X2XB00096-A95621B-R32-C46,(SA501X6XB00969-A95670B-R33-C41,SA501X11XB00529-A96174A-R13-C08)))),(SA501X5XB00877-A95670A-R05-C09,(SA501X5XB00877-A95670A-R14-C33,SA501X2XB00096-A95621B-R26-C18))))),((SA501X6XB00969-A95670B-R34-C44,SA501X2XB00096-A95621B-R27-C41),(SA501X6XB00969-A95670B-R31-C12,SA501X2XB00096-A95621B-R30-C68)),(((SA501X2XB00096-A95621B-R28-C07,(SA501X6XB00969-A95670B-R30-C21,SA501X6XB00969-A95670B-R29-C61)),(SA501X6XB00969-A95670B-R36-C41,SA501X6XB00969-A95670B-R35-C29)),SA501X2XB00096-A95621B-R30-C41))),((SA501X2XB00096-A95621B-R25-C46,SA501X2XB00096-A95621B-R24-C63),(((SA501X5XB00877-A95670A-R14-C54,SA501X2XB00096-A95621B-R28-C48),(SA501X2XB00096-A95621B-R22-C59,SA501X2XB00096-A95621B-R27-C38)),SA501X2XB00096-A95621B-R31-C28)),((((((((((SA501X2XB00096-A95621B-R32-C66,SA501X2XB00096-A95621B-R23-C27),SA501X2XB00096-A95621B-R26-C59),SA501X2XB00096-A95621B-R28-C44),((SA501X2XB00096-A95621B-R26-C36,SA501X2XB00096-A95621B-R25-C59),(SA501X6XB00969-A95670B-R29-C31,(SA501X5XB00877-A95670A-R16-C35,SA501X2XB00096-A95621B-R30-C11)))),(((SA501X11XB00529-A96187A-R46-C44,SA501X11XB00529-A96187A-R38-C13),(SA501X5XB00877-A95670A-R08-C43,SA501X2XB00096-A95621B-R29-C13)),(SA501X5XB00877-A95670A-R10-C15,SA501X5XB00877-A95670A-R09-C42))),((SA501X6XB00969-A95670B-R26-C08,SA501X5XB00877-A95670A-R16-C49),((SA501X5XB00877-A95670A-R14-C18,SA501X5XB00877-A95670A-R04-C22),((SA501X6XB00969-A95670B-R25-C21,SA501X2XB00096-A95621B-R29-C65),SA501X5XB00877-A95670A-R16-C07)))),(((SA501X5XB00877-A95670A-R08-C69,SA501X2XB00096-A95621B-R25-C30),(SA501X6XB00969-A95670B-R35-C20,SA501X2XB00096-A95621B-R25-C57)),((((((((SA501X5XB00877-A95670A-R08-C34,(SA501X5XB00877-A95670A-R08-C41,SA501X5XB00877-A95670A-R04-C16)),SA501X2XB00096-A95621B-R23-C65),SA501X11XB00529-A96187A-R30-C27),((SA501X2XB00096-A95621B-R26-C67,SA501X2XB00096-A95621B-R29-C63),SA501X2XB00096-A95621B-R26-C21)),(SA501X6XB00969-A95670B-R29-C26,SA501X2XB00096-A95621B-R31-C35)),(SA501X2XB00096-A95621B-R30-C43,SA501X2XB00096-A95621B-R26-C25)),SA501X2XB00096-A95621B-R27-C19),(SA501X6XB00969-A95670B-R31-C31,SA501X2XB00096-A95621B-R23-C12)))),(((((SA501X5XB00877-A95670A-R16-C70,SA501X2XB00096-A95621B-R23-C38),(((SA501X5XB00877-A95670A-R16-C55,SA501X2XB00096-A95621B-R32-C41),(SA501X6XB00969-A95670B-R32-C70,(SA501X2XB00096-A95621B-R32-C09,SA501X2XB00096-A95621B-R25-C24))),SA501X2XB00096-A95621B-R31-C69)),((SA501X2XB00096-A95621B-R29-C27,SA501X2XB00096-A95621B-R22-C31),(SA501X2XB00096-A95621B-R25-C60,((SA501X5XB00877-A95670A-R15-C63,SA501X5XB00877-A95670A-R13-C18),SA501X2XB00096-A95621B-R29-C41)))),(((SA501X5XB00877-A95670A-R08-C45,SA501X2XB00096-A95621B-R31-C62),(SA501X6XB00969-A95670B-R35-C35,(SA501X5XB00877-A95670A-R12-C48,(SA501X6XB00969-A95670B-R26-C49,SA501X5XB00877-A95670A-R16-C69)))),(SA501X2XB00096-A95621B-R31-C16,SA501X2XB00096-A95621B-R22-C64))),(SA501X6XB00969-A95670B-R35-C50,SA501X6XB00969-A95670B-R25-C39))),((((SA501X6XB00969-A95670B-R30-C36,SA501X6XB00969-A95670B-R26-C31),SA501X6XB00969-A95670B-R32-C58),((SA501X5XB00877-A95670A-R09-C70,SA501X2XB00096-A95621B-R27-C33),((SA501X6XB00969-A95670B-R34-C45,SA501X5XB00877-A95670A-R09-C48),(SA501X6XB00969-A95670B-R31-C52,(SA501X6XB00969-A95670B-R36-C47,SA501X6XB00969-A95670B-R32-C21))))),((SA501X2XB00096-A95621B-R31-C10,(SA501X2XB00096-A95621B-R32-C62,(SA501X2XB00096-A95621B-R30-C19,SA501X2XB00096-A95621B-R22-C44))),((SA501X6XB00969-A95670B-R29-C50,SA501X6XB00969-A95670B-R28-C18),(SA501X2XB00096-A95621B-R24-C70,(SA501X6XB00969-A95670B-R33-C15,SA501X6XB00969-A95670B-R31-C29)))))),(((SA501X5XB00877-A95670A-R15-C09,SA501X2XB00096-A95621B-R30-C14),(((SA501X2XB00096-A95621B-R29-C55,SA501X2XB00096-A95621B-R26-C37),(SA501X5XB00877-A95670A-R09-C35,(SA501X2XB00096-A95621B-R28-C58,SA501X2XB00096-A95621B-R22-C23))),SA501X2XB00096-A95621B-R25-C54)),((((SA501X2XB00096-A95621B-R28-C24,SA501X2XB00096-A95621B-R27-C69),(((SA501X5XB00877-A95670A-R10-C61,SA501X5XB00877-A95670A-R09-C27),(SA501X2XB00096-A95621B-R23-C59,SA501X2XB00096-A95621B-R22-C47)),SA501X2XB00096-A95621B-R31-C22)),(((SA501X2XB00096-A95621B-R26-C10,SA501X2XB00096-A95621B-R24-C20),(SA501X5XB00877-A95670A-R08-C68,SA501X5XB00877-A95670A-R04-C07)),((SA501X6XB00969-A95670B-R32-C34,SA501X6XB00969-A95670B-R26-C12),(SA501X2XB00096-A95621B-R31-C14,(SA501X6XB00969-A95670B-R32-C69,SA501X6XB00969-A95670B-R31-C42))))),(((SA501X2XB00096-A95621B-R27-C61,(SA501X2XB00096-A95621B-R28-C52,SA501X2XB00096-A95621B-R23-C67)),((((SA501X6XB00969-A95670B-R30-C59,SA501X2XB00096-A95621B-R23-C07),SA501X5XB00877-A95670A-R09-C55),(SA501X11XB00529-A96187A-R42-C09,SA501X11XB00529-A96187A-R40-C57)),(SA501X5XB00877-A95670A-R16-C27,SA501X11XB00529-A96187A-R38-C26))),(SA501X5XB00877-A95670A-R13-C44,(SA501X6XB00969-A95670B-R27-C15,SA501X2XB00096-A95621B-R30-C37))))),(((SA501X6XB00969-A95670B-R28-C30,SA501X5XB00877-A95670A-R15-C14),(SA501X2XB00096-A95621B-R29-C51,(SA501X6XB00969-A95670B-R27-C50,SA501X5XB00877-A95670A-R16-C64))),((SA501X6XB00969-A95670B-R29-C29,SA501X6XB00969-A95670B-R26-C15),(SA501X2XB00096-A95621B-R26-C69,SA501X2XB00096-A95621B-R23-C32)),((((SA501X6XB00969-A95670B-R34-C58,SA501X2XB00096-A95621B-R30-C54),(SA501X6XB00969-A95670B-R35-C59,SA501X2XB00096-A95621B-R25-C33)),(((SA501X2XB00097-A96171A-R12-C42,SA501X2XB00096-A95621B-R25-C44),(SA501X6XB00969-A95670B-R36-C15,SA501X6XB00969-A95670B-R33-C17)),((SA501X6XB00969-A95670B-R30-C68,SA501X6XB00969-A95670B-R28-C60),(SA501X11XB00529-A96187A-R48-C54,(SA501X5XB00877-A95670A-R10-C13,SA501X2XB00096-A95621B-R28-C28))))),((((SA501X2XB00096-A95621B-R24-C60,SA501X2XB00096-A95621B-R32-C40),(SA501X2XB00097-A96109A-R07-C57,SA501X6XB00969-A95670B-R33-C28)),(SA501X6XB00969-A95670B-R32-C61,(SA501X6XB00969-A95670B-R36-C49,SA501X5XB00877-A95670A-R14-C43))),(((((SA501X2XB00096-A95621B-R22-C52,SA501X6XB00969-A95670B-R30-C62),SA501X2XB00096-A95621B-R22-C53),((SA501X6XB00969-A95670B-R32-C33,SA501X6XB00969-A95670B-R30-C29),(((SA501X11XB00529-A96187A-R43-C33,(SA501X11XB00529-A96187A-R49-C70,SA501X11XB00529-A96187A-R49-C51)),SA501X6XB00969-A95670B-R25-C59),SA501X5XB00877-A95670A-R10-C62))),SA501X2XB00096-A95621B-R31-C20),(SA501X2XB00096-A95621B-R22-C15,((SA501X6XB00969-A95670B-R25-C52,SA501X2XB00096-A95621B-R26-C53),SA501X6XB00969-A95670B-R27-C68)))))),(((SA501X6XB00969-A95670B-R29-C14,SA501X6XB00969-A95670B-R27-C26),((SA501X2XB00096-A95621B-R32-C43,SA501X6XB00969-A95670B-R31-C09),(SA501X6XB00969-A95670B-R36-C50,SA501X6XB00969-A95670B-R32-C12))),((SA501X6XB00969-A95670B-R29-C24,SA501X2XB00096-A95621B-R22-C36),((SA501X11XB00529-A96187A-R49-C61,SA501X11XB00529-A96187A-R38-C17),(SA501X11XB00529-A96187A-R40-C52,(SA501X11XB00529-A96187A-R47-C31,SA501X11XB00529-A96187A-R41-C17))),((SA501X6XB00969-A95670B-R31-C67,SA501X2XB00096-A95621B-R24-C51),(SA501X6XB00969-A95670B-R26-C29,SA501X2XB00096-A95621B-R31-C29)))),((((SA501X2XB00096-A95621B-R30-C39,(SA501X6XB00969-A95670B-R25-C56,SA501X5XB00877-A95670A-R15-C45)),((SA501X6XB00969-A95670B-R36-C59,SA501X6XB00969-A95670B-R29-C23),(SA501X6XB00969-A95670B-R27-C14,SA501X6XB00969-A95670B-R25-C54))),((SA501X6XB00969-A95670B-R35-C42,(SA501X2XB00096-A95621B-R23-C69,SA501X2XB00096-A95621B-R23-C40)),SA501X2XB00096-A95621B-R31-C65)),(SA501X5XB00877-A95670A-R09-C46,((SA501X5XB00877-A95670A-R14-C11,SA501X6XB00969-A95670B-R27-C45),SA501X2XB00096-A95621B-R29-C49)))),(((((((((SA501X2XB00096-A95621B-R24-C57,SA501X2XB00096-A95621B-R24-C45),SA501X5XB00877-A95670A-R14-C27),SA501X5XB00877-A95670A-R10-C35),(((SA501X6XB00969-A95670B-R25-C60,SA501X5XB00877-A95670A-R14-C28),((((SA501X5XB00877-A95670A-R08-C65,(SA501X6XB00969-A95670B-R29-C54,SA501X5XB00877-A95670A-R09-C31)),(SA501X5XB00877-A95670A-R16-C14,SA501X5XB00877-A95670A-R15-C62)),(SA501X6XB00969-A95670B-R25-C44,(SA501X2XB00096-A95621B-R32-C42,SA501X2XB00096-A95621B-R30-C64))),(SA501X6XB00969-A95670B-R35-C16,SA501X2XB00096-A95621B-R22-C11))),(SA501X5XB00877-A95670A-R10-C16,((SA501X15XB00929-A96173A-R35-C40,SA501X6XB00294-A96213A-R03-C49),SA501X5XB00877-A95670A-R14-C38)))),(((SA501X5XB00877-A95670A-R16-C20,(SA501X6XB00969-A95670B-R26-C58,(SA501X6XB00969-A95670B-R30-C30,SA501X2XB00096-A95621B-R25-C45))),(((SA501X6XB00969-A95670B-R27-C44,SA501X5XB00877-A95670A-R16-C58),(SA501X6XB00969-A95670B-R26-C34,SA501X2XB00096-A95621B-R30-C65)),(SA501X5XB00877-A95670A-R15-C35,(SA501X6XB00969-A95670B-R34-C38,SA501X2XB00096-A95621B-R24-C40)))),((SA501X6XB00969-A95670B-R31-C17,SA501X5XB00877-A95670A-R16-C33),(SA501X6XB00969-A95670B-R35-C37,SA501X6XB00969-A95670B-R28-C68)))),(((((((SA501X6XB00969-A95670B-R36-C70,SA501X6XB00969-A95670B-R26-C19),(SA501X6XB00969-A95670B-R33-C11,SA501X2XB00096-A95621B-R25-C47)),((SA501X6XB00969-A95670B-R34-C68,SA501X2XB00096-A95621B-R28-C39),(SA501X6XB00969-A95670B-R30-C13,SA501X5XB00877-A95670A-R14-C51))),(SA501X6XB00969-A95670B-R33-C20,(SA501X6XB00969-A95670B-R31-C48,SA501X5XB00877-A95670A-R09-C66))),(((SA501X2XB00096-A95621B-R32-C47,(SA501X6XB00969-A95670B-R32-C36,SA501X5XB00877-A95670A-R14-C16)),(SA501X6XB00969-A95670B-R36-C46,SA501X6XB00969-A95670B-R30-C38)),((SA501X6XB00969-A95670B-R35-C64,SA501X5XB00877-A95670A-R09-C33),(SA501X5XB00877-A95670A-R13-C52,(SA501X5XB00877-A95670A-R16-C11,(SA501X6XB00969-A95670B-R32-C68,SA501X5XB00877-A95670A-R04-C55)))))),(((SA501X2XB00096-A95621B-R30-C15,SA501X2XB00096-A95621B-R29-C16),(SA501X5XB00877-A95670A-R04-C18,(SA501X6XB00969-A95670B-R27-C29,SA501X2XB00096-A95621B-R26-C51))),((SA501X6XB00969-A95670B-R35-C19,(SA501X2XB00096-A95621B-R22-C38,(SA501X6XB00969-A95670B-R27-C43,SA501X5XB00877-A95670A-R06-C64))),((SA501X5XB00877-A95670A-R09-C56,SA501X5XB00877-A95670A-R08-C12),(SA501X11XB00529-A96187A-R41-C06,SA501X11XB00529-A96187A-R38-C47))))),(((((SA501X2XB00096-A95621B-R24-C59,SA501X11XB00529-A96187A-R45-C58),(((SA501X6XB00969-A95670B-R30-C50,SA501X11XB00529-A96174A-R11-C62),(SA501X11XB00529-A96174A-R11-C28,((SA501X6XB00969-A95670B-R28-C49,SA501X11XB00529-A96187A-R47-C22),(SA501X6XB00969-A95670B-R26-C55,SA501X11XB00529-A96187A-R29-C35)))),SA501X15XB00929-A96173A-R16-C53)),SA501X15XB00929-A96173A-R24-C61),(SA501X15XB00929-A96173A-R35-C13,(SA501X15XB00929-A96173A-R05-C32,(SA501X11XB00529-A96187A-R40-C13,(SA501X11XB00529-A96174A-R10-C44,(SA501X11XB00529-A96187A-R45-C55,SA501X11XB00529-A96187A-R23-C58)))))),(SA501X2XB00096-A95621B-R26-C41,((SA501X5XB00877-A95670A-R09-C37,SA501X2XB00096-A95621B-R28-C26),(SA501X6XB00969-A95670B-R33-C36,SA501X2XB00097-A96109A-R12-C48))))),(((SA501X6XB00969-A95670B-R34-C07,((SA501X5XB00877-A95670A-R08-C28,SA501X2XB00096-A95621B-R32-C50),(SA501X6XB00969-A95670B-R28-C28,(SA501X5XB00877-A95670A-R09-C36,(SA501X6XB00294-A96213A-R03-C48,SA501X5XB00877-A95670A-R15-C24))))),(SA501X5XB00877-A95670A-R14-C20,SA501X5XB00877-A95670A-R10-C41)),((SA501X5XB00877-A95670A-R13-C68,(SA501X6XB00969-A95670B-R25-C57,SA501X2XB00097-A96171A-R15-C08)),((((SA501X5XB00877-A95670A-R11-C39,((SA501X2XB00096-A95621B-R28-C33,SA501X6XB00969-A95670B-R27-C12),(SA501X6XB00969-A95670B-R35-C23,SA501X6XB00969-A95670B-R32-C39))),(SA501X6XB00969-A95670B-R28-C43,SA501X2XB00096-A95621B-R24-C36)),(((SA501X6XB00969-A95670B-R35-C07,SA501X2XB00096-A95621B-R29-C59),(SA501X2XB00096-A95621B-R32-C29,SA501X2XB00096-A95621B-R29-C38)),(((SA501X2XB00096-A95621B-R26-C48,SA501X2XB00096-A95621B-R26-C27),SA501X2XB00096-A95621B-R28-C65),SA501X5XB00877-A95670A-R14-C41))),((SA501X6XB00969-A95670B-R33-C14,SA501X6XB00969-A95670B-R28-C36),(SA501X6XB00969-A95670B-R27-C61,SA501X6XB00969-A95670B-R27-C60)))))),(((((((SA501X5XB00877-A95670A-R16-C39,(((SA501X6XB00969-A95670B-R33-C47,(((SA501X5XB00877-A95670A-R14-C65,(SA501X2XB00096-A95621B-R25-C11,SA501X15XB00929-A96173A-R21-C41)),SA501X2XB00097-A96171A-R19-C12),SA501X6XB00969-A95670B-R26-C46)),((SA501X5XB00877-A95670A-R09-C23,SA501X2XB00097-A96109A-R23-C34),(SA501X6XB00969-A95670B-R25-C33,SA501X11XB00529-A96187A-R49-C18))),SA501X2XB00096-A95621B-R30-C38)),(SA501X5XB00877-A95670A-R12-C38,SA501X2XB00096-A95621B-R31-C42)),(((SA501X6XB00969-A95670B-R30-C65,SA501X2XB00096-A95621B-R30-C58),(SA501X6XB00969-A95670B-R29-C36,SA501X2XB00096-A95621B-R29-C50)),(SA501X2XB00097-A96109A-R10-C51,SA501X11XB00529-A96187A-R21-C55))),((((SA501X5XB00877-A95670A-R09-C61,(SA501X5XB00877-A95670A-R14-C59,SA501X5XB00877-A95670A-R08-C50)),(SA501X6XB00969-A95670B-R34-C29,SA501X5XB00877-A95670A-R10-C10)),SA501X6XB00969-A95670B-R29-C62),(SA501X6XB00969-A95670B-R34-C22,(SA501X5XB00877-A95670A-R13-C62,SA501X11XB00529-A96187A-R41-C49)))),((SA501X6XB00969-A95670B-R36-C28,SA501X5XB00877-A95670A-R15-C67),(SA501X6XB00969-A95670B-R32-C56,SA501X11XB00529-A96187A-R23-C10))),((((SA501X5XB00877-A95670A-R09-C63,SA501X6XB00969-A95670B-R27-C18),SA501X5XB00877-A95670A-R09-C49),((SA501X6XB00969-A95670B-R35-C34,SA501X6XB00969-A95670B-R31-C25),((SA501X5XB00877-A95670A-R04-C45,SA501X6XB00969-A95670B-R26-C68),SA501X6XB00969-A95670B-R25-C34))),(SA501X6XB00969-A95670B-R28-C34,(SA501X5XB00877-A95670A-R14-C12,(SA501X6XB00969-A95670B-R26-C25,SA501X5XB00877-A95670A-R16-C63))))),((((((SA501X6XB00969-A95670B-R34-C57,SA501X2XB00096-A95621B-R26-C34),((SA501X5XB00877-A95670A-R16-C67,(SA501X6XB00969-A95670B-R31-C55,SA501X6XB00969-A95670B-R28-C33)),SA501X6XB00969-A95670B-R32-C32)),(((SA501X2XB00097-A96109A-R24-C47,SA501X2XB00096-A95621B-R26-C35),(SA501X2XB00096-A95621B-R32-C38,(SA501X2XB00096-A95621B-R29-C53,SA501X2XB00096-A95621B-R25-C53))),((SA501X6XB00969-A95670B-R33-C55,(SA501X6XB00969-A95670B-R35-C70,SA501X2XB00096-A95621B-R28-C53)),((SA501X6XB00969-A95670B-R36-C19,SA501X6XB00969-A95670B-R36-C11),(((SA501X6XB00969-A95670B-R31-C38,SA501X5XB00877-A95670A-R09-C44),SA501X5XB00877-A95670A-R08-C33),(SA501X2XB00096-A95621B-R30-C30,(SA501X6XB00969-A95670B-R29-C45,SA501X2XB00097-A96109A-R11-C53))))))),(SA501X6XB00969-A95670B-R27-C65,(SA501X6XB00969-A95670B-R36-C43,(SA501X6XB00969-A95670B-R32-C49,SA501X6XB00969-A95670B-R30-C48)))),(((SA501X6XB00969-A95670B-R29-C52,(SA501X2XB00096-A95621B-R32-C45,(SA501X6XB00969-A95670B-R26-C09,SA501X5XB00877-A95670A-R04-C64))),SA501X6XB00969-A95670B-R30-C08),(SA501X2XB00096-A95621B-R28-C49,SA501X2XB00096-A95621B-R25-C14))),((SA501X6XB00969-A95670B-R31-C54,((SA501X6XB00969-A95670B-R33-C23,(SA501X6XB00969-A95670B-R26-C23,(SA501X6XB00969-A95670B-R26-C37,SA501X5XB00877-A95670A-R13-C26))),((SA501X6XB00969-A95670B-R25-C62,SA501X2XB00096-A95621B-R29-C62),((SA501X6XB00969-A95670B-R31-C62,SA501X11XB00529-A96174A-R15-C57),(SA501X2XB00096-A95621B-R31-C07,SA501X2XB00096-A95621B-R30-C33))))),((SA501X5XB00877-A95670A-R09-C43,(SA501X6XB00969-A95670B-R33-C61,SA501X5XB00877-A95670A-R09-C64)),(SA501X6XB00969-A95670B-R26-C45,(SA501X5XB00877-A95670A-R11-C33,SA501X2XB00096-A95621B-R28-C36))))))),(SA501X6XB00294-A96213A-R05-C62,(SA501X6XB00969-A95670B-R27-C19,((SA501X2XB00096-A95621B-R27-C62,(SA501X11XB00529-A96187A-R47-C23,(SA501X2XB00096-A95621B-R31-C39,(SA501X6XB00969-A95670B-R28-C66,SA501X6XB00969-A95670B-R27-C63)))),(SA501X2XB00096-A95621B-R29-C07,SA501X2XB00096-A95621B-R27-C65))))),((((SA501X5XB00877-A95670A-R10-C66,SA501X5XB00877-A95670A-R10-C57),(((SA501X2XB00096-A95621B-R31-C61,((((SA501X6XB00969-A95670B-R31-C61,SA501X6XB00969-A95670B-R31-C08),((SA501X6XB00969-A95670B-R32-C23,SA501X6XB00969-A95670B-R29-C69),((SA501X6XB00969-A95670B-R30-C39,SA501X6XB00969-A95670B-R30-C60),SA501X6XB00969-A95670B-R32-C65))),(SA501X6XB00969-A95670B-R32-C40,SA501X6XB00969-A95670B-R26-C63)),((SA501X6XB00969-A95670B-R36-C67,SA501X6XB00969-A95670B-R26-C69),(SA501X6XB00969-A95670B-R30-C12,(SA501X6XB00969-A95670B-R36-C65,SA501X6XB00969-A95670B-R35-C60))))),(SA501X6XB00969-A95670B-R32-C50,SA501X2XB00096-A95621B-R29-C34)),((SA501X2XB00096-A95621B-R27-C47,SA501X2XB00096-A95621B-R22-C46),(SA501X5XB00877-A95670A-R15-C18,SA501X5XB00877-A95670A-R11-C54))),(SA501X6XB00969-A95670B-R34-C20,SA501X5XB00877-A95670A-R13-C40),((SA501X2XB00096-A95621B-R32-C16,(SA501X6XB00969-A95670B-R35-C32,(SA501X6XB00969-A95670B-R27-C37,SA501X5XB00877-A95670A-R07-C67))),((((SA501X6XB00969-A95670B-R35-C49,SA501X5XB00877-A95670A-R12-C64),(SA501X6XB00969-A95670B-R34-C12,SA501X6XB00969-A95670B-R33-C69)),(SA501X6XB00969-A95670B-R27-C51,SA501X2XB00096-A95621B-R25-C37)),(SA501X6XB00969-A95670B-R29-C40,SA501X2XB00096-A95621B-R30-C59)))),(((((((SA501X6XB00969-A95670B-R36-C29,SA501X5XB00877-A95670A-R15-C11),(SA501X6XB00969-A95670B-R33-C64,SA501X6XB00294-A96213A-R06-C38)),SA501X2XB00096-A95621B-R31-C66),SA501X2XB00096-A95621B-R30-C24),SA501X5XB00877-A95670A-R08-C31),SA501X2XB00096-A95621B-R26-C65),((SA501X2XB00096-A95621B-R29-C33,SA501X2XB00096-A95621B-R32-C22),SA501X2XB00096-A95621B-R28-C38))),(((SA501X5XB00877-A95670A-R13-C67,SA501X2XB00096-A95621B-R26-C63),(SA501X11XB00529-A96187A-R24-C40,(SA501X2XB00096-A95621B-R29-C18,SA501X2XB00096-A95621B-R28-C11))),(((SA501X6XB00969-A95670B-R28-C14,SA501X5XB00877-A95670A-R08-C40),((SA501X5XB00877-A95670A-R10-C22,(SA501X6XB00294-A96213A-R06-C52,SA501X5XB00877-A95670A-R16-C40)),SA501X5XB00877-A95670A-R04-C56)),(((SA501X6XB00969-A95670B-R27-C39,(SA501X2XB00096-A95621B-R31-C41,(SA501X6XB00969-A95670B-R35-C17,(SA501X6XB00969-A95670B-R35-C63,SA501X2XB00096-A95621B-R27-C29)))),(SA501X2XB00096-A95621B-R29-C36,(SA501X6XB00969-A95670B-R30-C40,SA501X2XB00096-A95621B-R26-C14))),SA501X6XB00969-A95670B-R25-C12))))))),(((SA501X2XB00096-A95621B-R24-C64,SA501X2XB00096-A95621B-R28-C25),(SA501X2XB00097-A96171A-R26-C49,SA501X2XB00096-A95621B-R27-C66)),(SA501X2XB00096-A95621B-R29-C14,((SA501X2XB00096-A95621B-R31-C54,SA501X2XB00096-A95621B-R22-C10),(SA501X2XB00096-A95621B-R25-C18,SA501X2XB00096-A95621B-R22-C40))))),((SA501X2XB00096-A95621B-R29-C32,(SA501X2XB00096-A95621B-R32-C49,SA501X2XB00096-A95621B-R27-C16)),(SA501X2XB00096-A95621B-R23-C63,(SA501X2XB00096-A95621B-R28-C69,((SA501X2XB00096-A95621B-R22-C62,(SA501X2XB00096-A95621B-R27-C22,((SA501X2XB00096-A95621B-R27-C37,SA501X2XB00096-A95621B-R32-C39),SA501X2XB00096-A95621B-R30-C31))),((SA501X2XB00096-A95621B-R32-C26,SA501X2XB00096-A95621B-R27-C45),(SA501X2XB00096-A95621B-R31-C12,(((SA501X2XB00096-A95621B-R31-C25,(SA501X2XB00096-A95621B-R32-C07,SA501X2XB00096-A95621B-R29-C24)),(SA501X2XB00096-A95621B-R30-C16,(SA501X2XB00096-A95621B-R23-C52,SA501X2XB00096-A95621B-R22-C69))),((SA501X2XB00096-A95621B-R29-C21,(SA501X2XB00096-A95621B-R30-C32,SA501X2XB00096-A95621B-R26-C44)),(SA501X2XB00096-A95621B-R32-C57,SA501X2XB00096-A95621B-R30-C29)))),((((SA501X2XB00096-A95621B-R32-C31,SA501X2XB00096-A95621B-R27-C10),(SA501X2XB00096-A95621B-R27-C44,(((SA501X2XB00096-A95621B-R27-C15,SA501X2XB00096-A95621B-R25-C62),(SA501X2XB00096-A95621B-R25-C49,SA501X2XB00096-A95621B-R29-C42)),SA501X2XB00096-A95621B-R28-C40))),(SA501X2XB00096-A95621B-R27-C40,SA501X2XB00096-A95621B-R22-C51)),(SA501X2XB00096-A95621B-R30-C44,SA501X2XB00096-A95621B-R28-C22)))))))),(((((SA501X2XB00096-A95621B-R27-C63,(SA501X2XB00096-A95621B-R27-C58,SA501X2XB00097-A96171A-R22-C69)),SA501X2XB00097-A96109A-R20-C37),(((SA501X2XB00096-A95621B-R32-C08,SA501X2XB00096-A95621B-R28-C32),(SA501X2XB00096-A95621B-R31-C19,((SA501X2XB00096-A95621B-R24-C66,SA501X2XB00096-A95621B-R24-C55),SA501X2XB00096-A95621B-R30-C50))),(SA501X2XB00096-A95621B-R27-C55,(SA501X2XB00096-A95621B-R30-C55,(SA501X2XB00096-A95621B-R32-C10,SA501X2XB00096-A95621B-R23-C58))))),(((((SA501X2XB00096-A95621B-R31-C52,SA501X2XB00096-A95621B-R30-C10),SA501X2XB00096-A95621B-R32-C65),SA501X2XB00096-A95621B-R32-C32),(SA501X2XB00096-A95621B-R29-C12,(SA501X2XB00096-A95621B-R30-C70,SA501X2XB00096-A95621B-R28-C18))),((SA501X2XB00097-A96109A-R30-C09,SA501X2XB00097-A96171A-R21-C12),SA501X2XB00096-A95621B-R27-C54))),((SA501X2XB00097-A96171A-R26-C29,(SA501X2XB00096-A95621B-R32-C59,SA501X2XB00096-A95621B-R31-C11)),((SA501X2XB00096-A95621B-R22-C26,(SA501X2XB00096-A95621B-R32-C54,SA501X2XB00096-A95621B-R29-C19)),(((((SA501X2XB00096-A95621B-R24-C14,SA501X2XB00096-A95621B-R22-C12),((SA501X2XB00096-A95621B-R28-C57,SA501X2XB00096-A95621B-R28-C20),(SA501X2XB00096-A95621B-R26-C52,(SA501X2XB00096-A95621B-R25-C55,SA501X2XB00096-A95621B-R23-C61)))),SA501X2XB00096-A95621B-R26-C70),(SA501X6XB00294-A96213A-R03-C57,SA501X2XB00096-A95621B-R27-C70)),(SA501X2XB00096-A95621B-R22-C13,(SA501X2XB00096-A95621B-R30-C35,SA501X2XB00096-A95621B-R23-C30))))))),((((SA501X2XB00096-A95621B-R28-C70,SA501X2XB00096-A95621B-R29-C08),SA501X2XB00097-A96171A-R16-C37),SA501X2XB00096-A95621B-R27-C11),(SA501X2XB00097-A96109A-R42-C08,SA501X2XB00096-A95621B-R25-C20))),((SA501X2XB00097-A96171A-R08-C24,SA501X2XB00096-A95621B-R30-C42),SA501X2XB00096-A95621B-R25-C50)),(SA501X2XB00096-A95621B-R25-C13,(SA501X2XB00096-A95621B-R32-C69,SA501X2XB00096-A95621B-R32-C11)),((SA501X2XB00096-A95621B-R24-C58,(SA501X2XB00097-A96109A-R23-C48,SA501X2XB00096-A95621B-R32-C27)),(SA501X2XB00096-A95621B-R32-C58,SA501X2XB00096-A95621B-R31-C45)))
