# Supplementary material for: A zero-agnostic model for copy number evolution in cancer
Source: PLoS Comput Biol. 2023 Nov 9;19(11):e1011590. doi: 10.1371/journal.pcbi.1011590 (PMC10662746; doi:10.1371/journal.pcbi.1011590)
Supplement: S1 Data — Twenty-eight patient copy number phylogenies (Newick) inferred by Sitka and Lazac on single-cell sequencing of human breast and ovarian tumor samples. (ZIP) [file pcbi.1011590.s002.zip › supp_data/trees/sitka/SA1292_hscn_tree.newick]

((AT135-A118389B-R47-C28:1,AT135-A118389B-R47-C32:1,AT135-A118389B-R49-C18:1,AT135-A118389B-R49-C65:1,AT135-A118389B-R49-C67:1,AT135-A118389B-R50-C22:1,AT135-A118389B-R50-C42:1,AT135-A118389B-R52-C18:1,AT135-A118389B-R52-C53:1,AT135-A118389B-R53-C08:1,AT135-A118389B-R53-C20:1,AT135-A118389B-R53-C37:1,AT135-A118389B-R53-C69:1,AT135-A118389B-R54-C54:1,AT135-A118389B-R54-C56:1,AT135-A118389B-R54-C60:1,AT135-A118389B-R55-C69:1,AT135-A118389B-R57-C11:1,AT135-A118389B-R58-C38:1,AT135-A118389B-R58-C58:1,AT135-A118389B-R59-C12:1,AT135-A118389B-R60-C20:1,AT135-A118389B-R60-C25:1,AT135-A118389B-R61-C57:1,AT135-A118389B-R61-C66:1,AT135-A118389B-R62-C07:1,AT135-A118389B-R62-C61:1,AT135-A118389B-R63-C09:1,AT135-A118389B-R63-C18:1,AT135-A118389B-R63-C34:1,AT135-A118389B-R63-C49:1,AT135-A118389B-R63-C52:1,AT135-A118389B-R64-C24:1,AT135-A118389B-R64-C31:1,AT135-A118389B-R64-C35:1,AT135-A118389B-R64-C58:1,(AT135-A118389B-R45-C46:1,AT135-A118389B-R45-C58:1,AT135-A118389B-R47-C25:1,AT135-A118389B-R47-C27:1,AT135-A118389B-R47-C33:1,AT135-A118389B-R47-C48:1,AT135-A118389B-R47-C69:1,AT135-A118389B-R48-C27:1,AT135-A118389B-R49-C10:1,AT135-A118389B-R49-C64:1,AT135-A118389B-R50-C51:1,AT135-A118389B-R52-C11:1,AT135-A118389B-R52-C16:1,AT135-A118389B-R52-C31:1,AT135-A118389B-R53-C23:1,AT135-A118389B-R53-C63:1,AT135-A118389B-R54-C43:1,AT135-A118389B-R54-C62:1,AT135-A118389B-R54-C70:1,AT135-A118389B-R55-C64:1,AT135-A118389B-R55-C70:1,AT135-A118389B-R56-C33:1,AT135-A118389B-R57-C07:1,AT135-A118389B-R57-C08:1,AT135-A118389B-R57-C13:1,AT135-A118389B-R57-C20:1,AT135-A118389B-R57-C41:1,AT135-A118389B-R57-C56:1,AT135-A118389B-R58-C44:1,AT135-A118389B-R59-C07:1,AT135-A118389B-R59-C19:1,AT135-A118389B-R59-C23:1,AT135-A118389B-R59-C69:1,AT135-A118389B-R60-C63:1,AT135-A118389B-R61-C15:1,AT135-A118389B-R62-C12:1,AT135-A118389B-R62-C58:1,AT135-A118389B-R63-C14:1,AT135-A118389B-R63-C19:1,AT135-A118389B-R63-C33:1,AT135-A118389B-R64-C51:1,AT135-A118389B-R65-C45:1,(AT135-A118389B-R45-C56:1,AT135-A118389B-R46-C49:1,AT135-A118389B-R46-C60:1,AT135-A118389B-R47-C45:1,AT135-A118389B-R47-C67:1,AT135-A118389B-R48-C39:1,AT135-A118389B-R48-C55:1,AT135-A118389B-R48-C69:1,AT135-A118389B-R49-C45:1,AT135-A118389B-R49-C50:1,AT135-A118389B-R50-C07:1,AT135-A118389B-R50-C44:1,AT135-A118389B-R51-C44:1,AT135-A118389B-R52-C12:1,AT135-A118389B-R52-C35:1,AT135-A118389B-R52-C44:1,AT135-A118389B-R52-C47:1,AT135-A118389B-R52-C49:1,AT135-A118389B-R52-C64:1,AT135-A118389B-R53-C22:1,AT135-A118389B-R53-C32:1,AT135-A118389B-R55-C18:1,AT135-A118389B-R56-C31:1,AT135-A118389B-R56-C70:1,AT135-A118389B-R57-C19:1,AT135-A118389B-R57-C34:1,AT135-A118389B-R57-C44:1,AT135-A118389B-R58-C23:1,AT135-A118389B-R59-C17:1,AT135-A118389B-R59-C59:1,AT135-A118389B-R60-C13:1,AT135-A118389B-R60-C38:1,AT135-A118389B-R60-C64:1,AT135-A118389B-R61-C12:1,AT135-A118389B-R61-C23:1,AT135-A118389B-R61-C29:1,AT135-A118389B-R61-C47:1,AT135-A118389B-R62-C08:1,AT135-A118389B-R64-C64:1,AT135-A118389B-R65-C27:1,AT135-A118389B-R65-C53:1,AT135-A118389B-R65-C67:1,(AT135-A118389B-R54-C59:1,(AT135-A118389B-R49-C11:1,AT135-A118389B-R52-C17:1,AT135-A118389B-R55-C42:1,AT135-A118389B-R57-C40:1,(AT135-A118389B-R57-C57:1,AT135-A118389B-R64-C34:1)1:1,(AT135-A118389B-R58-C59:1,(AT135-A118389B-R60-C28:1,AT135-A118389B-R62-C32:1)1:1)1:1)1:1,(AT135-A118389B-R45-C36:1,AT135-A118389B-R45-C50:1,AT135-A118389B-R48-C65:1,AT135-A118389B-R52-C30:1,AT135-A118389B-R54-C25:1,AT135-A118389B-R60-C32:1)1:1)1:1,(AT135-A118389B-R58-C08:1,AT135-A118389B-R58-C30:1,AT135-A118389B-R59-C68:1)1:1,(AT135-A118389B-R51-C22:1,(AT135-A118389B-R49-C34:1,AT135-A118389B-R54-C08:1)1:1)1:1,(AT135-A118389B-R48-C42:1,(AT135-A118389B-R51-C21:1,(AT135-A118389B-R57-C09:1,AT135-A118389B-R57-C21:1)1:1)1:1)1:1,(AT135-A118389B-R56-C67:1,AT135-A118389B-R58-C51:1,AT135-A118389B-R65-C35:1)1:1,(AT135-A118389B-R55-C56:1,AT135-A118389B-R64-C56:1)1:1,(AT135-A118389B-R52-C19:1,AT135-A118389B-R53-C41:1,AT135-A118389B-R55-C52:1)1:1,(AT135-A118389B-R47-C34:1,AT135-A118389B-R49-C63:1)1:1,(AT135-A118389B-R58-C33:1,AT135-A118389B-R58-C42:1)1:1,(AT135-A118389B-R51-C20:1,AT135-A118389B-R62-C17:1)1:1,(AT135-A118389B-R55-C41:1,AT135-A118389B-R60-C59:1)1:1,(AT135-A118389B-R45-C35:1,AT135-A118389B-R52-C42:1,AT135-A118389B-R62-C65:1)1:1,(AT135-A118389B-R53-C13:1,AT135-A118389B-R55-C60:1)1:1,(AT135-A118389B-R58-C57:1,AT135-A118389B-R65-C28:1)1:1)1:1,(AT135-A118389B-R49-C54:1,(AT135-A118389B-R54-C22:1,AT135-A118389B-R58-C65:1,AT135-A118389B-R59-C28:1,AT135-A118389B-R64-C54:1,(AT135-A118389B-R49-C07:1,AT135-A118389B-R51-C14:1,AT135-A118389B-R64-C41:1,AT135-A118389B-R64-C42:1,AT135-A118389B-R64-C53:1,(AT135-A118389B-R47-C14:1,AT135-A118389B-R62-C66:1,((AT135-A118389B-R50-C69:1,AT135-A118389B-R64-C29:1)1:1,(AT135-A118389B-R50-C17:1,AT135-A118389B-R58-C49:1)1:1)1:1,AT135-A118389B-R50-C12:1)1:1)1:1)1:1,(AT135-A118389B-R45-C57:1,AT135-A118389B-R54-C63:1,AT135-A118389B-R61-C52:1,AT135-A118389B-R63-C44:1,AT135-A118389B-R65-C38:1)1:1)1:1,(AT135-A118389B-R45-C30:1,AT135-A118389B-R47-C23:1,AT135-A118389B-R55-C51:1,AT135-A118389B-R58-C17:1,AT135-A118389B-R59-C66:1,(AT135-A118389B-R45-C66:1,AT135-A118389B-R49-C68:1,AT135-A118389B-R51-C53:1,AT135-A118389B-R54-C23:1,AT135-A118389B-R55-C09:1,AT135-A118389B-R57-C33:1,AT135-A118389B-R63-C13:1)1:1)1:1,(AT135-A118389B-R46-C50:1,AT135-A118389B-R53-C17:1,AT135-A118389B-R56-C19:1,AT135-A118389B-R59-C25:1,AT135-A118389B-R60-C52:1,AT135-A118389B-R64-C63:1,AT135-A118389B-R65-C10:1,AT135-A118389B-R65-C12:1,AT135-A118389B-R65-C33:1)1:1,(AT135-A118389B-R45-C47:1,AT135-A118389B-R48-C41:1,AT135-A118389B-R56-C45:1,AT135-A118389B-R64-C40:1)1:1,(AT135-A118389B-R51-C11:1,AT135-A118389B-R62-C09:1,AT135-A118389B-R62-C22:1,AT135-A118389B-R63-C28:1)1:1,AT135-A118389B-R47-C62:1,AT135-A118389B-R50-C19:1,AT135-A118389B-R56-C24:1)1:1,((AT135-A118389B-R45-C39:1,AT135-A118389B-R47-C55:1,AT135-A118389B-R47-C65:1,AT135-A118389B-R48-C07:1,AT135-A118389B-R48-C23:1,AT135-A118389B-R48-C25:1,AT135-A118389B-R48-C58:1,AT135-A118389B-R49-C60:1,AT135-A118389B-R50-C28:1,AT135-A118389B-R50-C31:1,AT135-A118389B-R52-C66:1,AT135-A118389B-R54-C24:1,AT135-A118389B-R55-C59:1,AT135-A118389B-R56-C26:1,AT135-A118389B-R57-C70:1,AT135-A118389B-R58-C14:1,AT135-A118389B-R58-C31:1,AT135-A118389B-R59-C37:1,AT135-A118389B-R60-C41:1,AT135-A118389B-R61-C37:1,AT135-A118389B-R61-C51:1,AT135-A118389B-R62-C42:1,AT135-A118389B-R62-C57:1,AT135-A118389B-R63-C40:1,AT135-A118389B-R63-C67:1,(AT135-A118389B-R47-C40:1,AT135-A118389B-R49-C17:1,AT135-A118389B-R52-C24:1,AT135-A118389B-R53-C34:1,AT135-A118389B-R56-C11:1,AT135-A118389B-R57-C64:1,AT135-A118389B-R57-C65:1,AT135-A118389B-R58-C18:1,AT135-A118389B-R59-C20:1,AT135-A118389B-R60-C43:1,AT135-A118389B-R62-C49:1,AT135-A118389B-R63-C35:1,AT135-A118389B-R63-C55:1,AT135-A118389B-R65-C48:1,AT135-A118389B-R57-C12:1)1:1,(AT135-A118389B-R45-C32:1,AT135-A118389B-R51-C38:1,AT135-A118389B-R52-C22:1,AT135-A118389B-R57-C32:1,AT135-A118389B-R57-C43:1,AT135-A118389B-R59-C46:1,AT135-A118389B-R61-C40:1)1:1,(AT135-A118389B-R48-C12:1,AT135-A118389B-R52-C36:1,AT135-A118389B-R53-C61:1)1:1,(AT135-A118389B-R57-C58:1,AT135-A118389B-R63-C50:1)1:1,(AT135-A118389B-R45-C44:1,AT135-A118389B-R54-C40:1)1:1,AT135-A118389B-R56-C12:1,AT135-A118389B-R48-C61:1,AT135-A118389B-R63-C57:1)1:1,(AT135-A118389B-R45-C19:1,AT135-A118389B-R46-C08:1,AT135-A118389B-R46-C66:1,AT135-A118389B-R47-C56:1,AT135-A118389B-R48-C44:1,AT135-A118389B-R49-C15:1,AT135-A118389B-R50-C45:1,AT135-A118389B-R51-C15:1,AT135-A118389B-R51-C48:1,AT135-A118389B-R52-C41:1,AT135-A118389B-R53-C57:1,AT135-A118389B-R54-C21:1,AT135-A118389B-R55-C29:1,AT135-A118389B-R56-C35:1,AT135-A118389B-R58-C26:1,AT135-A118389B-R59-C09:1,AT135-A118389B-R60-C45:1,AT135-A118389B-R61-C64:1,AT135-A118389B-R63-C23:1,AT135-A118389B-R63-C65:1,AT135-A118389B-R64-C12:1,(AT135-A118389B-R48-C57:1,AT135-A118389B-R49-C19:1,AT135-A118389B-R55-C24:1,AT135-A118389B-R58-C25:1,AT135-A118389B-R60-C44:1,AT135-A118389B-R63-C10:1,(AT135-A118389B-R46-C55:1,AT135-A118389B-R53-C31:1,AT135-A118389B-R56-C17:1,AT135-A118389B-R57-C24:1,AT135-A118389B-R57-C45:1,AT135-A118389B-R59-C15:1,AT135-A118389B-R64-C44:1)1:1)1:1,(AT135-A118389B-R61-C08:1,AT135-A118389B-R61-C61:1,AT135-A118389B-R62-C45:1)1:1,(AT135-A118389B-R62-C20:1,(AT135-A118389B-R45-C69:1,AT135-A118389B-R65-C62:1)1:1)1:1,AT135-A118389B-R61-C63:1)1:1)1:1,(AT135-A118389B-R53-C64:1,AT135-A118389B-R56-C41:1,AT135-A118389B-R57-C26:1,AT135-A118389B-R59-C40:1,AT135-A118389B-R61-C20:1,AT135-A118389B-R65-C63:1,(AT135-A118389B-R46-C68:1,AT135-A118389B-R48-C31:1,AT135-A118389B-R49-C58:1,AT135-A118389B-R54-C65:1,AT135-A118389B-R62-C18:1,AT135-A118389B-R63-C37:1,AT135-A118389B-R63-C63:1,(AT135-A118389B-R54-C47:1,(AT135-A118389B-R50-C61:1,AT135-A118389B-R61-C11:1)1:1)1:1,(AT135-A118389B-R57-C51:1,AT135-A118389B-R65-C42:1)1:1)1:1)1:1,(AT135-A118389B-R48-C22:1,AT135-A118389B-R51-C31:1,AT135-A118389B-R53-C14:1,AT135-A118389B-R54-C45:1,AT135-A118389B-R55-C45:1,AT135-A118389B-R58-C45:1,AT135-A118389B-R62-C60:1,AT135-A118389B-R63-C53:1,AT135-A118389B-R63-C66:1,AT135-A118389B-R65-C29:1,AT135-A118389B-R65-C32:1,(AT135-A118389B-R57-C60:1,AT135-A118389B-R65-C47:1,AT135-A118389B-R65-C55:1)1:1,(AT135-A118389B-R60-C37:1,AT135-A118389B-R65-C07:1)1:1)1:1,(AT135-A118389B-R46-C25:1,AT135-A118389B-R46-C67:1,AT135-A118389B-R48-C67:1,AT135-A118389B-R49-C41:1,AT135-A118389B-R53-C38:1,AT135-A118389B-R54-C18:1,AT135-A118389B-R58-C07:1,AT135-A118389B-R58-C56:1,AT135-A118389B-R59-C08:1,AT135-A118389B-R62-C25:1,AT135-A118389B-R62-C67:1,AT135-A118389B-R64-C07:1,AT135-A118389B-R64-C57:1,(AT135-A118389B-R49-C35:1,AT135-A118389B-R56-C37:1)1:1)1:1,(AT135-A118389B-R53-C10:1,AT135-A118389B-R54-C61:1,AT135-A118389B-R55-C20:1,AT135-A118389B-R58-C43:1,AT135-A118389B-R62-C70:1)1:1,(AT135-A118389B-R45-C59:1,AT135-A118389B-R54-C16:1,AT135-A118389B-R54-C49:1,AT135-A118389B-R58-C40:1,AT135-A118389B-R59-C39:1,AT135-A118389B-R62-C16:1)1:1,(AT135-A118389B-R50-C20:1,AT135-A118389B-R50-C57:1,AT135-A118389B-R61-C35:1)1:1,(AT135-A118389B-R46-C31:1,AT135-A118389B-R61-C60:1)1:1,(AT135-A118389B-R46-C65:1,AT135-A118389B-R53-C21:1,AT135-A118389B-R54-C37:1,AT135-A118389B-R59-C13:1,AT135-A118389B-R62-C15:1)1:1,AT135-A118389B-R58-C28:1)1:1,(AT135-A118389B-R47-C41:1,AT135-A118389B-R50-C35:1,AT135-A118389B-R51-C57:1,AT135-A118389B-R58-C66:1,AT135-A118389B-R59-C10:1,AT135-A118389B-R59-C18:1,AT135-A118389B-R61-C27:1,AT135-A118389B-R61-C68:1,AT135-A118389B-R64-C11:1)1:1,(AT135-A118389B-R52-C15:1,AT135-A118389B-R53-C49:1,AT135-A118389B-R56-C68:1)1:1);
