# Supplementary material for: A zero-agnostic model for copy number evolution in cancer
Source: PLoS Comput Biol. 2023 Nov 9;19(11):e1011590. doi: 10.1371/journal.pcbi.1011590 (PMC10662746; doi:10.1371/journal.pcbi.1011590)
Supplement: S1 Data — Twenty-eight patient copy number phylogenies (Newick) inferred by Sitka and Lazac on single-cell sequencing of human breast and ovarian tumor samples. (ZIP) [file pcbi.1011590.s002.zip › supp_data/trees/sitka/SA1142_hscn_tree.newick]

(SA1142X2XB06032-A108847A-R11-C61:1,(SA1142X2XB06032-A108761A-R10-C16:1,SA1142X2XB06032-A108761A-R30-C58:1,SA1142X2XB06032-A108847A-R03-C12:1,SA1142X2XB06032-A108847A-R03-C65:1,SA1142X2XB06032-A108847A-R23-C53:1,SA1142X2XB09021-A95700B-R52-C36:1,(SA1142X2XB06032-A108761A-R13-C53:1,SA1142X2XB06032-A108761A-R33-C45:1,SA1142X2XB06032-A108761A-R34-C16:1,SA1142X2XB06032-A108761A-R35-C16:1,SA1142X2XB06032-A108847A-R03-C38:1,SA1142X2XB06032-A108847A-R03-C39:1,SA1142X2XB06032-A108847A-R12-C27:1,SA1142X2XB06032-A108847A-R13-C36:1,SA1142X2XB06032-A108847A-R24-C53:1,SA1142X2XB06032-A108847A-R29-C49:1,(SA1142X2XB06032-A108761A-R03-C13:1,SA1142X2XB06032-A108761A-R03-C20:1,SA1142X2XB06032-A108761A-R04-C10:1,SA1142X2XB06032-A108761A-R04-C29:1,SA1142X2XB06032-A108761A-R05-C10:1,SA1142X2XB06032-A108761A-R05-C20:1,SA1142X2XB06032-A108761A-R05-C34:1,SA1142X2XB06032-A108761A-R05-C53:1,SA1142X2XB06032-A108761A-R06-C24:1,SA1142X2XB06032-A108761A-R06-C46:1,SA1142X2XB06032-A108761A-R06-C53:1,SA1142X2XB06032-A108761A-R07-C19:1,SA1142X2XB06032-A108761A-R07-C23:1,SA1142X2XB06032-A108761A-R07-C26:1,SA1142X2XB06032-A108761A-R07-C33:1,SA1142X2XB06032-A108761A-R07-C36:1,SA1142X2XB06032-A108761A-R08-C35:1,SA1142X2XB06032-A108761A-R09-C37:1,SA1142X2XB06032-A108761A-R09-C45:1,SA1142X2XB06032-A108761A-R12-C28:1,SA1142X2XB06032-A108761A-R15-C07:1,SA1142X2XB06032-A108761A-R15-C16:1,SA1142X2XB06032-A108761A-R15-C36:1,SA1142X2XB06032-A108761A-R16-C18:1,SA1142X2XB06032-A108761A-R16-C36:1,SA1142X2XB06032-A108761A-R17-C27:1,SA1142X2XB06032-A108761A-R17-C29:1,SA1142X2XB06032-A108761A-R19-C07:1,SA1142X2XB06032-A108761A-R19-C32:1,SA1142X2XB06032-A108761A-R19-C37:1,SA1142X2XB06032-A108761A-R19-C38:1,SA1142X2XB06032-A108761A-R19-C41:1,SA1142X2XB06032-A108761A-R19-C43:1,SA1142X2XB06032-A108761A-R20-C53:1,SA1142X2XB06032-A108761A-R21-C19:1,SA1142X2XB06032-A108761A-R21-C36:1,SA1142X2XB06032-A108761A-R21-C53:1,SA1142X2XB06032-A108761A-R22-C08:1,SA1142X2XB06032-A108761A-R22-C14:1,SA1142X2XB06032-A108761A-R22-C16:1,SA1142X2XB06032-A108761A-R22-C35:1,SA1142X2XB06032-A108761A-R22-C36:1,SA1142X2XB06032-A108761A-R22-C46:1,SA1142X2XB06032-A108761A-R23-C15:1,SA1142X2XB06032-A108761A-R24-C16:1,SA1142X2XB06032-A108761A-R24-C21:1,SA1142X2XB06032-A108761A-R24-C26:1,SA1142X2XB06032-A108761A-R24-C27:1,SA1142X2XB06032-A108761A-R25-C13:1,SA1142X2XB06032-A108761A-R25-C24:1,SA1142X2XB06032-A108761A-R25-C26:1,SA1142X2XB06032-A108761A-R25-C38:1,SA1142X2XB06032-A108761A-R26-C08:1,SA1142X2XB06032-A108761A-R26-C22:1,SA1142X2XB06032-A108761A-R26-C31:1,SA1142X2XB06032-A108761A-R26-C70:1,SA1142X2XB06032-A108761A-R27-C40:1,SA1142X2XB06032-A108761A-R27-C60:1,SA1142X2XB06032-A108761A-R27-C65:1,SA1142X2XB06032-A108761A-R30-C21:1,SA1142X2XB06032-A108761A-R30-C33:1,SA1142X2XB06032-A108761A-R30-C34:1,SA1142X2XB06032-A108761A-R30-C44:1,SA1142X2XB06032-A108761A-R30-C59:1,SA1142X2XB06032-A108761A-R31-C09:1,SA1142X2XB06032-A108761A-R31-C20:1,SA1142X2XB06032-A108761A-R31-C32:1,SA1142X2XB06032-A108761A-R31-C46:1,SA1142X2XB06032-A108761A-R31-C62:1,SA1142X2XB06032-A108761A-R31-C64:1,SA1142X2XB06032-A108761A-R32-C08:1,SA1142X2XB06032-A108761A-R32-C51:1,SA1142X2XB06032-A108761A-R32-C62:1,SA1142X2XB06032-A108761A-R32-C70:1,SA1142X2XB06032-A108761A-R33-C12:1,SA1142X2XB06032-A108761A-R33-C26:1,SA1142X2XB06032-A108761A-R33-C29:1,SA1142X2XB06032-A108761A-R33-C33:1,SA1142X2XB06032-A108761A-R33-C36:1,SA1142X2XB06032-A108761A-R33-C39:1,SA1142X2XB06032-A108761A-R34-C21:1,SA1142X2XB06032-A108761A-R34-C34:1,SA1142X2XB06032-A108761A-R34-C43:1,SA1142X2XB06032-A108761A-R34-C63:1,SA1142X2XB06032-A108761A-R35-C08:1,SA1142X2XB06032-A108761A-R35-C21:1,SA1142X2XB06032-A108761A-R35-C26:1,SA1142X2XB06032-A108761A-R35-C53:1,SA1142X2XB06032-A108847A-R03-C07:1,SA1142X2XB06032-A108847A-R03-C15:1,SA1142X2XB06032-A108847A-R03-C26:1,SA1142X2XB06032-A108847A-R03-C37:1,SA1142X2XB06032-A108847A-R03-C40:1,SA1142X2XB06032-A108847A-R03-C69:1,SA1142X2XB06032-A108847A-R04-C13:1,SA1142X2XB06032-A108847A-R04-C14:1,SA1142X2XB06032-A108847A-R04-C35:1,SA1142X2XB06032-A108847A-R04-C36:1,SA1142X2XB06032-A108847A-R04-C38:1,SA1142X2XB06032-A108847A-R04-C61:1,SA1142X2XB06032-A108847A-R04-C63:1,SA1142X2XB06032-A108847A-R04-C67:1,SA1142X2XB06032-A108847A-R05-C27:1,SA1142X2XB06032-A108847A-R05-C69:1,SA1142X2XB06032-A108847A-R06-C10:1,SA1142X2XB06032-A108847A-R06-C20:1,SA1142X2XB06032-A108847A-R06-C42:1,SA1142X2XB06032-A108847A-R06-C47:1,SA1142X2XB06032-A108847A-R07-C12:1,SA1142X2XB06032-A108847A-R07-C17:1,SA1142X2XB06032-A108847A-R07-C36:1,SA1142X2XB06032-A108847A-R07-C48:1,SA1142X2XB06032-A108847A-R07-C58:1,SA1142X2XB06032-A108847A-R07-C64:1,SA1142X2XB06032-A108847A-R08-C20:1,SA1142X2XB06032-A108847A-R08-C29:1,SA1142X2XB06032-A108847A-R09-C07:1,SA1142X2XB06032-A108847A-R09-C27:1,SA1142X2XB06032-A108847A-R09-C30:1,SA1142X2XB06032-A108847A-R09-C53:1,SA1142X2XB06032-A108847A-R09-C70:1,SA1142X2XB06032-A108847A-R10-C15:1,SA1142X2XB06032-A108847A-R10-C25:1,SA1142X2XB06032-A108847A-R10-C34:1,SA1142X2XB06032-A108847A-R11-C18:1,SA1142X2XB06032-A108847A-R11-C22:1,SA1142X2XB06032-A108847A-R11-C34:1,SA1142X2XB06032-A108847A-R11-C38:1,SA1142X2XB06032-A108847A-R11-C45:1,SA1142X2XB06032-A108847A-R11-C58:1,SA1142X2XB06032-A108847A-R12-C19:1,SA1142X2XB06032-A108847A-R12-C22:1,SA1142X2XB06032-A108847A-R12-C36:1,SA1142X2XB06032-A108847A-R12-C52:1,SA1142X2XB06032-A108847A-R12-C68:1,SA1142X2XB06032-A108847A-R13-C12:1,SA1142X2XB06032-A108847A-R13-C66:1,SA1142X2XB06032-A108847A-R14-C58:1,SA1142X2XB06032-A108847A-R15-C20:1,SA1142X2XB06032-A108847A-R15-C36:1,SA1142X2XB06032-A108847A-R16-C22:1,SA1142X2XB06032-A108847A-R16-C28:1,SA1142X2XB06032-A108847A-R16-C38:1,SA1142X2XB06032-A108847A-R16-C60:1,SA1142X2XB06032-A108847A-R16-C61:1,SA1142X2XB06032-A108847A-R16-C65:1,SA1142X2XB06032-A108847A-R17-C12:1,SA1142X2XB06032-A108847A-R17-C52:1,SA1142X2XB06032-A108847A-R17-C57:1,SA1142X2XB06032-A108847A-R18-C59:1,SA1142X2XB06032-A108847A-R19-C10:1,SA1142X2XB06032-A108847A-R19-C20:1,SA1142X2XB06032-A108847A-R19-C25:1,SA1142X2XB06032-A108847A-R19-C38:1,SA1142X2XB06032-A108847A-R19-C39:1,SA1142X2XB06032-A108847A-R19-C41:1,SA1142X2XB06032-A108847A-R19-C55:1,SA1142X2XB06032-A108847A-R19-C66:1,SA1142X2XB06032-A108847A-R20-C65:1,SA1142X2XB06032-A108847A-R21-C35:1,SA1142X2XB06032-A108847A-R22-C16:1,SA1142X2XB06032-A108847A-R22-C42:1,SA1142X2XB06032-A108847A-R22-C45:1,SA1142X2XB06032-A108847A-R22-C50:1,SA1142X2XB06032-A108847A-R22-C60:1,SA1142X2XB06032-A108847A-R23-C07:1,SA1142X2XB06032-A108847A-R23-C08:1,SA1142X2XB06032-A108847A-R23-C38:1,SA1142X2XB06032-A108847A-R24-C13:1,SA1142X2XB06032-A108847A-R24-C42:1,SA1142X2XB06032-A108847A-R25-C30:1,SA1142X2XB06032-A108847A-R25-C49:1,SA1142X2XB06032-A108847A-R25-C53:1,SA1142X2XB06032-A108847A-R25-C62:1,SA1142X2XB06032-A108847A-R25-C69:1,SA1142X2XB06032-A108847A-R26-C08:1,SA1142X2XB06032-A108847A-R26-C20:1,SA1142X2XB06032-A108847A-R26-C23:1,SA1142X2XB06032-A108847A-R26-C36:1,SA1142X2XB06032-A108847A-R26-C38:1,SA1142X2XB06032-A108847A-R26-C41:1,SA1142X2XB06032-A108847A-R26-C58:1,SA1142X2XB06032-A108847A-R27-C20:1,SA1142X2XB06032-A108847A-R27-C36:1,SA1142X2XB06032-A108847A-R27-C52:1,SA1142X2XB06032-A108847A-R27-C58:1,SA1142X2XB06032-A108847A-R28-C08:1,SA1142X2XB06032-A108847A-R28-C18:1,SA1142X2XB06032-A108847A-R28-C25:1,SA1142X2XB06032-A108847A-R28-C37:1,SA1142X2XB06032-A108847A-R28-C42:1,SA1142X2XB06032-A108847A-R28-C54:1,SA1142X2XB06032-A108847A-R28-C56:1,SA1142X2XB06032-A108847A-R28-C59:1,SA1142X2XB06032-A108847A-R28-C60:1,SA1142X2XB06032-A108847A-R29-C17:1,SA1142X2XB06032-A108847A-R29-C23:1,SA1142X2XB06032-A108847A-R29-C41:1,SA1142X2XB06032-A108847A-R29-C46:1,SA1142X2XB06032-A108847A-R29-C55:1,SA1142X2XB06032-A108847A-R29-C63:1,SA1142X2XB06032-A108847A-R30-C23:1,SA1142X2XB06032-A108847A-R30-C27:1,SA1142X2XB06032-A108847A-R30-C28:1,SA1142X2XB06032-A108847A-R30-C33:1,SA1142X2XB06032-A108847A-R30-C36:1,SA1142X2XB06032-A108847A-R30-C43:1,SA1142X2XB06032-A108847A-R30-C56:1,SA1142X2XB06032-A108847A-R30-C64:1,SA1142X2XB06032-A108847A-R30-C65:1,SA1142X2XB06032-A108847A-R30-C70:1,SA1142X2XB09021-A95700B-R40-C35:1,SA1142X2XB09021-A95700B-R41-C32:1,SA1142X2XB09021-A95700B-R42-C61:1,SA1142X2XB09021-A95700B-R43-C62:1,SA1142X2XB09021-A95700B-R44-C42:1,SA1142X2XB09021-A95700B-R48-C67:1,SA1142X2XB09021-A95700B-R49-C19:1,SA1142X2XB09021-A95700B-R49-C62:1,SA1142X2XB09021-A95700B-R50-C14:1,SA1142X2XB09021-A95700B-R51-C52:1,SA1142X2XB09021-A95700B-R52-C15:1,SA1142X2XB09021-A95700B-R52-C35:1,SA1142X2XB09021-A95700B-R52-C66:1,SA1142X2XB09021-A95700B-R54-C17:1,SA1142X2XB09021-A95700B-R55-C19:1,SA1142X2XB09021-A95700B-R56-C62:1,SA1142X2XB09021-A95700B-R62-C53:1,SA1142X2XB09021-A95700B-R62-C58:1,SA1142X2XB09021-A95700B-R63-C14:1,SA1142X2XB09021-A95700B-R65-C32:1,SA1142X2XB09021-A95700B-R65-C33:1,SA1142X2XB09021-A95700B-R65-C53:1,SA1142X2XB09021-A95700B-R65-C70:1,SA1142X2XB09021-A95700B-R66-C23:1,SA1142X2XB09021-A95700B-R66-C26:1,SA1142X2XB09021-A95700B-R66-C27:1,SA1142X2XB09021-A95700B-R66-C42:1,SA1142X2XB09021-A95700B-R66-C53:1,SA1142X2XB09021-A95700B-R66-C55:1,SA1142X2XB09021-A95700B-R67-C52:1,SA1142X2XB09021-A95700B-R69-C21:1,SA1142X2XB09021-A95700B-R69-C36:1,SA1142X2XB09021-A95700B-R69-C52:1,SA1142X2XB09021-A95700B-R70-C36:1,SA1142X2XB09021-A95700B-R70-C41:1,(SA1142X2XB06032-A108847A-R04-C40:1,SA1142X2XB06032-A108847A-R11-C36:1,SA1142X2XB06032-A108847A-R26-C56:1,SA1142X2XB06032-A108847A-R30-C34:1,(SA1142X2XB06032-A108761A-R03-C08:1,SA1142X2XB06032-A108761A-R03-C11:1,SA1142X2XB06032-A108761A-R03-C14:1,SA1142X2XB06032-A108761A-R03-C15:1,SA1142X2XB06032-A108761A-R03-C16:1,SA1142X2XB06032-A108761A-R03-C18:1,SA1142X2XB06032-A108761A-R03-C22:1,SA1142X2XB06032-A108761A-R03-C23:1,SA1142X2XB06032-A108761A-R03-C24:1,SA1142X2XB06032-A108761A-R03-C25:1,SA1142X2XB06032-A108761A-R03-C29:1,SA1142X2XB06032-A108761A-R03-C32:1,SA1142X2XB06032-A108761A-R03-C36:1,SA1142X2XB06032-A108761A-R03-C38:1,SA1142X2XB06032-A108761A-R03-C43:1,SA1142X2XB06032-A108761A-R03-C45:1,SA1142X2XB06032-A108761A-R03-C53:1,SA1142X2XB06032-A108761A-R04-C07:1,SA1142X2XB06032-A108761A-R04-C08:1,SA1142X2XB06032-A108761A-R04-C11:1,SA1142X2XB06032-A108761A-R04-C12:1,SA1142X2XB06032-A108761A-R04-C13:1,SA1142X2XB06032-A108761A-R04-C14:1,SA1142X2XB06032-A108761A-R04-C15:1,SA1142X2XB06032-A108761A-R04-C16:1,SA1142X2XB06032-A108761A-R04-C18:1,SA1142X2XB06032-A108761A-R04-C19:1,SA1142X2XB06032-A108761A-R04-C20:1,SA1142X2XB06032-A108761A-R04-C21:1,SA1142X2XB06032-A108761A-R04-C23:1,SA1142X2XB06032-A108761A-R04-C25:1,SA1142X2XB06032-A108761A-R04-C26:1,SA1142X2XB06032-A108761A-R04-C27:1,SA1142X2XB06032-A108761A-R04-C34:1,SA1142X2XB06032-A108761A-R04-C42:1,SA1142X2XB06032-A108761A-R04-C46:1,SA1142X2XB06032-A108761A-R05-C07:1,SA1142X2XB06032-A108761A-R05-C08:1,SA1142X2XB06032-A108761A-R05-C09:1,SA1142X2XB06032-A108761A-R05-C12:1,SA1142X2XB06032-A108761A-R05-C16:1,SA1142X2XB06032-A108761A-R05-C17:1,SA1142X2XB06032-A108761A-R05-C18:1,SA1142X2XB06032-A108761A-R05-C19:1,SA1142X2XB06032-A108761A-R05-C21:1,SA1142X2XB06032-A108761A-R05-C22:1,SA1142X2XB06032-A108761A-R05-C23:1,SA1142X2XB06032-A108761A-R05-C24:1,SA1142X2XB06032-A108761A-R05-C27:1,SA1142X2XB06032-A108761A-R05-C33:1,SA1142X2XB06032-A108761A-R05-C35:1,SA1142X2XB06032-A108761A-R05-C36:1,SA1142X2XB06032-A108761A-R06-C07:1,SA1142X2XB06032-A108761A-R06-C08:1,SA1142X2XB06032-A108761A-R06-C10:1,SA1142X2XB06032-A108761A-R06-C11:1,SA1142X2XB06032-A108761A-R06-C12:1,SA1142X2XB06032-A108761A-R06-C15:1,SA1142X2XB06032-A108761A-R06-C16:1,SA1142X2XB06032-A108761A-R06-C17:1,SA1142X2XB06032-A108761A-R06-C19:1,SA1142X2XB06032-A108761A-R06-C22:1,SA1142X2XB06032-A108761A-R06-C23:1,SA1142X2XB06032-A108761A-R06-C29:1,SA1142X2XB06032-A108761A-R06-C31:1,SA1142X2XB06032-A108761A-R06-C32:1,SA1142X2XB06032-A108761A-R06-C33:1,SA1142X2XB06032-A108761A-R06-C34:1,SA1142X2XB06032-A108761A-R06-C45:1,SA1142X2XB06032-A108761A-R06-C52:1,SA1142X2XB06032-A108761A-R07-C08:1,SA1142X2XB06032-A108761A-R07-C11:1,SA1142X2XB06032-A108761A-R07-C14:1,SA1142X2XB06032-A108761A-R07-C15:1,SA1142X2XB06032-A108761A-R07-C18:1,SA1142X2XB06032-A108761A-R07-C24:1,SA1142X2XB06032-A108761A-R07-C25:1,SA1142X2XB06032-A108761A-R07-C27:1,SA1142X2XB06032-A108761A-R07-C28:1,SA1142X2XB06032-A108761A-R07-C29:1,SA1142X2XB06032-A108761A-R07-C45:1,SA1142X2XB06032-A108761A-R08-C08:1,SA1142X2XB06032-A108761A-R08-C09:1,SA1142X2XB06032-A108761A-R08-C12:1,SA1142X2XB06032-A108761A-R08-C13:1,SA1142X2XB06032-A108761A-R08-C15:1,SA1142X2XB06032-A108761A-R08-C16:1,SA1142X2XB06032-A108761A-R08-C17:1,SA1142X2XB06032-A108761A-R08-C18:1,SA1142X2XB06032-A108761A-R08-C19:1,SA1142X2XB06032-A108761A-R08-C20:1,SA1142X2XB06032-A108761A-R08-C21:1,SA1142X2XB06032-A108761A-R08-C23:1,SA1142X2XB06032-A108761A-R08-C24:1,SA1142X2XB06032-A108761A-R08-C28:1,SA1142X2XB06032-A108761A-R08-C33:1,SA1142X2XB06032-A108761A-R08-C39:1,SA1142X2XB06032-A108761A-R09-C07:1,SA1142X2XB06032-A108761A-R09-C12:1,SA1142X2XB06032-A108761A-R09-C13:1,SA1142X2XB06032-A108761A-R09-C20:1,SA1142X2XB06032-A108761A-R09-C22:1,SA1142X2XB06032-A108761A-R09-C28:1,SA1142X2XB06032-A108761A-R09-C29:1,SA1142X2XB06032-A108761A-R09-C32:1,SA1142X2XB06032-A108761A-R09-C33:1,SA1142X2XB06032-A108761A-R09-C36:1,SA1142X2XB06032-A108761A-R09-C40:1,SA1142X2XB06032-A108761A-R09-C43:1,SA1142X2XB06032-A108761A-R10-C07:1,SA1142X2XB06032-A108761A-R10-C08:1,SA1142X2XB06032-A108761A-R10-C09:1,SA1142X2XB06032-A108761A-R10-C11:1,SA1142X2XB06032-A108761A-R10-C12:1,SA1142X2XB06032-A108761A-R10-C13:1,SA1142X2XB06032-A108761A-R10-C14:1,SA1142X2XB06032-A108761A-R10-C15:1,SA1142X2XB06032-A108761A-R10-C19:1,SA1142X2XB06032-A108761A-R10-C27:1,SA1142X2XB06032-A108761A-R10-C28:1,SA1142X2XB06032-A108761A-R10-C33:1,SA1142X2XB06032-A108761A-R11-C07:1,SA1142X2XB06032-A108761A-R11-C09:1,SA1142X2XB06032-A108761A-R11-C10:1,SA1142X2XB06032-A108761A-R11-C13:1,SA1142X2XB06032-A108761A-R11-C15:1,SA1142X2XB06032-A108761A-R11-C27:1,SA1142X2XB06032-A108761A-R11-C28:1,SA1142X2XB06032-A108761A-R11-C30:1,SA1142X2XB06032-A108761A-R11-C33:1,SA1142X2XB06032-A108761A-R11-C45:1,SA1142X2XB06032-A108761A-R12-C07:1,SA1142X2XB06032-A108761A-R12-C09:1,SA1142X2XB06032-A108761A-R12-C11:1,SA1142X2XB06032-A108761A-R12-C14:1,SA1142X2XB06032-A108761A-R12-C17:1,SA1142X2XB06032-A108761A-R12-C19:1,SA1142X2XB06032-A108761A-R12-C20:1,SA1142X2XB06032-A108761A-R12-C21:1,SA1142X2XB06032-A108761A-R12-C24:1,SA1142X2XB06032-A108761A-R12-C25:1,SA1142X2XB06032-A108761A-R12-C26:1,SA1142X2XB06032-A108761A-R12-C32:1,SA1142X2XB06032-A108761A-R12-C42:1,SA1142X2XB06032-A108761A-R12-C53:1,SA1142X2XB06032-A108761A-R13-C08:1,SA1142X2XB06032-A108761A-R13-C13:1,SA1142X2XB06032-A108761A-R13-C14:1,SA1142X2XB06032-A108761A-R13-C15:1,SA1142X2XB06032-A108761A-R13-C16:1,SA1142X2XB06032-A108761A-R13-C18:1,SA1142X2XB06032-A108761A-R13-C19:1,SA1142X2XB06032-A108761A-R13-C22:1,SA1142X2XB06032-A108761A-R13-C24:1,SA1142X2XB06032-A108761A-R13-C26:1,SA1142X2XB06032-A108761A-R13-C34:1,SA1142X2XB06032-A108761A-R13-C36:1,SA1142X2XB06032-A108761A-R13-C40:1,SA1142X2XB06032-A108761A-R14-C10:1,SA1142X2XB06032-A108761A-R14-C11:1,SA1142X2XB06032-A108761A-R14-C14:1,SA1142X2XB06032-A108761A-R14-C15:1,SA1142X2XB06032-A108761A-R14-C20:1,SA1142X2XB06032-A108761A-R14-C21:1,SA1142X2XB06032-A108761A-R14-C24:1,SA1142X2XB06032-A108761A-R14-C29:1,SA1142X2XB06032-A108761A-R14-C33:1,SA1142X2XB06032-A108761A-R14-C34:1,SA1142X2XB06032-A108761A-R14-C45:1,SA1142X2XB06032-A108761A-R14-C57:1,SA1142X2XB06032-A108761A-R15-C09:1,SA1142X2XB06032-A108761A-R15-C19:1,SA1142X2XB06032-A108761A-R15-C21:1,SA1142X2XB06032-A108761A-R15-C22:1,SA1142X2XB06032-A108761A-R15-C23:1,SA1142X2XB06032-A108761A-R15-C24:1,SA1142X2XB06032-A108761A-R15-C28:1,SA1142X2XB06032-A108761A-R15-C32:1,SA1142X2XB06032-A108761A-R15-C35:1,SA1142X2XB06032-A108761A-R16-C15:1,SA1142X2XB06032-A108761A-R16-C16:1,SA1142X2XB06032-A108761A-R16-C19:1,SA1142X2XB06032-A108761A-R16-C20:1,SA1142X2XB06032-A108761A-R16-C23:1,SA1142X2XB06032-A108761A-R16-C26:1,SA1142X2XB06032-A108761A-R16-C27:1,SA1142X2XB06032-A108761A-R16-C29:1,SA1142X2XB06032-A108761A-R16-C32:1,SA1142X2XB06032-A108761A-R16-C42:1,SA1142X2XB06032-A108761A-R16-C44:1,SA1142X2XB06032-A108761A-R17-C08:1,SA1142X2XB06032-A108761A-R17-C09:1,SA1142X2XB06032-A108761A-R17-C11:1,SA1142X2XB06032-A108761A-R17-C12:1,SA1142X2XB06032-A108761A-R17-C13:1,SA1142X2XB06032-A108761A-R17-C16:1,SA1142X2XB06032-A108761A-R17-C18:1,SA1142X2XB06032-A108761A-R17-C22:1,SA1142X2XB06032-A108761A-R17-C24:1,SA1142X2XB06032-A108761A-R17-C25:1,SA1142X2XB06032-A108761A-R17-C26:1,SA1142X2XB06032-A108761A-R17-C31:1,SA1142X2XB06032-A108761A-R18-C09:1,SA1142X2XB06032-A108761A-R18-C10:1,SA1142X2XB06032-A108761A-R18-C16:1,SA1142X2XB06032-A108761A-R18-C18:1,SA1142X2XB06032-A108761A-R18-C22:1,SA1142X2XB06032-A108761A-R18-C23:1,SA1142X2XB06032-A108761A-R18-C24:1,SA1142X2XB06032-A108761A-R18-C26:1,SA1142X2XB06032-A108761A-R18-C27:1,SA1142X2XB06032-A108761A-R18-C29:1,SA1142X2XB06032-A108761A-R18-C30:1,SA1142X2XB06032-A108761A-R18-C32:1,SA1142X2XB06032-A108761A-R18-C36:1,SA1142X2XB06032-A108761A-R18-C38:1,SA1142X2XB06032-A108761A-R19-C10:1,SA1142X2XB06032-A108761A-R19-C13:1,SA1142X2XB06032-A108761A-R19-C15:1,SA1142X2XB06032-A108761A-R19-C16:1,SA1142X2XB06032-A108761A-R19-C17:1,SA1142X2XB06032-A108761A-R19-C19:1,SA1142X2XB06032-A108761A-R19-C21:1,SA1142X2XB06032-A108761A-R19-C28:1,SA1142X2XB06032-A108761A-R19-C31:1,SA1142X2XB06032-A108761A-R19-C34:1,SA1142X2XB06032-A108761A-R19-C44:1,SA1142X2XB06032-A108761A-R20-C11:1,SA1142X2XB06032-A108761A-R20-C18:1,SA1142X2XB06032-A108761A-R20-C20:1,SA1142X2XB06032-A108761A-R20-C24:1,SA1142X2XB06032-A108761A-R20-C28:1,SA1142X2XB06032-A108761A-R20-C30:1,SA1142X2XB06032-A108761A-R21-C34:1,SA1142X2XB06032-A108761A-R21-C37:1,SA1142X2XB06032-A108761A-R21-C39:1,SA1142X2XB06032-A108761A-R21-C52:1,SA1142X2XB06032-A108761A-R21-C59:1,SA1142X2XB06032-A108761A-R22-C15:1,SA1142X2XB06032-A108761A-R22-C23:1,SA1142X2XB06032-A108761A-R22-C25:1,SA1142X2XB06032-A108761A-R22-C30:1,SA1142X2XB06032-A108761A-R22-C32:1,SA1142X2XB06032-A108761A-R22-C39:1,SA1142X2XB06032-A108761A-R22-C41:1,SA1142X2XB06032-A108761A-R22-C44:1,SA1142X2XB06032-A108761A-R22-C60:1,SA1142X2XB06032-A108761A-R23-C11:1,SA1142X2XB06032-A108761A-R23-C14:1,SA1142X2XB06032-A108761A-R23-C16:1,SA1142X2XB06032-A108761A-R23-C20:1,SA1142X2XB06032-A108761A-R23-C21:1,SA1142X2XB06032-A108761A-R23-C27:1,SA1142X2XB06032-A108761A-R23-C36:1,SA1142X2XB06032-A108761A-R23-C37:1,SA1142X2XB06032-A108761A-R23-C39:1,SA1142X2XB06032-A108761A-R24-C08:1,SA1142X2XB06032-A108761A-R24-C09:1,SA1142X2XB06032-A108761A-R24-C11:1,SA1142X2XB06032-A108761A-R24-C13:1,SA1142X2XB06032-A108761A-R24-C22:1,SA1142X2XB06032-A108761A-R24-C23:1,SA1142X2XB06032-A108761A-R24-C25:1,SA1142X2XB06032-A108761A-R24-C29:1,SA1142X2XB06032-A108761A-R24-C34:1,SA1142X2XB06032-A108761A-R24-C41:1,SA1142X2XB06032-A108761A-R24-C45:1,SA1142X2XB06032-A108761A-R24-C47:1,SA1142X2XB06032-A108761A-R24-C58:1,SA1142X2XB06032-A108761A-R25-C08:1,SA1142X2XB06032-A108761A-R25-C10:1,SA1142X2XB06032-A108761A-R25-C16:1,SA1142X2XB06032-A108761A-R25-C17:1,SA1142X2XB06032-A108761A-R25-C18:1,SA1142X2XB06032-A108761A-R25-C19:1,SA1142X2XB06032-A108761A-R25-C21:1,SA1142X2XB06032-A108761A-R25-C22:1,SA1142X2XB06032-A108761A-R25-C23:1,SA1142X2XB06032-A108761A-R25-C29:1,SA1142X2XB06032-A108761A-R25-C31:1,SA1142X2XB06032-A108761A-R25-C40:1,SA1142X2XB06032-A108761A-R25-C42:1,SA1142X2XB06032-A108761A-R25-C45:1,SA1142X2XB06032-A108761A-R26-C07:1,SA1142X2XB06032-A108761A-R26-C12:1,SA1142X2XB06032-A108761A-R26-C13:1,SA1142X2XB06032-A108761A-R26-C15:1,SA1142X2XB06032-A108761A-R26-C23:1,SA1142X2XB06032-A108761A-R26-C24:1,SA1142X2XB06032-A108761A-R26-C25:1,SA1142X2XB06032-A108761A-R26-C27:1,SA1142X2XB06032-A108761A-R26-C32:1,SA1142X2XB06032-A108761A-R26-C33:1,SA1142X2XB06032-A108761A-R26-C35:1,SA1142X2XB06032-A108761A-R26-C39:1,SA1142X2XB06032-A108761A-R26-C40:1,SA1142X2XB06032-A108761A-R26-C41:1,SA1142X2XB06032-A108761A-R26-C43:1,SA1142X2XB06032-A108761A-R26-C55:1,SA1142X2XB06032-A108761A-R26-C61:1,SA1142X2XB06032-A108761A-R27-C12:1,SA1142X2XB06032-A108761A-R27-C13:1,SA1142X2XB06032-A108761A-R27-C15:1,SA1142X2XB06032-A108761A-R27-C16:1,SA1142X2XB06032-A108761A-R27-C18:1,SA1142X2XB06032-A108761A-R27-C19:1,SA1142X2XB06032-A108761A-R27-C20:1,SA1142X2XB06032-A108761A-R27-C21:1,SA1142X2XB06032-A108761A-R27-C23:1,SA1142X2XB06032-A108761A-R27-C27:1,SA1142X2XB06032-A108761A-R27-C28:1,SA1142X2XB06032-A108761A-R27-C30:1,SA1142X2XB06032-A108761A-R27-C34:1,SA1142X2XB06032-A108761A-R27-C38:1,SA1142X2XB06032-A108761A-R27-C44:1,SA1142X2XB06032-A108761A-R27-C45:1,SA1142X2XB06032-A108761A-R27-C47:1,SA1142X2XB06032-A108761A-R27-C50:1,SA1142X2XB06032-A108761A-R27-C53:1,SA1142X2XB06032-A108761A-R27-C63:1,SA1142X2XB06032-A108761A-R28-C07:1,SA1142X2XB06032-A108761A-R28-C12:1,SA1142X2XB06032-A108761A-R28-C13:1,SA1142X2XB06032-A108761A-R28-C14:1,SA1142X2XB06032-A108761A-R28-C15:1,SA1142X2XB06032-A108761A-R28-C16:1,SA1142X2XB06032-A108761A-R28-C17:1,SA1142X2XB06032-A108761A-R28-C18:1,SA1142X2XB06032-A108761A-R28-C19:1,SA1142X2XB06032-A108761A-R28-C20:1,SA1142X2XB06032-A108761A-R28-C23:1,SA1142X2XB06032-A108761A-R28-C24:1,SA1142X2XB06032-A108761A-R28-C28:1,SA1142X2XB06032-A108761A-R28-C29:1,SA1142X2XB06032-A108761A-R28-C30:1,SA1142X2XB06032-A108761A-R28-C31:1,SA1142X2XB06032-A108761A-R28-C37:1,SA1142X2XB06032-A108761A-R28-C39:1,SA1142X2XB06032-A108761A-R28-C41:1,SA1142X2XB06032-A108761A-R28-C42:1,SA1142X2XB06032-A108761A-R28-C47:1,SA1142X2XB06032-A108761A-R28-C48:1,SA1142X2XB06032-A108761A-R28-C55:1,SA1142X2XB06032-A108761A-R29-C07:1,SA1142X2XB06032-A108761A-R29-C11:1,SA1142X2XB06032-A108761A-R29-C13:1,SA1142X2XB06032-A108761A-R29-C17:1,SA1142X2XB06032-A108761A-R29-C20:1,SA1142X2XB06032-A108761A-R29-C23:1,SA1142X2XB06032-A108761A-R29-C25:1,SA1142X2XB06032-A108761A-R29-C26:1,SA1142X2XB06032-A108761A-R29-C27:1,SA1142X2XB06032-A108761A-R29-C29:1,SA1142X2XB06032-A108761A-R29-C30:1,SA1142X2XB06032-A108761A-R29-C33:1,SA1142X2XB06032-A108761A-R29-C35:1,SA1142X2XB06032-A108761A-R29-C36:1,SA1142X2XB06032-A108761A-R29-C39:1,SA1142X2XB06032-A108761A-R29-C41:1,SA1142X2XB06032-A108761A-R29-C43:1,SA1142X2XB06032-A108761A-R29-C45:1,SA1142X2XB06032-A108761A-R29-C50:1,SA1142X2XB06032-A108761A-R29-C52:1,SA1142X2XB06032-A108761A-R29-C56:1,SA1142X2XB06032-A108761A-R30-C09:1,SA1142X2XB06032-A108761A-R30-C11:1,SA1142X2XB06032-A108761A-R30-C12:1,SA1142X2XB06032-A108761A-R30-C13:1,SA1142X2XB06032-A108761A-R30-C18:1,SA1142X2XB06032-A108761A-R30-C19:1,SA1142X2XB06032-A108761A-R30-C23:1,SA1142X2XB06032-A108761A-R30-C30:1,SA1142X2XB06032-A108761A-R30-C31:1,SA1142X2XB06032-A108761A-R30-C37:1,SA1142X2XB06032-A108761A-R30-C38:1,SA1142X2XB06032-A108761A-R30-C40:1,SA1142X2XB06032-A108761A-R30-C43:1,SA1142X2XB06032-A108761A-R30-C45:1,SA1142X2XB06032-A108761A-R30-C46:1,SA1142X2XB06032-A108761A-R30-C47:1,SA1142X2XB06032-A108761A-R30-C48:1,SA1142X2XB06032-A108761A-R30-C57:1,SA1142X2XB06032-A108761A-R30-C60:1,SA1142X2XB06032-A108761A-R31-C08:1,SA1142X2XB06032-A108761A-R31-C12:1,SA1142X2XB06032-A108761A-R31-C16:1,SA1142X2XB06032-A108761A-R31-C17:1,SA1142X2XB06032-A108761A-R31-C25:1,SA1142X2XB06032-A108761A-R31-C26:1,SA1142X2XB06032-A108761A-R31-C27:1,SA1142X2XB06032-A108761A-R31-C30:1,SA1142X2XB06032-A108761A-R31-C31:1,SA1142X2XB06032-A108761A-R31-C35:1,SA1142X2XB06032-A108761A-R31-C37:1,SA1142X2XB06032-A108761A-R31-C40:1,SA1142X2XB06032-A108761A-R31-C44:1,SA1142X2XB06032-A108761A-R31-C47:1,SA1142X2XB06032-A108761A-R31-C51:1,SA1142X2XB06032-A108761A-R31-C54:1,SA1142X2XB06032-A108761A-R31-C55:1,SA1142X2XB06032-A108761A-R31-C56:1,SA1142X2XB06032-A108761A-R31-C57:1,SA1142X2XB06032-A108761A-R31-C61:1,SA1142X2XB06032-A108761A-R31-C67:1,SA1142X2XB06032-A108761A-R32-C07:1,SA1142X2XB06032-A108761A-R32-C10:1,SA1142X2XB06032-A108761A-R32-C11:1,SA1142X2XB06032-A108761A-R32-C14:1,SA1142X2XB06032-A108761A-R32-C15:1,SA1142X2XB06032-A108761A-R32-C16:1,SA1142X2XB06032-A108761A-R32-C18:1,SA1142X2XB06032-A108761A-R32-C21:1,SA1142X2XB06032-A108761A-R32-C22:1,SA1142X2XB06032-A108761A-R32-C24:1,SA1142X2XB06032-A108761A-R32-C25:1,SA1142X2XB06032-A108761A-R32-C26:1,SA1142X2XB06032-A108761A-R32-C28:1,SA1142X2XB06032-A108761A-R32-C30:1,SA1142X2XB06032-A108761A-R32-C32:1,SA1142X2XB06032-A108761A-R32-C35:1,SA1142X2XB06032-A108761A-R32-C37:1,SA1142X2XB06032-A108761A-R32-C38:1,SA1142X2XB06032-A108761A-R32-C39:1,SA1142X2XB06032-A108761A-R32-C40:1,SA1142X2XB06032-A108761A-R32-C41:1,SA1142X2XB06032-A108761A-R32-C43:1,SA1142X2XB06032-A108761A-R32-C47:1,SA1142X2XB06032-A108761A-R32-C48:1,SA1142X2XB06032-A108761A-R32-C49:1,SA1142X2XB06032-A108761A-R32-C50:1,SA1142X2XB06032-A108761A-R32-C52:1,SA1142X2XB06032-A108761A-R32-C55:1,SA1142X2XB06032-A108761A-R32-C56:1,SA1142X2XB06032-A108761A-R32-C63:1,SA1142X2XB06032-A108761A-R32-C67:1,SA1142X2XB06032-A108761A-R32-C68:1,SA1142X2XB06032-A108761A-R32-C69:1,SA1142X2XB06032-A108761A-R33-C08:1,SA1142X2XB06032-A108761A-R33-C09:1,SA1142X2XB06032-A108761A-R33-C14:1,SA1142X2XB06032-A108761A-R33-C16:1,SA1142X2XB06032-A108761A-R33-C17:1,SA1142X2XB06032-A108761A-R33-C18:1,SA1142X2XB06032-A108761A-R33-C20:1,SA1142X2XB06032-A108761A-R33-C21:1,SA1142X2XB06032-A108761A-R33-C22:1,SA1142X2XB06032-A108761A-R33-C28:1,SA1142X2XB06032-A108761A-R33-C32:1,SA1142X2XB06032-A108761A-R33-C38:1,SA1142X2XB06032-A108761A-R33-C40:1,SA1142X2XB06032-A108761A-R33-C41:1,SA1142X2XB06032-A108761A-R33-C42:1,SA1142X2XB06032-A108761A-R33-C43:1,SA1142X2XB06032-A108761A-R33-C47:1,SA1142X2XB06032-A108761A-R33-C50:1,SA1142X2XB06032-A108761A-R33-C54:1,SA1142X2XB06032-A108761A-R33-C55:1,SA1142X2XB06032-A108761A-R33-C57:1,SA1142X2XB06032-A108761A-R33-C62:1,SA1142X2XB06032-A108761A-R33-C67:1,SA1142X2XB06032-A108761A-R34-C08:1,SA1142X2XB06032-A108761A-R34-C10:1,SA1142X2XB06032-A108761A-R34-C17:1,SA1142X2XB06032-A108761A-R34-C20:1,SA1142X2XB06032-A108761A-R34-C24:1,SA1142X2XB06032-A108761A-R34-C26:1,SA1142X2XB06032-A108761A-R34-C29:1,SA1142X2XB06032-A108761A-R34-C30:1,SA1142X2XB06032-A108761A-R34-C31:1,SA1142X2XB06032-A108761A-R34-C35:1,SA1142X2XB06032-A108761A-R34-C38:1,SA1142X2XB06032-A108761A-R34-C42:1,SA1142X2XB06032-A108761A-R34-C46:1,SA1142X2XB06032-A108761A-R34-C47:1,SA1142X2XB06032-A108761A-R34-C49:1,SA1142X2XB06032-A108761A-R34-C50:1,SA1142X2XB06032-A108761A-R34-C57:1,SA1142X2XB06032-A108761A-R34-C62:1,SA1142X2XB06032-A108761A-R34-C64:1,SA1142X2XB06032-A108761A-R34-C65:1,SA1142X2XB06032-A108761A-R34-C66:1,SA1142X2XB06032-A108761A-R35-C09:1,SA1142X2XB06032-A108761A-R35-C11:1,SA1142X2XB06032-A108761A-R35-C13:1,SA1142X2XB06032-A108761A-R35-C14:1,SA1142X2XB06032-A108761A-R35-C17:1,SA1142X2XB06032-A108761A-R35-C19:1,SA1142X2XB06032-A108761A-R35-C24:1,SA1142X2XB06032-A108761A-R35-C25:1,SA1142X2XB06032-A108761A-R35-C28:1,SA1142X2XB06032-A108761A-R35-C32:1,SA1142X2XB06032-A108761A-R35-C34:1,SA1142X2XB06032-A108761A-R35-C46:1,SA1142X2XB06032-A108761A-R35-C49:1,SA1142X2XB06032-A108761A-R35-C52:1,SA1142X2XB06032-A108761A-R35-C54:1,SA1142X2XB06032-A108761A-R35-C59:1,SA1142X2XB06032-A108761A-R35-C60:1,SA1142X2XB06032-A108847A-R03-C11:1,SA1142X2XB06032-A108847A-R03-C23:1,SA1142X2XB06032-A108847A-R03-C59:1,SA1142X2XB06032-A108847A-R04-C07:1,SA1142X2XB06032-A108847A-R04-C08:1,SA1142X2XB06032-A108847A-R04-C09:1,SA1142X2XB06032-A108847A-R04-C12:1,SA1142X2XB06032-A108847A-R04-C17:1,SA1142X2XB06032-A108847A-R04-C19:1,SA1142X2XB06032-A108847A-R04-C22:1,SA1142X2XB06032-A108847A-R04-C23:1,SA1142X2XB06032-A108847A-R04-C24:1,SA1142X2XB06032-A108847A-R04-C25:1,SA1142X2XB06032-A108847A-R04-C29:1,SA1142X2XB06032-A108847A-R04-C33:1,SA1142X2XB06032-A108847A-R04-C34:1,SA1142X2XB06032-A108847A-R04-C37:1,SA1142X2XB06032-A108847A-R04-C41:1,SA1142X2XB06032-A108847A-R04-C43:1,SA1142X2XB06032-A108847A-R04-C59:1,SA1142X2XB06032-A108847A-R04-C60:1,SA1142X2XB06032-A108847A-R04-C62:1,SA1142X2XB06032-A108847A-R04-C65:1,SA1142X2XB06032-A108847A-R05-C07:1,SA1142X2XB06032-A108847A-R05-C10:1,SA1142X2XB06032-A108847A-R05-C11:1,SA1142X2XB06032-A108847A-R05-C15:1,SA1142X2XB06032-A108847A-R05-C17:1,SA1142X2XB06032-A108847A-R05-C18:1,SA1142X2XB06032-A108847A-R05-C19:1,SA1142X2XB06032-A108847A-R05-C20:1,SA1142X2XB06032-A108847A-R05-C21:1,SA1142X2XB06032-A108847A-R05-C23:1,SA1142X2XB06032-A108847A-R05-C31:1,SA1142X2XB06032-A108847A-R05-C34:1,SA1142X2XB06032-A108847A-R05-C37:1,SA1142X2XB06032-A108847A-R05-C42:1,SA1142X2XB06032-A108847A-R05-C43:1,SA1142X2XB06032-A108847A-R05-C44:1,SA1142X2XB06032-A108847A-R05-C57:1,SA1142X2XB06032-A108847A-R05-C58:1,SA1142X2XB06032-A108847A-R05-C60:1,SA1142X2XB06032-A108847A-R05-C61:1,SA1142X2XB06032-A108847A-R05-C62:1,SA1142X2XB06032-A108847A-R05-C64:1,SA1142X2XB06032-A108847A-R05-C66:1,SA1142X2XB06032-A108847A-R05-C67:1,SA1142X2XB06032-A108847A-R05-C68:1,SA1142X2XB06032-A108847A-R06-C07:1,SA1142X2XB06032-A108847A-R06-C08:1,SA1142X2XB06032-A108847A-R06-C12:1,SA1142X2XB06032-A108847A-R06-C15:1,SA1142X2XB06032-A108847A-R06-C16:1,SA1142X2XB06032-A108847A-R06-C17:1,SA1142X2XB06032-A108847A-R06-C19:1,SA1142X2XB06032-A108847A-R06-C21:1,SA1142X2XB06032-A108847A-R06-C24:1,SA1142X2XB06032-A108847A-R06-C25:1,SA1142X2XB06032-A108847A-R06-C26:1,SA1142X2XB06032-A108847A-R06-C27:1,SA1142X2XB06032-A108847A-R06-C29:1,SA1142X2XB06032-A108847A-R06-C30:1,SA1142X2XB06032-A108847A-R06-C32:1,SA1142X2XB06032-A108847A-R06-C33:1,SA1142X2XB06032-A108847A-R06-C37:1,SA1142X2XB06032-A108847A-R06-C40:1,SA1142X2XB06032-A108847A-R06-C43:1,SA1142X2XB06032-A108847A-R06-C45:1,SA1142X2XB06032-A108847A-R06-C57:1,SA1142X2XB06032-A108847A-R06-C59:1,SA1142X2XB06032-A108847A-R06-C60:1,SA1142X2XB06032-A108847A-R06-C61:1,SA1142X2XB06032-A108847A-R06-C62:1,SA1142X2XB06032-A108847A-R06-C66:1,SA1142X2XB06032-A108847A-R07-C07:1,SA1142X2XB06032-A108847A-R07-C10:1,SA1142X2XB06032-A108847A-R07-C11:1,SA1142X2XB06032-A108847A-R07-C13:1,SA1142X2XB06032-A108847A-R07-C16:1,SA1142X2XB06032-A108847A-R07-C20:1,SA1142X2XB06032-A108847A-R07-C22:1,SA1142X2XB06032-A108847A-R07-C23:1,SA1142X2XB06032-A108847A-R07-C24:1,SA1142X2XB06032-A108847A-R07-C25:1,SA1142X2XB06032-A108847A-R07-C26:1,SA1142X2XB06032-A108847A-R07-C28:1,SA1142X2XB06032-A108847A-R07-C31:1,SA1142X2XB06032-A108847A-R07-C32:1,SA1142X2XB06032-A108847A-R07-C34:1,SA1142X2XB06032-A108847A-R07-C37:1,SA1142X2XB06032-A108847A-R07-C38:1,SA1142X2XB06032-A108847A-R07-C40:1,SA1142X2XB06032-A108847A-R07-C41:1,SA1142X2XB06032-A108847A-R07-C42:1,SA1142X2XB06032-A108847A-R07-C43:1,SA1142X2XB06032-A108847A-R07-C45:1,SA1142X2XB06032-A108847A-R07-C51:1,SA1142X2XB06032-A108847A-R07-C56:1,SA1142X2XB06032-A108847A-R07-C59:1,SA1142X2XB06032-A108847A-R07-C60:1,SA1142X2XB06032-A108847A-R07-C61:1,SA1142X2XB06032-A108847A-R07-C66:1,SA1142X2XB06032-A108847A-R07-C69:1,SA1142X2XB06032-A108847A-R08-C07:1,SA1142X2XB06032-A108847A-R08-C08:1,SA1142X2XB06032-A108847A-R08-C09:1,SA1142X2XB06032-A108847A-R08-C10:1,SA1142X2XB06032-A108847A-R08-C12:1,SA1142X2XB06032-A108847A-R08-C13:1,SA1142X2XB06032-A108847A-R08-C14:1,SA1142X2XB06032-A108847A-R08-C15:1,SA1142X2XB06032-A108847A-R08-C16:1,SA1142X2XB06032-A108847A-R08-C22:1,SA1142X2XB06032-A108847A-R08-C23:1,SA1142X2XB06032-A108847A-R08-C24:1,SA1142X2XB06032-A108847A-R08-C25:1,SA1142X2XB06032-A108847A-R08-C31:1,SA1142X2XB06032-A108847A-R08-C32:1,SA1142X2XB06032-A108847A-R08-C33:1,SA1142X2XB06032-A108847A-R08-C40:1,SA1142X2XB06032-A108847A-R08-C41:1,SA1142X2XB06032-A108847A-R08-C42:1,SA1142X2XB06032-A108847A-R08-C47:1,SA1142X2XB06032-A108847A-R08-C51:1,SA1142X2XB06032-A108847A-R08-C53:1,SA1142X2XB06032-A108847A-R08-C54:1,SA1142X2XB06032-A108847A-R08-C55:1,SA1142X2XB06032-A108847A-R08-C56:1,SA1142X2XB06032-A108847A-R08-C57:1,SA1142X2XB06032-A108847A-R08-C59:1,SA1142X2XB06032-A108847A-R08-C65:1,SA1142X2XB06032-A108847A-R08-C66:1,SA1142X2XB06032-A108847A-R08-C67:1,SA1142X2XB06032-A108847A-R09-C08:1,SA1142X2XB06032-A108847A-R09-C09:1,SA1142X2XB06032-A108847A-R09-C12:1,SA1142X2XB06032-A108847A-R09-C14:1,SA1142X2XB06032-A108847A-R09-C15:1,SA1142X2XB06032-A108847A-R09-C16:1,SA1142X2XB06032-A108847A-R09-C17:1,SA1142X2XB06032-A108847A-R09-C18:1,SA1142X2XB06032-A108847A-R09-C19:1,SA1142X2XB06032-A108847A-R09-C20:1,SA1142X2XB06032-A108847A-R09-C21:1,SA1142X2XB06032-A108847A-R09-C24:1,SA1142X2XB06032-A108847A-R09-C25:1,SA1142X2XB06032-A108847A-R09-C28:1,SA1142X2XB06032-A108847A-R09-C31:1,SA1142X2XB06032-A108847A-R09-C35:1,SA1142X2XB06032-A108847A-R09-C36:1,SA1142X2XB06032-A108847A-R09-C37:1,SA1142X2XB06032-A108847A-R09-C38:1,SA1142X2XB06032-A108847A-R09-C39:1,SA1142X2XB06032-A108847A-R09-C42:1,SA1142X2XB06032-A108847A-R09-C43:1,SA1142X2XB06032-A108847A-R09-C45:1,SA1142X2XB06032-A108847A-R09-C48:1,SA1142X2XB06032-A108847A-R09-C49:1,SA1142X2XB06032-A108847A-R09-C51:1,SA1142X2XB06032-A108847A-R09-C55:1,SA1142X2XB06032-A108847A-R09-C58:1,SA1142X2XB06032-A108847A-R09-C61:1,SA1142X2XB06032-A108847A-R09-C62:1,SA1142X2XB06032-A108847A-R09-C63:1,SA1142X2XB06032-A108847A-R09-C66:1,SA1142X2XB06032-A108847A-R09-C68:1,SA1142X2XB06032-A108847A-R09-C69:1,SA1142X2XB06032-A108847A-R10-C07:1,SA1142X2XB06032-A108847A-R10-C08:1,SA1142X2XB06032-A108847A-R10-C13:1,SA1142X2XB06032-A108847A-R10-C16:1,SA1142X2XB06032-A108847A-R10-C17:1,SA1142X2XB06032-A108847A-R10-C18:1,SA1142X2XB06032-A108847A-R10-C22:1,SA1142X2XB06032-A108847A-R10-C23:1,SA1142X2XB06032-A108847A-R10-C27:1,SA1142X2XB06032-A108847A-R10-C29:1,SA1142X2XB06032-A108847A-R10-C30:1,SA1142X2XB06032-A108847A-R10-C33:1,SA1142X2XB06032-A108847A-R10-C35:1,SA1142X2XB06032-A108847A-R10-C40:1,SA1142X2XB06032-A108847A-R10-C41:1,SA1142X2XB06032-A108847A-R10-C43:1,SA1142X2XB06032-A108847A-R10-C44:1,SA1142X2XB06032-A108847A-R10-C45:1,SA1142X2XB06032-A108847A-R10-C46:1,SA1142X2XB06032-A108847A-R10-C50:1,SA1142X2XB06032-A108847A-R10-C52:1,SA1142X2XB06032-A108847A-R10-C54:1,SA1142X2XB06032-A108847A-R10-C55:1,SA1142X2XB06032-A108847A-R10-C57:1,SA1142X2XB06032-A108847A-R10-C59:1,SA1142X2XB06032-A108847A-R10-C60:1,SA1142X2XB06032-A108847A-R10-C61:1,SA1142X2XB06032-A108847A-R10-C63:1,SA1142X2XB06032-A108847A-R10-C65:1,SA1142X2XB06032-A108847A-R10-C66:1,SA1142X2XB06032-A108847A-R10-C69:1,SA1142X2XB06032-A108847A-R10-C70:1,SA1142X2XB06032-A108847A-R11-C07:1,SA1142X2XB06032-A108847A-R11-C08:1,SA1142X2XB06032-A108847A-R11-C11:1,SA1142X2XB06032-A108847A-R11-C12:1,SA1142X2XB06032-A108847A-R11-C13:1,SA1142X2XB06032-A108847A-R11-C14:1,SA1142X2XB06032-A108847A-R11-C16:1,SA1142X2XB06032-A108847A-R11-C19:1,SA1142X2XB06032-A108847A-R11-C20:1,SA1142X2XB06032-A108847A-R11-C24:1,SA1142X2XB06032-A108847A-R11-C27:1,SA1142X2XB06032-A108847A-R11-C30:1,SA1142X2XB06032-A108847A-R11-C40:1,SA1142X2XB06032-A108847A-R11-C41:1,SA1142X2XB06032-A108847A-R11-C42:1,SA1142X2XB06032-A108847A-R11-C46:1,SA1142X2XB06032-A108847A-R11-C50:1,SA1142X2XB06032-A108847A-R11-C55:1,SA1142X2XB06032-A108847A-R11-C57:1,SA1142X2XB06032-A108847A-R11-C59:1,SA1142X2XB06032-A108847A-R11-C60:1,SA1142X2XB06032-A108847A-R11-C63:1,SA1142X2XB06032-A108847A-R11-C65:1,SA1142X2XB06032-A108847A-R11-C67:1,SA1142X2XB06032-A108847A-R11-C68:1,SA1142X2XB06032-A108847A-R11-C69:1,SA1142X2XB06032-A108847A-R12-C08:1,SA1142X2XB06032-A108847A-R12-C09:1,SA1142X2XB06032-A108847A-R12-C10:1,SA1142X2XB06032-A108847A-R12-C13:1,SA1142X2XB06032-A108847A-R12-C14:1,SA1142X2XB06032-A108847A-R12-C15:1,SA1142X2XB06032-A108847A-R12-C16:1,SA1142X2XB06032-A108847A-R12-C18:1,SA1142X2XB06032-A108847A-R12-C20:1,SA1142X2XB06032-A108847A-R12-C21:1,SA1142X2XB06032-A108847A-R12-C24:1,SA1142X2XB06032-A108847A-R12-C25:1,SA1142X2XB06032-A108847A-R12-C28:1,SA1142X2XB06032-A108847A-R12-C29:1,SA1142X2XB06032-A108847A-R12-C32:1,SA1142X2XB06032-A108847A-R12-C34:1,SA1142X2XB06032-A108847A-R12-C37:1,SA1142X2XB06032-A108847A-R12-C39:1,SA1142X2XB06032-A108847A-R12-C40:1,SA1142X2XB06032-A108847A-R12-C43:1,SA1142X2XB06032-A108847A-R12-C45:1,SA1142X2XB06032-A108847A-R12-C46:1,SA1142X2XB06032-A108847A-R12-C47:1,SA1142X2XB06032-A108847A-R12-C48:1,SA1142X2XB06032-A108847A-R12-C51:1,SA1142X2XB06032-A108847A-R12-C55:1,SA1142X2XB06032-A108847A-R12-C57:1,SA1142X2XB06032-A108847A-R12-C60:1,SA1142X2XB06032-A108847A-R12-C63:1,SA1142X2XB06032-A108847A-R12-C65:1,SA1142X2XB06032-A108847A-R12-C69:1,SA1142X2XB06032-A108847A-R13-C08:1,SA1142X2XB06032-A108847A-R13-C13:1,SA1142X2XB06032-A108847A-R13-C14:1,SA1142X2XB06032-A108847A-R13-C15:1,SA1142X2XB06032-A108847A-R13-C16:1,SA1142X2XB06032-A108847A-R13-C17:1,SA1142X2XB06032-A108847A-R13-C22:1,SA1142X2XB06032-A108847A-R13-C26:1,SA1142X2XB06032-A108847A-R13-C30:1,SA1142X2XB06032-A108847A-R13-C31:1,SA1142X2XB06032-A108847A-R13-C34:1,SA1142X2XB06032-A108847A-R13-C38:1,SA1142X2XB06032-A108847A-R13-C42:1,SA1142X2XB06032-A108847A-R13-C43:1,SA1142X2XB06032-A108847A-R13-C44:1,SA1142X2XB06032-A108847A-R13-C47:1,SA1142X2XB06032-A108847A-R13-C48:1,SA1142X2XB06032-A108847A-R13-C49:1,SA1142X2XB06032-A108847A-R13-C52:1,SA1142X2XB06032-A108847A-R13-C54:1,SA1142X2XB06032-A108847A-R13-C59:1,SA1142X2XB06032-A108847A-R13-C61:1,SA1142X2XB06032-A108847A-R13-C62:1,SA1142X2XB06032-A108847A-R13-C63:1,SA1142X2XB06032-A108847A-R13-C64:1,SA1142X2XB06032-A108847A-R13-C69:1,SA1142X2XB06032-A108847A-R14-C07:1,SA1142X2XB06032-A108847A-R14-C09:1,SA1142X2XB06032-A108847A-R14-C10:1,SA1142X2XB06032-A108847A-R14-C11:1,SA1142X2XB06032-A108847A-R14-C14:1,SA1142X2XB06032-A108847A-R14-C15:1,SA1142X2XB06032-A108847A-R14-C16:1,SA1142X2XB06032-A108847A-R14-C17:1,SA1142X2XB06032-A108847A-R14-C20:1,SA1142X2XB06032-A108847A-R14-C21:1,SA1142X2XB06032-A108847A-R14-C26:1,SA1142X2XB06032-A108847A-R14-C28:1,SA1142X2XB06032-A108847A-R14-C29:1,SA1142X2XB06032-A108847A-R14-C31:1,SA1142X2XB06032-A108847A-R14-C32:1,SA1142X2XB06032-A108847A-R14-C34:1,SA1142X2XB06032-A108847A-R14-C36:1,SA1142X2XB06032-A108847A-R14-C37:1,SA1142X2XB06032-A108847A-R14-C39:1,SA1142X2XB06032-A108847A-R14-C40:1,SA1142X2XB06032-A108847A-R14-C42:1,SA1142X2XB06032-A108847A-R14-C43:1,SA1142X2XB06032-A108847A-R14-C46:1,SA1142X2XB06032-A108847A-R14-C47:1,SA1142X2XB06032-A108847A-R14-C51:1,SA1142X2XB06032-A108847A-R14-C52:1,SA1142X2XB06032-A108847A-R14-C54:1,SA1142X2XB06032-A108847A-R14-C56:1,SA1142X2XB06032-A108847A-R14-C57:1,SA1142X2XB06032-A108847A-R14-C61:1,SA1142X2XB06032-A108847A-R14-C62:1,SA1142X2XB06032-A108847A-R14-C64:1,SA1142X2XB06032-A108847A-R14-C65:1,SA1142X2XB06032-A108847A-R14-C66:1,SA1142X2XB06032-A108847A-R14-C67:1,SA1142X2XB06032-A108847A-R14-C70:1,SA1142X2XB06032-A108847A-R15-C07:1,SA1142X2XB06032-A108847A-R15-C09:1,SA1142X2XB06032-A108847A-R15-C10:1,SA1142X2XB06032-A108847A-R15-C12:1,SA1142X2XB06032-A108847A-R15-C14:1,SA1142X2XB06032-A108847A-R15-C15:1,SA1142X2XB06032-A108847A-R15-C17:1,SA1142X2XB06032-A108847A-R15-C24:1,SA1142X2XB06032-A108847A-R15-C25:1,SA1142X2XB06032-A108847A-R15-C27:1,SA1142X2XB06032-A108847A-R15-C28:1,SA1142X2XB06032-A108847A-R15-C30:1,SA1142X2XB06032-A108847A-R15-C31:1,SA1142X2XB06032-A108847A-R15-C33:1,SA1142X2XB06032-A108847A-R15-C39:1,SA1142X2XB06032-A108847A-R15-C42:1,SA1142X2XB06032-A108847A-R15-C45:1,SA1142X2XB06032-A108847A-R15-C46:1,SA1142X2XB06032-A108847A-R15-C48:1,SA1142X2XB06032-A108847A-R15-C49:1,SA1142X2XB06032-A108847A-R15-C52:1,SA1142X2XB06032-A108847A-R15-C54:1,SA1142X2XB06032-A108847A-R15-C55:1,SA1142X2XB06032-A108847A-R15-C56:1,SA1142X2XB06032-A108847A-R15-C57:1,SA1142X2XB06032-A108847A-R15-C61:1,SA1142X2XB06032-A108847A-R15-C65:1,SA1142X2XB06032-A108847A-R15-C66:1,SA1142X2XB06032-A108847A-R15-C70:1,SA1142X2XB06032-A108847A-R16-C09:1,SA1142X2XB06032-A108847A-R16-C11:1,SA1142X2XB06032-A108847A-R16-C12:1,SA1142X2XB06032-A108847A-R16-C15:1,SA1142X2XB06032-A108847A-R16-C16:1,SA1142X2XB06032-A108847A-R16-C17:1,SA1142X2XB06032-A108847A-R16-C19:1,SA1142X2XB06032-A108847A-R16-C20:1,SA1142X2XB06032-A108847A-R16-C25:1,SA1142X2XB06032-A108847A-R16-C26:1,SA1142X2XB06032-A108847A-R16-C29:1,SA1142X2XB06032-A108847A-R16-C32:1,SA1142X2XB06032-A108847A-R16-C34:1,SA1142X2XB06032-A108847A-R16-C39:1,SA1142X2XB06032-A108847A-R16-C40:1,SA1142X2XB06032-A108847A-R16-C41:1,SA1142X2XB06032-A108847A-R16-C54:1,SA1142X2XB06032-A108847A-R16-C56:1,SA1142X2XB06032-A108847A-R16-C63:1,SA1142X2XB06032-A108847A-R16-C64:1,SA1142X2XB06032-A108847A-R16-C67:1,SA1142X2XB06032-A108847A-R16-C69:1,SA1142X2XB06032-A108847A-R17-C10:1,SA1142X2XB06032-A108847A-R17-C14:1,SA1142X2XB06032-A108847A-R17-C15:1,SA1142X2XB06032-A108847A-R17-C18:1,SA1142X2XB06032-A108847A-R17-C21:1,SA1142X2XB06032-A108847A-R17-C23:1,SA1142X2XB06032-A108847A-R17-C24:1,SA1142X2XB06032-A108847A-R17-C30:1,SA1142X2XB06032-A108847A-R17-C31:1,SA1142X2XB06032-A108847A-R17-C36:1,SA1142X2XB06032-A108847A-R17-C38:1,SA1142X2XB06032-A108847A-R17-C40:1,SA1142X2XB06032-A108847A-R17-C48:1,SA1142X2XB06032-A108847A-R17-C50:1,SA1142X2XB06032-A108847A-R17-C55:1,SA1142X2XB06032-A108847A-R17-C58:1,SA1142X2XB06032-A108847A-R17-C59:1,SA1142X2XB06032-A108847A-R17-C60:1,SA1142X2XB06032-A108847A-R17-C63:1,SA1142X2XB06032-A108847A-R17-C65:1,SA1142X2XB06032-A108847A-R17-C66:1,SA1142X2XB06032-A108847A-R18-C09:1,SA1142X2XB06032-A108847A-R18-C10:1,SA1142X2XB06032-A108847A-R18-C19:1,SA1142X2XB06032-A108847A-R18-C20:1,SA1142X2XB06032-A108847A-R18-C21:1,SA1142X2XB06032-A108847A-R18-C23:1,SA1142X2XB06032-A108847A-R18-C25:1,SA1142X2XB06032-A108847A-R18-C26:1,SA1142X2XB06032-A108847A-R18-C27:1,SA1142X2XB06032-A108847A-R18-C28:1,SA1142X2XB06032-A108847A-R18-C29:1,SA1142X2XB06032-A108847A-R18-C31:1,SA1142X2XB06032-A108847A-R18-C32:1,SA1142X2XB06032-A108847A-R18-C33:1,SA1142X2XB06032-A108847A-R18-C37:1,SA1142X2XB06032-A108847A-R18-C39:1,SA1142X2XB06032-A108847A-R18-C43:1,SA1142X2XB06032-A108847A-R18-C50:1,SA1142X2XB06032-A108847A-R18-C52:1,SA1142X2XB06032-A108847A-R18-C57:1,SA1142X2XB06032-A108847A-R18-C68:1,SA1142X2XB06032-A108847A-R19-C22:1,SA1142X2XB06032-A108847A-R19-C26:1,SA1142X2XB06032-A108847A-R19-C28:1,SA1142X2XB06032-A108847A-R19-C35:1,SA1142X2XB06032-A108847A-R19-C46:1,SA1142X2XB06032-A108847A-R19-C47:1,SA1142X2XB06032-A108847A-R19-C49:1,SA1142X2XB06032-A108847A-R19-C50:1,SA1142X2XB06032-A108847A-R19-C58:1,SA1142X2XB06032-A108847A-R19-C64:1,SA1142X2XB06032-A108847A-R19-C67:1,SA1142X2XB06032-A108847A-R19-C68:1,SA1142X2XB06032-A108847A-R20-C22:1,SA1142X2XB06032-A108847A-R20-C24:1,SA1142X2XB06032-A108847A-R20-C32:1,SA1142X2XB06032-A108847A-R20-C45:1,SA1142X2XB06032-A108847A-R20-C46:1,SA1142X2XB06032-A108847A-R20-C47:1,SA1142X2XB06032-A108847A-R20-C48:1,SA1142X2XB06032-A108847A-R20-C57:1,SA1142X2XB06032-A108847A-R20-C58:1,SA1142X2XB06032-A108847A-R20-C59:1,SA1142X2XB06032-A108847A-R20-C63:1,SA1142X2XB06032-A108847A-R21-C27:1,SA1142X2XB06032-A108847A-R21-C32:1,SA1142X2XB06032-A108847A-R21-C36:1,SA1142X2XB06032-A108847A-R21-C39:1,SA1142X2XB06032-A108847A-R21-C40:1,SA1142X2XB06032-A108847A-R21-C61:1,SA1142X2XB06032-A108847A-R21-C62:1,SA1142X2XB06032-A108847A-R21-C64:1,SA1142X2XB06032-A108847A-R22-C12:1,SA1142X2XB06032-A108847A-R22-C17:1,SA1142X2XB06032-A108847A-R22-C52:1,SA1142X2XB06032-A108847A-R23-C11:1,SA1142X2XB06032-A108847A-R23-C15:1,SA1142X2XB06032-A108847A-R23-C26:1,SA1142X2XB06032-A108847A-R23-C32:1,SA1142X2XB06032-A108847A-R23-C43:1,SA1142X2XB06032-A108847A-R23-C45:1,SA1142X2XB06032-A108847A-R23-C65:1,SA1142X2XB06032-A108847A-R24-C25:1,SA1142X2XB06032-A108847A-R24-C30:1,SA1142X2XB06032-A108847A-R24-C34:1,SA1142X2XB06032-A108847A-R24-C38:1,SA1142X2XB06032-A108847A-R24-C39:1,SA1142X2XB06032-A108847A-R24-C40:1,SA1142X2XB06032-A108847A-R24-C41:1,SA1142X2XB06032-A108847A-R24-C45:1,SA1142X2XB06032-A108847A-R24-C46:1,SA1142X2XB06032-A108847A-R24-C50:1,SA1142X2XB06032-A108847A-R24-C61:1,SA1142X2XB06032-A108847A-R24-C62:1,SA1142X2XB06032-A108847A-R24-C66:1,SA1142X2XB06032-A108847A-R25-C17:1,SA1142X2XB06032-A108847A-R25-C24:1,SA1142X2XB06032-A108847A-R25-C29:1,SA1142X2XB06032-A108847A-R25-C31:1,SA1142X2XB06032-A108847A-R25-C32:1,SA1142X2XB06032-A108847A-R25-C33:1,SA1142X2XB06032-A108847A-R25-C37:1,SA1142X2XB06032-A108847A-R25-C41:1,SA1142X2XB06032-A108847A-R25-C42:1,SA1142X2XB06032-A108847A-R25-C43:1,SA1142X2XB06032-A108847A-R25-C45:1,SA1142X2XB06032-A108847A-R25-C46:1,SA1142X2XB06032-A108847A-R25-C47:1,SA1142X2XB06032-A108847A-R25-C51:1,SA1142X2XB06032-A108847A-R25-C54:1,SA1142X2XB06032-A108847A-R25-C55:1,SA1142X2XB06032-A108847A-R25-C57:1,SA1142X2XB06032-A108847A-R25-C60:1,SA1142X2XB06032-A108847A-R25-C63:1,SA1142X2XB06032-A108847A-R25-C66:1,SA1142X2XB06032-A108847A-R26-C21:1,SA1142X2XB06032-A108847A-R26-C22:1,SA1142X2XB06032-A108847A-R26-C25:1,SA1142X2XB06032-A108847A-R26-C26:1,SA1142X2XB06032-A108847A-R26-C30:1,SA1142X2XB06032-A108847A-R26-C34:1,SA1142X2XB06032-A108847A-R26-C35:1,SA1142X2XB06032-A108847A-R26-C40:1,SA1142X2XB06032-A108847A-R26-C43:1,SA1142X2XB06032-A108847A-R26-C44:1,SA1142X2XB06032-A108847A-R26-C46:1,SA1142X2XB06032-A108847A-R26-C50:1,SA1142X2XB06032-A108847A-R26-C51:1,SA1142X2XB06032-A108847A-R26-C52:1,SA1142X2XB06032-A108847A-R26-C62:1,SA1142X2XB06032-A108847A-R26-C66:1,SA1142X2XB06032-A108847A-R26-C67:1,SA1142X2XB06032-A108847A-R27-C21:1,SA1142X2XB06032-A108847A-R27-C26:1,SA1142X2XB06032-A108847A-R27-C34:1,SA1142X2XB06032-A108847A-R27-C35:1,SA1142X2XB06032-A108847A-R27-C37:1,SA1142X2XB06032-A108847A-R27-C40:1,SA1142X2XB06032-A108847A-R27-C42:1,SA1142X2XB06032-A108847A-R27-C43:1,SA1142X2XB06032-A108847A-R27-C44:1,SA1142X2XB06032-A108847A-R27-C45:1,SA1142X2XB06032-A108847A-R27-C47:1,SA1142X2XB06032-A108847A-R27-C48:1,SA1142X2XB06032-A108847A-R27-C50:1,SA1142X2XB06032-A108847A-R27-C60:1,SA1142X2XB06032-A108847A-R27-C63:1,SA1142X2XB06032-A108847A-R27-C64:1,SA1142X2XB06032-A108847A-R27-C68:1,SA1142X2XB06032-A108847A-R27-C70:1,SA1142X2XB06032-A108847A-R28-C27:1,SA1142X2XB06032-A108847A-R28-C29:1,SA1142X2XB06032-A108847A-R28-C33:1,SA1142X2XB06032-A108847A-R28-C39:1,SA1142X2XB06032-A108847A-R28-C43:1,SA1142X2XB06032-A108847A-R28-C45:1,SA1142X2XB06032-A108847A-R28-C46:1,SA1142X2XB06032-A108847A-R28-C49:1,SA1142X2XB06032-A108847A-R28-C50:1,SA1142X2XB06032-A108847A-R28-C55:1,SA1142X2XB06032-A108847A-R29-C14:1,SA1142X2XB06032-A108847A-R29-C18:1,SA1142X2XB06032-A108847A-R29-C22:1,SA1142X2XB06032-A108847A-R29-C25:1,SA1142X2XB06032-A108847A-R29-C26:1,SA1142X2XB06032-A108847A-R29-C28:1,SA1142X2XB06032-A108847A-R29-C32:1,SA1142X2XB06032-A108847A-R29-C44:1,SA1142X2XB06032-A108847A-R29-C45:1,SA1142X2XB06032-A108847A-R29-C48:1,SA1142X2XB06032-A108847A-R29-C61:1,SA1142X2XB06032-A108847A-R29-C62:1,SA1142X2XB06032-A108847A-R29-C64:1,SA1142X2XB06032-A108847A-R29-C66:1,SA1142X2XB06032-A108847A-R29-C69:1,SA1142X2XB06032-A108847A-R30-C14:1,SA1142X2XB06032-A108847A-R30-C18:1,SA1142X2XB06032-A108847A-R30-C32:1,SA1142X2XB06032-A108847A-R30-C35:1,SA1142X2XB06032-A108847A-R30-C40:1,SA1142X2XB06032-A108847A-R30-C48:1,SA1142X2XB06032-A108847A-R30-C53:1,SA1142X2XB06032-A108847A-R30-C57:1,SA1142X2XB06032-A108847A-R30-C69:1,SA1142X2XB09021-A95700B-R40-C16:1,SA1142X2XB09021-A95700B-R40-C18:1,SA1142X2XB09021-A95700B-R40-C23:1,SA1142X2XB09021-A95700B-R40-C24:1,SA1142X2XB09021-A95700B-R40-C31:1,SA1142X2XB09021-A95700B-R40-C32:1,SA1142X2XB09021-A95700B-R40-C33:1,SA1142X2XB09021-A95700B-R40-C37:1,SA1142X2XB09021-A95700B-R40-C43:1,SA1142X2XB09021-A95700B-R40-C44:1,SA1142X2XB09021-A95700B-R40-C45:1,SA1142X2XB09021-A95700B-R40-C47:1,SA1142X2XB09021-A95700B-R40-C52:1,SA1142X2XB09021-A95700B-R40-C53:1,SA1142X2XB09021-A95700B-R40-C62:1,SA1142X2XB09021-A95700B-R40-C67:1,SA1142X2XB09021-A95700B-R40-C70:1,SA1142X2XB09021-A95700B-R41-C11:1,SA1142X2XB09021-A95700B-R41-C14:1,SA1142X2XB09021-A95700B-R41-C20:1,SA1142X2XB09021-A95700B-R41-C21:1,SA1142X2XB09021-A95700B-R41-C22:1,SA1142X2XB09021-A95700B-R41-C28:1,SA1142X2XB09021-A95700B-R41-C31:1,SA1142X2XB09021-A95700B-R41-C36:1,SA1142X2XB09021-A95700B-R41-C38:1,SA1142X2XB09021-A95700B-R42-C10:1,SA1142X2XB09021-A95700B-R42-C26:1,SA1142X2XB09021-A95700B-R42-C36:1,SA1142X2XB09021-A95700B-R42-C50:1,SA1142X2XB09021-A95700B-R42-C51:1,SA1142X2XB09021-A95700B-R42-C52:1,SA1142X2XB09021-A95700B-R42-C55:1,SA1142X2XB09021-A95700B-R42-C62:1,SA1142X2XB09021-A95700B-R42-C63:1,SA1142X2XB09021-A95700B-R42-C64:1,SA1142X2XB09021-A95700B-R42-C65:1,SA1142X2XB09021-A95700B-R42-C67:1,SA1142X2XB09021-A95700B-R42-C68:1,SA1142X2XB09021-A95700B-R43-C08:1,SA1142X2XB09021-A95700B-R43-C37:1,SA1142X2XB09021-A95700B-R43-C39:1,SA1142X2XB09021-A95700B-R43-C42:1,SA1142X2XB09021-A95700B-R43-C45:1,SA1142X2XB09021-A95700B-R43-C46:1,SA1142X2XB09021-A95700B-R43-C54:1,SA1142X2XB09021-A95700B-R43-C56:1,SA1142X2XB09021-A95700B-R43-C58:1,SA1142X2XB09021-A95700B-R43-C63:1,SA1142X2XB09021-A95700B-R43-C64:1,SA1142X2XB09021-A95700B-R43-C65:1,SA1142X2XB09021-A95700B-R43-C70:1,SA1142X2XB09021-A95700B-R44-C11:1,SA1142X2XB09021-A95700B-R44-C13:1,SA1142X2XB09021-A95700B-R44-C14:1,SA1142X2XB09021-A95700B-R44-C19:1,SA1142X2XB09021-A95700B-R44-C21:1,SA1142X2XB09021-A95700B-R44-C22:1,SA1142X2XB09021-A95700B-R44-C23:1,SA1142X2XB09021-A95700B-R44-C24:1,SA1142X2XB09021-A95700B-R44-C25:1,SA1142X2XB09021-A95700B-R44-C27:1,SA1142X2XB09021-A95700B-R44-C31:1,SA1142X2XB09021-A95700B-R44-C34:1,SA1142X2XB09021-A95700B-R44-C45:1,SA1142X2XB09021-A95700B-R44-C46:1,SA1142X2XB09021-A95700B-R44-C47:1,SA1142X2XB09021-A95700B-R44-C48:1,SA1142X2XB09021-A95700B-R44-C51:1,SA1142X2XB09021-A95700B-R44-C54:1,SA1142X2XB09021-A95700B-R44-C55:1,SA1142X2XB09021-A95700B-R44-C56:1,SA1142X2XB09021-A95700B-R44-C58:1,SA1142X2XB09021-A95700B-R44-C59:1,SA1142X2XB09021-A95700B-R44-C60:1,SA1142X2XB09021-A95700B-R44-C66:1,SA1142X2XB09021-A95700B-R44-C67:1,SA1142X2XB09021-A95700B-R45-C08:1,SA1142X2XB09021-A95700B-R45-C12:1,SA1142X2XB09021-A95700B-R45-C15:1,SA1142X2XB09021-A95700B-R45-C16:1,SA1142X2XB09021-A95700B-R47-C08:1,SA1142X2XB09021-A95700B-R47-C13:1,SA1142X2XB09021-A95700B-R47-C15:1,SA1142X2XB09021-A95700B-R47-C17:1,SA1142X2XB09021-A95700B-R47-C20:1,SA1142X2XB09021-A95700B-R47-C22:1,SA1142X2XB09021-A95700B-R47-C24:1,SA1142X2XB09021-A95700B-R47-C29:1,SA1142X2XB09021-A95700B-R47-C31:1,SA1142X2XB09021-A95700B-R47-C37:1,SA1142X2XB09021-A95700B-R47-C39:1,SA1142X2XB09021-A95700B-R47-C40:1,SA1142X2XB09021-A95700B-R47-C41:1,SA1142X2XB09021-A95700B-R47-C42:1,SA1142X2XB09021-A95700B-R47-C44:1,SA1142X2XB09021-A95700B-R47-C45:1,SA1142X2XB09021-A95700B-R47-C47:1,SA1142X2XB09021-A95700B-R47-C49:1,SA1142X2XB09021-A95700B-R47-C52:1,SA1142X2XB09021-A95700B-R47-C53:1,SA1142X2XB09021-A95700B-R47-C54:1,SA1142X2XB09021-A95700B-R47-C55:1,SA1142X2XB09021-A95700B-R47-C56:1,SA1142X2XB09021-A95700B-R47-C57:1,SA1142X2XB09021-A95700B-R47-C58:1,SA1142X2XB09021-A95700B-R47-C60:1,SA1142X2XB09021-A95700B-R47-C61:1,SA1142X2XB09021-A95700B-R47-C63:1,SA1142X2XB09021-A95700B-R47-C65:1,SA1142X2XB09021-A95700B-R47-C68:1,SA1142X2XB09021-A95700B-R47-C69:1,SA1142X2XB09021-A95700B-R48-C08:1,SA1142X2XB09021-A95700B-R48-C09:1,SA1142X2XB09021-A95700B-R48-C11:1,SA1142X2XB09021-A95700B-R48-C12:1,SA1142X2XB09021-A95700B-R48-C15:1,SA1142X2XB09021-A95700B-R48-C19:1,SA1142X2XB09021-A95700B-R48-C20:1,SA1142X2XB09021-A95700B-R48-C21:1,SA1142X2XB09021-A95700B-R48-C22:1,SA1142X2XB09021-A95700B-R48-C23:1,SA1142X2XB09021-A95700B-R48-C24:1,SA1142X2XB09021-A95700B-R48-C25:1,SA1142X2XB09021-A95700B-R48-C26:1,SA1142X2XB09021-A95700B-R48-C27:1,SA1142X2XB09021-A95700B-R48-C30:1,SA1142X2XB09021-A95700B-R48-C31:1,SA1142X2XB09021-A95700B-R48-C32:1,SA1142X2XB09021-A95700B-R48-C35:1,SA1142X2XB09021-A95700B-R48-C36:1,SA1142X2XB09021-A95700B-R48-C37:1,SA1142X2XB09021-A95700B-R48-C38:1,SA1142X2XB09021-A95700B-R48-C39:1,SA1142X2XB09021-A95700B-R48-C41:1,SA1142X2XB09021-A95700B-R48-C44:1,SA1142X2XB09021-A95700B-R48-C46:1,SA1142X2XB09021-A95700B-R48-C47:1,SA1142X2XB09021-A95700B-R48-C49:1,SA1142X2XB09021-A95700B-R48-C50:1,SA1142X2XB09021-A95700B-R48-C51:1,SA1142X2XB09021-A95700B-R48-C52:1,SA1142X2XB09021-A95700B-R48-C54:1,SA1142X2XB09021-A95700B-R48-C56:1,SA1142X2XB09021-A95700B-R48-C57:1,SA1142X2XB09021-A95700B-R48-C59:1,SA1142X2XB09021-A95700B-R48-C61:1,SA1142X2XB09021-A95700B-R48-C62:1,SA1142X2XB09021-A95700B-R48-C63:1,SA1142X2XB09021-A95700B-R48-C64:1,SA1142X2XB09021-A95700B-R49-C07:1,SA1142X2XB09021-A95700B-R49-C09:1,SA1142X2XB09021-A95700B-R49-C11:1,SA1142X2XB09021-A95700B-R49-C14:1,SA1142X2XB09021-A95700B-R49-C16:1,SA1142X2XB09021-A95700B-R49-C17:1,SA1142X2XB09021-A95700B-R49-C22:1,SA1142X2XB09021-A95700B-R49-C25:1,SA1142X2XB09021-A95700B-R49-C27:1,SA1142X2XB09021-A95700B-R49-C28:1,SA1142X2XB09021-A95700B-R49-C44:1,SA1142X2XB09021-A95700B-R49-C45:1,SA1142X2XB09021-A95700B-R49-C50:1,SA1142X2XB09021-A95700B-R49-C51:1,SA1142X2XB09021-A95700B-R49-C54:1,SA1142X2XB09021-A95700B-R49-C55:1,SA1142X2XB09021-A95700B-R49-C57:1,SA1142X2XB09021-A95700B-R49-C60:1,SA1142X2XB09021-A95700B-R49-C63:1,SA1142X2XB09021-A95700B-R49-C65:1,SA1142X2XB09021-A95700B-R49-C66:1,SA1142X2XB09021-A95700B-R49-C67:1,SA1142X2XB09021-A95700B-R49-C68:1,SA1142X2XB09021-A95700B-R49-C69:1,SA1142X2XB09021-A95700B-R49-C70:1,SA1142X2XB09021-A95700B-R50-C07:1,SA1142X2XB09021-A95700B-R50-C08:1,SA1142X2XB09021-A95700B-R50-C09:1,SA1142X2XB09021-A95700B-R50-C11:1,SA1142X2XB09021-A95700B-R50-C12:1,SA1142X2XB09021-A95700B-R50-C18:1,SA1142X2XB09021-A95700B-R50-C19:1,SA1142X2XB09021-A95700B-R50-C23:1,SA1142X2XB09021-A95700B-R50-C24:1,SA1142X2XB09021-A95700B-R50-C27:1,SA1142X2XB09021-A95700B-R50-C30:1,SA1142X2XB09021-A95700B-R50-C31:1,SA1142X2XB09021-A95700B-R50-C32:1,SA1142X2XB09021-A95700B-R50-C37:1,SA1142X2XB09021-A95700B-R50-C41:1,SA1142X2XB09021-A95700B-R50-C42:1,SA1142X2XB09021-A95700B-R50-C44:1,SA1142X2XB09021-A95700B-R50-C45:1,SA1142X2XB09021-A95700B-R50-C46:1,SA1142X2XB09021-A95700B-R50-C49:1,SA1142X2XB09021-A95700B-R50-C51:1,SA1142X2XB09021-A95700B-R50-C52:1,SA1142X2XB09021-A95700B-R50-C54:1,SA1142X2XB09021-A95700B-R50-C59:1,SA1142X2XB09021-A95700B-R50-C60:1,SA1142X2XB09021-A95700B-R50-C62:1,SA1142X2XB09021-A95700B-R50-C67:1,SA1142X2XB09021-A95700B-R51-C07:1,SA1142X2XB09021-A95700B-R51-C09:1,SA1142X2XB09021-A95700B-R51-C14:1,SA1142X2XB09021-A95700B-R51-C15:1,SA1142X2XB09021-A95700B-R51-C16:1,SA1142X2XB09021-A95700B-R51-C17:1,SA1142X2XB09021-A95700B-R51-C21:1,SA1142X2XB09021-A95700B-R51-C23:1,SA1142X2XB09021-A95700B-R51-C24:1,SA1142X2XB09021-A95700B-R51-C25:1,SA1142X2XB09021-A95700B-R51-C27:1,SA1142X2XB09021-A95700B-R51-C33:1,SA1142X2XB09021-A95700B-R51-C34:1,SA1142X2XB09021-A95700B-R51-C38:1,SA1142X2XB09021-A95700B-R51-C39:1,SA1142X2XB09021-A95700B-R51-C40:1,SA1142X2XB09021-A95700B-R51-C41:1,SA1142X2XB09021-A95700B-R51-C42:1,SA1142X2XB09021-A95700B-R51-C43:1,SA1142X2XB09021-A95700B-R51-C45:1,SA1142X2XB09021-A95700B-R51-C46:1,SA1142X2XB09021-A95700B-R51-C47:1,SA1142X2XB09021-A95700B-R51-C50:1,SA1142X2XB09021-A95700B-R51-C68:1,SA1142X2XB09021-A95700B-R52-C08:1,SA1142X2XB09021-A95700B-R52-C12:1,SA1142X2XB09021-A95700B-R52-C16:1,SA1142X2XB09021-A95700B-R52-C17:1,SA1142X2XB09021-A95700B-R52-C19:1,SA1142X2XB09021-A95700B-R52-C20:1,SA1142X2XB09021-A95700B-R52-C23:1,SA1142X2XB09021-A95700B-R52-C26:1,SA1142X2XB09021-A95700B-R52-C27:1,SA1142X2XB09021-A95700B-R52-C31:1,SA1142X2XB09021-A95700B-R52-C32:1,SA1142X2XB09021-A95700B-R52-C34:1,SA1142X2XB09021-A95700B-R52-C37:1,SA1142X2XB09021-A95700B-R52-C39:1,SA1142X2XB09021-A95700B-R52-C40:1,SA1142X2XB09021-A95700B-R52-C42:1,SA1142X2XB09021-A95700B-R52-C45:1,SA1142X2XB09021-A95700B-R52-C47:1,SA1142X2XB09021-A95700B-R52-C48:1,SA1142X2XB09021-A95700B-R52-C49:1,SA1142X2XB09021-A95700B-R52-C54:1,SA1142X2XB09021-A95700B-R52-C58:1,SA1142X2XB09021-A95700B-R52-C59:1,SA1142X2XB09021-A95700B-R52-C62:1,SA1142X2XB09021-A95700B-R52-C67:1,SA1142X2XB09021-A95700B-R52-C68:1,SA1142X2XB09021-A95700B-R53-C07:1,SA1142X2XB09021-A95700B-R53-C09:1,SA1142X2XB09021-A95700B-R53-C15:1,SA1142X2XB09021-A95700B-R53-C21:1,SA1142X2XB09021-A95700B-R53-C22:1,SA1142X2XB09021-A95700B-R53-C23:1,SA1142X2XB09021-A95700B-R53-C24:1,SA1142X2XB09021-A95700B-R53-C28:1,SA1142X2XB09021-A95700B-R53-C29:1,SA1142X2XB09021-A95700B-R53-C30:1,SA1142X2XB09021-A95700B-R53-C33:1,SA1142X2XB09021-A95700B-R53-C35:1,SA1142X2XB09021-A95700B-R53-C36:1,SA1142X2XB09021-A95700B-R53-C37:1,SA1142X2XB09021-A95700B-R53-C39:1,SA1142X2XB09021-A95700B-R53-C40:1,SA1142X2XB09021-A95700B-R53-C41:1,SA1142X2XB09021-A95700B-R53-C42:1,SA1142X2XB09021-A95700B-R53-C43:1,SA1142X2XB09021-A95700B-R53-C45:1,SA1142X2XB09021-A95700B-R53-C48:1,SA1142X2XB09021-A95700B-R53-C50:1,SA1142X2XB09021-A95700B-R53-C52:1,SA1142X2XB09021-A95700B-R53-C54:1,SA1142X2XB09021-A95700B-R53-C56:1,SA1142X2XB09021-A95700B-R53-C57:1,SA1142X2XB09021-A95700B-R53-C60:1,SA1142X2XB09021-A95700B-R53-C61:1,SA1142X2XB09021-A95700B-R53-C64:1,SA1142X2XB09021-A95700B-R53-C65:1,SA1142X2XB09021-A95700B-R53-C66:1,SA1142X2XB09021-A95700B-R53-C67:1,SA1142X2XB09021-A95700B-R54-C08:1,SA1142X2XB09021-A95700B-R54-C18:1,SA1142X2XB09021-A95700B-R54-C22:1,SA1142X2XB09021-A95700B-R54-C23:1,SA1142X2XB09021-A95700B-R54-C31:1,SA1142X2XB09021-A95700B-R54-C32:1,SA1142X2XB09021-A95700B-R54-C33:1,SA1142X2XB09021-A95700B-R54-C36:1,SA1142X2XB09021-A95700B-R54-C38:1,SA1142X2XB09021-A95700B-R54-C44:1,SA1142X2XB09021-A95700B-R54-C49:1,SA1142X2XB09021-A95700B-R54-C52:1,SA1142X2XB09021-A95700B-R54-C53:1,SA1142X2XB09021-A95700B-R54-C54:1,SA1142X2XB09021-A95700B-R54-C55:1,SA1142X2XB09021-A95700B-R54-C60:1,SA1142X2XB09021-A95700B-R54-C61:1,SA1142X2XB09021-A95700B-R54-C62:1,SA1142X2XB09021-A95700B-R54-C63:1,SA1142X2XB09021-A95700B-R54-C69:1,SA1142X2XB09021-A95700B-R55-C07:1,SA1142X2XB09021-A95700B-R55-C10:1,SA1142X2XB09021-A95700B-R55-C11:1,SA1142X2XB09021-A95700B-R55-C15:1,SA1142X2XB09021-A95700B-R55-C16:1,SA1142X2XB09021-A95700B-R55-C21:1,SA1142X2XB09021-A95700B-R55-C29:1,SA1142X2XB09021-A95700B-R55-C36:1,SA1142X2XB09021-A95700B-R55-C38:1,SA1142X2XB09021-A95700B-R55-C39:1,SA1142X2XB09021-A95700B-R55-C52:1,SA1142X2XB09021-A95700B-R55-C56:1,SA1142X2XB09021-A95700B-R55-C57:1,SA1142X2XB09021-A95700B-R55-C59:1,SA1142X2XB09021-A95700B-R55-C61:1,SA1142X2XB09021-A95700B-R55-C66:1,SA1142X2XB09021-A95700B-R56-C11:1,SA1142X2XB09021-A95700B-R56-C54:1,SA1142X2XB09021-A95700B-R56-C58:1,SA1142X2XB09021-A95700B-R57-C08:1,SA1142X2XB09021-A95700B-R57-C10:1,SA1142X2XB09021-A95700B-R57-C20:1,SA1142X2XB09021-A95700B-R57-C22:1,SA1142X2XB09021-A95700B-R57-C23:1,SA1142X2XB09021-A95700B-R58-C08:1,SA1142X2XB09021-A95700B-R58-C11:1,SA1142X2XB09021-A95700B-R58-C26:1,SA1142X2XB09021-A95700B-R58-C27:1,SA1142X2XB09021-A95700B-R58-C30:1,SA1142X2XB09021-A95700B-R58-C33:1,SA1142X2XB09021-A95700B-R58-C35:1,SA1142X2XB09021-A95700B-R58-C38:1,SA1142X2XB09021-A95700B-R58-C44:1,SA1142X2XB09021-A95700B-R58-C53:1,SA1142X2XB09021-A95700B-R58-C54:1,SA1142X2XB09021-A95700B-R58-C55:1,SA1142X2XB09021-A95700B-R58-C58:1,SA1142X2XB09021-A95700B-R58-C62:1,SA1142X2XB09021-A95700B-R58-C63:1,SA1142X2XB09021-A95700B-R58-C65:1,SA1142X2XB09021-A95700B-R58-C69:1,SA1142X2XB09021-A95700B-R59-C07:1,SA1142X2XB09021-A95700B-R59-C33:1,SA1142X2XB09021-A95700B-R59-C52:1,SA1142X2XB09021-A95700B-R59-C53:1,SA1142X2XB09021-A95700B-R59-C60:1,SA1142X2XB09021-A95700B-R59-C61:1,SA1142X2XB09021-A95700B-R59-C63:1,SA1142X2XB09021-A95700B-R60-C07:1,SA1142X2XB09021-A95700B-R60-C12:1,SA1142X2XB09021-A95700B-R60-C13:1,SA1142X2XB09021-A95700B-R60-C31:1,SA1142X2XB09021-A95700B-R60-C32:1,SA1142X2XB09021-A95700B-R60-C47:1,SA1142X2XB09021-A95700B-R61-C08:1,SA1142X2XB09021-A95700B-R61-C11:1,SA1142X2XB09021-A95700B-R61-C12:1,SA1142X2XB09021-A95700B-R61-C18:1,SA1142X2XB09021-A95700B-R61-C21:1,SA1142X2XB09021-A95700B-R61-C22:1,SA1142X2XB09021-A95700B-R61-C32:1,SA1142X2XB09021-A95700B-R61-C33:1,SA1142X2XB09021-A95700B-R61-C34:1,SA1142X2XB09021-A95700B-R61-C36:1,SA1142X2XB09021-A95700B-R61-C37:1,SA1142X2XB09021-A95700B-R61-C38:1,SA1142X2XB09021-A95700B-R61-C40:1,SA1142X2XB09021-A95700B-R61-C42:1,SA1142X2XB09021-A95700B-R61-C45:1,SA1142X2XB09021-A95700B-R61-C46:1,SA1142X2XB09021-A95700B-R61-C53:1,SA1142X2XB09021-A95700B-R61-C57:1,SA1142X2XB09021-A95700B-R61-C60:1,SA1142X2XB09021-A95700B-R61-C62:1,SA1142X2XB09021-A95700B-R61-C65:1,SA1142X2XB09021-A95700B-R61-C68:1,SA1142X2XB09021-A95700B-R62-C07:1,SA1142X2XB09021-A95700B-R62-C11:1,SA1142X2XB09021-A95700B-R62-C14:1,SA1142X2XB09021-A95700B-R62-C17:1,SA1142X2XB09021-A95700B-R62-C18:1,SA1142X2XB09021-A95700B-R62-C20:1,SA1142X2XB09021-A95700B-R62-C22:1,SA1142X2XB09021-A95700B-R62-C23:1,SA1142X2XB09021-A95700B-R62-C24:1,SA1142X2XB09021-A95700B-R62-C25:1,SA1142X2XB09021-A95700B-R62-C29:1,SA1142X2XB09021-A95700B-R62-C30:1,SA1142X2XB09021-A95700B-R62-C32:1,SA1142X2XB09021-A95700B-R62-C33:1,SA1142X2XB09021-A95700B-R62-C34:1,SA1142X2XB09021-A95700B-R62-C35:1,SA1142X2XB09021-A95700B-R62-C38:1,SA1142X2XB09021-A95700B-R62-C39:1,SA1142X2XB09021-A95700B-R62-C44:1,SA1142X2XB09021-A95700B-R62-C47:1,SA1142X2XB09021-A95700B-R62-C48:1,SA1142X2XB09021-A95700B-R62-C50:1,SA1142X2XB09021-A95700B-R62-C54:1,SA1142X2XB09021-A95700B-R62-C56:1,SA1142X2XB09021-A95700B-R62-C59:1,SA1142X2XB09021-A95700B-R62-C62:1,SA1142X2XB09021-A95700B-R62-C63:1,SA1142X2XB09021-A95700B-R62-C64:1,SA1142X2XB09021-A95700B-R62-C65:1,SA1142X2XB09021-A95700B-R62-C66:1,SA1142X2XB09021-A95700B-R62-C70:1,SA1142X2XB09021-A95700B-R63-C07:1,SA1142X2XB09021-A95700B-R63-C08:1,SA1142X2XB09021-A95700B-R63-C09:1,SA1142X2XB09021-A95700B-R63-C16:1,SA1142X2XB09021-A95700B-R63-C21:1,SA1142X2XB09021-A95700B-R63-C24:1,SA1142X2XB09021-A95700B-R63-C26:1,SA1142X2XB09021-A95700B-R63-C27:1,SA1142X2XB09021-A95700B-R63-C31:1,SA1142X2XB09021-A95700B-R63-C35:1,SA1142X2XB09021-A95700B-R63-C37:1,SA1142X2XB09021-A95700B-R63-C41:1,SA1142X2XB09021-A95700B-R63-C43:1,SA1142X2XB09021-A95700B-R63-C44:1,SA1142X2XB09021-A95700B-R63-C45:1,SA1142X2XB09021-A95700B-R63-C47:1,SA1142X2XB09021-A95700B-R63-C48:1,SA1142X2XB09021-A95700B-R63-C50:1,SA1142X2XB09021-A95700B-R63-C51:1,SA1142X2XB09021-A95700B-R63-C53:1,SA1142X2XB09021-A95700B-R63-C56:1,SA1142X2XB09021-A95700B-R63-C57:1,SA1142X2XB09021-A95700B-R63-C64:1,SA1142X2XB09021-A95700B-R63-C68:1,SA1142X2XB09021-A95700B-R64-C12:1,SA1142X2XB09021-A95700B-R64-C13:1,SA1142X2XB09021-A95700B-R64-C14:1,SA1142X2XB09021-A95700B-R64-C15:1,SA1142X2XB09021-A95700B-R64-C16:1,SA1142X2XB09021-A95700B-R64-C21:1,SA1142X2XB09021-A95700B-R64-C23:1,SA1142X2XB09021-A95700B-R64-C25:1,SA1142X2XB09021-A95700B-R64-C26:1,SA1142X2XB09021-A95700B-R64-C27:1,SA1142X2XB09021-A95700B-R64-C28:1,SA1142X2XB09021-A95700B-R64-C30:1,SA1142X2XB09021-A95700B-R64-C31:1,SA1142X2XB09021-A95700B-R64-C34:1,SA1142X2XB09021-A95700B-R64-C40:1,SA1142X2XB09021-A95700B-R64-C43:1,SA1142X2XB09021-A95700B-R64-C46:1,SA1142X2XB09021-A95700B-R64-C49:1,SA1142X2XB09021-A95700B-R64-C50:1,SA1142X2XB09021-A95700B-R64-C51:1,SA1142X2XB09021-A95700B-R64-C52:1,SA1142X2XB09021-A95700B-R64-C54:1,SA1142X2XB09021-A95700B-R64-C55:1,SA1142X2XB09021-A95700B-R64-C60:1,SA1142X2XB09021-A95700B-R64-C63:1,SA1142X2XB09021-A95700B-R64-C64:1,SA1142X2XB09021-A95700B-R64-C65:1,SA1142X2XB09021-A95700B-R64-C68:1,SA1142X2XB09021-A95700B-R64-C69:1,SA1142X2XB09021-A95700B-R65-C07:1,SA1142X2XB09021-A95700B-R65-C08:1,SA1142X2XB09021-A95700B-R65-C12:1,SA1142X2XB09021-A95700B-R65-C13:1,SA1142X2XB09021-A95700B-R65-C15:1,SA1142X2XB09021-A95700B-R65-C17:1,SA1142X2XB09021-A95700B-R65-C18:1,SA1142X2XB09021-A95700B-R65-C20:1,SA1142X2XB09021-A95700B-R65-C21:1,SA1142X2XB09021-A95700B-R65-C22:1,SA1142X2XB09021-A95700B-R65-C24:1,SA1142X2XB09021-A95700B-R65-C25:1,SA1142X2XB09021-A95700B-R65-C26:1,SA1142X2XB09021-A95700B-R65-C30:1,SA1142X2XB09021-A95700B-R65-C34:1,SA1142X2XB09021-A95700B-R65-C35:1,SA1142X2XB09021-A95700B-R65-C36:1,SA1142X2XB09021-A95700B-R65-C42:1,SA1142X2XB09021-A95700B-R65-C48:1,SA1142X2XB09021-A95700B-R65-C51:1,SA1142X2XB09021-A95700B-R65-C56:1,SA1142X2XB09021-A95700B-R65-C57:1,SA1142X2XB09021-A95700B-R65-C60:1,SA1142X2XB09021-A95700B-R65-C61:1,SA1142X2XB09021-A95700B-R65-C64:1,SA1142X2XB09021-A95700B-R65-C66:1,SA1142X2XB09021-A95700B-R65-C68:1,SA1142X2XB09021-A95700B-R66-C07:1,SA1142X2XB09021-A95700B-R66-C09:1,SA1142X2XB09021-A95700B-R66-C10:1,SA1142X2XB09021-A95700B-R66-C12:1,SA1142X2XB09021-A95700B-R66-C14:1,SA1142X2XB09021-A95700B-R66-C15:1,SA1142X2XB09021-A95700B-R66-C16:1,SA1142X2XB09021-A95700B-R66-C17:1,SA1142X2XB09021-A95700B-R66-C20:1,SA1142X2XB09021-A95700B-R66-C22:1,SA1142X2XB09021-A95700B-R66-C24:1,SA1142X2XB09021-A95700B-R66-C32:1,SA1142X2XB09021-A95700B-R66-C34:1,SA1142X2XB09021-A95700B-R66-C35:1,SA1142X2XB09021-A95700B-R66-C43:1,SA1142X2XB09021-A95700B-R66-C45:1,SA1142X2XB09021-A95700B-R66-C47:1,SA1142X2XB09021-A95700B-R66-C58:1,SA1142X2XB09021-A95700B-R66-C60:1,SA1142X2XB09021-A95700B-R66-C63:1,SA1142X2XB09021-A95700B-R66-C64:1,SA1142X2XB09021-A95700B-R66-C65:1,SA1142X2XB09021-A95700B-R66-C67:1,SA1142X2XB09021-A95700B-R66-C68:1,SA1142X2XB09021-A95700B-R66-C69:1,SA1142X2XB09021-A95700B-R67-C09:1,SA1142X2XB09021-A95700B-R67-C12:1,SA1142X2XB09021-A95700B-R67-C14:1,SA1142X2XB09021-A95700B-R67-C15:1,SA1142X2XB09021-A95700B-R67-C17:1,SA1142X2XB09021-A95700B-R67-C38:1,SA1142X2XB09021-A95700B-R67-C39:1,SA1142X2XB09021-A95700B-R67-C42:1,SA1142X2XB09021-A95700B-R67-C46:1,SA1142X2XB09021-A95700B-R67-C49:1,SA1142X2XB09021-A95700B-R67-C50:1,SA1142X2XB09021-A95700B-R67-C51:1,SA1142X2XB09021-A95700B-R67-C55:1,SA1142X2XB09021-A95700B-R67-C57:1,SA1142X2XB09021-A95700B-R67-C59:1,SA1142X2XB09021-A95700B-R67-C60:1,SA1142X2XB09021-A95700B-R67-C61:1,SA1142X2XB09021-A95700B-R67-C63:1,SA1142X2XB09021-A95700B-R67-C64:1,SA1142X2XB09021-A95700B-R67-C66:1,SA1142X2XB09021-A95700B-R67-C68:1,SA1142X2XB09021-A95700B-R67-C69:1,SA1142X2XB09021-A95700B-R68-C19:1,SA1142X2XB09021-A95700B-R68-C23:1,SA1142X2XB09021-A95700B-R68-C24:1,SA1142X2XB09021-A95700B-R68-C25:1,SA1142X2XB09021-A95700B-R68-C31:1,SA1142X2XB09021-A95700B-R68-C37:1,SA1142X2XB09021-A95700B-R68-C38:1,SA1142X2XB09021-A95700B-R68-C40:1,SA1142X2XB09021-A95700B-R68-C44:1,SA1142X2XB09021-A95700B-R68-C45:1,SA1142X2XB09021-A95700B-R68-C47:1,SA1142X2XB09021-A95700B-R68-C48:1,SA1142X2XB09021-A95700B-R68-C50:1,SA1142X2XB09021-A95700B-R68-C52:1,SA1142X2XB09021-A95700B-R68-C55:1,SA1142X2XB09021-A95700B-R68-C61:1,SA1142X2XB09021-A95700B-R68-C62:1,SA1142X2XB09021-A95700B-R68-C63:1,SA1142X2XB09021-A95700B-R68-C65:1,SA1142X2XB09021-A95700B-R68-C67:1,SA1142X2XB09021-A95700B-R68-C68:1,SA1142X2XB09021-A95700B-R68-C70:1,SA1142X2XB09021-A95700B-R69-C07:1,SA1142X2XB09021-A95700B-R69-C11:1,SA1142X2XB09021-A95700B-R69-C15:1,SA1142X2XB09021-A95700B-R69-C16:1,SA1142X2XB09021-A95700B-R69-C19:1,SA1142X2XB09021-A95700B-R69-C20:1,SA1142X2XB09021-A95700B-R69-C22:1,SA1142X2XB09021-A95700B-R69-C29:1,SA1142X2XB09021-A95700B-R69-C30:1,SA1142X2XB09021-A95700B-R69-C32:1,SA1142X2XB09021-A95700B-R69-C35:1,SA1142X2XB09021-A95700B-R69-C41:1,SA1142X2XB09021-A95700B-R69-C45:1,SA1142X2XB09021-A95700B-R69-C46:1,SA1142X2XB09021-A95700B-R69-C47:1,SA1142X2XB09021-A95700B-R69-C48:1,SA1142X2XB09021-A95700B-R69-C54:1,SA1142X2XB09021-A95700B-R69-C55:1,SA1142X2XB09021-A95700B-R69-C57:1,SA1142X2XB09021-A95700B-R69-C58:1,SA1142X2XB09021-A95700B-R69-C59:1,SA1142X2XB09021-A95700B-R69-C60:1,SA1142X2XB09021-A95700B-R69-C63:1,SA1142X2XB09021-A95700B-R69-C64:1,SA1142X2XB09021-A95700B-R70-C07:1,SA1142X2XB09021-A95700B-R70-C09:1,SA1142X2XB09021-A95700B-R70-C10:1,SA1142X2XB09021-A95700B-R70-C14:1,SA1142X2XB09021-A95700B-R70-C30:1,SA1142X2XB09021-A95700B-R70-C31:1,SA1142X2XB09021-A95700B-R70-C50:1,SA1142X2XB09021-A95700B-R70-C51:1,SA1142X2XB09021-A95700B-R70-C55:1,SA1142X2XB09021-A95700B-R70-C56:1,SA1142X2XB09021-A95700B-R70-C57:1,SA1142X2XB09021-A95700B-R70-C62:1,SA1142X2XB09021-A95700B-R70-C63:1,SA1142X2XB09021-A95700B-R70-C69:1,(SA1142X2XB06032-A108761A-R34-C13:1,SA1142X2XB06032-A108847A-R10-C67:1,SA1142X2XB06032-A108847A-R11-C43:1,SA1142X2XB06032-A108847A-R12-C66:1,SA1142X2XB06032-A108847A-R21-C33:1,SA1142X2XB09021-A95700B-R50-C50:1,SA1142X2XB09021-A95700B-R51-C31:1,SA1142X2XB09021-A95700B-R53-C14:1,SA1142X2XB09021-A95700B-R53-C18:1,SA1142X2XB09021-A95700B-R66-C11:1,(SA1142X2XB06032-A108761A-R03-C21:1,SA1142X2XB06032-A108761A-R03-C33:1,SA1142X2XB06032-A108761A-R05-C13:1,SA1142X2XB06032-A108761A-R08-C37:1,SA1142X2XB06032-A108761A-R10-C40:1,SA1142X2XB06032-A108761A-R10-C45:1,SA1142X2XB06032-A108761A-R25-C39:1,SA1142X2XB06032-A108761A-R26-C37:1,SA1142X2XB06032-A108761A-R26-C52:1,SA1142X2XB06032-A108761A-R28-C34:1,SA1142X2XB06032-A108761A-R30-C26:1,SA1142X2XB06032-A108761A-R30-C28:1,SA1142X2XB06032-A108761A-R31-C28:1,SA1142X2XB06032-A108761A-R33-C44:1,SA1142X2XB06032-A108761A-R33-C58:1,SA1142X2XB06032-A108761A-R34-C59:1,SA1142X2XB06032-A108761A-R35-C48:1,SA1142X2XB06032-A108847A-R03-C22:1,SA1142X2XB06032-A108847A-R06-C55:1,SA1142X2XB06032-A108847A-R06-C68:1,SA1142X2XB06032-A108847A-R07-C49:1,SA1142X2XB06032-A108847A-R07-C65:1,SA1142X2XB06032-A108847A-R09-C44:1,SA1142X2XB06032-A108847A-R10-C38:1,SA1142X2XB06032-A108847A-R11-C26:1,SA1142X2XB06032-A108847A-R11-C37:1,SA1142X2XB06032-A108847A-R13-C39:1,SA1142X2XB06032-A108847A-R14-C12:1,SA1142X2XB06032-A108847A-R14-C22:1,SA1142X2XB06032-A108847A-R14-C60:1,SA1142X2XB06032-A108847A-R17-C11:1,SA1142X2XB06032-A108847A-R17-C20:1,SA1142X2XB06032-A108847A-R19-C59:1,SA1142X2XB06032-A108847A-R20-C56:1,SA1142X2XB06032-A108847A-R21-C43:1,SA1142X2XB06032-A108847A-R22-C61:1,SA1142X2XB06032-A108847A-R22-C62:1,SA1142X2XB06032-A108847A-R23-C57:1,SA1142X2XB06032-A108847A-R26-C59:1,SA1142X2XB06032-A108847A-R27-C51:1,SA1142X2XB06032-A108847A-R28-C09:1,SA1142X2XB06032-A108847A-R28-C31:1,SA1142X2XB06032-A108847A-R28-C34:1,SA1142X2XB06032-A108847A-R29-C59:1,SA1142X2XB09021-A95700B-R42-C69:1,SA1142X2XB09021-A95700B-R43-C52:1,SA1142X2XB09021-A95700B-R66-C21:1,SA1142X2XB09021-A95700B-R66-C54:1,SA1142X2XB09021-A95700B-R66-C56:1)1:1,(SA1142X2XB06032-A108761A-R07-C16:1,SA1142X2XB06032-A108761A-R19-C18:1,SA1142X2XB06032-A108761A-R26-C36:1,SA1142X2XB06032-A108761A-R31-C58:1,SA1142X2XB06032-A108761A-R33-C46:1,SA1142X2XB06032-A108761A-R35-C64:1,SA1142X2XB06032-A108847A-R06-C13:1,SA1142X2XB06032-A108847A-R11-C25:1,SA1142X2XB06032-A108847A-R11-C48:1,SA1142X2XB06032-A108847A-R11-C52:1,SA1142X2XB06032-A108847A-R19-C11:1,SA1142X2XB06032-A108847A-R22-C68:1,SA1142X2XB06032-A108847A-R24-C55:1,SA1142X2XB06032-A108847A-R26-C12:1,SA1142X2XB06032-A108847A-R28-C23:1,SA1142X2XB06032-A108847A-R29-C51:1,SA1142X2XB06032-A108847A-R30-C29:1,SA1142X2XB09021-A95700B-R44-C16:1,SA1142X2XB09021-A95700B-R47-C36:1)1:1)1:1,(SA1142X2XB09021-A95700B-R65-C58:1,(SA1142X2XB06032-A108761A-R05-C46:1,SA1142X2XB06032-A108761A-R06-C21:1,SA1142X2XB06032-A108761A-R09-C17:1,SA1142X2XB06032-A108761A-R18-C13:1,SA1142X2XB06032-A108761A-R29-C19:1,SA1142X2XB06032-A108847A-R04-C26:1,SA1142X2XB06032-A108847A-R20-C43:1,SA1142X2XB06032-A108847A-R25-C34:1,SA1142X2XB06032-A108847A-R27-C15:1,SA1142X2XB09021-A95700B-R40-C21:1,SA1142X2XB09021-A95700B-R43-C48:1,SA1142X2XB09021-A95700B-R43-C67:1,SA1142X2XB09021-A95700B-R44-C64:1,SA1142X2XB09021-A95700B-R47-C59:1,SA1142X2XB09021-A95700B-R50-C13:1,SA1142X2XB09021-A95700B-R50-C63:1,SA1142X2XB09021-A95700B-R51-C35:1,SA1142X2XB09021-A95700B-R51-C48:1,SA1142X2XB09021-A95700B-R60-C46:1,SA1142X2XB09021-A95700B-R67-C65:1,SA1142X2XB09021-A95700B-R68-C27:1)1:1)1:1,(SA1142X2XB06032-A108761A-R03-C10:1,SA1142X2XB06032-A108761A-R15-C10:1,SA1142X2XB06032-A108761A-R17-C34:1,SA1142X2XB06032-A108761A-R30-C53:1,SA1142X2XB06032-A108761A-R30-C55:1,SA1142X2XB06032-A108761A-R33-C15:1,SA1142X2XB06032-A108761A-R33-C65:1,SA1142X2XB06032-A108761A-R35-C70:1,SA1142X2XB06032-A108847A-R08-C48:1,SA1142X2XB06032-A108847A-R09-C41:1,SA1142X2XB06032-A108847A-R09-C67:1,SA1142X2XB06032-A108847A-R11-C15:1,SA1142X2XB06032-A108847A-R17-C39:1,SA1142X2XB06032-A108847A-R17-C67:1,SA1142X2XB06032-A108847A-R20-C33:1,SA1142X2XB06032-A108847A-R29-C50:1,SA1142X2XB06032-A108847A-R30-C25:1,SA1142X2XB09021-A95700B-R40-C65:1,SA1142X2XB09021-A95700B-R66-C41:1)1:1,(SA1142X2XB06032-A108761A-R13-C10:1,SA1142X2XB06032-A108761A-R25-C25:1,SA1142X2XB06032-A108761A-R30-C42:1,SA1142X2XB06032-A108847A-R03-C62:1,SA1142X2XB06032-A108847A-R17-C09:1,SA1142X2XB09021-A95700B-R50-C68:1,SA1142X2XB09021-A95700B-R51-C10:1,SA1142X2XB09021-A95700B-R65-C29:1,(SA1142X2XB06032-A108761A-R03-C12:1,SA1142X2XB06032-A108761A-R10-C18:1,SA1142X2XB06032-A108761A-R18-C11:1,SA1142X2XB06032-A108761A-R30-C62:1,SA1142X2XB06032-A108761A-R31-C34:1,SA1142X2XB06032-A108761A-R34-C32:1,SA1142X2XB06032-A108847A-R19-C13:1,SA1142X2XB09021-A95700B-R41-C37:1,SA1142X2XB09021-A95700B-R47-C66:1,SA1142X2XB09021-A95700B-R49-C12:1,SA1142X2XB09021-A95700B-R53-C26:1,SA1142X2XB09021-A95700B-R62-C69:1,SA1142X2XB09021-A95700B-R63-C61:1,SA1142X2XB09021-A95700B-R64-C59:1)1:1)1:1,(SA1142X2XB06032-A108761A-R22-C52:1,SA1142X2XB06032-A108847A-R03-C20:1,SA1142X2XB06032-A108847A-R04-C27:1,SA1142X2XB06032-A108847A-R04-C42:1,SA1142X2XB06032-A108847A-R11-C17:1,SA1142X2XB06032-A108847A-R12-C12:1,SA1142X2XB06032-A108847A-R15-C69:1,SA1142X2XB06032-A108847A-R25-C28:1,SA1142X2XB06032-A108847A-R27-C18:1,SA1142X2XB06032-A108847A-R27-C22:1,SA1142X2XB06032-A108847A-R30-C50:1,SA1142X2XB06032-A108847A-R30-C67:1)1:1,(SA1142X2XB06032-A108761A-R07-C53:1,SA1142X2XB06032-A108761A-R18-C53:1,SA1142X2XB06032-A108761A-R35-C38:1,SA1142X2XB06032-A108847A-R06-C48:1,SA1142X2XB06032-A108847A-R11-C54:1,SA1142X2XB06032-A108847A-R13-C27:1,SA1142X2XB06032-A108847A-R15-C67:1,SA1142X2XB06032-A108847A-R19-C60:1,SA1142X2XB06032-A108847A-R24-C54:1,SA1142X2XB06032-A108847A-R27-C24:1,SA1142X2XB09021-A95700B-R50-C53:1,SA1142X2XB09021-A95700B-R67-C11:1)1:1,(SA1142X2XB06032-A108761A-R09-C21:1,SA1142X2XB06032-A108761A-R13-C07:1,SA1142X2XB06032-A108761A-R14-C16:1,SA1142X2XB06032-A108761A-R29-C49:1,SA1142X2XB06032-A108761A-R31-C11:1,SA1142X2XB06032-A108761A-R33-C51:1,SA1142X2XB09021-A95700B-R47-C19:1,SA1142X2XB09021-A95700B-R49-C29:1,SA1142X2XB09021-A95700B-R52-C61:1,SA1142X2XB09021-A95700B-R68-C33:1)1:1)1:1)1:1)1:1)1:1)1:1);
