# Supplementary material for: A zero-agnostic model for copy number evolution in cancer
Source: PLoS Comput Biol. 2023 Nov 9;19(11):e1011590. doi: 10.1371/journal.pcbi.1011590 (PMC10662746; doi:10.1371/journal.pcbi.1011590)
Supplement: S1 Data — Twenty-eight patient copy number phylogenies (Newick) inferred by Sitka and Lazac on single-cell sequencing of human breast and ovarian tumor samples. (ZIP) [file pcbi.1011590.s002.zip › supp_data/trees/sitka/SA1181_hscn_tree.newick]

(SA1181AX1XB02700-A108765A-R28-C70:1,(SA1181AX1XB02700-A108765A-R28-C53:1,((SA1181AX1XB02700-A108765A-R13-C53:1,SA1181AX1XB02700-A108765A-R22-C58:1,SA1181AX1XB02700-A108765A-R26-C17:1,SA1181AX1XB02700-A108765A-R26-C64:1,SA1181AX1XB02700-A108765A-R28-C24:1,SA1181AX1XB02700-A108765A-R29-C65:1,(SA1181AX1XB02700-A108765A-R04-C46:1,SA1181AX1XB02700-A108765A-R11-C67:1,SA1181AX1XB02700-A108765A-R12-C45:1,SA1181AX1XB02700-A108765A-R22-C68:1,SA1181AX1XB02700-A108765A-R26-C15:1,(SA1181AX1XB02700-A108765A-R03-C24:1,SA1181AX1XB02700-A108765A-R04-C55:1,SA1181AX1XB02700-A108765A-R06-C68:1,SA1181AX1XB02700-A108765A-R10-C35:1,SA1181AX1XB02700-A108765A-R10-C62:1,SA1181AX1XB02700-A108765A-R13-C45:1,SA1181AX1XB02700-A108765A-R18-C14:1,SA1181AX1XB02700-A108765A-R23-C55:1,SA1181AX1XB02700-A108765A-R24-C36:1,SA1181AX1XB02700-A108765A-R24-C49:1,SA1181AX1XB02700-A108765A-R24-C64:1,(SA1181AX1XB02700-A108765A-R05-C41:1,SA1181AX1XB02700-A108765A-R07-C67:1,SA1181AX1XB02700-A108765A-R09-C51:1,SA1181AX1XB02700-A108765A-R18-C66:1,(SA1181AX1XB02700-A108765A-R06-C09:1,SA1181AX1XB02700-A108765A-R22-C35:1,SA1181AX1XB02700-A108765A-R28-C26:1,(SA1181AX1XB02700-A108765A-R09-C33:1,SA1181AX1XB02700-A108765A-R22-C19:1,(SA1181AX1XB02700-A108765A-R15-C17:1,(SA1181AX1XB02700-A108765A-R09-C65:1,SA1181AX1XB02700-A108765A-R11-C22:1,(SA1181AX1XB02700-A108765A-R09-C35:1,SA1181AX1XB02700-A108765A-R19-C39:1,SA1181AX1XB02700-A108765A-R19-C70:1,SA1181AX1XB02700-A108765A-R29-C23:1,(SA1181AX1XB02700-A108765A-R09-C69:1,(SA1181AX1XB02700-A108765A-R20-C08:1,SA1181AX1XB02700-A108765A-R20-C28:1,SA1181AX1XB02700-A108765A-R25-C57:1,(SA1181AX1XB02700-A108765A-R24-C70:1,(SA1181AX1XB02700-A108765A-R25-C14:1,(SA1181AX1XB02700-A108765A-R21-C51:1,(SA1181AX1XB02700-A108765A-R12-C43:1,SA1181AX1XB02700-A108765A-R21-C42:1)1:1)1:1)1:1,(SA1181AX1XB02700-A108765A-R10-C24:1,SA1181AX1XB02700-A108765A-R14-C12:1,SA1181AX1XB02700-A108765A-R19-C67:1,SA1181AX1XB02700-A108765A-R20-C22:1,(SA1181AX1XB02700-A108765A-R08-C23:1,SA1181AX1XB02700-A108765A-R08-C25:1,(SA1181AX1XB02700-A108765A-R04-C16:1,SA1181AX1XB02700-A108765A-R09-C54:1,SA1181AX1XB02700-A108765A-R10-C38:1,(SA1181AX1XB02700-A108765A-R11-C68:1,SA1181AX1XB02700-A108765A-R12-C33:1,SA1181AX1XB02700-A108765A-R19-C17:1,SA1181AX1XB02700-A108765A-R27-C61:1,(SA1181AX1XB02700-A108765A-R03-C10:1,SA1181AX1XB02700-A108765A-R24-C13:1)1:1)1:1)1:1)1:1,(SA1181AX1XB02700-A108765A-R20-C50:1,SA1181AX1XB02700-A108765A-R25-C15:1,SA1181AX1XB02700-A108765A-R25-C55:1,SA1181AX1XB02700-A108765A-R12-C38:1)1:1)1:1)1:1)1:1)1:1)1:1,(SA1181AX1XB02700-A108765A-R04-C11:1,SA1181AX1XB02700-A108765A-R19-C41:1)1:1)1:1)1:1,(SA1181AX1XB02700-A108765A-R06-C48:1,SA1181AX1XB02700-A108765A-R25-C42:1,(SA1181AX1XB02700-A108765A-R23-C62:1,(SA1181AX1XB02700-A108765A-R18-C59:1,(SA1181AX1XB02700-A108765A-R29-C37:1,(SA1181AX1XB02700-A108765A-R03-C09:1,SA1181AX1XB02700-A108765A-R04-C62:1,SA1181AX1XB02700-A108765A-R09-C34:1,SA1181AX1XB02700-A108765A-R09-C36:1,SA1181AX1XB02700-A108765A-R10-C32:1,SA1181AX1XB02700-A108765A-R18-C12:1,SA1181AX1XB02700-A108765A-R23-C36:1,SA1181AX1XB02700-A108765A-R23-C56:1,SA1181AX1XB02700-A108765A-R24-C22:1,SA1181AX1XB02700-A108765A-R24-C45:1,SA1181AX1XB02700-A108765A-R24-C46:1,SA1181AX1XB02700-A108765A-R24-C53:1,SA1181AX1XB02700-A108765A-R25-C41:1,SA1181AX1XB02700-A108765A-R27-C47:1,SA1181AX1XB02700-A108765A-R28-C16:1,SA1181AX1XB02700-A108765A-R30-C07:1,(SA1181AX1XB02700-A108765A-R06-C22:1,(SA1181AX1XB02700-A108765A-R04-C23:1,SA1181AX1XB02700-A108765A-R05-C55:1,SA1181AX1XB02700-A108765A-R06-C27:1,SA1181AX1XB02700-A108765A-R06-C41:1,SA1181AX1XB02700-A108765A-R06-C50:1,SA1181AX1XB02700-A108765A-R07-C59:1,SA1181AX1XB02700-A108765A-R08-C24:1,SA1181AX1XB02700-A108765A-R12-C62:1,SA1181AX1XB02700-A108765A-R19-C42:1,SA1181AX1XB02700-A108765A-R20-C10:1,SA1181AX1XB02700-A108765A-R20-C63:1,SA1181AX1XB02700-A108765A-R22-C11:1,SA1181AX1XB02700-A108765A-R22-C21:1,SA1181AX1XB02700-A108765A-R22-C42:1,SA1181AX1XB02700-A108765A-R26-C49:1,SA1181AX1XB02700-A108765A-R27-C21:1,SA1181AX1XB02700-A108765A-R28-C08:1,SA1181AX1XB02700-A108765A-R28-C09:1,SA1181AX1XB02700-A108765A-R28-C10:1,SA1181AX1XB02700-A108765A-R28-C37:1,SA1181AX1XB02700-A108765A-R28-C58:1,SA1181AX1XB02700-A108765A-R28-C61:1,SA1181AX1XB02700-A108765A-R29-C40:1,(SA1181AX1XB02700-A108765A-R09-C39:1,SA1181AX1XB02700-A108765A-R19-C65:1,SA1181AX1XB02700-A108765A-R20-C29:1,SA1181AX1XB02700-A108765A-R20-C66:1,SA1181AX1XB02700-A108765A-R22-C46:1,SA1181AX1XB02700-A108765A-R23-C23:1,SA1181AX1XB02700-A108765A-R24-C23:1,SA1181AX1XB02700-A108765A-R28-C13:1,(SA1181AX1XB02700-A108765A-R06-C38:1,SA1181AX1XB02700-A108765A-R09-C13:1,SA1181AX1XB02700-A108765A-R13-C23:1,SA1181AX1XB02700-A108765A-R20-C09:1,(SA1181AX1XB02700-A108765A-R08-C11:1,SA1181AX1XB02700-A108765A-R10-C56:1,(SA1181AX1XB02700-A108765A-R03-C45:1,SA1181AX1XB02700-A108765A-R09-C40:1,SA1181AX1XB02700-A108765A-R21-C31:1,SA1181AX1XB02700-A108765A-R22-C24:1)1:1)1:1)1:1,(SA1181AX1XB02700-A108765A-R28-C27:1,(SA1181AX1XB02700-A108765A-R26-C47:1,SA1181AX1XB02700-A108765A-R28-C15:1,(SA1181AX1XB02700-A108765A-R06-C44:1,SA1181AX1XB02700-A108765A-R11-C18:1)1:1)1:1)1:1)1:1,(SA1181AX1XB02700-A108765A-R05-C26:1,SA1181AX1XB02700-A108765A-R06-C20:1,SA1181AX1XB02700-A108765A-R06-C37:1,SA1181AX1XB02700-A108765A-R06-C51:1,SA1181AX1XB02700-A108765A-R11-C70:1,SA1181AX1XB02700-A108765A-R12-C54:1,SA1181AX1XB02700-A108765A-R13-C39:1,SA1181AX1XB02700-A108765A-R19-C55:1,SA1181AX1XB02700-A108765A-R19-C63:1,SA1181AX1XB02700-A108765A-R20-C36:1,SA1181AX1XB02700-A108765A-R23-C10:1,SA1181AX1XB02700-A108765A-R26-C29:1,SA1181AX1XB02700-A108765A-R27-C67:1,SA1181AX1XB02700-A108765A-R28-C56:1,(SA1181AX1XB02700-A108765A-R13-C34:1,SA1181AX1XB02700-A108765A-R26-C44:1,SA1181AX1XB02700-A108765A-R28-C23:1)1:1,(SA1181AX1XB02700-A108765A-R13-C20:1,SA1181AX1XB02700-A108765A-R15-C58:1)1:1)1:1)1:1)1:1,(SA1181AX1XB02700-A108765A-R24-C32:1,(SA1181AX1XB02700-A108765A-R08-C46:1,SA1181AX1XB02700-A108765A-R13-C14:1,SA1181AX1XB02700-A108765A-R22-C51:1,SA1181AX1XB02700-A108765A-R24-C20:1,(SA1181AX1XB02700-A108765A-R13-C07:1,SA1181AX1XB02700-A108765A-R26-C52:1,(SA1181AX1XB02700-A108765A-R04-C24:1,SA1181AX1XB02700-A108765A-R04-C42:1,SA1181AX1XB02700-A108765A-R05-C28:1,SA1181AX1XB02700-A108765A-R05-C39:1,SA1181AX1XB02700-A108765A-R06-C23:1,SA1181AX1XB02700-A108765A-R22-C44:1,SA1181AX1XB02700-A108765A-R23-C61:1,(SA1181AX1XB02700-A108765A-R07-C33:1,SA1181AX1XB02700-A108765A-R24-C63:1,SA1181AX1XB02700-A108765A-R28-C59:1)1:1,(SA1181AX1XB02700-A108765A-R09-C61:1,SA1181AX1XB02700-A108765A-R11-C43:1,SA1181AX1XB02700-A108765A-R14-C58:1,SA1181AX1XB02700-A108765A-R21-C56:1,SA1181AX1XB02700-A108765A-R23-C30:1)1:1)1:1,(SA1181AX1XB02700-A108765A-R03-C42:1,SA1181AX1XB02700-A108765A-R14-C08:1)1:1)1:1,(SA1181AX1XB02700-A108765A-R19-C27:1,SA1181AX1XB02700-A108765A-R21-C08:1,SA1181AX1XB02700-A108765A-R22-C45:1)1:1)1:1,(SA1181AX1XB02700-A108765A-R12-C26:1,SA1181AX1XB02700-A108765A-R27-C65:1,(SA1181AX1XB02700-A108765A-R21-C67:1,SA1181AX1XB02700-A108765A-R22-C08:1)1:1,((SA1181AX1XB02700-A108765A-R11-C69:1,SA1181AX1XB02700-A108765A-R28-C52:1)1:1,SA1181AX1XB02700-A108765A-R24-C55:1)1:1,SA1181AX1XB02700-A108765A-R08-C33:1)1:1)1:1,(SA1181AX1XB02700-A108765A-R04-C53:1,SA1181AX1XB02700-A108765A-R29-C10:1)1:1,SA1181AX1XB02700-A108765A-R29-C22:1)1:1,SA1181AX1XB02700-A108765A-R27-C36:1)1:1)1:1)1:1)1:1)1:1,(SA1181AX1XB02700-A108765A-R06-C39:1,SA1181AX1XB02700-A108765A-R07-C69:1,SA1181AX1XB02700-A108765A-R11-C13:1,SA1181AX1XB02700-A108765A-R21-C17:1,(SA1181AX1XB02700-A108765A-R05-C62:1,SA1181AX1XB02700-A108765A-R05-C67:1,SA1181AX1XB02700-A108765A-R06-C70:1,SA1181AX1XB02700-A108765A-R11-C23:1,SA1181AX1XB02700-A108765A-R18-C09:1,SA1181AX1XB02700-A108765A-R20-C52:1)1:1)1:1,(SA1181AX1XB02700-A108765A-R08-C20:1,SA1181AX1XB02700-A108765A-R08-C50:1,SA1181AX1XB02700-A108765A-R09-C28:1,SA1181AX1XB02700-A108765A-R09-C52:1,SA1181AX1XB02700-A108765A-R11-C56:1,SA1181AX1XB02700-A108765A-R12-C10:1,SA1181AX1XB02700-A108765A-R13-C22:1,SA1181AX1XB02700-A108765A-R18-C24:1,SA1181AX1XB02700-A108765A-R21-C11:1,SA1181AX1XB02700-A108765A-R21-C45:1,SA1181AX1XB02700-A108765A-R22-C39:1,SA1181AX1XB02700-A108765A-R28-C39:1,SA1181AX1XB02700-A108765A-R29-C48:1,((SA1181AX1XB02700-A108765A-R05-C19:1,SA1181AX1XB02700-A108765A-R09-C60:1,SA1181AX1XB02700-A108765A-R13-C21:1,SA1181AX1XB02700-A108765A-R15-C39:1,SA1181AX1XB02700-A108765A-R24-C08:1,SA1181AX1XB02700-A108765A-R26-C60:1,(SA1181AX1XB02700-A108765A-R06-C67:1,SA1181AX1XB02700-A108765A-R19-C45:1,SA1181AX1XB02700-A108765A-R20-C57:1,SA1181AX1XB02700-A108765A-R10-C43:1)1:1,(SA1181AX1XB02700-A108765A-R19-C23:1,(SA1181AX1XB02700-A108765A-R13-C32:1,SA1181AX1XB02700-A108765A-R23-C34:1)1:1)1:1,(SA1181AX1XB02700-A108765A-R04-C52:1,SA1181AX1XB02700-A108765A-R11-C17:1,SA1181AX1XB02700-A108765A-R19-C54:1,SA1181AX1XB02700-A108765A-R21-C63:1)1:1,(SA1181AX1XB02700-A108765A-R21-C13:1,SA1181AX1XB02700-A108765A-R27-C19:1)1:1)1:1,(SA1181AX1XB02700-A108765A-R12-C36:1,SA1181AX1XB02700-A108765A-R27-C48:1,SA1181AX1XB02700-A108765A-R24-C67:1)1:1)1:1)1:1)1:1,(SA1181AX1XB02700-A108765A-R11-C33:1,SA1181AX1XB02700-A108765A-R19-C10:1,SA1181AX1XB02700-A108765A-R20-C45:1,SA1181AX1XB02700-A108765A-R29-C12:1,SA1181AX1XB02700-A108765A-R29-C62:1,(SA1181AX1XB02700-A108765A-R12-C67:1,(SA1181AX1XB02700-A108765A-R14-C45:1,SA1181AX1XB02700-A108765A-R20-C68:1,SA1181AX1XB02700-A108765A-R22-C61:1)1:1)1:1,(SA1181AX1XB02700-A108765A-R06-C21:1,SA1181AX1XB02700-A108765A-R13-C36:1,SA1181AX1XB02700-A108765A-R19-C34:1,SA1181AX1XB02700-A108765A-R19-C68:1,SA1181AX1XB02700-A108765A-R21-C40:1,SA1181AX1XB02700-A108765A-R21-C50:1,SA1181AX1XB02700-A108765A-R22-C60:1,SA1181AX1XB02700-A108765A-R24-C62:1,SA1181AX1XB02700-A108765A-R29-C55:1,(SA1181AX1XB02700-A108765A-R04-C65:1,SA1181AX1XB02700-A108765A-R05-C38:1,SA1181AX1XB02700-A108765A-R07-C65:1,SA1181AX1XB02700-A108765A-R09-C29:1,SA1181AX1XB02700-A108765A-R10-C37:1,SA1181AX1XB02700-A108765A-R10-C51:1,SA1181AX1XB02700-A108765A-R10-C67:1,SA1181AX1XB02700-A108765A-R13-C08:1,SA1181AX1XB02700-A108765A-R15-C22:1,SA1181AX1XB02700-A108765A-R20-C24:1,SA1181AX1XB02700-A108765A-R20-C47:1,SA1181AX1XB02700-A108765A-R22-C18:1,SA1181AX1XB02700-A108765A-R22-C34:1,SA1181AX1XB02700-A108765A-R25-C51:1,SA1181AX1XB02700-A108765A-R25-C62:1,SA1181AX1XB02700-A108765A-R26-C59:1,SA1181AX1XB02700-A108765A-R29-C53:1,SA1181AX1XB02700-A108765A-R10-C59:1,SA1181AX1XB02700-A108765A-R25-C20:1)1:1,(SA1181AX1XB02700-A108765A-R08-C53:1,SA1181AX1XB02700-A108765A-R10-C30:1,SA1181AX1XB02700-A108765A-R18-C70:1,SA1181AX1XB02700-A108765A-R19-C53:1,SA1181AX1XB02700-A108765A-R23-C48:1)1:1,SA1181AX1XB02700-A108765A-R24-C38:1)1:1)1:1)1:1,(SA1181AX1XB02700-A108765A-R07-C17:1,(SA1181AX1XB02700-A108765A-R04-C34:1,SA1181AX1XB02700-A108765A-R12-C25:1)1:1)1:1)1:1)1:1,(SA1181AX1XB02700-A108765A-R11-C53:1,SA1181AX1XB02700-A108765A-R23-C37:1)1:1)1:1,(SA1181AX1XB02700-A108765A-R22-C22:1,SA1181AX1XB02700-A108765A-R25-C11:1,(SA1181AX1XB02700-A108765A-R06-C49:1,SA1181AX1XB02700-A108765A-R19-C52:1,SA1181AX1XB02700-A108765A-R24-C18:1,SA1181AX1XB02700-A108765A-R29-C16:1,SA1181AX1XB02700-A108765A-R29-C49:1)1:1)1:1)1:1)1:1);
