# Supplementary material for: A zero-agnostic model for copy number evolution in cancer
Source: PLoS Comput Biol. 2023 Nov 9;19(11):e1011590. doi: 10.1371/journal.pcbi.1011590 (PMC10662746; doi:10.1371/journal.pcbi.1011590)
Supplement: S1 Data — Twenty-eight patient copy number phylogenies (Newick) inferred by Sitka and Lazac on single-cell sequencing of human breast and ovarian tumor samples. (ZIP) [file pcbi.1011590.s002.zip › supp_data/trees/sitka/SA1162_hscn_tree.newick]

(SA1162SA-A96154A-R09-C34:1,(SA1162SA-A96154A-R16-C57:1,((((SA1162SA-A96154A-R22-C43:1,(SA1162SA-A96142B-R68-C51:1,SA1162SA-A96154A-R12-C44:1,(SA1162SA-A96142B-R58-C07:1,SA1162SA-A96142B-R65-C37:1,SA1162SA-A96154A-R07-C43:1)1:1,(SA1162SA-A96142B-R63-C55:1,SA1162SA-A96142B-R68-C48:1,SA1162SA-A96154A-R12-C34:1,SA1162SA-A96154A-R23-C37:1,SA1162SA-A96154A-R23-C66:1,(SA1162SA-A96154A-R15-C54:1,(SA1162SA-A96142B-R69-C53:1,(SA1162SA-A96154A-R11-C25:1,(SA1162SA-A96142B-R54-C17:1,SA1162SA-A96142B-R68-C36:1,SA1162SA-A96154A-R14-C36:1)1:1)1:1)1:1)1:1,SA1162SA-A96142B-R66-C31:1)1:1,(SA1162SA-A96154A-R12-C61:1,(SA1162SA-A96154A-R07-C40:1,SA1162SA-A96154A-R12-C29:1,SA1162SA-A96154A-R18-C56:1)1:1)1:1)1:1)1:1,(SA1162SB-A95628A-R29-C45:1,(((SA1162BX1XB03004-A118804A-R17-C10:1,(SA1162SB-A95628A-R26-C26:1,(SA1162BX1XB03004-A118804A-R05-C31:1,SA1162BX1XB03004-A118804A-R05-C69:1,SA1162BX1XB03004-A118804A-R17-C68:1,SA1162BX1XB03004-A118804A-R21-C45:1,SA1162BX1XB03004-A118804A-R22-C40:1,SA1162BX1XB03004-A118814B-R60-C66:1,SA1162BX1XB03004-A118814B-R63-C53:1,SA1162SB-A95628A-R08-C15:1,SA1162SB-A95628A-R09-C34:1,SA1162SB-A95628A-R10-C68:1,SA1162SB-A95628A-R29-C28:1,(SA1162BX1XB03004-A118804A-R13-C33:1,SA1162BX1XB03004-A118804A-R15-C45:1,SA1162BX1XB03004-A118804A-R21-C56:1,SA1162BX1XB03004-A118804A-R23-C23:1,SA1162BX1XB03004-A118814B-R47-C41:1,SA1162BX1XB03004-A118814B-R55-C30:1,SA1162BX1XB03004-A118814B-R59-C70:1,SA1162BX1XB03004-A118814B-R65-C63:1,(SA1162BX1XB03004-A118804A-R06-C60:1,SA1162BX1XB03004-A118804A-R12-C11:1,SA1162BX1XB03004-A118814B-R54-C18:1,SA1162BX1XB03004-A118814B-R57-C22:1,SA1162BX1XB03004-A118814B-R65-C47:1,(SA1162BX1XB03004-A118804A-R16-C10:1,(SA1162BX1XB03004-A118804A-R04-C52:1,SA1162BX1XB03004-A118804A-R05-C56:1,SA1162BX1XB03004-A118804A-R13-C19:1,SA1162BX1XB03004-A118804A-R18-C33:1,SA1162BX1XB03004-A118804A-R19-C59:1,SA1162BX1XB03004-A118814B-R45-C50:1,SA1162BX1XB03004-A118814B-R52-C67:1,SA1162BX1XB03004-A118814B-R53-C47:1,SA1162BX1XB03004-A118814B-R54-C20:1,SA1162BX1XB03004-A118814B-R54-C39:1,SA1162BX1XB03004-A118814B-R63-C34:1,SA1162BX1XB03004-A118814B-R66-C32:1,SA1162SB-A95628A-R16-C52:1,SA1162SB-A95628A-R23-C35:1,(SA1162BX1XB03004-A118804A-R05-C48:1,SA1162BX1XB03004-A118814B-R55-C29:1,SA1162BX1XB03004-A118814B-R56-C52:1,SA1162BX1XB03004-A118814B-R58-C09:1,SA1162SB-A95628A-R11-C30:1,SA1162SB-A95628A-R14-C45:1)1:1,(SA1162SB-A95628A-R20-C57:1,(SA1162SB-A95628A-R12-C07:1,SA1162SB-A95628A-R07-C24:1)1:1)1:1)1:1,(SA1162BX1XB03004-A118804A-R03-C45:1,SA1162BX1XB03004-A118804A-R04-C65:1,SA1162BX1XB03004-A118804A-R05-C28:1,SA1162BX1XB03004-A118804A-R08-C22:1,SA1162BX1XB03004-A118814B-R49-C17:1,SA1162BX1XB03004-A118814B-R49-C35:1,SA1162BX1XB03004-A118814B-R49-C51:1,SA1162BX1XB03004-A118814B-R55-C66:1,SA1162BX1XB03004-A118814B-R59-C39:1,SA1162SB-A95628A-R10-C23:1,(SA1162BX1XB03004-A118804A-R16-C25:1,(SA1162BX1XB03004-A118804A-R04-C26:1,SA1162SB-A95628A-R08-C62:1,(SA1162SB-A95628A-R13-C63:1,(SA1162SB-A95628A-R12-C52:1,SA1162SB-A95628A-R11-C15:1)1:1)1:1)1:1)1:1,(SA1162BX1XB03004-A118814B-R50-C60:1,(SA1162SB-A95628A-R08-C26:1,SA1162BX1XB03004-A118814B-R50-C54:1)1:1)1:1)1:1)1:1,(SA1162BX1XB03004-A118814B-R55-C17:1,SA1162SB-A95628A-R09-C56:1,((SA1162BX1XB03004-A118804A-R13-C62:1,SA1162SB-A95628A-R29-C37:1)1:1,SA1162SB-A95628A-R20-C50:1)1:1)1:1,SA1162SB-A95628A-R05-C47:1)1:1,(SA1162BX1XB03004-A118804A-R13-C51:1,SA1162BX1XB03004-A118804A-R15-C28:1,SA1162BX1XB03004-A118814B-R45-C07:1,(SA1162BX1XB03004-A118804A-R03-C39:1,SA1162BX1XB03004-A118814B-R56-C12:1,SA1162BX1XB03004-A118814B-R65-C40:1,(SA1162BX1XB03004-A118804A-R05-C36:1,SA1162BX1XB03004-A118804A-R10-C14:1,SA1162BX1XB03004-A118804A-R14-C17:1,SA1162BX1XB03004-A118814B-R50-C18:1,SA1162BX1XB03004-A118814B-R52-C52:1,SA1162BX1XB03004-A118814B-R55-C18:1,SA1162BX1XB03004-A118814B-R56-C18:1,SA1162BX1XB03004-A118814B-R62-C57:1,SA1162BX1XB03004-A118814B-R70-C43:1,(SA1162BX1XB03004-A118804A-R03-C61:1,SA1162BX1XB03004-A118804A-R04-C07:1,SA1162BX1XB03004-A118804A-R06-C44:1,SA1162BX1XB03004-A118804A-R15-C07:1,SA1162BX1XB03004-A118804A-R16-C34:1,SA1162BX1XB03004-A118804A-R19-C24:1,SA1162BX1XB03004-A118814B-R48-C70:1,SA1162BX1XB03004-A118814B-R55-C55:1,SA1162BX1XB03004-A118814B-R58-C19:1,SA1162BX1XB03004-A118814B-R59-C28:1,SA1162BX1XB03004-A118814B-R59-C59:1,SA1162BX1XB03004-A118814B-R63-C63:1,(SA1162BX1XB03004-A118814B-R51-C23:1,SA1162BX1XB03004-A118814B-R59-C56:1,(SA1162BX1XB03004-A118804A-R15-C66:1,SA1162BX1XB03004-A118804A-R21-C63:1,SA1162BX1XB03004-A118814B-R47-C60:1,SA1162BX1XB03004-A118814B-R56-C32:1,SA1162BX1XB03004-A118814B-R57-C11:1,SA1162BX1XB03004-A118814B-R62-C65:1)1:1)1:1,(SA1162BX1XB03004-A118804A-R16-C19:1,(SA1162BX1XB03004-A118804A-R24-C18:1,((SA1162BX1XB03004-A118814B-R51-C65:1,SA1162BX1XB03004-A118814B-R55-C15:1)1:1,SA1162BX1XB03004-A118814B-R53-C17:1)1:1)1:1)1:1)1:1,(SA1162BX1XB03004-A118804A-R06-C42:1,SA1162BX1XB03004-A118804A-R14-C33:1,SA1162BX1XB03004-A118804A-R16-C18:1,SA1162BX1XB03004-A118804A-R18-C10:1,SA1162BX1XB03004-A118814B-R51-C09:1,SA1162BX1XB03004-A118814B-R53-C64:1,SA1162BX1XB03004-A118814B-R54-C65:1,SA1162BX1XB03004-A118814B-R56-C64:1,SA1162BX1XB03004-A118814B-R66-C24:1,SA1162BX1XB03004-A118814B-R70-C48:1,SA1162BX1XB03004-A118814B-R70-C59:1)1:1)1:1,((SA1162SB-A95628A-R09-C30:1,SA1162SB-A95628A-R27-C27:1)1:1,(SA1162SB-A95628A-R09-C39:1,SA1162SB-A95628A-R25-C26:1)1:1)1:1)1:1)1:1,SA1162BX1XB03004-A118814B-R59-C37:1)1:1,(SA1162BX1XB03004-A118804A-R09-C07:1,SA1162BX1XB03004-A118804A-R18-C49:1,SA1162BX1XB03004-A118804A-R19-C29:1,SA1162BX1XB03004-A118804A-R20-C40:1,SA1162SB-A95628A-R08-C43:1)1:1,(SA1162BX1XB03004-A118814B-R48-C64:1,SA1162SB-A95628A-R16-C62:1)1:1,(SA1162BX1XB03004-A118814B-R46-C51:1,((SA1162BX1XB03004-A118804A-R04-C60:1,SA1162SA-A96142B-R58-C69:1)1:1,(SA1162BX1XB03004-A118804A-R14-C47:1,(SA1162BX1XB03004-A118814B-R55-C08:1,SA1162SB-A95628A-R27-C37:1)1:1)1:1)1:1)1:1,(SA1162BX1XB03004-A118804A-R19-C45:1,SA1162BX1XB03004-A118804A-R19-C60:1,SA1162SB-A95628A-R27-C35:1)1:1)1:1,(SA1162BX1XB03004-A118814B-R48-C32:1,SA1162SB-A95628A-R09-C47:1,(SA1162BX1XB03004-A118804A-R13-C39:1,SA1162BX1XB03004-A118804A-R15-C22:1,SA1162BX1XB03004-A118804A-R15-C37:1,SA1162BX1XB03004-A118804A-R15-C62:1,SA1162BX1XB03004-A118814B-R55-C57:1,SA1162BX1XB03004-A118814B-R58-C08:1,SA1162SB-A95628A-R05-C61:1,SA1162SB-A95628A-R17-C36:1,SA1162SB-A95628A-R23-C56:1,SA1162SB-A95628A-R34-C28:1,(SA1162BX1XB03004-A118804A-R03-C28:1,SA1162BX1XB03004-A118804A-R04-C58:1,SA1162BX1XB03004-A118804A-R08-C26:1,SA1162BX1XB03004-A118804A-R18-C66:1,SA1162BX1XB03004-A118814B-R46-C33:1,SA1162BX1XB03004-A118814B-R51-C39:1,SA1162BX1XB03004-A118814B-R58-C57:1,SA1162BX1XB03004-A118814B-R59-C16:1,SA1162BX1XB03004-A118814B-R59-C64:1,SA1162BX1XB03004-A118814B-R62-C14:1,(SA1162BX1XB03004-A118814B-R51-C63:1,SA1162BX1XB03004-A118814B-R70-C35:1,(SA1162BX1XB03004-A118804A-R06-C24:1,SA1162SB-A95628A-R12-C19:1,SA1162SB-A95628A-R28-C16:1,SA1162SB-A95628A-R34-C19:1,SA1162SB-A95628A-R09-C42:1)1:1,(SA1162BX1XB03004-A118814B-R55-C59:1,SA1162SB-A95628A-R10-C33:1)1:1)1:1)1:1,(SA1162SB-A95628A-R14-C55:1,(SA1162BX1XB03004-A118814B-R53-C57:1,SA1162SB-A95628A-R05-C26:1)1:1)1:1)1:1,SA1162SB-A95628A-R29-C65:1)1:1)1:1)1:1,SA1162SB-A95628A-R10-C38:1)1:1,SA1162SB-A95628A-R15-C50:1)1:1)1:1)1:1,(SA1162SA-A95668A-R14-C29:1,SA1162SA-A96142B-R58-C13:1,SA1162SA-A96154A-R03-C50:1,(SA1162SA-A95668A-R10-C14:1,(SA1162SA-A96142B-R66-C40:1,(SA1162SA-A96142B-R62-C39:1,(SA1162SA-A96142B-R51-C24:1,SA1162SA-A96142B-R57-C39:1,SA1162SA-A96142B-R58-C39:1,SA1162SA-A96142B-R59-C63:1,SA1162SA-A96142B-R63-C61:1,SA1162SA-A96154A-R18-C64:1,SA1162SA-A96154A-R24-C07:1,(SA1162SA-A96142B-R54-C36:1,SA1162SA-A96142B-R55-C23:1,SA1162SA-A96142B-R66-C64:1,SA1162SA-A96154A-R06-C57:1)1:1)1:1)1:1)1:1)1:1,(SA1162SA-A96142B-R62-C37:1,(SA1162SA-A95668A-R05-C16:1,SA1162SA-A95668A-R05-C53:1,(SA1162SA-A95668A-R05-C65:1,(SA1162SA-A95668A-R14-C17:1,SA1162SA-A96154A-R04-C63:1,(SA1162SA-A95668A-R05-C17:1,SA1162SA-A95668A-R05-C21:1,SA1162SA-A95668A-R12-C28:1,SA1162SA-A96142B-R56-C27:1,(SA1162SA-A95668A-R05-C52:1,SA1162SA-A95668A-R10-C56:1)1:1)1:1,(SA1162SA-A95668A-R12-C57:1,SA1162SA-A95668A-R16-C17:1,SA1162SA-A95668A-R16-C40:1,SA1162SA-A96142B-R67-C07:1)1:1)1:1,((SA1162SA-A95668A-R08-C70:1,(SA1162SA-A95668A-R07-C45:1,SA1162SA-A95668A-R09-C49:1,SA1162SA-A95668A-R12-C16:1)1:1)1:1,(SA1162SA-A95668A-R07-C28:1,SA1162SA-A95668A-R11-C30:1)1:1)1:1,(SA1162SA-A95668A-R05-C36:1,SA1162SA-A95668A-R10-C25:1,SA1162SA-A96142B-R59-C37:1)1:1)1:1)1:1)1:1)1:1)1:1,(SA1162SA-A95668A-R15-C47:1,(SA1162SA-A95668A-R10-C46:1,SA1162SA-A95668A-R12-C25:1)1:1)1:1)1:1)1:1);
