# Supplementary material for: A zero-agnostic model for copy number evolution in cancer
Source: PLoS Comput Biol. 2023 Nov 9;19(11):e1011590. doi: 10.1371/journal.pcbi.1011590 (PMC10662746; doi:10.1371/journal.pcbi.1011590)
Supplement: S1 Data — Twenty-eight patient copy number phylogenies (Newick) inferred by Sitka and Lazac on single-cell sequencing of human breast and ovarian tumor samples. (ZIP) [file pcbi.1011590.s002.zip › supp_data/trees/sitka/SA1050_hscn_tree.newick]

((SA1050EX1XB01442-A118782A-R45-C17:1,SA1050EX1XB01442-A118782A-R61-C07:1,(SA1050EX1XB01442-A118782A-R68-C22:1,(SA1050AX1XB01436-A98279A-R13-C23:1,SA1050AX1XB01436-A98279A-R17-C62:1,SA1050DX1XB01437-A95717B-R52-C68:1,SA1050DX1XB01437-A95717B-R57-C27:1,SA1050EX1XB01442-A118782A-R50-C45:1,SA1050EX1XB01442-A118782A-R59-C17:1,SA1050EX1XB01442-A118782A-R64-C51:1,SA1050EX1XB01442-A118784A-R49-C53:1,SA1050EX1XB01442-A118784A-R66-C29:1,SA1050EX1XB01442-A118784A-R69-C35:1,SA1050FX1XB01446-A96206B-R38-C21:1,SA1050FX1XB01446-A96206B-R61-C58:1,(SA1050AX1XB01436-A98279A-R19-C33:1,SA1050AX1XB01436-A98279A-R19-C64:1,SA1050DX1XB01437-A95717B-R51-C50:1,SA1050DX1XB01437-A95717B-R54-C38:1,SA1050EX1XB01442-A118782A-R52-C53:1,SA1050EX1XB01442-A118784A-R69-C47:1,SA1050FX1XB01446-A96206B-R57-C41:1,(SA1050AX1XB01436-A98279A-R16-C62:1,(SA1050DX1XB01437-A95717B-R41-C53:1,SA1050EX1XB01442-A118782A-R60-C19:1)1:1)1:1,(SA1050AX1XB01436-A98279A-R12-C22:1,(SA1050AX1XB01436-A98181A-R19-C11:1,SA1050FX1XB01446-A96206B-R64-C62:1)1:1)1:1,(SA1050AX1XB01436-A98181A-R22-C45:1,SA1050AX1XB01436-A98279A-R18-C59:1,SA1050AX1XB01436-A98279A-R19-C11:1,SA1050DX1XB01437-A95717B-R55-C45:1,SA1050DX1XB01437-A95717B-R56-C45:1,SA1050DX1XB01437-A95717B-R56-C67:1,SA1050DX1XB01437-A95717B-R58-C46:1,SA1050EX1XB01442-A118784A-R50-C36:1,SA1050EX1XB01442-A118784A-R69-C48:1,(SA1050AX1XB01436-A98279A-R18-C22:1,SA1050AX1XB01436-A98279A-R21-C14:1,SA1050DX1XB01437-A95717B-R42-C42:1,SA1050DX1XB01437-A95717B-R43-C23:1,SA1050DX1XB01437-A95717B-R47-C50:1,SA1050DX1XB01437-A95717B-R54-C17:1,SA1050DX1XB01437-A95717B-R54-C19:1,SA1050DX1XB01437-A95717B-R54-C25:1,SA1050DX1XB01437-A95717B-R57-C38:1,SA1050DX1XB01437-A95717B-R58-C55:1,SA1050DX1XB01437-A95717B-R60-C65:1,SA1050DX1XB01437-A95717B-R61-C28:1,SA1050DX1XB01437-A95717B-R61-C44:1,SA1050EX1XB01442-A118782A-R46-C16:1,SA1050EX1XB01442-A118782A-R57-C70:1,SA1050EX1XB01442-A118784A-R59-C61:1,(SA1050DX1XB01437-A95717B-R43-C70:1,SA1050DX1XB01437-A95717B-R55-C56:1,SA1050FX1XB01446-A96206B-R70-C34:1,(SA1050AX1XB01436-A98279A-R07-C65:1,SA1050AX1XB01436-A98279A-R19-C67:1,SA1050DX1XB01437-A95717B-R41-C32:1,SA1050DX1XB01437-A95717B-R42-C47:1,SA1050DX1XB01437-A95717B-R43-C42:1,SA1050DX1XB01437-A95717B-R45-C57:1,SA1050DX1XB01437-A95717B-R46-C33:1,SA1050DX1XB01437-A95717B-R48-C22:1,SA1050DX1XB01437-A95717B-R53-C09:1,SA1050DX1XB01437-A95717B-R55-C34:1,SA1050DX1XB01437-A95717B-R59-C55:1,SA1050EX1XB01442-A118784A-R53-C26:1,SA1050EX1XB01442-A118784A-R55-C67:1,(SA1050DX1XB01437-A95717B-R46-C41:1,SA1050DX1XB01437-A95717B-R55-C37:1,SA1050DX1XB01437-A95717B-R56-C17:1,(SA1050DX1XB01437-A95717B-R44-C46:1,SA1050DX1XB01437-A95717B-R47-C43:1,SA1050DX1XB01437-A95717B-R48-C23:1,SA1050DX1XB01437-A95717B-R48-C68:1,SA1050DX1XB01437-A95717B-R49-C13:1,SA1050DX1XB01437-A95717B-R54-C35:1,SA1050DX1XB01437-A95717B-R54-C51:1,SA1050DX1XB01437-A95717B-R55-C48:1,SA1050DX1XB01437-A95717B-R59-C31:1,SA1050DX1XB01437-A95717B-R59-C62:1,SA1050DX1XB01437-A95717B-R60-C50:1,SA1050DX1XB01437-A95717B-R63-C28:1,SA1050DX1XB01437-A95717B-R64-C14:1,SA1050EX1XB01442-A118782A-R51-C39:1,SA1050EX1XB01442-A118782A-R51-C50:1,SA1050EX1XB01442-A118782A-R60-C25:1,SA1050EX1XB01442-A118782A-R61-C28:1,SA1050EX1XB01442-A118782A-R68-C51:1,SA1050EX1XB01442-A118784A-R45-C62:1,SA1050EX1XB01442-A118784A-R62-C20:1,SA1050EX1XB01442-A118784A-R66-C66:1,((SA1050DX1XB01437-A95717B-R42-C23:1,SA1050DX1XB01437-A95717B-R45-C33:1,SA1050DX1XB01437-A95717B-R57-C49:1,SA1050DX1XB01437-A95717B-R59-C11:1,SA1050DX1XB01437-A95717B-R61-C25:1)1:1,(SA1050DX1XB01437-A95717B-R41-C15:1,SA1050DX1XB01437-A95717B-R48-C53:1,(SA1050DX1XB01437-A95717B-R52-C65:1,SA1050DX1XB01437-A95717B-R58-C47:1,SA1050DX1XB01437-A95717B-R59-C10:1,SA1050DX1XB01437-A95717B-R60-C07:1,(SA1050DX1XB01437-A95717B-R42-C17:1,SA1050DX1XB01437-A95717B-R42-C26:1,SA1050DX1XB01437-A95717B-R42-C39:1,SA1050DX1XB01437-A95717B-R42-C51:1,SA1050DX1XB01437-A95717B-R43-C25:1,SA1050DX1XB01437-A95717B-R43-C69:1,SA1050DX1XB01437-A95717B-R44-C11:1,SA1050DX1XB01437-A95717B-R44-C37:1,SA1050DX1XB01437-A95717B-R44-C43:1,SA1050DX1XB01437-A95717B-R44-C48:1,SA1050DX1XB01437-A95717B-R44-C59:1,SA1050DX1XB01437-A95717B-R45-C70:1,SA1050DX1XB01437-A95717B-R46-C51:1,SA1050DX1XB01437-A95717B-R46-C62:1,SA1050DX1XB01437-A95717B-R47-C56:1,SA1050DX1XB01437-A95717B-R47-C59:1,SA1050DX1XB01437-A95717B-R47-C69:1,SA1050DX1XB01437-A95717B-R48-C11:1,SA1050DX1XB01437-A95717B-R48-C12:1,SA1050DX1XB01437-A95717B-R48-C36:1,SA1050DX1XB01437-A95717B-R48-C46:1,SA1050DX1XB01437-A95717B-R48-C69:1,SA1050DX1XB01437-A95717B-R49-C12:1,SA1050DX1XB01437-A95717B-R50-C63:1,SA1050DX1XB01437-A95717B-R53-C07:1,SA1050DX1XB01437-A95717B-R53-C39:1,SA1050DX1XB01437-A95717B-R53-C54:1,SA1050DX1XB01437-A95717B-R54-C07:1,SA1050DX1XB01437-A95717B-R54-C27:1,SA1050DX1XB01437-A95717B-R54-C36:1,SA1050DX1XB01437-A95717B-R55-C16:1,SA1050DX1XB01437-A95717B-R55-C32:1,SA1050DX1XB01437-A95717B-R55-C47:1,SA1050DX1XB01437-A95717B-R55-C49:1,SA1050DX1XB01437-A95717B-R57-C08:1,SA1050DX1XB01437-A95717B-R57-C43:1,SA1050DX1XB01437-A95717B-R57-C70:1,SA1050DX1XB01437-A95717B-R58-C22:1,SA1050DX1XB01437-A95717B-R58-C65:1,SA1050DX1XB01437-A95717B-R59-C14:1,SA1050DX1XB01437-A95717B-R59-C18:1,SA1050DX1XB01437-A95717B-R59-C20:1,SA1050DX1XB01437-A95717B-R59-C39:1,SA1050DX1XB01437-A95717B-R59-C60:1,SA1050DX1XB01437-A95717B-R59-C63:1,SA1050DX1XB01437-A95717B-R60-C37:1,SA1050DX1XB01437-A95717B-R60-C61:1,SA1050DX1XB01437-A95717B-R61-C14:1,SA1050DX1XB01437-A95717B-R61-C32:1,SA1050DX1XB01437-A95717B-R61-C61:1,SA1050DX1XB01437-A95717B-R62-C13:1,SA1050DX1XB01437-A95717B-R62-C56:1,(SA1050DX1XB01437-A95717B-R43-C41:1,SA1050DX1XB01437-A95717B-R44-C58:1,SA1050DX1XB01437-A95717B-R45-C26:1,SA1050DX1XB01437-A95717B-R46-C31:1,SA1050DX1XB01437-A95717B-R47-C26:1,SA1050DX1XB01437-A95717B-R47-C61:1,SA1050DX1XB01437-A95717B-R53-C21:1,SA1050DX1XB01437-A95717B-R54-C48:1,SA1050DX1XB01437-A95717B-R55-C30:1,SA1050DX1XB01437-A95717B-R55-C66:1,SA1050DX1XB01437-A95717B-R56-C58:1,SA1050DX1XB01437-A95717B-R57-C26:1,(SA1050DX1XB01437-A95717B-R41-C43:1,SA1050DX1XB01437-A95717B-R43-C22:1,SA1050DX1XB01437-A95717B-R57-C41:1,(SA1050DX1XB01437-A95717B-R45-C38:1,(SA1050DX1XB01437-A95717B-R44-C21:1,SA1050DX1XB01437-A95717B-R50-C37:1,SA1050DX1XB01437-A95717B-R60-C54:1,(SA1050AX1XB01436-A98279A-R13-C57:1,SA1050DX1XB01437-A95717B-R47-C55:1,SA1050DX1XB01437-A95717B-R57-C11:1,SA1050DX1XB01437-A95717B-R59-C69:1)1:1)1:1)1:1)1:1)1:1,(SA1050DX1XB01437-A95717B-R41-C35:1,SA1050DX1XB01437-A95717B-R41-C42:1,SA1050DX1XB01437-A95717B-R45-C68:1,SA1050DX1XB01437-A95717B-R47-C34:1,SA1050DX1XB01437-A95717B-R48-C57:1,SA1050DX1XB01437-A95717B-R51-C48:1,SA1050DX1XB01437-A95717B-R56-C35:1,SA1050DX1XB01437-A95717B-R57-C12:1,(SA1050DX1XB01437-A95717B-R44-C60:1,SA1050DX1XB01437-A95717B-R54-C55:1,(SA1050DX1XB01437-A95717B-R53-C44:1,SA1050DX1XB01437-A95717B-R58-C21:1,(((SA1050DX1XB01437-A95717B-R57-C52:1,(SA1050AX1XB01436-A98181A-R07-C28:1,SA1050DX1XB01437-A95717B-R47-C39:1)1:1)1:1,(SA1050DX1XB01437-A95717B-R54-C10:1,SA1050FX1XB01446-A96206B-R59-C54:1)1:1)1:1,(SA1050AX1XB01436-A98181A-R33-C32:1,SA1050DX1XB01437-A95717B-R44-C07:1)1:1)1:1)1:1)1:1,(SA1050DX1XB01437-A95717B-R53-C08:1,SA1050DX1XB01437-A95717B-R56-C32:1,SA1050DX1XB01437-A95717B-R56-C42:1)1:1,(SA1050DX1XB01437-A95717B-R46-C22:1,SA1050DX1XB01437-A95717B-R54-C64:1)1:1)1:1,(SA1050DX1XB01437-A95717B-R53-C56:1,(SA1050DX1XB01437-A95717B-R54-C58:1,SA1050DX1XB01437-A95717B-R56-C65:1,SA1050DX1XB01437-A95717B-R56-C69:1,SA1050DX1XB01437-A95717B-R59-C13:1,(SA1050DX1XB01437-A95717B-R58-C52:1,SA1050DX1XB01437-A95717B-R64-C13:1)1:1)1:1)1:1,(SA1050DX1XB01437-A95717B-R45-C20:1,SA1050DX1XB01437-A95717B-R47-C67:1,SA1050DX1XB01437-A95717B-R49-C50:1,SA1050DX1XB01437-A95717B-R50-C07:1,SA1050DX1XB01437-A95717B-R51-C35:1,SA1050DX1XB01437-A95717B-R53-C13:1,SA1050DX1XB01437-A95717B-R59-C59:1)1:1,(SA1050DX1XB01437-A95717B-R43-C60:1,SA1050DX1XB01437-A95717B-R53-C48:1)1:1,(SA1050DX1XB01437-A95717B-R55-C50:1,SA1050DX1XB01437-A95717B-R62-C22:1)1:1,(SA1050DX1XB01437-A95717B-R43-C38:1,SA1050DX1XB01437-A95717B-R60-C28:1)1:1,(SA1050DX1XB01437-A95717B-R54-C46:1,(SA1050DX1XB01437-A95717B-R43-C31:1,SA1050DX1XB01437-A95717B-R43-C45:1,SA1050DX1XB01437-A95717B-R44-C38:1,SA1050DX1XB01437-A95717B-R44-C40:1,SA1050DX1XB01437-A95717B-R52-C20:1,SA1050DX1XB01437-A95717B-R54-C14:1,SA1050DX1XB01437-A95717B-R54-C61:1,SA1050DX1XB01437-A95717B-R54-C68:1,SA1050DX1XB01437-A95717B-R55-C69:1,SA1050DX1XB01437-A95717B-R56-C23:1,SA1050DX1XB01437-A95717B-R58-C24:1,SA1050DX1XB01437-A95717B-R59-C08:1,SA1050DX1XB01437-A95717B-R60-C64:1)1:1)1:1,SA1050DX1XB01437-A95717B-R43-C55:1)1:1)1:1)1:1)1:1,(SA1050AX1XB01436-A98181A-R35-C22:1,SA1050AX1XB01436-A98279A-R05-C12:1,SA1050AX1XB01436-A98279A-R08-C22:1,SA1050DX1XB01437-A95717B-R43-C29:1,(SA1050FX1XB01446-A96206B-R37-C26:1,(SA1050AX1XB01436-A98181A-R04-C07:1,SA1050AX1XB01436-A98279A-R06-C16:1,SA1050AX1XB01436-A98279A-R12-C35:1)1:1)1:1,(SA1050AX1XB01436-A98181A-R05-C30:1,SA1050AX1XB01436-A98181A-R14-C39:1,SA1050AX1XB01436-A98181A-R27-C21:1,SA1050AX1XB01436-A98279A-R09-C35:1,SA1050AX1XB01436-A98279A-R09-C40:1,SA1050AX1XB01436-A98279A-R09-C64:1,SA1050AX1XB01436-A98279A-R11-C52:1,SA1050AX1XB01436-A98279A-R12-C38:1,SA1050AX1XB01436-A98279A-R14-C09:1,SA1050AX1XB01436-A98279A-R14-C69:1,SA1050AX1XB01436-A98279A-R19-C08:1,SA1050AX1XB01436-A98279A-R20-C63:1,(SA1050AX1XB01436-A98181A-R13-C29:1,SA1050AX1XB01436-A98181A-R25-C23:1,SA1050AX1XB01436-A98181A-R32-C11:1,SA1050AX1XB01436-A98181A-R34-C32:1,SA1050AX1XB01436-A98181A-R35-C16:1,SA1050AX1XB01436-A98279A-R03-C33:1,SA1050AX1XB01436-A98279A-R10-C46:1,SA1050AX1XB01436-A98279A-R12-C07:1,SA1050AX1XB01436-A98279A-R14-C52:1,SA1050AX1XB01436-A98279A-R16-C17:1,SA1050AX1XB01436-A98279A-R16-C63:1,SA1050AX1XB01436-A98279A-R18-C54:1,(SA1050AX1XB01436-A98279A-R03-C24:1,SA1050AX1XB01436-A98279A-R11-C63:1)1:1,(SA1050AX1XB01436-A98279A-R11-C36:1,SA1050AX1XB01436-A98279A-R14-C67:1)1:1)1:1,(SA1050AX1XB01436-A98279A-R03-C23:1,SA1050AX1XB01436-A98279A-R17-C12:1,SA1050AX1XB01436-A98279A-R22-C07:1)1:1)1:1)1:1,(SA1050DX1XB01437-A95717B-R45-C43:1,SA1050DX1XB01437-A95717B-R59-C70:1,(SA1050DX1XB01437-A95717B-R48-C64:1,SA1050FX1XB01446-A96206B-R69-C51:1,(SA1050DX1XB01437-A95717B-R55-C18:1,(SA1050DX1XB01437-A95717B-R57-C07:1,SA1050DX1XB01437-A95717B-R60-C40:1,SA1050DX1XB01437-A95717B-R61-C62:1,SA1050DX1XB01437-A95717B-R63-C19:1,SA1050DX1XB01437-A95717B-R65-C11:1,(SA1050DX1XB01437-A95717B-R42-C43:1,SA1050DX1XB01437-A95717B-R47-C38:1,SA1050DX1XB01437-A95717B-R47-C64:1,SA1050DX1XB01437-A95717B-R53-C38:1,SA1050DX1XB01437-A95717B-R55-C33:1,SA1050DX1XB01437-A95717B-R61-C26:1)1:1,SA1050DX1XB01437-A95717B-R55-C28:1)1:1)1:1,(SA1050EX1XB01442-A118782A-R60-C24:1,SA1050EX1XB01442-A118784A-R53-C48:1,SA1050EX1XB01442-A118784A-R67-C36:1)1:1)1:1)1:1,(SA1050AX1XB01436-A98279A-R07-C09:1,SA1050AX1XB01436-A98279A-R11-C08:1,SA1050DX1XB01437-A95717B-R42-C28:1,SA1050DX1XB01437-A95717B-R42-C70:1,SA1050DX1XB01437-A95717B-R45-C50:1,SA1050DX1XB01437-A95717B-R48-C56:1,SA1050DX1XB01437-A95717B-R54-C42:1,SA1050DX1XB01437-A95717B-R55-C19:1,SA1050DX1XB01437-A95717B-R61-C52:1,SA1050EX1XB01442-A118782A-R59-C42:1,SA1050EX1XB01442-A118784A-R51-C13:1,SA1050EX1XB01442-A118784A-R54-C44:1,SA1050EX1XB01442-A118784A-R57-C58:1,SA1050FX1XB01446-A96206B-R61-C16:1,(SA1050DX1XB01437-A95717B-R50-C18:1,SA1050DX1XB01437-A95717B-R53-C50:1,SA1050DX1XB01437-A95717B-R54-C11:1,SA1050DX1XB01437-A95717B-R57-C63:1,SA1050DX1XB01437-A95717B-R58-C48:1,SA1050DX1XB01437-A95717B-R59-C45:1,SA1050DX1XB01437-A95717B-R62-C12:1,SA1050EX1XB01442-A118784A-R62-C44:1,SA1050FX1XB01446-A96206B-R44-C19:1)1:1,(SA1050DX1XB01437-A95717B-R44-C16:1,SA1050DX1XB01437-A95717B-R55-C25:1,(SA1050DX1XB01437-A95717B-R45-C60:1,SA1050DX1XB01437-A95717B-R47-C29:1,(SA1050DX1XB01437-A95717B-R48-C20:1,SA1050DX1XB01437-A95717B-R56-C59:1)1:1)1:1)1:1,(SA1050DX1XB01437-A95717B-R54-C08:1,SA1050DX1XB01437-A95717B-R58-C08:1,SA1050DX1XB01437-A95717B-R60-C57:1,(SA1050DX1XB01437-A95717B-R41-C22:1,SA1050DX1XB01437-A95717B-R58-C51:1,SA1050DX1XB01437-A95717B-R60-C30:1)1:1)1:1)1:1,(SA1050EX1XB01442-A118782A-R46-C56:1,(SA1050EX1XB01442-A118782A-R60-C57:1,(SA1050EX1XB01442-A118782A-R53-C69:1,SA1050EX1XB01442-A118784A-R68-C52:1)1:1)1:1)1:1,(SA1050DX1XB01437-A95717B-R41-C67:1,(SA1050EX1XB01442-A118782A-R48-C52:1,SA1050EX1XB01442-A118784A-R61-C44:1,SA1050EX1XB01442-A118784A-R64-C41:1)1:1)1:1,(SA1050DX1XB01437-A95717B-R52-C67:1,SA1050DX1XB01437-A95717B-R55-C29:1)1:1,(SA1050DX1XB01437-A95717B-R42-C62:1,SA1050DX1XB01437-A95717B-R57-C22:1)1:1,(SA1050DX1XB01437-A95717B-R58-C29:1,(SA1050DX1XB01437-A95717B-R41-C68:1,SA1050DX1XB01437-A95717B-R44-C39:1,SA1050DX1XB01437-A95717B-R45-C36:1,SA1050DX1XB01437-A95717B-R46-C65:1)1:1)1:1,(SA1050DX1XB01437-A95717B-R43-C64:1,(SA1050DX1XB01437-A95717B-R47-C33:1,SA1050DX1XB01437-A95717B-R61-C20:1)1:1)1:1)1:1)1:1,(SA1050DX1XB01437-A95717B-R41-C19:1,SA1050DX1XB01437-A95717B-R52-C18:1,SA1050DX1XB01437-A95717B-R60-C67:1,(SA1050DX1XB01437-A95717B-R55-C62:1,(SA1050DX1XB01437-A95717B-R54-C56:1,SA1050DX1XB01437-A95717B-R59-C42:1,SA1050EX1XB01442-A118782A-R62-C27:1,(SA1050DX1XB01437-A95717B-R42-C18:1,SA1050DX1XB01437-A95717B-R53-C17:1,SA1050DX1XB01437-A95717B-R54-C09:1,SA1050DX1XB01437-A95717B-R56-C19:1,SA1050DX1XB01437-A95717B-R59-C37:1,SA1050DX1XB01437-A95717B-R62-C54:1,SA1050EX1XB01442-A118782A-R63-C58:1,SA1050EX1XB01442-A118784A-R50-C66:1,(SA1050DX1XB01437-A95717B-R42-C20:1,SA1050DX1XB01437-A95717B-R46-C61:1,SA1050DX1XB01437-A95717B-R55-C39:1,SA1050DX1XB01437-A95717B-R58-C17:1,(SA1050DX1XB01437-A95717B-R58-C28:1,(SA1050DX1XB01437-A95717B-R57-C36:1,(SA1050AX1XB01436-A98279A-R04-C44:1,SA1050DX1XB01437-A95717B-R51-C63:1)1:1)1:1)1:1,(SA1050FX1XB01446-A96206B-R36-C30:1,(SA1050DX1XB01437-A95717B-R58-C19:1,(SA1050DX1XB01437-A95717B-R59-C28:1,SA1050FX1XB01446-A96206B-R36-C41:1)1:1)1:1)1:1,(SA1050DX1XB01437-A95717B-R45-C42:1,SA1050DX1XB01437-A95717B-R45-C56:1,SA1050DX1XB01437-A95717B-R58-C31:1)1:1)1:1,(SA1050FX1XB01446-A96206B-R36-C58:1,(SA1050AX1XB01436-A98279A-R14-C61:1,SA1050FX1XB01446-A96206B-R55-C07:1)1:1)1:1,(SA1050DX1XB01437-A95717B-R53-C61:1,(SA1050FX1XB01446-A96206B-R36-C14:1,SA1050FX1XB01446-A96206B-R64-C35:1)1:1)1:1)1:1)1:1)1:1)1:1,(SA1050DX1XB01437-A95717B-R45-C58:1,SA1050DX1XB01437-A95717B-R47-C62:1,SA1050DX1XB01437-A95717B-R50-C55:1,SA1050DX1XB01437-A95717B-R56-C48:1,SA1050DX1XB01437-A95717B-R58-C07:1,SA1050DX1XB01437-A95717B-R60-C36:1,SA1050DX1XB01437-A95717B-R60-C68:1,SA1050DX1XB01437-A95717B-R62-C50:1)1:1,(SA1050DX1XB01437-A95717B-R54-C29:1,SA1050EX1XB01442-A118784A-R62-C23:1,(SA1050EX1XB01442-A118782A-R48-C34:1,SA1050EX1XB01442-A118784A-R45-C42:1)1:1)1:1,(SA1050DX1XB01437-A95717B-R53-C68:1,SA1050DX1XB01437-A95717B-R56-C28:1,SA1050DX1XB01437-A95717B-R59-C36:1)1:1,(SA1050DX1XB01437-A95717B-R42-C46:1,SA1050DX1XB01437-A95717B-R54-C69:1,SA1050DX1XB01437-A95717B-R55-C38:1,SA1050DX1XB01437-A95717B-R55-C59:1,SA1050DX1XB01437-A95717B-R56-C13:1,SA1050EX1XB01442-A118782A-R65-C25:1)1:1,(SA1050DX1XB01437-A95717B-R56-C62:1,(SA1050DX1XB01437-A95717B-R58-C25:1,SA1050DX1XB01437-A95717B-R61-C34:1)1:1)1:1)1:1)1:1,(SA1050AX1XB01436-A98279A-R09-C52:1,SA1050AX1XB01436-A98279A-R19-C25:1,SA1050AX1XB01436-A98279A-R19-C51:1,SA1050DX1XB01437-A95717B-R41-C39:1,SA1050DX1XB01437-A95717B-R46-C29:1,SA1050DX1XB01437-A95717B-R55-C55:1,SA1050DX1XB01437-A95717B-R59-C15:1,SA1050DX1XB01437-A95717B-R59-C27:1,SA1050EX1XB01442-A118782A-R49-C11:1,SA1050EX1XB01442-A118782A-R61-C40:1,SA1050EX1XB01442-A118784A-R47-C20:1,SA1050EX1XB01442-A118784A-R51-C07:1,SA1050EX1XB01442-A118784A-R55-C18:1,SA1050EX1XB01442-A118784A-R64-C20:1,SA1050EX1XB01442-A118784A-R68-C37:1,(SA1050EX1XB01442-A118782A-R55-C29:1,SA1050EX1XB01442-A118784A-R47-C67:1,(SA1050EX1XB01442-A118782A-R51-C21:1,SA1050EX1XB01442-A118782A-R53-C11:1,SA1050EX1XB01442-A118782A-R62-C19:1,SA1050EX1XB01442-A118782A-R65-C24:1,SA1050EX1XB01442-A118782A-R67-C16:1,SA1050EX1XB01442-A118784A-R47-C08:1,SA1050EX1XB01442-A118784A-R50-C52:1,SA1050EX1XB01442-A118784A-R52-C40:1,SA1050EX1XB01442-A118784A-R54-C63:1,SA1050EX1XB01442-A118784A-R60-C28:1,SA1050EX1XB01442-A118784A-R61-C27:1,SA1050EX1XB01442-A118784A-R61-C34:1,SA1050EX1XB01442-A118784A-R62-C67:1,SA1050EX1XB01442-A118784A-R63-C55:1,SA1050EX1XB01442-A118784A-R64-C44:1,SA1050EX1XB01442-A118784A-R67-C10:1,SA1050EX1XB01442-A118784A-R67-C16:1,SA1050EX1XB01442-A118784A-R67-C41:1,(SA1050EX1XB01442-A118782A-R58-C07:1,(SA1050EX1XB01442-A118782A-R48-C37:1,(SA1050EX1XB01442-A118784A-R46-C23:1,SA1050EX1XB01442-A118784A-R54-C12:1,(SA1050EX1XB01442-A118782A-R48-C28:1,SA1050EX1XB01442-A118784A-R46-C21:1,SA1050EX1XB01442-A118784A-R65-C57:1)1:1,(SA1050EX1XB01442-A118782A-R51-C32:1,SA1050EX1XB01442-A118782A-R67-C41:1,SA1050EX1XB01442-A118784A-R45-C07:1,SA1050EX1XB01442-A118784A-R50-C70:1)1:1,(SA1050EX1XB01442-A118782A-R51-C51:1,SA1050EX1XB01442-A118782A-R57-C41:1,(SA1050EX1XB01442-A118784A-R50-C26:1,(SA1050EX1XB01442-A118782A-R64-C47:1,SA1050EX1XB01442-A118784A-R61-C21:1)1:1)1:1)1:1)1:1)1:1,(SA1050EX1XB01442-A118782A-R59-C41:1,SA1050EX1XB01442-A118782A-R60-C23:1,SA1050EX1XB01442-A118784A-R68-C67:1)1:1)1:1,(SA1050EX1XB01442-A118782A-R47-C17:1,SA1050EX1XB01442-A118784A-R52-C18:1,SA1050EX1XB01442-A118784A-R52-C39:1,(SA1050EX1XB01442-A118782A-R46-C25:1,SA1050EX1XB01442-A118782A-R46-C54:1,SA1050EX1XB01442-A118782A-R47-C67:1,SA1050EX1XB01442-A118782A-R48-C41:1,SA1050EX1XB01442-A118782A-R53-C29:1,SA1050EX1XB01442-A118782A-R54-C22:1,SA1050EX1XB01442-A118782A-R59-C08:1,SA1050EX1XB01442-A118782A-R60-C41:1,SA1050EX1XB01442-A118782A-R64-C59:1,SA1050EX1XB01442-A118782A-R64-C61:1,SA1050EX1XB01442-A118782A-R64-C70:1,SA1050EX1XB01442-A118784A-R45-C18:1,SA1050EX1XB01442-A118784A-R47-C22:1,SA1050EX1XB01442-A118784A-R49-C13:1,SA1050EX1XB01442-A118784A-R51-C69:1,SA1050EX1XB01442-A118784A-R54-C13:1,SA1050EX1XB01442-A118784A-R54-C17:1,SA1050EX1XB01442-A118784A-R55-C62:1,SA1050EX1XB01442-A118784A-R58-C57:1,SA1050EX1XB01442-A118784A-R63-C24:1,SA1050EX1XB01442-A118784A-R64-C42:1,SA1050EX1XB01442-A118784A-R66-C49:1,SA1050EX1XB01442-A118784A-R66-C62:1,SA1050EX1XB01442-A118784A-R68-C57:1,(SA1050EX1XB01442-A118784A-R47-C47:1,SA1050EX1XB01442-A118784A-R54-C40:1,SA1050EX1XB01442-A118784A-R64-C30:1,SA1050EX1XB01442-A118784A-R64-C60:1,(SA1050EX1XB01442-A118784A-R52-C17:1,SA1050EX1XB01442-A118784A-R64-C56:1,SA1050EX1XB01442-A118784A-R68-C49:1)1:1)1:1,(SA1050EX1XB01442-A118782A-R65-C29:1,SA1050EX1XB01442-A118782A-R66-C28:1,SA1050EX1XB01442-A118782A-R67-C36:1,SA1050EX1XB01442-A118784A-R48-C34:1,SA1050EX1XB01442-A118784A-R63-C08:1,SA1050EX1XB01442-A118784A-R67-C62:1)1:1,(SA1050EX1XB01442-A118784A-R53-C25:1,SA1050EX1XB01442-A118784A-R62-C64:1,SA1050EX1XB01442-A118784A-R69-C69:1)1:1,(SA1050EX1XB01442-A118782A-R66-C15:1,SA1050EX1XB01442-A118784A-R55-C55:1,SA1050EX1XB01442-A118784A-R63-C53:1)1:1,(SA1050EX1XB01442-A118782A-R67-C17:1,SA1050EX1XB01442-A118784A-R50-C11:1)1:1)1:1)1:1,(SA1050EX1XB01442-A118784A-R51-C60:1,(SA1050EX1XB01442-A118782A-R46-C12:1,SA1050EX1XB01442-A118782A-R46-C63:1,SA1050EX1XB01442-A118782A-R49-C19:1,SA1050EX1XB01442-A118782A-R49-C26:1,SA1050EX1XB01442-A118782A-R49-C61:1,SA1050EX1XB01442-A118782A-R50-C41:1,SA1050EX1XB01442-A118782A-R51-C23:1,SA1050EX1XB01442-A118782A-R52-C16:1,SA1050EX1XB01442-A118782A-R52-C32:1,SA1050EX1XB01442-A118782A-R55-C22:1,SA1050EX1XB01442-A118782A-R55-C25:1,SA1050EX1XB01442-A118782A-R57-C21:1,SA1050EX1XB01442-A118782A-R63-C51:1,SA1050EX1XB01442-A118782A-R64-C13:1,SA1050EX1XB01442-A118782A-R68-C40:1,SA1050EX1XB01442-A118784A-R46-C33:1,SA1050EX1XB01442-A118784A-R49-C56:1,SA1050EX1XB01442-A118784A-R49-C57:1,SA1050EX1XB01442-A118784A-R53-C33:1,SA1050EX1XB01442-A118784A-R55-C23:1,SA1050EX1XB01442-A118784A-R58-C09:1,SA1050EX1XB01442-A118784A-R61-C53:1,SA1050EX1XB01442-A118784A-R63-C34:1,SA1050EX1XB01442-A118784A-R63-C51:1,SA1050EX1XB01442-A118784A-R65-C32:1,SA1050EX1XB01442-A118784A-R68-C29:1,SA1050EX1XB01442-A118784A-R70-C57:1,((SA1050EX1XB01442-A118782A-R59-C60:1,SA1050EX1XB01442-A118782A-R69-C35:1,SA1050EX1XB01442-A118784A-R50-C14:1,SA1050EX1XB01442-A118784A-R61-C20:1,(SA1050EX1XB01442-A118782A-R48-C25:1,SA1050EX1XB01442-A118782A-R67-C59:1,SA1050EX1XB01442-A118784A-R46-C39:1)1:1)1:1,(SA1050EX1XB01442-A118782A-R47-C34:1,SA1050EX1XB01442-A118782A-R59-C10:1,SA1050EX1XB01442-A118782A-R69-C18:1)1:1)1:1,(SA1050EX1XB01442-A118784A-R55-C60:1,SA1050EX1XB01442-A118784A-R61-C35:1)1:1,(SA1050EX1XB01442-A118782A-R50-C36:1,SA1050EX1XB01442-A118782A-R52-C25:1)1:1,(SA1050EX1XB01442-A118784A-R65-C62:1,SA1050EX1XB01442-A118784A-R69-C61:1,SA1050EX1XB01442-A118784A-R70-C22:1)1:1)1:1)1:1,(SA1050EX1XB01442-A118782A-R49-C28:1,SA1050EX1XB01442-A118782A-R50-C64:1,SA1050EX1XB01442-A118782A-R52-C34:1,SA1050EX1XB01442-A118782A-R63-C33:1,SA1050EX1XB01442-A118782A-R66-C14:1,SA1050EX1XB01442-A118784A-R70-C30:1,(SA1050EX1XB01442-A118782A-R50-C37:1,SA1050EX1XB01442-A118782A-R56-C25:1,SA1050EX1XB01442-A118782A-R60-C10:1,SA1050EX1XB01442-A118784A-R46-C18:1,SA1050EX1XB01442-A118784A-R48-C60:1,SA1050EX1XB01442-A118784A-R53-C67:1,SA1050EX1XB01442-A118784A-R69-C14:1,SA1050EX1XB01442-A118784A-R70-C29:1,(SA1050EX1XB01442-A118782A-R69-C56:1,SA1050EX1XB01442-A118784A-R68-C11:1)1:1)1:1)1:1,(SA1050EX1XB01442-A118782A-R51-C25:1,SA1050EX1XB01442-A118784A-R66-C24:1,(SA1050EX1XB01442-A118782A-R47-C53:1,SA1050EX1XB01442-A118782A-R67-C22:1,SA1050EX1XB01442-A118784A-R66-C13:1,(SA1050EX1XB01442-A118782A-R50-C14:1,SA1050EX1XB01442-A118782A-R55-C60:1,SA1050EX1XB01442-A118784A-R51-C11:1,SA1050EX1XB01442-A118784A-R53-C36:1,SA1050EX1XB01442-A118784A-R54-C27:1,SA1050EX1XB01442-A118784A-R65-C66:1)1:1)1:1,(SA1050EX1XB01442-A118782A-R49-C60:1,SA1050EX1XB01442-A118784A-R48-C50:1,SA1050EX1XB01442-A118784A-R58-C47:1,SA1050EX1XB01442-A118784A-R63-C70:1,SA1050EX1XB01442-A118784A-R66-C63:1,(SA1050EX1XB01442-A118782A-R55-C23:1,SA1050EX1XB01442-A118782A-R59-C34:1,SA1050EX1XB01442-A118784A-R49-C18:1,SA1050EX1XB01442-A118784A-R54-C32:1)1:1)1:1)1:1,(SA1050EX1XB01442-A118782A-R61-C64:1,(SA1050EX1XB01442-A118782A-R52-C63:1,SA1050EX1XB01442-A118782A-R56-C26:1,SA1050EX1XB01442-A118782A-R56-C64:1,SA1050EX1XB01442-A118784A-R49-C48:1,SA1050EX1XB01442-A118784A-R55-C20:1)1:1)1:1,(SA1050EX1XB01442-A118782A-R54-C19:1,SA1050EX1XB01442-A118784A-R50-C22:1,SA1050EX1XB01442-A118784A-R55-C07:1,(SA1050EX1XB01442-A118782A-R68-C52:1,(SA1050EX1XB01442-A118782A-R56-C13:1,SA1050EX1XB01442-A118784A-R50-C07:1)1:1,(SA1050EX1XB01442-A118782A-R59-C33:1,(SA1050EX1XB01442-A118782A-R50-C43:1,SA1050EX1XB01442-A118784A-R55-C08:1)1:1)1:1)1:1)1:1,(SA1050EX1XB01442-A118784A-R47-C61:1,SA1050EX1XB01442-A118784A-R66-C34:1,SA1050EX1XB01442-A118784A-R69-C51:1)1:1)1:1)1:1,(SA1050EX1XB01442-A118782A-R52-C26:1,(SA1050EX1XB01442-A118782A-R47-C51:1,SA1050EX1XB01442-A118782A-R57-C65:1,SA1050EX1XB01442-A118782A-R60-C08:1,SA1050EX1XB01442-A118782A-R61-C25:1,SA1050EX1XB01442-A118782A-R67-C34:1,SA1050EX1XB01442-A118784A-R49-C36:1,SA1050EX1XB01442-A118784A-R50-C65:1,SA1050EX1XB01442-A118784A-R57-C27:1,SA1050EX1XB01442-A118784A-R58-C50:1)1:1)1:1,(SA1050DX1XB01437-A95717B-R41-C20:1,SA1050DX1XB01437-A95717B-R49-C53:1,(SA1050DX1XB01437-A95717B-R54-C13:1,SA1050DX1XB01437-A95717B-R57-C21:1)1:1)1:1,(SA1050AX1XB01436-A98279A-R13-C15:1,SA1050DX1XB01437-A95717B-R43-C30:1,SA1050EX1XB01442-A118782A-R62-C31:1)1:1,(SA1050EX1XB01442-A118782A-R53-C27:1,SA1050EX1XB01442-A118784A-R62-C07:1,(SA1050EX1XB01442-A118782A-R48-C64:1,SA1050EX1XB01442-A118782A-R49-C64:1,(SA1050EX1XB01442-A118784A-R51-C59:1,SA1050EX1XB01442-A118784A-R52-C15:1,SA1050EX1XB01442-A118784A-R55-C40:1,SA1050EX1XB01442-A118784A-R56-C48:1,SA1050EX1XB01442-A118784A-R64-C50:1,SA1050EX1XB01442-A118784A-R69-C19:1)1:1)1:1,(SA1050EX1XB01442-A118784A-R46-C69:1,SA1050EX1XB01442-A118784A-R51-C23:1)1:1)1:1)1:1,(SA1050FX1XB01446-A96206B-R61-C12:1,(SA1050FX1XB01446-A96206B-R36-C25:1,SA1050FX1XB01446-A96206B-R38-C44:1,SA1050FX1XB01446-A96206B-R38-C45:1,SA1050FX1XB01446-A96206B-R40-C57:1,SA1050FX1XB01446-A96206B-R41-C37:1,SA1050FX1XB01446-A96206B-R41-C38:1,SA1050FX1XB01446-A96206B-R44-C52:1,SA1050FX1XB01446-A96206B-R54-C34:1,SA1050FX1XB01446-A96206B-R54-C55:1,SA1050FX1XB01446-A96206B-R57-C38:1,SA1050FX1XB01446-A96206B-R61-C54:1,SA1050FX1XB01446-A96206B-R62-C29:1,SA1050FX1XB01446-A96206B-R65-C16:1,SA1050FX1XB01446-A96206B-R65-C21:1,SA1050FX1XB01446-A96206B-R65-C46:1,((SA1050FX1XB01446-A96206B-R38-C23:1,SA1050FX1XB01446-A96206B-R38-C42:1,SA1050FX1XB01446-A96206B-R62-C58:1,SA1050FX1XB01446-A96206B-R62-C61:1,SA1050FX1XB01446-A96206B-R64-C23:1,SA1050FX1XB01446-A96206B-R65-C27:1,(SA1050FX1XB01446-A96206B-R36-C17:1,SA1050FX1XB01446-A96206B-R36-C40:1,SA1050FX1XB01446-A96206B-R41-C19:1,SA1050FX1XB01446-A96206B-R54-C28:1,SA1050FX1XB01446-A96206B-R58-C26:1,SA1050FX1XB01446-A96206B-R62-C21:1,SA1050FX1XB01446-A96206B-R65-C33:1,SA1050FX1XB01446-A96206B-R65-C45:1,SA1050FX1XB01446-A96206B-R70-C26:1,SA1050FX1XB01446-A96206B-R70-C37:1,(SA1050FX1XB01446-A96206B-R33-C31:1,SA1050FX1XB01446-A96206B-R36-C18:1,SA1050FX1XB01446-A96206B-R36-C35:1,SA1050FX1XB01446-A96206B-R37-C27:1,SA1050FX1XB01446-A96206B-R39-C64:1,SA1050FX1XB01446-A96206B-R40-C63:1,SA1050FX1XB01446-A96206B-R41-C32:1,SA1050FX1XB01446-A96206B-R41-C34:1,SA1050FX1XB01446-A96206B-R41-C43:1,SA1050FX1XB01446-A96206B-R42-C32:1,SA1050FX1XB01446-A96206B-R44-C44:1,SA1050FX1XB01446-A96206B-R45-C70:1,SA1050FX1XB01446-A96206B-R55-C08:1,SA1050FX1XB01446-A96206B-R55-C56:1,SA1050FX1XB01446-A96206B-R56-C10:1,SA1050FX1XB01446-A96206B-R56-C16:1,SA1050FX1XB01446-A96206B-R56-C59:1,SA1050FX1XB01446-A96206B-R57-C33:1,SA1050FX1XB01446-A96206B-R61-C67:1,SA1050FX1XB01446-A96206B-R63-C24:1,SA1050FX1XB01446-A96206B-R64-C14:1,SA1050FX1XB01446-A96206B-R64-C24:1,SA1050FX1XB01446-A96206B-R64-C36:1,SA1050FX1XB01446-A96206B-R64-C38:1,SA1050FX1XB01446-A96206B-R64-C51:1,(SA1050FX1XB01446-A96206B-R64-C26:1,(SA1050FX1XB01446-A96206B-R69-C54:1,(SA1050FX1XB01446-A96206B-R44-C39:1,SA1050FX1XB01446-A96206B-R63-C20:1)1:1)1:1)1:1,(SA1050FX1XB01446-A96206B-R44-C07:1,SA1050FX1XB01446-A96206B-R55-C50:1,SA1050FX1XB01446-A96206B-R70-C25:1)1:1,(SA1050FX1XB01446-A96206B-R33-C35:1,SA1050FX1XB01446-A96206B-R67-C56:1,SA1050FX1XB01446-A96206B-R40-C43:1)1:1,(SA1050FX1XB01446-A96206B-R58-C44:1,SA1050FX1XB01446-A96206B-R36-C36:1)1:1,(SA1050FX1XB01446-A96206B-R36-C56:1,SA1050FX1XB01446-A96206B-R65-C39:1)1:1,SA1050FX1XB01446-A96206B-R33-C22:1)1:1,(SA1050FX1XB01446-A96206B-R36-C64:1,SA1050FX1XB01446-A96206B-R41-C35:1,SA1050FX1XB01446-A96206B-R44-C55:1,SA1050FX1XB01446-A96206B-R56-C70:1,SA1050FX1XB01446-A96206B-R62-C26:1,SA1050FX1XB01446-A96206B-R69-C55:1)1:1,(SA1050FX1XB01446-A96206B-R40-C48:1,SA1050FX1XB01446-A96206B-R40-C60:1,SA1050FX1XB01446-A96206B-R64-C12:1,SA1050FX1XB01446-A96206B-R70-C27:1)1:1,(SA1050FX1XB01446-A96206B-R61-C23:1,SA1050FX1XB01446-A96206B-R65-C43:1,(SA1050FX1XB01446-A96206B-R64-C08:1,SA1050FX1XB01446-A96206B-R67-C67:1)1:1)1:1,(SA1050FX1XB01446-A96206B-R64-C42:1,(SA1050FX1XB01446-A96206B-R38-C25:1,SA1050FX1XB01446-A96206B-R64-C67:1)1:1)1:1,(SA1050FX1XB01446-A96206B-R35-C30:1,SA1050FX1XB01446-A96206B-R38-C48:1,SA1050FX1XB01446-A96206B-R56-C32:1,SA1050FX1XB01446-A96206B-R56-C51:1,SA1050FX1XB01446-A96206B-R64-C40:1,SA1050FX1XB01446-A96206B-R64-C54:1,SA1050FX1XB01446-A96206B-R65-C14:1,SA1050FX1XB01446-A96206B-R65-C56:1,SA1050FX1XB01446-A96206B-R65-C59:1)1:1,(SA1050FX1XB01446-A96206B-R44-C62:1,SA1050FX1XB01446-A96206B-R63-C50:1,SA1050FX1XB01446-A96206B-R66-C61:1)1:1,(SA1050FX1XB01446-A96206B-R33-C36:1,SA1050FX1XB01446-A96206B-R36-C49:1,SA1050FX1XB01446-A96206B-R40-C42:1,SA1050FX1XB01446-A96206B-R54-C17:1,SA1050FX1XB01446-A96206B-R54-C33:1,(SA1050FX1XB01446-A96206B-R42-C37:1,SA1050FX1XB01446-A96206B-R42-C62:1)1:1)1:1,SA1050FX1XB01446-A96206B-R46-C62:1)1:1,(SA1050FX1XB01446-A96206B-R36-C46:1,SA1050FX1XB01446-A96206B-R41-C31:1,(SA1050FX1XB01446-A96206B-R36-C45:1,(SA1050FX1XB01446-A96206B-R54-C52:1,SA1050FX1XB01446-A96206B-R60-C54:1,SA1050FX1XB01446-A96206B-R38-C50:1)1:1)1:1)1:1)1:1,(SA1050FX1XB01446-A96206B-R36-C29:1,SA1050FX1XB01446-A96206B-R36-C33:1,SA1050FX1XB01446-A96206B-R37-C38:1,SA1050FX1XB01446-A96206B-R54-C51:1,SA1050FX1XB01446-A96206B-R63-C19:1)1:1)1:1,(SA1050FX1XB01446-A96206B-R56-C22:1,SA1050FX1XB01446-A96206B-R62-C12:1,SA1050FX1XB01446-A96206B-R63-C65:1,SA1050FX1XB01446-A96206B-R69-C13:1,(SA1050FX1XB01446-A96206B-R45-C51:1,SA1050FX1XB01446-A96206B-R63-C18:1,(SA1050FX1XB01446-A96206B-R42-C45:1,SA1050FX1XB01446-A96206B-R46-C55:1)1:1)1:1)1:1,(SA1050FX1XB01446-A96206B-R36-C67:1,SA1050FX1XB01446-A96206B-R65-C08:1,SA1050FX1XB01446-A96206B-R70-C14:1,(SA1050FX1XB01446-A96206B-R40-C62:1,SA1050FX1XB01446-A96206B-R46-C56:1,SA1050FX1XB01446-A96206B-R59-C57:1,(SA1050FX1XB01446-A96206B-R58-C08:1,SA1050FX1XB01446-A96206B-R60-C67:1)1:1)1:1)1:1,(SA1050FX1XB01446-A96206B-R61-C46:1,(SA1050FX1XB01446-A96206B-R54-C42:1,SA1050FX1XB01446-A96206B-R62-C64:1,SA1050FX1XB01446-A96206B-R64-C13:1,(SA1050FX1XB01446-A96206B-R35-C36:1,SA1050FX1XB01446-A96206B-R36-C31:1,SA1050FX1XB01446-A96206B-R67-C51:1)1:1)1:1)1:1,(SA1050FX1XB01446-A96206B-R36-C62:1,SA1050FX1XB01446-A96206B-R40-C70:1,SA1050FX1XB01446-A96206B-R69-C69:1)1:1)1:1)1:1,(SA1050EX1XB01442-A118782A-R50-C19:1,SA1050EX1XB01442-A118782A-R53-C30:1,SA1050EX1XB01442-A118782A-R55-C19:1,SA1050EX1XB01442-A118782A-R63-C27:1,SA1050EX1XB01442-A118784A-R54-C25:1,SA1050EX1XB01442-A118784A-R65-C11:1,(SA1050EX1XB01442-A118782A-R53-C68:1,SA1050EX1XB01442-A118784A-R70-C09:1)1:1,(SA1050EX1XB01442-A118782A-R52-C14:1,SA1050EX1XB01442-A118782A-R57-C11:1,SA1050EX1XB01442-A118784A-R46-C57:1)1:1,(SA1050EX1XB01442-A118784A-R47-C70:1,(SA1050EX1XB01442-A118782A-R47-C16:1,SA1050EX1XB01442-A118782A-R52-C36:1,SA1050EX1XB01442-A118784A-R48-C19:1)1:1)1:1)1:1,(SA1050DX1XB01437-A95717B-R45-C55:1,(SA1050DX1XB01437-A95717B-R49-C08:1,SA1050DX1XB01437-A95717B-R57-C28:1,(SA1050DX1XB01437-A95717B-R58-C43:1,SA1050DX1XB01437-A95717B-R60-C46:1)1:1)1:1)1:1)1:1,(SA1050DX1XB01437-A95717B-R42-C45:1,SA1050EX1XB01442-A118782A-R50-C35:1)1:1)1:1,SA1050DX1XB01437-A95717B-R59-C48:1)1:1,(SA1050DX1XB01437-A95717B-R59-C52:1,SA1050EX1XB01442-A118782A-R58-C53:1)1:1,(SA1050DX1XB01437-A95717B-R58-C09:1,SA1050DX1XB01437-A95717B-R60-C53:1)1:1)1:1,(SA1050AX1XB01436-A98181A-R07-C22:1,SA1050DX1XB01437-A95717B-R60-C34:1,SA1050EX1XB01442-A118784A-R68-C18:1,(SA1050AX1XB01436-A98279A-R11-C53:1,SA1050FX1XB01446-A96206B-R62-C07:1,SA1050FX1XB01446-A96206B-R64-C22:1)1:1)1:1)1:1)1:1,(SA1050BX1XB01440-A118782A-R18-C53:1,(SA1050BX1XB01440-A118782A-R03-C30:1,SA1050BX1XB01440-A118784A-R28-C63:1,(SA1050BX1XB01440-A118782A-R03-C65:1,SA1050BX1XB01440-A118782A-R11-C20:1,SA1050BX1XB01440-A118782A-R17-C24:1,SA1050BX1XB01440-A118782A-R26-C22:1,SA1050BX1XB01440-A118784A-R16-C49:1,SA1050BX1XB01440-A118784A-R18-C36:1,SA1050BX1XB01440-A118784A-R26-C31:1,SA1050BX1XB01440-A118784A-R28-C52:1,SA1050BX1XB01440-A118784A-R29-C43:1,(SA1050BX1XB01440-A118782A-R03-C47:1,SA1050BX1XB01440-A118782A-R05-C41:1,SA1050BX1XB01440-A118782A-R08-C40:1,SA1050BX1XB01440-A118782A-R09-C25:1,SA1050BX1XB01440-A118782A-R09-C26:1,SA1050BX1XB01440-A118782A-R09-C29:1,SA1050BX1XB01440-A118782A-R09-C44:1,SA1050BX1XB01440-A118782A-R10-C29:1,SA1050BX1XB01440-A118782A-R12-C34:1,SA1050BX1XB01440-A118782A-R13-C15:1,SA1050BX1XB01440-A118782A-R14-C31:1,SA1050BX1XB01440-A118782A-R14-C43:1,SA1050BX1XB01440-A118782A-R16-C21:1,SA1050BX1XB01440-A118782A-R17-C25:1,SA1050BX1XB01440-A118782A-R17-C30:1,SA1050BX1XB01440-A118782A-R22-C50:1,SA1050BX1XB01440-A118782A-R26-C20:1,SA1050BX1XB01440-A118782A-R26-C63:1,SA1050BX1XB01440-A118782A-R27-C62:1,SA1050BX1XB01440-A118782A-R28-C56:1,SA1050BX1XB01440-A118784A-R03-C27:1,SA1050BX1XB01440-A118784A-R04-C45:1,SA1050BX1XB01440-A118784A-R12-C34:1,SA1050BX1XB01440-A118784A-R13-C36:1,SA1050BX1XB01440-A118784A-R14-C42:1,SA1050BX1XB01440-A118784A-R16-C63:1,SA1050BX1XB01440-A118784A-R20-C37:1,SA1050BX1XB01440-A118784A-R23-C35:1,SA1050BX1XB01440-A118784A-R25-C44:1,(SA1050BX1XB01440-A118782A-R14-C32:1,SA1050BX1XB01440-A118782A-R20-C35:1,(SA1050BX1XB01440-A118782A-R03-C43:1,SA1050BX1XB01440-A118782A-R09-C12:1,SA1050BX1XB01440-A118782A-R09-C30:1,SA1050BX1XB01440-A118782A-R11-C23:1,SA1050BX1XB01440-A118782A-R11-C52:1,SA1050BX1XB01440-A118782A-R12-C45:1,SA1050BX1XB01440-A118782A-R14-C27:1,SA1050BX1XB01440-A118782A-R14-C44:1,SA1050BX1XB01440-A118782A-R15-C17:1,SA1050BX1XB01440-A118782A-R17-C49:1,SA1050BX1XB01440-A118782A-R19-C29:1,SA1050BX1XB01440-A118782A-R24-C53:1,SA1050BX1XB01440-A118782A-R26-C10:1,SA1050BX1XB01440-A118782A-R26-C26:1,SA1050BX1XB01440-A118782A-R28-C18:1,SA1050BX1XB01440-A118782A-R28-C21:1,SA1050BX1XB01440-A118784A-R03-C53:1,SA1050BX1XB01440-A118784A-R04-C40:1,SA1050BX1XB01440-A118784A-R05-C33:1,SA1050BX1XB01440-A118784A-R06-C31:1,SA1050BX1XB01440-A118784A-R10-C69:1,SA1050BX1XB01440-A118784A-R16-C50:1,SA1050BX1XB01440-A118784A-R16-C54:1,SA1050BX1XB01440-A118784A-R16-C58:1,SA1050BX1XB01440-A118784A-R17-C44:1,SA1050BX1XB01440-A118784A-R18-C58:1,SA1050BX1XB01440-A118784A-R19-C55:1,SA1050BX1XB01440-A118784A-R24-C35:1,SA1050BX1XB01440-A118784A-R25-C29:1,SA1050BX1XB01440-A118784A-R25-C39:1,SA1050BX1XB01440-A118784A-R29-C69:1,(SA1050BX1XB01440-A118782A-R03-C49:1,SA1050BX1XB01440-A118782A-R13-C14:1,SA1050BX1XB01440-A118782A-R14-C08:1,SA1050BX1XB01440-A118782A-R15-C48:1,SA1050BX1XB01440-A118782A-R24-C29:1,SA1050BX1XB01440-A118782A-R24-C55:1,SA1050BX1XB01440-A118782A-R25-C14:1,SA1050BX1XB01440-A118782A-R27-C35:1,SA1050BX1XB01440-A118784A-R06-C34:1,SA1050BX1XB01440-A118784A-R06-C51:1,SA1050BX1XB01440-A118784A-R06-C56:1,SA1050BX1XB01440-A118784A-R09-C54:1,SA1050BX1XB01440-A118784A-R10-C62:1,SA1050BX1XB01440-A118784A-R11-C43:1,SA1050BX1XB01440-A118784A-R14-C41:1,SA1050BX1XB01440-A118784A-R19-C52:1,SA1050BX1XB01440-A118784A-R20-C65:1,SA1050BX1XB01440-A118784A-R22-C41:1,SA1050BX1XB01440-A118784A-R24-C41:1,(SA1050BX1XB01440-A118782A-R06-C19:1,SA1050BX1XB01440-A118782A-R07-C41:1,SA1050BX1XB01440-A118782A-R11-C42:1,SA1050BX1XB01440-A118782A-R17-C18:1,SA1050BX1XB01440-A118782A-R27-C25:1,SA1050BX1XB01440-A118782A-R27-C70:1,SA1050BX1XB01440-A118782A-R28-C23:1,SA1050BX1XB01440-A118782A-R29-C13:1,SA1050BX1XB01440-A118784A-R07-C33:1,SA1050BX1XB01440-A118784A-R12-C67:1,(SA1050BX1XB01440-A118782A-R09-C41:1,SA1050BX1XB01440-A118784A-R28-C58:1,(SA1050BX1XB01440-A118782A-R26-C14:1,SA1050BX1XB01440-A118784A-R04-C26:1,((SA1050BX1XB01440-A118784A-R10-C67:1,((SA1050BX1XB01440-A118784A-R17-C68:1,(SA1050BX1XB01440-A118782A-R03-C21:1,SA1050BX1XB01440-A118784A-R14-C68:1)1:1)1:1,SA1050BX1XB01440-A118784A-R06-C40:1)1:1)1:1,(SA1050BX1XB01440-A118784A-R07-C64:1,SA1050BX1XB01440-A118784A-R10-C64:1)1:1)1:1)1:1)1:1,(SA1050BX1XB01440-A118782A-R03-C32:1,SA1050BX1XB01440-A118782A-R10-C18:1,SA1050BX1XB01440-A118782A-R10-C27:1,SA1050BX1XB01440-A118782A-R30-C24:1,(SA1050BX1XB01440-A118782A-R07-C19:1,(SA1050BX1XB01440-A118782A-R09-C20:1,(SA1050BX1XB01440-A118782A-R11-C19:1,SA1050BX1XB01440-A118784A-R03-C56:1)1:1)1:1)1:1)1:1)1:1,(SA1050BX1XB01440-A118784A-R12-C50:1,(SA1050BX1XB01440-A118782A-R12-C26:1,SA1050BX1XB01440-A118782A-R22-C28:1,SA1050BX1XB01440-A118782A-R27-C15:1)1:1)1:1)1:1,(SA1050BX1XB01440-A118782A-R03-C40:1,SA1050BX1XB01440-A118782A-R05-C32:1,(SA1050BX1XB01440-A118782A-R03-C16:1,SA1050BX1XB01440-A118782A-R06-C25:1,SA1050BX1XB01440-A118782A-R11-C35:1,SA1050BX1XB01440-A118782A-R15-C42:1,SA1050BX1XB01440-A118782A-R16-C24:1,SA1050BX1XB01440-A118782A-R22-C55:1,SA1050BX1XB01440-A118782A-R23-C26:1,SA1050BX1XB01440-A118782A-R24-C15:1,SA1050BX1XB01440-A118782A-R24-C39:1,SA1050BX1XB01440-A118784A-R04-C57:1,SA1050BX1XB01440-A118784A-R06-C32:1,SA1050BX1XB01440-A118784A-R25-C47:1,(SA1050BX1XB01440-A118782A-R24-C22:1,(SA1050BX1XB01440-A118784A-R06-C55:1,SA1050BX1XB01440-A118784A-R20-C70:1)1:1)1:1)1:1)1:1,(SA1050BX1XB01440-A118782A-R07-C27:1,SA1050BX1XB01440-A118784A-R04-C19:1)1:1,(SA1050BX1XB01440-A118782A-R14-C42:1,SA1050BX1XB01440-A118784A-R28-C54:1)1:1,(SA1050BX1XB01440-A118782A-R15-C09:1,SA1050BX1XB01440-A118782A-R23-C43:1)1:1,(SA1050BX1XB01440-A118784A-R12-C36:1,SA1050BX1XB01440-A118784A-R13-C68:1)1:1,(SA1050BX1XB01440-A118782A-R07-C33:1,SA1050BX1XB01440-A118782A-R09-C28:1)1:1,(SA1050BX1XB01440-A118782A-R08-C13:1,SA1050BX1XB01440-A118784A-R27-C36:1)1:1,(SA1050BX1XB01440-A118782A-R03-C12:1,SA1050BX1XB01440-A118782A-R04-C49:1,SA1050BX1XB01440-A118782A-R28-C69:1,SA1050BX1XB01440-A118784A-R06-C68:1,SA1050BX1XB01440-A118784A-R10-C40:1,SA1050BX1XB01440-A118784A-R13-C57:1,SA1050BX1XB01440-A118784A-R30-C45:1)1:1)1:1)1:1,(SA1050BX1XB01440-A118782A-R14-C39:1,(SA1050BX1XB01440-A118782A-R11-C33:1,(SA1050BX1XB01440-A118784A-R13-C60:1,SA1050BX1XB01440-A118784A-R30-C62:1)1:1)1:1)1:1,(SA1050BX1XB01440-A118784A-R15-C64:1,(SA1050BX1XB01440-A118784A-R05-C14:1,SA1050BX1XB01440-A118784A-R08-C67:1)1:1)1:1)1:1)1:1)1:1)1:1);
