# Supplementary material for: A zero-agnostic model for copy number evolution in cancer
Source: PLoS Comput Biol. 2023 Nov 9;19(11):e1011590. doi: 10.1371/journal.pcbi.1011590 (PMC10662746; doi:10.1371/journal.pcbi.1011590)
Supplement: S1 Data — Twenty-eight patient copy number phylogenies (Newick) inferred by Sitka and Lazac on single-cell sequencing of human breast and ovarian tumor samples. (ZIP) [file pcbi.1011590.s002.zip › supp_data/trees/sitka/SA039_hscn_tree.newick]

(SA039-A73047D-R39-C53:1,SA039-A73047D-R40-C27:1,SA039-A73047D-R40-C60:1,SA039-A73047D-R41-C24:1,SA039-A73047D-R41-C50:1,SA039-A73047D-R41-C61:1,SA039-A73047D-R42-C27:1,SA039-A73047D-R42-C29:1,SA039-A73047D-R42-C53:1,SA039-A73047D-R42-C56:1,SA039-A73047D-R43-C28:1,SA039-A73047D-R43-C33:1,SA039-A73047D-R43-C35:1,SA039-A73047D-R43-C53:1,SA039-A73047D-R43-C62:1,SA039-A73047D-R43-C63:1,SA039-A73047D-R44-C09:1,SA039-A73047D-R44-C33:1,SA039-A73047D-R44-C62:1,SA039-A73047D-R44-C65:1,SA039-A73047D-R45-C23:1,SA039-A73047D-R45-C24:1,SA039-A73047D-R45-C28:1,SA039-A73047D-R45-C45:1,SA039-A73047D-R45-C47:1,SA039-A73047D-R45-C65:1,SA039-A73047D-R46-C11:1,SA039-A73047D-R46-C20:1,SA039-A73047D-R46-C45:1,SA039-A73047D-R46-C62:1,SA039-A73047D-R46-C65:1,SA039-A73047D-R47-C62:1,SA039-A73047D-R47-C65:1,SA039-A73047D-R48-C10:1,SA039-A73047D-R48-C19:1,SA039-A73047D-R48-C38:1,SA039-A73047D-R48-C62:1,SA039-A73047D-R49-C11:1,SA039-A73047D-R49-C19:1,SA039-A73047D-R49-C23:1,SA039-A73047D-R49-C27:1,SA039-A73047D-R49-C32:1,SA039-A73047D-R49-C33:1,SA039-A73047D-R49-C55:1,SA039-A73047D-R49-C60:1,SA039-A73047D-R49-C61:1,SA039-A73047D-R50-C14:1,SA039-A73047D-R50-C24:1,SA039-A73047D-R50-C25:1,SA039-A73047D-R50-C32:1,SA039-A73047D-R50-C33:1,SA039-A73047D-R50-C35:1,SA039-A73047D-R50-C50:1,SA039-A73047D-R51-C07:1,SA039-A73047D-R51-C08:1,SA039-A73047D-R51-C10:1,SA039-A73047D-R51-C33:1,SA039-A73047D-R52-C08:1,SA039-A73047D-R52-C09:1,SA039-A73047D-R52-C12:1,SA039-A73047D-R52-C13:1,SA039-A73047D-R52-C15:1,SA039-A73047D-R52-C23:1,SA039-A73047D-R54-C11:1,SA039-A73047D-R54-C13:1,SA039-A73047D-R54-C27:1,SA039-A73047D-R54-C29:1,SA039-A73047D-R54-C34:1,SA039-A73047D-R54-C38:1,SA039-A73047D-R54-C45:1,SA039-A73047D-R54-C48:1,SA039-A73047D-R54-C50:1,SA039-A73047D-R54-C51:1,SA039-A73047D-R54-C52:1,SA039-A73047D-R54-C58:1,SA039-A73047D-R54-C59:1,SA039-A73047D-R54-C63:1,SA039-A73047D-R54-C65:1,SA039-A73047D-R55-C08:1,SA039-A73047D-R55-C13:1,SA039-A73047D-R55-C15:1,SA039-A73047D-R55-C19:1,SA039-A73047D-R55-C25:1,SA039-A73047D-R55-C26:1,SA039-A73047D-R55-C29:1,SA039-A73047D-R55-C31:1,SA039-A73047D-R55-C35:1,SA039-A73047D-R55-C38:1,SA039-A73047D-R55-C40:1,SA039-A73047D-R55-C41:1,SA039-A73047D-R55-C42:1,SA039-A73047D-R55-C47:1,SA039-A73047D-R55-C48:1,SA039-A73047D-R55-C50:1,SA039-A73047D-R55-C52:1,SA039-A73047D-R55-C54:1,SA039-A73047D-R55-C55:1,SA039-A73047D-R55-C56:1,SA039-A73047D-R55-C57:1,SA039-A73047D-R55-C58:1,SA039-A73047D-R55-C62:1,SA039-A73047D-R55-C63:1,SA039-A73047D-R55-C64:1,SA039-A73047D-R55-C67:1,SA039-A73047D-R55-C68:1,SA039-A73047D-R56-C07:1,SA039-A73047D-R56-C08:1,SA039-A73047D-R56-C11:1,SA039-A73047D-R56-C13:1,SA039-A73047D-R56-C14:1,SA039-A73047D-R56-C16:1,SA039-A73047D-R56-C18:1,SA039-A73047D-R56-C26:1,SA039-A73047D-R56-C27:1,SA039-A73047D-R56-C28:1,SA039-A73047D-R56-C30:1,SA039-A73047D-R56-C31:1,SA039-A73047D-R56-C33:1,SA039-A73047D-R56-C39:1,SA039-A73047D-R56-C43:1,SA039-A73047D-R56-C44:1,SA039-A73047D-R56-C45:1,SA039-A73047D-R56-C48:1,SA039-A73047D-R56-C49:1,SA039-A73047D-R56-C51:1,SA039-A73047D-R56-C52:1,SA039-A73047D-R56-C56:1,SA039-A73047D-R56-C58:1,SA039-A73047D-R56-C60:1,SA039-A73047D-R56-C62:1,SA039-A73047D-R56-C64:1,SA039-A73047D-R57-C10:1,SA039-A73047D-R57-C11:1,SA039-A73047D-R57-C18:1,SA039-A73047D-R57-C35:1,SA039-A73047D-R57-C37:1,SA039-A73047D-R57-C38:1,SA039-A73047D-R57-C42:1,SA039-A73047D-R57-C49:1,SA039-A73047D-R57-C50:1,SA039-A73047D-R57-C52:1,SA039-A73047D-R57-C59:1,SA039-A73047D-R57-C62:1,SA039-A73047D-R57-C66:1,SA039-A73047D-R57-C67:1,SA039-A73047D-R58-C07:1,SA039-A73047D-R58-C08:1,SA039-A73047D-R58-C11:1,SA039-A73047D-R58-C12:1,SA039-A73047D-R58-C13:1,SA039-A73047D-R58-C16:1,SA039-A73047D-R58-C17:1,SA039-A73047D-R58-C19:1,SA039-A73047D-R58-C24:1,SA039-A73047D-R58-C29:1,SA039-A73047D-R58-C31:1,SA039-A73047D-R58-C34:1,SA039-A73047D-R58-C35:1,SA039-A73047D-R58-C37:1,SA039-A73047D-R58-C38:1,SA039-A73047D-R58-C39:1,SA039-A73047D-R58-C41:1,SA039-A73047D-R58-C43:1,SA039-A73047D-R58-C46:1,SA039-A73047D-R58-C49:1,SA039-A73047D-R58-C52:1,SA039-A73047D-R58-C53:1,SA039-A73047D-R58-C54:1,SA039-A73047D-R58-C58:1,SA039-A73047D-R58-C59:1,SA039-A73047D-R58-C62:1,SA039-A73047D-R58-C63:1,SA039-A73047D-R58-C70:1,SA039-A73047D-R59-C10:1,SA039-A73047D-R59-C11:1,SA039-A73047D-R59-C13:1,SA039-A73047D-R59-C24:1,SA039-A73047D-R59-C25:1,SA039-A73047D-R59-C33:1,SA039-A73047D-R59-C36:1,SA039-A73047D-R59-C37:1,SA039-A73047D-R59-C42:1,SA039-A73047D-R59-C49:1,SA039-A73047D-R59-C50:1,SA039-A73047D-R59-C51:1,SA039-A73047D-R59-C56:1,SA039-A73047D-R59-C57:1,SA039-A73047D-R59-C58:1,SA039-A73047D-R59-C59:1,SA039-A73047D-R60-C08:1,SA039-A73047D-R60-C09:1,SA039-A73047D-R60-C11:1,SA039-A73047D-R60-C12:1,SA039-A73047D-R60-C19:1,SA039-A73047D-R60-C22:1,SA039-A73047D-R60-C29:1,SA039-A73047D-R60-C30:1,SA039-A73047D-R60-C31:1,SA039-A73047D-R60-C34:1,SA039-A73047D-R60-C36:1,SA039-A73047D-R60-C41:1,SA039-A73047D-R60-C45:1,SA039-A73047D-R60-C46:1,SA039-A73047D-R60-C49:1,SA039-A73047D-R60-C50:1,SA039-A73047D-R60-C52:1,SA039-A73047D-R60-C53:1,SA039-A73047D-R60-C57:1,SA039-A73047D-R60-C59:1,SA039-A73047D-R60-C61:1,SA039-A73047D-R60-C62:1,SA039-A73047D-R61-C11:1,SA039-A73047D-R61-C16:1,SA039-A73047D-R61-C18:1,SA039-A73047D-R61-C23:1,SA039-A73047D-R61-C24:1,SA039-A73047D-R61-C26:1,SA039-A73047D-R61-C34:1,SA039-A73047D-R61-C42:1,SA039-A73047D-R61-C45:1,SA039-A73047D-R61-C46:1,SA039-A73047D-R61-C48:1,SA039-A73047D-R61-C50:1,SA039-A73047D-R61-C51:1,SA039-A73047D-R61-C54:1,SA039-A73047D-R61-C55:1,SA039-A73047D-R61-C58:1,SA039-A73047D-R61-C60:1,SA039-A73047D-R61-C61:1,SA039-A73047D-R61-C62:1,SA039-A73047D-R62-C07:1,SA039-A73047D-R62-C10:1,SA039-A73047D-R62-C11:1,SA039-A73047D-R62-C15:1,SA039-A73047D-R62-C23:1,SA039-A73047D-R62-C26:1,SA039-A73047D-R62-C28:1,SA039-A73047D-R62-C29:1,SA039-A73047D-R62-C30:1,SA039-A73047D-R62-C31:1,SA039-A73047D-R62-C33:1,SA039-A73047D-R62-C36:1,SA039-A73047D-R62-C37:1,SA039-A73047D-R62-C38:1,SA039-A73047D-R62-C39:1,SA039-A73047D-R62-C41:1,SA039-A73047D-R62-C42:1,SA039-A73047D-R62-C44:1,SA039-A73047D-R62-C45:1,SA039-A73047D-R62-C52:1,SA039-A73047D-R62-C54:1,SA039-A73047D-R62-C55:1,SA039-A73047D-R62-C58:1,SA039-A73047D-R63-C12:1,SA039-A73047D-R63-C15:1,SA039-A73047D-R63-C26:1,SA039-A73047D-R63-C27:1,SA039-A73047D-R63-C30:1,SA039-A73047D-R63-C32:1,SA039-A73047D-R63-C33:1,SA039-A73047D-R63-C37:1,SA039-A73047D-R63-C38:1,SA039-A73047D-R63-C47:1,SA039-A73047D-R63-C52:1,SA039-A73047D-R63-C55:1,SA039-A73047D-R63-C57:1,SA039-A73047D-R63-C60:1,SA039-A73047D-R63-C62:1,SA039-A73047D-R64-C10:1,SA039-A73047D-R64-C12:1,SA039-A73047D-R64-C15:1,SA039-A73047D-R64-C18:1,SA039-A73047D-R64-C19:1,SA039-A73047D-R64-C22:1,SA039-A73047D-R64-C23:1,SA039-A73047D-R64-C24:1,SA039-A73047D-R64-C25:1,SA039-A73047D-R64-C27:1,SA039-A73047D-R64-C36:1,SA039-A73047D-R64-C37:1,SA039-A73047D-R64-C38:1,SA039-A73047D-R64-C39:1,SA039-A73047D-R64-C41:1,SA039-A73047D-R64-C42:1,SA039-A73047D-R64-C47:1,SA039-A73047D-R64-C57:1,SA039-A73047D-R64-C60:1,SA039-A73047D-R64-C61:1,SA039-A73047D-R65-C09:1,SA039-A73047D-R65-C15:1,SA039-A73047D-R65-C25:1,SA039-A73047D-R65-C27:1,SA039-A73047D-R65-C29:1,SA039-A73047D-R65-C30:1,SA039-A73047D-R65-C32:1,SA039-A73047D-R65-C33:1,SA039-A73047D-R65-C34:1,SA039-A73047D-R65-C38:1,SA039-A73047D-R65-C40:1,SA039-A73047D-R65-C41:1,SA039-A73047D-R65-C46:1,SA039-A73047D-R65-C47:1,SA039-A73047D-R65-C49:1,SA039-A73047D-R65-C58:1,SA039-A73047D-R65-C59:1,SA039-A73047D-R65-C60:1,SA039-A73047D-R65-C61:1,SA039-A73047D-R65-C63:1,SA039-A73047D-R66-C07:1,SA039-A73047D-R66-C08:1,SA039-A73047D-R66-C16:1,SA039-A73047D-R66-C20:1,SA039-A73047D-R66-C25:1,SA039-A73047D-R66-C27:1,SA039-A73047D-R66-C34:1,SA039-A73047D-R66-C36:1,SA039-A73047D-R66-C39:1,SA039-A73047D-R66-C46:1,SA039-A73047D-R66-C47:1,SA039-A73047D-R66-C49:1,SA039-A73047D-R66-C50:1,SA039-A73047D-R66-C51:1,SA039-A73047D-R66-C56:1,SA039-A73047D-R66-C57:1,SA039-A73047D-R66-C58:1,SA039-A73047D-R66-C59:1,SA039-A73047D-R66-C66:1,SA039-A73047D-R67-C11:1,SA039-A73047D-R67-C12:1,SA039-A73047D-R67-C19:1,SA039-A73047D-R67-C26:1,SA039-A73047D-R67-C27:1,SA039-A73047D-R67-C28:1,SA039-A73047D-R67-C31:1,SA039-A73047D-R67-C40:1,SA039-A73047D-R67-C43:1,SA039-A73047D-R67-C46:1,SA039-A73047D-R67-C47:1,SA039-A73047D-R67-C58:1,SA039-A73047D-R67-C66:1,SA039-A73047D-R68-C27:1,SA039-A73047D-R68-C31:1,SA039-A73047D-R68-C34:1,SA039-A73047D-R68-C47:1,SA039-A73047D-R68-C57:1,SA039-A73047D-R68-C63:1,SA039-A73047D-R69-C15:1,SA039-A73047D-R69-C17:1,SA039-A73047D-R69-C25:1,SA039-A73047D-R69-C26:1,SA039-A73047D-R69-C29:1,SA039-A73047D-R69-C39:1,SA039-A73047D-R69-C47:1,SA039-A73047D-R69-C49:1,SA039-A73047D-R69-C54:1,SA039-A73047D-R69-C57:1,SA039-A73047D-R69-C64:1,SA039-A73047D-R70-C13:1,SA039-A73047D-R70-C14:1,SA039-A73047D-R70-C16:1,SA039-A73047D-R70-C18:1,SA039-A73047D-R70-C20:1,SA039-A73047D-R70-C42:1,SA039-A73047D-R70-C56:1,SA039-A73047D-R70-C58:1,SA039-A73047D-R70-C63:1,SA039-A73047D-R70-C64:1,SA039-A96199B-R40-C09:1,SA039-A96199B-R40-C12:1,SA039-A96199B-R40-C14:1,SA039-A96199B-R40-C16:1,SA039-A96199B-R40-C18:1,SA039-A96199B-R40-C19:1,SA039-A96199B-R40-C21:1,SA039-A96199B-R40-C26:1,SA039-A96199B-R40-C27:1,SA039-A96199B-R40-C31:1,SA039-A96199B-R40-C32:1,SA039-A96199B-R40-C34:1,SA039-A96199B-R40-C37:1,SA039-A96199B-R40-C41:1,SA039-A96199B-R40-C42:1,SA039-A96199B-R40-C48:1,SA039-A96199B-R40-C49:1,SA039-A96199B-R40-C51:1,SA039-A96199B-R40-C53:1,SA039-A96199B-R40-C54:1,SA039-A96199B-R40-C60:1,SA039-A96199B-R40-C63:1,SA039-A96199B-R41-C07:1,SA039-A96199B-R41-C11:1,SA039-A96199B-R41-C13:1,SA039-A96199B-R41-C14:1,SA039-A96199B-R41-C16:1,SA039-A96199B-R41-C17:1,SA039-A96199B-R41-C18:1,SA039-A96199B-R41-C21:1,SA039-A96199B-R41-C22:1,SA039-A96199B-R41-C29:1,SA039-A96199B-R41-C30:1,SA039-A96199B-R41-C33:1,SA039-A96199B-R41-C34:1,SA039-A96199B-R41-C35:1,SA039-A96199B-R41-C36:1,SA039-A96199B-R41-C37:1,SA039-A96199B-R41-C38:1,SA039-A96199B-R41-C41:1,SA039-A96199B-R41-C43:1,SA039-A96199B-R41-C45:1,SA039-A96199B-R41-C47:1,SA039-A96199B-R41-C49:1,SA039-A96199B-R41-C50:1,SA039-A96199B-R41-C51:1,SA039-A96199B-R41-C52:1,SA039-A96199B-R41-C54:1,SA039-A96199B-R41-C55:1,SA039-A96199B-R41-C61:1,SA039-A96199B-R42-C08:1,SA039-A96199B-R42-C10:1,SA039-A96199B-R42-C14:1,SA039-A96199B-R42-C15:1,SA039-A96199B-R42-C17:1,SA039-A96199B-R42-C20:1,SA039-A96199B-R42-C30:1,SA039-A96199B-R42-C31:1,SA039-A96199B-R42-C32:1,SA039-A96199B-R42-C33:1,SA039-A96199B-R42-C34:1,SA039-A96199B-R42-C36:1,SA039-A96199B-R42-C40:1,SA039-A96199B-R42-C41:1,SA039-A96199B-R42-C44:1,SA039-A96199B-R42-C45:1,SA039-A96199B-R42-C48:1,SA039-A96199B-R42-C51:1,SA039-A96199B-R42-C53:1,SA039-A96199B-R42-C54:1,SA039-A96199B-R42-C56:1,SA039-A96199B-R42-C57:1,SA039-A96199B-R42-C60:1,SA039-A96199B-R42-C63:1,SA039-A96199B-R43-C13:1,SA039-A96199B-R43-C15:1,SA039-A96199B-R43-C16:1,SA039-A96199B-R43-C19:1,SA039-A96199B-R43-C20:1,SA039-A96199B-R43-C24:1,SA039-A96199B-R43-C25:1,SA039-A96199B-R43-C27:1,SA039-A96199B-R43-C29:1,SA039-A96199B-R43-C30:1,SA039-A96199B-R43-C31:1,SA039-A96199B-R43-C32:1,SA039-A96199B-R43-C36:1,SA039-A96199B-R43-C40:1,SA039-A96199B-R43-C42:1,SA039-A96199B-R43-C45:1,SA039-A96199B-R43-C46:1,SA039-A96199B-R43-C47:1,SA039-A96199B-R43-C50:1,SA039-A96199B-R43-C51:1,SA039-A96199B-R43-C52:1,SA039-A96199B-R43-C53:1,SA039-A96199B-R43-C54:1,SA039-A96199B-R43-C55:1,SA039-A96199B-R43-C61:1,SA039-A96199B-R43-C63:1,SA039-A96199B-R43-C64:1,SA039-A96199B-R44-C07:1,SA039-A96199B-R44-C08:1,SA039-A96199B-R44-C10:1,SA039-A96199B-R44-C15:1,SA039-A96199B-R44-C16:1,SA039-A96199B-R44-C18:1,SA039-A96199B-R44-C19:1,SA039-A96199B-R44-C23:1,SA039-A96199B-R44-C24:1,SA039-A96199B-R44-C28:1,SA039-A96199B-R44-C29:1,SA039-A96199B-R44-C31:1,SA039-A96199B-R44-C32:1,SA039-A96199B-R44-C33:1,SA039-A96199B-R44-C37:1,SA039-A96199B-R44-C38:1,SA039-A96199B-R44-C39:1,SA039-A96199B-R44-C43:1,SA039-A96199B-R44-C44:1,SA039-A96199B-R44-C46:1,SA039-A96199B-R44-C48:1,SA039-A96199B-R44-C49:1,SA039-A96199B-R44-C50:1,SA039-A96199B-R44-C52:1,SA039-A96199B-R44-C53:1,SA039-A96199B-R44-C54:1,SA039-A96199B-R44-C56:1,SA039-A96199B-R44-C57:1,SA039-A96199B-R44-C59:1,SA039-A96199B-R44-C63:1,SA039-A96199B-R44-C64:1,SA039-A96199B-R45-C08:1,SA039-A96199B-R45-C12:1,SA039-A96199B-R45-C14:1,SA039-A96199B-R45-C17:1,SA039-A96199B-R45-C20:1,SA039-A96199B-R45-C21:1,SA039-A96199B-R45-C23:1,SA039-A96199B-R45-C25:1,SA039-A96199B-R45-C31:1,SA039-A96199B-R45-C33:1,SA039-A96199B-R45-C34:1,SA039-A96199B-R45-C35:1,SA039-A96199B-R45-C39:1,SA039-A96199B-R45-C41:1,SA039-A96199B-R45-C44:1,SA039-A96199B-R45-C45:1,SA039-A96199B-R45-C48:1,SA039-A96199B-R45-C51:1,SA039-A96199B-R45-C54:1,SA039-A96199B-R45-C55:1,SA039-A96199B-R45-C57:1,SA039-A96199B-R45-C59:1,SA039-A96199B-R45-C60:1,SA039-A96199B-R45-C63:1,SA039-A96199B-R46-C09:1,SA039-A96199B-R46-C10:1,SA039-A96199B-R46-C11:1,SA039-A96199B-R46-C14:1,SA039-A96199B-R46-C18:1,SA039-A96199B-R46-C19:1,SA039-A96199B-R46-C26:1,SA039-A96199B-R46-C28:1,SA039-A96199B-R46-C29:1,SA039-A96199B-R46-C31:1,SA039-A96199B-R46-C34:1,SA039-A96199B-R46-C37:1,SA039-A96199B-R46-C38:1,SA039-A96199B-R46-C41:1,SA039-A96199B-R46-C42:1,SA039-A96199B-R46-C46:1,SA039-A96199B-R46-C47:1,SA039-A96199B-R46-C50:1,SA039-A96199B-R46-C52:1,SA039-A96199B-R46-C59:1,SA039-A96199B-R46-C63:1,SA039-A96199B-R46-C64:1,SA039-A96199B-R47-C07:1,SA039-A96199B-R47-C08:1,SA039-A96199B-R47-C09:1,SA039-A96199B-R47-C12:1,SA039-A96199B-R47-C14:1,SA039-A96199B-R47-C17:1,SA039-A96199B-R47-C19:1,SA039-A96199B-R47-C20:1,SA039-A96199B-R47-C25:1,SA039-A96199B-R47-C26:1,SA039-A96199B-R47-C27:1,SA039-A96199B-R47-C29:1,SA039-A96199B-R47-C30:1,SA039-A96199B-R47-C33:1,SA039-A96199B-R47-C34:1,SA039-A96199B-R47-C35:1,SA039-A96199B-R47-C37:1,SA039-A96199B-R47-C40:1,SA039-A96199B-R47-C41:1,SA039-A96199B-R47-C42:1,SA039-A96199B-R47-C46:1,SA039-A96199B-R47-C47:1,SA039-A96199B-R47-C49:1,SA039-A96199B-R47-C50:1,SA039-A96199B-R47-C51:1,SA039-A96199B-R47-C53:1,SA039-A96199B-R47-C54:1,SA039-A96199B-R47-C55:1,SA039-A96199B-R47-C57:1,SA039-A96199B-R47-C59:1,SA039-A96199B-R47-C61:1,SA039-A96199B-R47-C64:1,SA039-A96199B-R48-C10:1,SA039-A96199B-R48-C11:1,SA039-A96199B-R48-C13:1,SA039-A96199B-R48-C15:1,SA039-A96199B-R48-C16:1,SA039-A96199B-R48-C18:1,SA039-A96199B-R48-C20:1,SA039-A96199B-R48-C21:1,SA039-A96199B-R48-C22:1,SA039-A96199B-R48-C24:1,SA039-A96199B-R48-C25:1,SA039-A96199B-R48-C26:1,SA039-A96199B-R48-C28:1,SA039-A96199B-R48-C29:1,SA039-A96199B-R48-C30:1,SA039-A96199B-R48-C32:1,SA039-A96199B-R48-C38:1,SA039-A96199B-R48-C40:1,SA039-A96199B-R48-C44:1,SA039-A96199B-R48-C46:1,SA039-A96199B-R48-C47:1,SA039-A96199B-R48-C48:1,SA039-A96199B-R48-C49:1,SA039-A96199B-R48-C52:1,SA039-A96199B-R48-C53:1,SA039-A96199B-R48-C54:1,SA039-A96199B-R48-C55:1,SA039-A96199B-R48-C56:1,SA039-A96199B-R48-C57:1,SA039-A96199B-R48-C60:1,SA039-A96199B-R48-C61:1,SA039-A96199B-R48-C63:1,SA039-A96199B-R48-C65:1,SA039-A96199B-R49-C07:1,SA039-A96199B-R49-C09:1,SA039-A96199B-R49-C11:1,SA039-A96199B-R49-C12:1,SA039-A96199B-R49-C13:1,SA039-A96199B-R49-C14:1,SA039-A96199B-R49-C15:1,SA039-A96199B-R49-C18:1,SA039-A96199B-R49-C19:1,SA039-A96199B-R49-C20:1,SA039-A96199B-R49-C21:1,SA039-A96199B-R49-C22:1,SA039-A96199B-R49-C24:1,SA039-A96199B-R49-C26:1,SA039-A96199B-R49-C27:1,SA039-A96199B-R49-C29:1,SA039-A96199B-R49-C30:1,SA039-A96199B-R49-C31:1,SA039-A96199B-R49-C32:1,SA039-A96199B-R49-C37:1,SA039-A96199B-R49-C40:1,SA039-A96199B-R49-C41:1,SA039-A96199B-R49-C44:1,SA039-A96199B-R49-C46:1,SA039-A96199B-R49-C51:1,SA039-A96199B-R49-C52:1,SA039-A96199B-R49-C54:1,SA039-A96199B-R49-C57:1,SA039-A96199B-R49-C59:1,SA039-A96199B-R49-C60:1,SA039-A96199B-R49-C62:1,SA039-A96199B-R49-C63:1,SA039-A96199B-R49-C64:1,SA039-A96199B-R49-C65:1,SA039-A96199B-R49-C66:1,SA039-A96199B-R49-C67:1,SA039-A96199B-R49-C69:1,SA039-A96199B-R50-C08:1,SA039-A96199B-R50-C10:1,SA039-A96199B-R50-C15:1,SA039-A96199B-R50-C18:1,SA039-A96199B-R50-C20:1,SA039-A96199B-R50-C21:1,SA039-A96199B-R50-C22:1,SA039-A96199B-R50-C24:1,SA039-A96199B-R50-C27:1,SA039-A96199B-R50-C31:1,SA039-A96199B-R50-C33:1,SA039-A96199B-R50-C34:1,SA039-A96199B-R50-C35:1,SA039-A96199B-R50-C38:1,SA039-A96199B-R50-C40:1,SA039-A96199B-R50-C42:1,SA039-A96199B-R50-C43:1,SA039-A96199B-R50-C46:1,SA039-A96199B-R50-C48:1,SA039-A96199B-R50-C50:1,SA039-A96199B-R50-C51:1,SA039-A96199B-R50-C52:1,SA039-A96199B-R50-C55:1,SA039-A96199B-R50-C56:1,SA039-A96199B-R50-C57:1,SA039-A96199B-R50-C60:1,SA039-A96199B-R50-C63:1,SA039-A96199B-R50-C64:1,SA039-A96199B-R50-C65:1,SA039-A96199B-R50-C66:1,SA039-A96199B-R50-C67:1,SA039-A96199B-R50-C68:1,SA039-A96199B-R50-C70:1,SA039-A96199B-R51-C07:1,SA039-A96199B-R51-C08:1,SA039-A96199B-R51-C12:1,SA039-A96199B-R51-C14:1,SA039-A96199B-R51-C16:1,SA039-A96199B-R51-C19:1,SA039-A96199B-R51-C20:1,SA039-A96199B-R51-C25:1,SA039-A96199B-R51-C28:1,SA039-A96199B-R51-C29:1,SA039-A96199B-R51-C30:1,SA039-A96199B-R51-C32:1,SA039-A96199B-R51-C34:1,SA039-A96199B-R51-C37:1,SA039-A96199B-R51-C38:1,SA039-A96199B-R51-C39:1,SA039-A96199B-R51-C40:1,SA039-A96199B-R51-C45:1,SA039-A96199B-R51-C47:1,SA039-A96199B-R51-C49:1,SA039-A96199B-R51-C54:1,SA039-A96199B-R51-C57:1,SA039-A96199B-R51-C59:1,SA039-A96199B-R51-C61:1,SA039-A96199B-R51-C62:1,SA039-A96199B-R51-C65:1,SA039-A96199B-R51-C66:1,SA039-A96199B-R51-C69:1,SA039-A96199B-R51-C70:1,SA039-A96199B-R52-C09:1,SA039-A96199B-R52-C10:1,SA039-A96199B-R52-C11:1,SA039-A96199B-R52-C12:1,SA039-A96199B-R52-C13:1,SA039-A96199B-R52-C15:1,SA039-A96199B-R52-C16:1,SA039-A96199B-R52-C18:1,SA039-A96199B-R52-C19:1,SA039-A96199B-R52-C20:1,SA039-A96199B-R52-C21:1,SA039-A96199B-R52-C22:1,SA039-A96199B-R52-C24:1,SA039-A96199B-R52-C27:1,SA039-A96199B-R52-C29:1,SA039-A96199B-R52-C30:1,SA039-A96199B-R52-C32:1,SA039-A96199B-R52-C36:1,SA039-A96199B-R52-C37:1,SA039-A96199B-R52-C39:1,SA039-A96199B-R52-C40:1,SA039-A96199B-R52-C41:1,SA039-A96199B-R52-C42:1,SA039-A96199B-R52-C44:1,SA039-A96199B-R52-C49:1,SA039-A96199B-R52-C50:1,SA039-A96199B-R52-C52:1,SA039-A96199B-R52-C54:1,SA039-A96199B-R52-C57:1,SA039-A96199B-R52-C60:1,SA039-A96199B-R52-C61:1,SA039-A96199B-R52-C63:1,SA039-A96199B-R52-C69:1,SA039-A96199B-R52-C70:1,SA039-A96199B-R53-C08:1,SA039-A96199B-R53-C11:1,SA039-A96199B-R53-C13:1,SA039-A96199B-R53-C15:1,SA039-A96199B-R53-C21:1,SA039-A96199B-R53-C22:1,SA039-A96199B-R53-C23:1,SA039-A96199B-R53-C24:1,SA039-A96199B-R53-C26:1,SA039-A96199B-R53-C27:1,SA039-A96199B-R53-C28:1,SA039-A96199B-R53-C31:1,SA039-A96199B-R53-C33:1,SA039-A96199B-R53-C38:1,SA039-A96199B-R53-C40:1,SA039-A96199B-R53-C41:1,SA039-A96199B-R53-C42:1,SA039-A96199B-R53-C43:1,SA039-A96199B-R53-C44:1,SA039-A96199B-R53-C47:1,SA039-A96199B-R53-C48:1,SA039-A96199B-R53-C51:1,SA039-A96199B-R53-C53:1,SA039-A96199B-R53-C56:1,SA039-A96199B-R53-C64:1,SA039-A96199B-R53-C66:1,SA039-A96199B-R53-C67:1,SA039-A96199B-R53-C68:1,SA039-A96199B-R53-C69:1,SA039-A96199B-R53-C70:1,SA039-A96199B-R54-C14:1,SA039-A96199B-R54-C15:1,SA039-A96199B-R54-C19:1,SA039-A96199B-R54-C20:1,SA039-A96199B-R54-C24:1,SA039-A96199B-R54-C25:1,SA039-A96199B-R54-C26:1,SA039-A96199B-R54-C28:1,SA039-A96199B-R54-C29:1,SA039-A96199B-R54-C32:1,SA039-A96199B-R54-C33:1,SA039-A96199B-R54-C36:1,SA039-A96199B-R54-C42:1,SA039-A96199B-R54-C45:1,SA039-A96199B-R54-C46:1,SA039-A96199B-R54-C47:1,SA039-A96199B-R54-C50:1,SA039-A96199B-R54-C53:1,SA039-A96199B-R54-C56:1,SA039-A96199B-R54-C57:1,SA039-A96199B-R54-C59:1,SA039-A96199B-R54-C60:1,SA039-A96199B-R54-C61:1,SA039-A96199B-R54-C62:1,SA039-A96199B-R54-C63:1,SA039-A96199B-R54-C65:1,SA039-A96199B-R54-C66:1,SA039-A96199B-R54-C68:1,SA039-A96199B-R54-C69:1,SA039-A96199B-R55-C07:1,SA039-A96199B-R55-C08:1,SA039-A96199B-R55-C09:1,SA039-A96199B-R55-C11:1,SA039-A96199B-R55-C12:1,SA039-A96199B-R55-C16:1,SA039-A96199B-R55-C17:1,SA039-A96199B-R55-C18:1,SA039-A96199B-R55-C19:1,SA039-A96199B-R55-C20:1,SA039-A96199B-R55-C21:1,SA039-A96199B-R55-C23:1,SA039-A96199B-R55-C24:1,SA039-A96199B-R55-C25:1,SA039-A96199B-R55-C26:1,SA039-A96199B-R55-C27:1,SA039-A96199B-R55-C32:1,SA039-A96199B-R55-C33:1,SA039-A96199B-R55-C37:1,SA039-A96199B-R55-C38:1,SA039-A96199B-R55-C39:1,SA039-A96199B-R55-C42:1,SA039-A96199B-R55-C43:1,SA039-A96199B-R55-C45:1,SA039-A96199B-R55-C47:1,SA039-A96199B-R55-C48:1,SA039-A96199B-R55-C49:1,SA039-A96199B-R55-C50:1,SA039-A96199B-R55-C51:1,SA039-A96199B-R55-C52:1,SA039-A96199B-R55-C54:1,SA039-A96199B-R55-C55:1,SA039-A96199B-R55-C59:1,SA039-A96199B-R55-C62:1,SA039-A96199B-R55-C63:1,SA039-A96199B-R55-C67:1,SA039-A96199B-R55-C69:1,SA039-A96199B-R55-C70:1,SA039-A96199B-R56-C07:1,SA039-A96199B-R56-C10:1,SA039-A96199B-R56-C11:1,SA039-A96199B-R56-C15:1,SA039-A96199B-R56-C18:1,SA039-A96199B-R56-C19:1,SA039-A96199B-R56-C22:1,SA039-A96199B-R56-C23:1,SA039-A96199B-R56-C24:1,SA039-A96199B-R56-C26:1,SA039-A96199B-R56-C27:1,SA039-A96199B-R56-C29:1,SA039-A96199B-R56-C30:1,SA039-A96199B-R56-C31:1,SA039-A96199B-R56-C35:1,SA039-A96199B-R56-C38:1,SA039-A96199B-R56-C42:1,SA039-A96199B-R56-C43:1,SA039-A96199B-R56-C46:1,SA039-A96199B-R56-C47:1,SA039-A96199B-R56-C50:1,SA039-A96199B-R56-C52:1,SA039-A96199B-R56-C54:1,SA039-A96199B-R56-C55:1,SA039-A96199B-R56-C59:1,SA039-A96199B-R56-C60:1,SA039-A96199B-R56-C61:1,SA039-A96199B-R56-C62:1,SA039-A96199B-R56-C64:1,SA039-A96199B-R56-C65:1,SA039-A96199B-R56-C68:1,SA039-A96199B-R56-C69:1,SA039-A96199B-R57-C08:1,SA039-A96199B-R57-C11:1,SA039-A96199B-R57-C13:1,SA039-A96199B-R57-C14:1,SA039-A96199B-R57-C15:1,SA039-A96199B-R57-C16:1,SA039-A96199B-R57-C18:1,SA039-A96199B-R57-C19:1,SA039-A96199B-R57-C20:1,SA039-A96199B-R57-C22:1,SA039-A96199B-R57-C23:1,SA039-A96199B-R57-C24:1,SA039-A96199B-R57-C27:1,SA039-A96199B-R57-C31:1,SA039-A96199B-R57-C32:1,SA039-A96199B-R57-C33:1,SA039-A96199B-R57-C35:1,SA039-A96199B-R57-C36:1,SA039-A96199B-R57-C37:1,SA039-A96199B-R57-C40:1,SA039-A96199B-R57-C43:1,SA039-A96199B-R57-C46:1,SA039-A96199B-R57-C55:1,SA039-A96199B-R57-C57:1,SA039-A96199B-R57-C60:1,SA039-A96199B-R57-C61:1,SA039-A96199B-R57-C63:1,SA039-A96199B-R57-C65:1,SA039-A96199B-R57-C66:1,SA039-A96199B-R57-C67:1,SA039-A96199B-R57-C68:1,SA039-A96199B-R57-C69:1,SA039-A96199B-R57-C70:1,SA039-A96226B-R51-C40:1,SA039-A96226B-R51-C45:1,SA039-A96226B-R51-C69:1,SA039-A96226B-R52-C15:1,SA039-A96226B-R52-C44:1,SA039-A96226B-R52-C50:1,SA039-A96226B-R52-C51:1,SA039-A96226B-R52-C60:1,SA039-A96226B-R52-C62:1,SA039-A96226B-R52-C67:1,SA039-A96226B-R52-C70:1,SA039-A96226B-R53-C07:1,SA039-A96226B-R53-C32:1,SA039-A96226B-R54-C18:1,SA039-A96226B-R54-C25:1,SA039-A96226B-R54-C28:1,SA039-A96226B-R54-C30:1,SA039-A96226B-R54-C42:1,SA039-A96226B-R54-C62:1,SA039-A96226B-R54-C63:1,SA039-A96226B-R55-C18:1,SA039-A96226B-R55-C22:1,SA039-A96226B-R55-C23:1,SA039-A96226B-R55-C24:1,SA039-A96226B-R55-C26:1,SA039-A96226B-R55-C28:1,SA039-A96226B-R55-C35:1,SA039-A96226B-R55-C38:1,SA039-A96226B-R55-C45:1,SA039-A96226B-R55-C48:1,SA039-A96226B-R55-C52:1,SA039-A96226B-R55-C59:1,SA039-A96226B-R56-C10:1,SA039-A96226B-R56-C33:1,SA039-A96226B-R56-C40:1,SA039-A96226B-R56-C43:1,SA039-A96226B-R56-C49:1,SA039-A96226B-R56-C51:1,SA039-A96226B-R56-C57:1,SA039-A96226B-R57-C08:1,SA039-A96226B-R57-C15:1,SA039-A96226B-R57-C24:1,SA039-A96226B-R57-C33:1,SA039-A96226B-R57-C37:1,SA039-A96226B-R58-C27:1,SA039-A96226B-R59-C19:1,SA039-A96226B-R59-C49:1,SA039-A96226B-R59-C70:1,SA039-A96226B-R60-C24:1,SA039-A96226B-R60-C47:1,SA039-A96226B-R60-C52:1,SA039-A96226B-R60-C61:1,SA039-A96226B-R60-C67:1,SA039-A96226B-R61-C10:1,SA039-A96226B-R61-C11:1,SA039-A96226B-R61-C14:1,SA039-A96226B-R61-C18:1,SA039-A96226B-R61-C25:1,SA039-A96226B-R61-C32:1,SA039-A96226B-R61-C44:1,SA039-A96226B-R61-C50:1,SA039-A96226B-R61-C52:1,SA039-A96226B-R62-C25:1,SA039-A96226B-R62-C27:1,SA039-A96226B-R62-C35:1,SA039-A96226B-R62-C54:1,SA039-A96226B-R62-C59:1,SA039-A96226B-R62-C60:1,SA039-A96226B-R62-C64:1,SA039-A96226B-R62-C68:1,SA039-A96226B-R63-C23:1,SA039-A96226B-R63-C24:1,SA039-A96226B-R63-C33:1,SA039-A96226B-R63-C38:1,SA039-A96226B-R63-C45:1,SA039-A96226B-R64-C09:1,SA039-A96226B-R64-C11:1,SA039-A96226B-R64-C13:1,SA039-A96226B-R64-C14:1,SA039-A96226B-R64-C23:1,SA039-A96226B-R64-C33:1,SA039-A96226B-R64-C36:1,SA039-A96226B-R64-C41:1,SA039-A96226B-R64-C52:1,SA039-A96226B-R64-C69:1,SA039-A96226B-R65-C08:1,SA039-A96226B-R65-C10:1,SA039-A96226B-R65-C11:1,SA039-A96226B-R65-C17:1,SA039-A96226B-R65-C19:1,SA039-A96226B-R65-C36:1,SA039-A96226B-R65-C40:1,SA039-A96226B-R65-C49:1,SA039-A96226B-R65-C50:1,SA039-A96226B-R65-C56:1,SA039-A96226B-R66-C11:1,SA039-A96226B-R66-C20:1,SA039-A96226B-R66-C22:1,SA039-A96226B-R66-C44:1,SA039-A96226B-R66-C45:1,SA039-A96226B-R66-C49:1,SA039-A96226B-R66-C61:1,SA039-A96226B-R66-C65:1,SA039-A96226B-R66-C66:1,SA039-A96226B-R67-C12:1,SA039-A96226B-R67-C28:1,SA039-A96226B-R67-C29:1,SA039-A96226B-R67-C35:1,SA039-A96226B-R67-C41:1,SA039-A96226B-R67-C47:1,SA039-A96226B-R67-C54:1,SA039-A96226B-R67-C69:1,SA039-A96226B-R68-C08:1,SA039-A96226B-R68-C39:1,SA039-A96226B-R68-C52:1,SA039-A96226B-R69-C14:1,SA039-A96226B-R69-C16:1,SA039-A96226B-R69-C37:1,SA039-A96226B-R69-C39:1,SA039-A96226B-R69-C47:1,SA039-A96226B-R70-C10:1,SA039-A96226B-R70-C15:1,SA039-A96226B-R70-C18:1,SA039-A96226B-R70-C29:1,SA039-A96226B-R70-C35:1,SA039-A96226B-R70-C46:1,SA039-A96226B-R70-C57:1,(SA039-A73047D-R49-C57:1,SA039-A73047D-R60-C54:1,SA039-A96226B-R55-C56:1,SA039-A96226B-R59-C26:1,SA039-A96226B-R59-C36:1,SA039-A96226B-R60-C49:1,(SA039-A73047D-R41-C11:1,SA039-A73047D-R41-C47:1,SA039-A73047D-R43-C51:1,SA039-A73047D-R43-C68:1,SA039-A73047D-R45-C33:1,SA039-A73047D-R46-C53:1,SA039-A73047D-R49-C22:1,SA039-A73047D-R49-C63:1,SA039-A73047D-R51-C11:1,SA039-A73047D-R51-C13:1,SA039-A73047D-R51-C14:1,SA039-A73047D-R52-C07:1,SA039-A73047D-R52-C33:1,SA039-A73047D-R54-C23:1,SA039-A73047D-R55-C18:1,SA039-A73047D-R55-C23:1,SA039-A73047D-R55-C49:1,SA039-A73047D-R55-C51:1,SA039-A73047D-R55-C59:1,SA039-A73047D-R55-C60:1,SA039-A73047D-R55-C66:1,SA039-A73047D-R56-C10:1,SA039-A73047D-R56-C34:1,SA039-A73047D-R56-C50:1,SA039-A73047D-R56-C63:1,SA039-A73047D-R56-C68:1,SA039-A73047D-R57-C32:1,SA039-A73047D-R57-C55:1,SA039-A73047D-R57-C57:1,SA039-A73047D-R57-C63:1,SA039-A73047D-R57-C65:1,SA039-A73047D-R58-C14:1,SA039-A73047D-R58-C36:1,SA039-A73047D-R58-C48:1,SA039-A73047D-R58-C51:1,SA039-A73047D-R58-C56:1,SA039-A73047D-R58-C57:1,SA039-A73047D-R58-C64:1,SA039-A73047D-R59-C16:1,SA039-A73047D-R59-C34:1,SA039-A73047D-R59-C46:1,SA039-A73047D-R59-C48:1,SA039-A73047D-R59-C60:1,SA039-A73047D-R59-C61:1,SA039-A73047D-R59-C62:1,SA039-A73047D-R59-C63:1,SA039-A73047D-R60-C32:1,SA039-A73047D-R60-C38:1,SA039-A73047D-R60-C40:1,SA039-A73047D-R60-C42:1,SA039-A73047D-R60-C58:1,SA039-A73047D-R60-C63:1,SA039-A73047D-R61-C25:1,SA039-A73047D-R61-C36:1,SA039-A73047D-R61-C43:1,SA039-A73047D-R61-C44:1,SA039-A73047D-R61-C53:1,SA039-A73047D-R62-C18:1,SA039-A73047D-R62-C22:1,SA039-A73047D-R62-C27:1,SA039-A73047D-R62-C32:1,SA039-A73047D-R62-C49:1,SA039-A73047D-R62-C56:1,SA039-A73047D-R62-C60:1,SA039-A73047D-R62-C61:1,SA039-A73047D-R63-C11:1,SA039-A73047D-R63-C25:1,SA039-A73047D-R63-C41:1,SA039-A73047D-R63-C42:1,SA039-A73047D-R63-C44:1,SA039-A73047D-R63-C45:1,SA039-A73047D-R63-C56:1,SA039-A73047D-R64-C40:1,SA039-A73047D-R64-C44:1,SA039-A73047D-R64-C46:1,SA039-A73047D-R64-C51:1,SA039-A73047D-R64-C55:1,SA039-A73047D-R64-C62:1,SA039-A73047D-R65-C12:1,SA039-A73047D-R65-C13:1,SA039-A73047D-R65-C24:1,SA039-A73047D-R65-C26:1,SA039-A73047D-R65-C36:1,SA039-A73047D-R65-C37:1,SA039-A73047D-R65-C42:1,SA039-A73047D-R65-C45:1,SA039-A73047D-R65-C50:1,SA039-A73047D-R65-C62:1,SA039-A73047D-R66-C17:1,SA039-A73047D-R66-C18:1,SA039-A73047D-R66-C19:1,SA039-A73047D-R66-C24:1,SA039-A73047D-R66-C29:1,SA039-A73047D-R66-C30:1,SA039-A73047D-R66-C31:1,SA039-A73047D-R66-C40:1,SA039-A73047D-R66-C44:1,SA039-A73047D-R66-C48:1,SA039-A73047D-R67-C07:1,SA039-A73047D-R67-C08:1,SA039-A73047D-R67-C29:1,SA039-A73047D-R67-C30:1,SA039-A73047D-R67-C32:1,SA039-A73047D-R67-C33:1,SA039-A73047D-R67-C36:1,SA039-A73047D-R67-C37:1,SA039-A73047D-R67-C38:1,SA039-A73047D-R67-C39:1,SA039-A73047D-R67-C50:1,SA039-A73047D-R67-C52:1,SA039-A73047D-R67-C55:1,SA039-A73047D-R67-C59:1,SA039-A73047D-R67-C60:1,SA039-A73047D-R67-C61:1,SA039-A73047D-R67-C65:1,SA039-A73047D-R67-C67:1,SA039-A73047D-R68-C11:1,SA039-A73047D-R68-C17:1,SA039-A73047D-R68-C26:1,SA039-A73047D-R68-C28:1,SA039-A73047D-R68-C42:1,SA039-A73047D-R68-C46:1,SA039-A73047D-R68-C48:1,SA039-A73047D-R68-C54:1,SA039-A73047D-R68-C55:1,SA039-A73047D-R68-C58:1,SA039-A73047D-R69-C21:1,SA039-A73047D-R69-C22:1,SA039-A73047D-R69-C23:1,SA039-A73047D-R69-C28:1,SA039-A73047D-R69-C48:1,SA039-A73047D-R69-C58:1,SA039-A73047D-R69-C59:1,SA039-A73047D-R69-C60:1,SA039-A73047D-R69-C62:1,SA039-A73047D-R69-C63:1,SA039-A73047D-R70-C09:1,SA039-A73047D-R70-C12:1,SA039-A73047D-R70-C19:1,SA039-A73047D-R70-C55:1,SA039-A73047D-R70-C57:1,SA039-A96226B-R51-C12:1,SA039-A96226B-R51-C19:1,SA039-A96226B-R51-C27:1,SA039-A96226B-R51-C36:1,SA039-A96226B-R51-C38:1,SA039-A96226B-R51-C46:1,SA039-A96226B-R51-C54:1,SA039-A96226B-R51-C59:1,SA039-A96226B-R51-C67:1,SA039-A96226B-R51-C70:1,SA039-A96226B-R52-C22:1,SA039-A96226B-R52-C64:1,SA039-A96226B-R54-C10:1,SA039-A96226B-R54-C21:1,SA039-A96226B-R54-C23:1,SA039-A96226B-R54-C53:1,SA039-A96226B-R55-C07:1,SA039-A96226B-R55-C10:1,SA039-A96226B-R55-C33:1,SA039-A96226B-R55-C60:1,SA039-A96226B-R55-C64:1,SA039-A96226B-R55-C66:1,SA039-A96226B-R55-C70:1,SA039-A96226B-R56-C07:1,SA039-A96226B-R56-C38:1,SA039-A96226B-R56-C61:1,SA039-A96226B-R57-C10:1,SA039-A96226B-R57-C27:1,SA039-A96226B-R57-C45:1,SA039-A96226B-R59-C07:1,SA039-A96226B-R59-C28:1,SA039-A96226B-R59-C30:1,SA039-A96226B-R59-C39:1,SA039-A96226B-R59-C55:1,SA039-A96226B-R59-C65:1,SA039-A96226B-R59-C68:1,SA039-A96226B-R60-C16:1,SA039-A96226B-R60-C17:1,SA039-A96226B-R60-C36:1,SA039-A96226B-R60-C43:1,SA039-A96226B-R60-C54:1,SA039-A96226B-R60-C66:1,SA039-A96226B-R61-C24:1,SA039-A96226B-R61-C27:1,SA039-A96226B-R61-C38:1,SA039-A96226B-R61-C48:1,SA039-A96226B-R62-C19:1,SA039-A96226B-R62-C20:1,SA039-A96226B-R62-C23:1,SA039-A96226B-R62-C28:1,SA039-A96226B-R62-C31:1,SA039-A96226B-R62-C32:1,SA039-A96226B-R62-C47:1,SA039-A96226B-R62-C52:1,SA039-A96226B-R62-C56:1,SA039-A96226B-R62-C65:1,SA039-A96226B-R62-C69:1,SA039-A96226B-R63-C36:1,SA039-A96226B-R63-C37:1,SA039-A96226B-R63-C39:1,SA039-A96226B-R63-C49:1,SA039-A96226B-R63-C55:1,SA039-A96226B-R63-C64:1,SA039-A96226B-R64-C21:1,SA039-A96226B-R64-C42:1,SA039-A96226B-R64-C46:1,SA039-A96226B-R64-C62:1,SA039-A96226B-R64-C70:1,SA039-A96226B-R65-C07:1,SA039-A96226B-R65-C09:1,SA039-A96226B-R65-C14:1,SA039-A96226B-R65-C15:1,SA039-A96226B-R65-C20:1,SA039-A96226B-R65-C21:1,SA039-A96226B-R65-C34:1,SA039-A96226B-R65-C37:1,SA039-A96226B-R65-C45:1,SA039-A96226B-R65-C51:1,SA039-A96226B-R65-C63:1,SA039-A96226B-R66-C10:1,SA039-A96226B-R66-C13:1,SA039-A96226B-R66-C21:1,SA039-A96226B-R66-C23:1,SA039-A96226B-R66-C28:1,SA039-A96226B-R66-C33:1,SA039-A96226B-R66-C34:1,SA039-A96226B-R66-C36:1,SA039-A96226B-R66-C39:1,SA039-A96226B-R66-C40:1,SA039-A96226B-R66-C48:1,SA039-A96226B-R66-C53:1,SA039-A96226B-R66-C54:1,SA039-A96226B-R66-C59:1,SA039-A96226B-R66-C60:1,SA039-A96226B-R66-C62:1,SA039-A96226B-R66-C67:1,SA039-A96226B-R66-C68:1,SA039-A96226B-R67-C09:1,SA039-A96226B-R67-C14:1,SA039-A96226B-R67-C37:1,SA039-A96226B-R67-C40:1,SA039-A96226B-R67-C43:1,SA039-A96226B-R67-C44:1,SA039-A96226B-R67-C48:1,SA039-A96226B-R67-C51:1,SA039-A96226B-R67-C57:1,SA039-A96226B-R67-C60:1,SA039-A96226B-R67-C65:1,SA039-A96226B-R68-C11:1,SA039-A96226B-R68-C25:1,SA039-A96226B-R68-C26:1,SA039-A96226B-R68-C43:1,SA039-A96226B-R68-C66:1,SA039-A96226B-R69-C22:1,SA039-A96226B-R69-C27:1,SA039-A96226B-R69-C30:1,SA039-A96226B-R69-C41:1,SA039-A96226B-R69-C52:1,SA039-A96226B-R70-C11:1,SA039-A96226B-R70-C25:1,SA039-A96226B-R70-C27:1,SA039-A96226B-R70-C37:1,SA039-A96226B-R70-C43:1,SA039-A96226B-R70-C59:1,SA039-A96226B-R70-C60:1,(SA039-A73047D-R51-C25:1,SA039-A73047D-R66-C35:1,SA039-A96226B-R51-C26:1,SA039-A96226B-R57-C36:1,SA039-A96226B-R61-C54:1,SA039-A96226B-R62-C17:1,SA039-A96226B-R64-C44:1,SA039-A96226B-R65-C42:1)1:1,(SA039-A73047D-R58-C50:1,(SA039-A96226B-R62-C40:1,(SA039-A96199B-R41-C26:1,SA039-A96199B-R52-C67:1,SA039-A96199B-R56-C16:1,SA039-A96226B-R52-C12:1,SA039-A96226B-R53-C67:1,SA039-A96226B-R60-C27:1,SA039-A96226B-R61-C49:1,SA039-A96226B-R62-C16:1)1:1)1:1)1:1,(SA039-A73047D-R39-C10:1,SA039-A73047D-R39-C17:1,SA039-A73047D-R39-C52:1,SA039-A73047D-R39-C54:1,SA039-A73047D-R39-C59:1,SA039-A73047D-R39-C65:1,SA039-A73047D-R39-C67:1,SA039-A73047D-R39-C68:1,SA039-A73047D-R39-C70:1,SA039-A73047D-R40-C33:1,SA039-A73047D-R40-C50:1,SA039-A73047D-R40-C52:1,SA039-A73047D-R40-C54:1,SA039-A73047D-R40-C57:1,SA039-A73047D-R40-C62:1,SA039-A73047D-R40-C63:1,SA039-A73047D-R40-C66:1,SA039-A73047D-R40-C70:1,SA039-A73047D-R41-C13:1,SA039-A73047D-R41-C19:1,SA039-A73047D-R41-C22:1,SA039-A73047D-R41-C38:1,SA039-A73047D-R41-C42:1,SA039-A73047D-R41-C43:1,SA039-A73047D-R41-C58:1,SA039-A73047D-R41-C63:1,SA039-A73047D-R42-C20:1,SA039-A73047D-R42-C30:1,SA039-A73047D-R42-C52:1,SA039-A73047D-R42-C55:1,SA039-A73047D-R42-C59:1,SA039-A73047D-R42-C62:1,SA039-A73047D-R43-C07:1,SA039-A73047D-R43-C16:1,SA039-A73047D-R43-C18:1,SA039-A73047D-R43-C20:1,SA039-A73047D-R43-C34:1,SA039-A73047D-R43-C36:1,SA039-A73047D-R43-C45:1,SA039-A73047D-R43-C46:1,SA039-A73047D-R43-C47:1,SA039-A73047D-R43-C55:1,SA039-A73047D-R43-C58:1,SA039-A73047D-R43-C61:1,SA039-A73047D-R43-C64:1,SA039-A73047D-R43-C65:1,SA039-A73047D-R43-C66:1,SA039-A73047D-R43-C69:1,SA039-A73047D-R44-C08:1,SA039-A73047D-R44-C11:1,SA039-A73047D-R44-C19:1,SA039-A73047D-R44-C27:1,SA039-A73047D-R44-C29:1,SA039-A73047D-R44-C31:1,SA039-A73047D-R44-C32:1,SA039-A73047D-R44-C34:1,SA039-A73047D-R44-C48:1,SA039-A73047D-R44-C51:1,SA039-A73047D-R44-C60:1,SA039-A73047D-R44-C64:1,SA039-A73047D-R44-C67:1,SA039-A73047D-R44-C70:1,SA039-A73047D-R45-C07:1,SA039-A73047D-R45-C08:1,SA039-A73047D-R45-C09:1,SA039-A73047D-R45-C10:1,SA039-A73047D-R45-C25:1,SA039-A73047D-R45-C26:1,SA039-A73047D-R45-C27:1,SA039-A73047D-R45-C31:1,SA039-A73047D-R45-C35:1,SA039-A73047D-R45-C43:1,SA039-A73047D-R45-C46:1,SA039-A73047D-R45-C49:1,SA039-A73047D-R45-C50:1,SA039-A73047D-R45-C59:1,SA039-A73047D-R45-C63:1,SA039-A73047D-R46-C07:1,SA039-A73047D-R46-C15:1,SA039-A73047D-R46-C16:1,SA039-A73047D-R46-C21:1,SA039-A73047D-R46-C23:1,SA039-A73047D-R46-C30:1,SA039-A73047D-R46-C32:1,SA039-A73047D-R46-C35:1,SA039-A73047D-R46-C43:1,SA039-A73047D-R46-C54:1,SA039-A73047D-R46-C56:1,SA039-A73047D-R46-C61:1,SA039-A73047D-R47-C08:1,SA039-A73047D-R47-C11:1,SA039-A73047D-R47-C21:1,SA039-A73047D-R47-C34:1,SA039-A73047D-R47-C37:1,SA039-A73047D-R47-C48:1,SA039-A73047D-R47-C49:1,SA039-A73047D-R47-C51:1,SA039-A73047D-R47-C52:1,SA039-A73047D-R47-C54:1,SA039-A73047D-R47-C55:1,SA039-A73047D-R47-C58:1,SA039-A73047D-R47-C59:1,SA039-A73047D-R47-C64:1,SA039-A73047D-R47-C69:1,SA039-A73047D-R48-C34:1,SA039-A73047D-R48-C37:1,SA039-A73047D-R48-C39:1,SA039-A73047D-R48-C49:1,SA039-A73047D-R48-C52:1,SA039-A73047D-R48-C58:1,SA039-A73047D-R48-C59:1,SA039-A73047D-R48-C64:1,SA039-A73047D-R49-C07:1,SA039-A73047D-R49-C13:1,SA039-A73047D-R49-C14:1,SA039-A73047D-R49-C16:1,SA039-A73047D-R49-C17:1,SA039-A73047D-R49-C21:1,SA039-A73047D-R49-C25:1,SA039-A73047D-R49-C26:1,SA039-A73047D-R49-C34:1,SA039-A73047D-R49-C35:1,SA039-A73047D-R49-C54:1,SA039-A73047D-R49-C56:1,SA039-A73047D-R50-C08:1,SA039-A73047D-R50-C09:1,SA039-A73047D-R50-C12:1,SA039-A73047D-R50-C17:1,SA039-A73047D-R50-C20:1,SA039-A73047D-R50-C21:1,SA039-A73047D-R50-C27:1,SA039-A73047D-R51-C20:1,SA039-A73047D-R51-C24:1,SA039-A73047D-R51-C34:1,SA039-A73047D-R51-C35:1,SA039-A73047D-R52-C10:1,SA039-A73047D-R52-C16:1,SA039-A73047D-R52-C17:1,SA039-A73047D-R52-C19:1,SA039-A73047D-R52-C21:1,SA039-A73047D-R52-C24:1,SA039-A73047D-R52-C29:1,SA039-A73047D-R52-C31:1,SA039-A73047D-R52-C35:1,SA039-A73047D-R53-C08:1,SA039-A73047D-R53-C12:1,SA039-A73047D-R53-C15:1,SA039-A73047D-R53-C19:1,SA039-A73047D-R54-C07:1,SA039-A73047D-R54-C16:1,SA039-A73047D-R54-C28:1,SA039-A73047D-R54-C30:1,SA039-A73047D-R54-C35:1,SA039-A73047D-R54-C37:1,SA039-A73047D-R54-C40:1,SA039-A73047D-R54-C41:1,SA039-A73047D-R54-C44:1,SA039-A73047D-R54-C46:1,SA039-A73047D-R54-C47:1,SA039-A73047D-R54-C49:1,SA039-A73047D-R54-C54:1,SA039-A73047D-R54-C61:1,SA039-A73047D-R54-C66:1,SA039-A73047D-R54-C67:1,SA039-A73047D-R55-C11:1,SA039-A73047D-R55-C16:1,SA039-A73047D-R55-C21:1,SA039-A73047D-R55-C22:1,SA039-A73047D-R55-C30:1,SA039-A73047D-R55-C43:1,SA039-A73047D-R56-C09:1,SA039-A73047D-R56-C15:1,SA039-A73047D-R56-C17:1,SA039-A73047D-R56-C19:1,SA039-A73047D-R56-C20:1,SA039-A73047D-R56-C22:1,SA039-A73047D-R56-C23:1,SA039-A73047D-R56-C24:1,SA039-A73047D-R56-C25:1,SA039-A73047D-R56-C29:1,SA039-A73047D-R56-C32:1,SA039-A73047D-R56-C57:1,SA039-A73047D-R57-C15:1,SA039-A73047D-R57-C17:1,SA039-A73047D-R57-C25:1,SA039-A73047D-R57-C26:1,SA039-A73047D-R57-C27:1,SA039-A73047D-R57-C28:1,SA039-A73047D-R57-C29:1,SA039-A73047D-R57-C48:1,SA039-A73047D-R57-C58:1,SA039-A73047D-R58-C15:1,SA039-A73047D-R58-C21:1,SA039-A73047D-R58-C22:1,SA039-A73047D-R58-C47:1,SA039-A73047D-R59-C07:1,SA039-A73047D-R59-C08:1,SA039-A73047D-R59-C17:1,SA039-A73047D-R59-C27:1,SA039-A73047D-R59-C28:1,SA039-A73047D-R59-C29:1,SA039-A73047D-R59-C31:1,SA039-A73047D-R59-C41:1,SA039-A73047D-R59-C54:1,SA039-A73047D-R59-C55:1,SA039-A73047D-R59-C67:1,SA039-A73047D-R60-C15:1,SA039-A73047D-R60-C25:1,SA039-A73047D-R60-C27:1,SA039-A73047D-R60-C43:1,SA039-A73047D-R60-C47:1,SA039-A73047D-R60-C64:1,SA039-A73047D-R61-C08:1,SA039-A73047D-R61-C09:1,SA039-A73047D-R61-C13:1,SA039-A73047D-R61-C14:1,SA039-A73047D-R61-C20:1,SA039-A73047D-R61-C28:1,SA039-A73047D-R61-C29:1,SA039-A73047D-R61-C30:1,SA039-A73047D-R61-C31:1,SA039-A73047D-R62-C13:1,SA039-A73047D-R62-C14:1,SA039-A73047D-R62-C35:1,SA039-A73047D-R62-C48:1,SA039-A73047D-R63-C09:1,SA039-A73047D-R63-C10:1,SA039-A73047D-R63-C13:1,SA039-A73047D-R63-C16:1,SA039-A73047D-R63-C18:1,SA039-A73047D-R63-C21:1,SA039-A73047D-R63-C23:1,SA039-A73047D-R63-C24:1,SA039-A73047D-R63-C39:1,SA039-A73047D-R63-C43:1,SA039-A73047D-R63-C49:1,SA039-A73047D-R63-C54:1,SA039-A73047D-R63-C59:1,SA039-A73047D-R64-C07:1,SA039-A73047D-R64-C09:1,SA039-A73047D-R64-C13:1,SA039-A73047D-R64-C14:1,SA039-A73047D-R64-C16:1,SA039-A73047D-R64-C28:1,SA039-A73047D-R64-C29:1,SA039-A73047D-R64-C43:1,SA039-A73047D-R65-C14:1,SA039-A73047D-R65-C31:1,SA039-A73047D-R65-C43:1,SA039-A73047D-R65-C44:1,SA039-A73047D-R65-C55:1,SA039-A73047D-R65-C56:1,SA039-A73047D-R67-C48:1,SA039-A73047D-R68-C16:1,SA039-A73047D-R68-C29:1,SA039-A73047D-R68-C60:1,SA039-A73047D-R69-C14:1,SA039-A73047D-R70-C15:1,SA039-A96199B-R40-C17:1,SA039-A96199B-R40-C29:1,SA039-A96199B-R40-C40:1,SA039-A96199B-R40-C47:1,SA039-A96199B-R40-C50:1,SA039-A96199B-R40-C55:1,SA039-A96199B-R40-C56:1,SA039-A96199B-R40-C57:1,SA039-A96199B-R41-C15:1,SA039-A96199B-R41-C19:1,SA039-A96199B-R41-C40:1,SA039-A96199B-R41-C53:1,SA039-A96199B-R41-C56:1,SA039-A96199B-R42-C26:1,SA039-A96199B-R42-C35:1,SA039-A96199B-R43-C22:1,SA039-A96199B-R43-C28:1,SA039-A96199B-R43-C41:1,SA039-A96199B-R43-C59:1,SA039-A96199B-R44-C35:1,SA039-A96199B-R45-C10:1,SA039-A96199B-R45-C11:1,SA039-A96199B-R45-C19:1,SA039-A96199B-R45-C32:1,SA039-A96199B-R45-C37:1,SA039-A96199B-R45-C40:1,SA039-A96199B-R46-C16:1,SA039-A96199B-R46-C17:1,SA039-A96199B-R46-C22:1,SA039-A96199B-R46-C24:1,SA039-A96199B-R46-C35:1,SA039-A96199B-R46-C39:1,SA039-A96199B-R46-C55:1,SA039-A96199B-R47-C48:1,SA039-A96199B-R47-C63:1,SA039-A96199B-R48-C35:1,SA039-A96199B-R48-C50:1,SA039-A96199B-R48-C62:1,SA039-A96199B-R50-C49:1,SA039-A96199B-R51-C44:1,SA039-A96199B-R52-C45:1,SA039-A96199B-R52-C47:1,SA039-A96199B-R52-C53:1,SA039-A96199B-R53-C07:1,SA039-A96199B-R53-C09:1,SA039-A96199B-R53-C32:1,SA039-A96199B-R53-C46:1,SA039-A96199B-R53-C50:1,SA039-A96199B-R54-C08:1,SA039-A96199B-R54-C30:1,SA039-A96199B-R54-C44:1,SA039-A96199B-R54-C54:1,SA039-A96199B-R54-C55:1,SA039-A96199B-R55-C66:1,SA039-A96199B-R56-C67:1,SA039-A96226B-R51-C07:1,SA039-A96226B-R51-C09:1,SA039-A96226B-R51-C23:1,SA039-A96226B-R51-C29:1,SA039-A96226B-R51-C41:1,SA039-A96226B-R51-C52:1,SA039-A96226B-R51-C56:1,SA039-A96226B-R51-C64:1,SA039-A96226B-R51-C65:1,SA039-A96226B-R52-C07:1,SA039-A96226B-R52-C13:1,SA039-A96226B-R52-C32:1,SA039-A96226B-R52-C36:1,SA039-A96226B-R52-C55:1,SA039-A96226B-R53-C11:1,SA039-A96226B-R53-C18:1,SA039-A96226B-R53-C23:1,SA039-A96226B-R53-C27:1,SA039-A96226B-R53-C30:1,SA039-A96226B-R53-C35:1,SA039-A96226B-R53-C37:1,SA039-A96226B-R53-C46:1,SA039-A96226B-R53-C56:1,SA039-A96226B-R53-C60:1,SA039-A96226B-R53-C61:1,SA039-A96226B-R54-C15:1,SA039-A96226B-R54-C38:1,SA039-A96226B-R54-C47:1,SA039-A96226B-R54-C51:1,SA039-A96226B-R54-C56:1,SA039-A96226B-R54-C57:1,SA039-A96226B-R54-C65:1,SA039-A96226B-R54-C69:1,SA039-A96226B-R55-C21:1,SA039-A96226B-R55-C42:1,SA039-A96226B-R55-C46:1,SA039-A96226B-R55-C57:1,SA039-A96226B-R56-C14:1,SA039-A96226B-R56-C31:1,SA039-A96226B-R56-C41:1,SA039-A96226B-R56-C62:1,SA039-A96226B-R56-C69:1,SA039-A96226B-R57-C16:1,SA039-A96226B-R57-C22:1,SA039-A96226B-R57-C32:1,SA039-A96226B-R57-C38:1,SA039-A96226B-R57-C46:1,SA039-A96226B-R58-C22:1,SA039-A96226B-R59-C09:1,SA039-A96226B-R59-C66:1,SA039-A96226B-R60-C25:1,SA039-A96226B-R60-C38:1,SA039-A96226B-R61-C07:1,SA039-A96226B-R61-C29:1,SA039-A96226B-R61-C63:1,SA039-A96226B-R62-C15:1,SA039-A96226B-R63-C09:1,SA039-A96226B-R63-C25:1,SA039-A96226B-R63-C60:1,SA039-A96226B-R64-C19:1,SA039-A96226B-R64-C28:1,SA039-A96226B-R64-C30:1,SA039-A96226B-R64-C35:1,SA039-A96226B-R64-C40:1,SA039-A96226B-R64-C47:1,SA039-A96226B-R64-C66:1,SA039-A96226B-R65-C43:1,SA039-A96226B-R65-C47:1,SA039-A96226B-R65-C61:1,SA039-A96226B-R65-C62:1,SA039-A96226B-R66-C17:1,SA039-A96226B-R67-C38:1,SA039-A96226B-R67-C66:1,SA039-A96226B-R68-C31:1,SA039-A96226B-R68-C38:1,SA039-A96226B-R69-C24:1,SA039-A96226B-R69-C35:1,SA039-A96226B-R69-C48:1,SA039-A96226B-R69-C60:1,SA039-A96226B-R69-C61:1,SA039-A96226B-R70-C32:1,SA039-A96226B-R70-C36:1,SA039-A96226B-R70-C61:1,(SA039-A73047D-R54-C22:1,SA039-A73047D-R55-C17:1,SA039-A73047D-R56-C42:1,SA039-A96199B-R54-C27:1,SA039-A96226B-R55-C36:1,SA039-A96226B-R56-C70:1,SA039-A96226B-R60-C64:1,(SA039-A73047D-R39-C27:1,SA039-A73047D-R49-C62:1,SA039-A73047D-R69-C08:1,SA039-A73047D-R70-C41:1,SA039-A96199B-R41-C62:1,SA039-A96226B-R51-C30:1,SA039-A96226B-R55-C40:1,SA039-A96226B-R56-C32:1,SA039-A96226B-R56-C64:1,SA039-A96226B-R59-C24:1,SA039-A96226B-R60-C08:1,SA039-A96226B-R60-C10:1,SA039-A96226B-R61-C64:1,SA039-A96226B-R62-C57:1,SA039-A96226B-R64-C18:1,SA039-A96226B-R65-C68:1,(SA039-A96226B-R53-C16:1,(SA039-A73047D-R48-C11:1,SA039-A73047D-R50-C34:1,SA039-A73047D-R54-C62:1,SA039-A96199B-R53-C59:1,SA039-A96199B-R57-C09:1,SA039-A96226B-R51-C11:1,SA039-A96226B-R54-C37:1,SA039-A96226B-R54-C45:1,SA039-A96226B-R55-C11:1,SA039-A96226B-R55-C47:1,SA039-A96226B-R59-C15:1,SA039-A96226B-R60-C26:1,SA039-A96226B-R60-C35:1,SA039-A96226B-R63-C28:1,SA039-A96226B-R64-C24:1,SA039-A96226B-R65-C53:1,(SA039-A96226B-R53-C14:1,(SA039-A96226B-R51-C33:1,SA039-A96226B-R69-C26:1,(SA039-A96226B-R68-C53:1,(SA039-A73047D-R68-C56:1,SA039-A96226B-R69-C18:1,(SA039-A96226B-R59-C20:1,(SA039-A96226B-R62-C21:1,(SA039-A96226B-R67-C17:1,SA039-A96226B-R67-C52:1,(SA039-A96226B-R61-C19:1,SA039-A96226B-R68-C67:1,(SA039-A73047D-R70-C10:1,(SA039-A73047D-R39-C49:1,SA039-A73047D-R68-C39:1,SA039-A96226B-R56-C23:1,SA039-A96226B-R58-C26:1,SA039-A96226B-R63-C12:1,SA039-A96226B-R68-C33:1,SA039-A96226B-R68-C35:1,(SA039-A73047D-R58-C65:1,SA039-A73047D-R64-C32:1,SA039-A96199B-R54-C39:1,SA039-A96226B-R63-C17:1,SA039-A96226B-R68-C63:1,(SA039-A73047D-R55-C39:1,SA039-A73047D-R59-C15:1,SA039-A96226B-R59-C69:1,(SA039-A73047D-R61-C41:1,SA039-A96226B-R61-C67:1,(SA039-A96226B-R52-C69:1,SA039-A96226B-R56-C54:1,SA039-A96226B-R61-C22:1,SA039-A96226B-R62-C22:1,SA039-A96226B-R63-C34:1,SA039-A96226B-R70-C17:1,SA039-A96226B-R70-C53:1,(SA039-A96199B-R42-C46:1,SA039-A96199B-R47-C21:1,SA039-A96226B-R52-C40:1,SA039-A96226B-R54-C50:1,SA039-A96226B-R62-C51:1,SA039-A96226B-R63-C42:1,SA039-A96226B-R66-C47:1,SA039-A96226B-R67-C45:1,SA039-A96226B-R68-C42:1)1:1)1:1)1:1)1:1)1:1)1:1)1:1)1:1)1:1)1:1)1:1)1:1)1:1)1:1)1:1,(SA039-A96226B-R54-C20:1,SA039-A96226B-R59-C11:1,SA039-A96226B-R59-C44:1,SA039-A96226B-R60-C20:1,SA039-A96226B-R60-C42:1,(SA039-A73047D-R55-C12:1,SA039-A96226B-R60-C12:1,SA039-A96226B-R62-C11:1,(SA039-A96226B-R54-C12:1,SA039-A96226B-R59-C12:1,SA039-A96226B-R59-C23:1,SA039-A96226B-R59-C45:1,SA039-A96226B-R60-C37:1,SA039-A96226B-R63-C22:1,SA039-A96226B-R66-C63:1,SA039-A96226B-R68-C07:1,SA039-A96226B-R69-C49:1)1:1)1:1)1:1)1:1)1:1)1:1)1:1,(SA039-A73047D-R44-C58:1,SA039-A73047D-R45-C22:1,SA039-A73047D-R68-C50:1,SA039-A96199B-R42-C07:1,SA039-A96226B-R51-C15:1,SA039-A96226B-R52-C17:1,SA039-A96226B-R61-C68:1,SA039-A96226B-R68-C61:1)1:1,(SA039-A73047D-R45-C32:1,SA039-A73047D-R48-C13:1,SA039-A73047D-R69-C33:1,SA039-A73047D-R69-C42:1,SA039-A96199B-R45-C13:1,SA039-A96226B-R66-C27:1)1:1,(SA039-A73047D-R66-C26:1,SA039-A96199B-R42-C59:1,SA039-A96199B-R55-C10:1)1:1,(SA039-A73047D-R56-C53:1,SA039-A96199B-R41-C09:1,SA039-A96226B-R67-C39:1)1:1,(SA039-A73047D-R46-C48:1,SA039-A73047D-R65-C28:1)1:1,(SA039-A73047D-R40-C45:1,SA039-A73047D-R40-C58:1,SA039-A73047D-R40-C59:1,SA039-A73047D-R40-C64:1,SA039-A73047D-R41-C17:1,SA039-A73047D-R42-C37:1,SA039-A73047D-R42-C68:1,SA039-A73047D-R43-C13:1,SA039-A73047D-R43-C21:1,SA039-A73047D-R43-C27:1,SA039-A73047D-R43-C59:1,SA039-A73047D-R44-C07:1,SA039-A73047D-R44-C17:1,SA039-A73047D-R44-C47:1,SA039-A73047D-R44-C50:1,SA039-A73047D-R44-C63:1,SA039-A73047D-R44-C66:1,SA039-A73047D-R44-C68:1,SA039-A73047D-R46-C13:1,SA039-A73047D-R46-C28:1,SA039-A73047D-R47-C46:1,SA039-A73047D-R48-C07:1,SA039-A73047D-R48-C21:1,SA039-A73047D-R48-C27:1,SA039-A73047D-R48-C30:1,SA039-A73047D-R48-C35:1,SA039-A73047D-R48-C41:1,SA039-A73047D-R48-C47:1,SA039-A73047D-R48-C50:1,SA039-A73047D-R48-C63:1,SA039-A73047D-R49-C18:1,SA039-A73047D-R49-C20:1,SA039-A73047D-R49-C28:1,SA039-A73047D-R50-C19:1,SA039-A73047D-R50-C29:1,SA039-A73047D-R51-C17:1,SA039-A73047D-R51-C22:1,SA039-A73047D-R51-C29:1,SA039-A73047D-R53-C10:1,SA039-A73047D-R53-C16:1,SA039-A73047D-R54-C25:1,SA039-A73047D-R59-C12:1,SA039-A73047D-R59-C21:1,SA039-A73047D-R64-C35:1,SA039-A73047D-R68-C35:1,SA039-A96199B-R46-C32:1,SA039-A96199B-R50-C32:1,SA039-A96199B-R57-C17:1,SA039-A96226B-R53-C52:1,SA039-A96226B-R68-C18:1)1:1,SA039-A96199B-R52-C31:1,SA039-A96199B-R46-C51:1)1:1,SA039-A96226B-R56-C68:1,SA039-A96226B-R59-C48:1)1:1)1:1,(SA039-A73047D-R51-C63:1,SA039-A73047D-R55-C36:1,SA039-A73047D-R56-C55:1,SA039-A73047D-R58-C23:1,SA039-A73047D-R62-C59:1,SA039-A73047D-R63-C35:1,SA039-A73047D-R66-C28:1,SA039-A96226B-R52-C59:1,SA039-A96226B-R52-C61:1,SA039-A96226B-R53-C42:1,SA039-A96226B-R54-C27:1,SA039-A96226B-R54-C40:1,SA039-A96226B-R55-C30:1,SA039-A96226B-R59-C41:1,SA039-A96226B-R62-C26:1,SA039-A96226B-R63-C62:1,SA039-A96226B-R64-C51:1,SA039-A96226B-R66-C30:1,SA039-A96226B-R68-C45:1,SA039-A96226B-R69-C54:1,SA039-A96226B-R70-C48:1)1:1,(SA039-A73047D-R63-C22:1,SA039-A73047D-R70-C65:1,(SA039-A73047D-R53-C23:1,SA039-A73047D-R54-C39:1,SA039-A73047D-R54-C68:1,SA039-A73047D-R62-C21:1,SA039-A73047D-R64-C08:1,SA039-A73047D-R67-C18:1,SA039-A73047D-R69-C46:1,SA039-A96226B-R67-C25:1)1:1)1:1,(SA039-A73047D-R54-C10:1,SA039-A73047D-R56-C47:1,SA039-A73047D-R57-C12:1,SA039-A73047D-R58-C60:1,SA039-A73047D-R60-C24:1,SA039-A73047D-R63-C07:1,SA039-A73047D-R66-C53:1,SA039-A96199B-R41-C10:1,SA039-A96199B-R54-C22:1,SA039-A96226B-R53-C28:1)1:1,(SA039-A73047D-R45-C34:1,SA039-A73047D-R56-C36:1,SA039-A73047D-R57-C51:1,SA039-A96199B-R40-C46:1,SA039-A96199B-R51-C26:1,SA039-A96199B-R55-C35:1)1:1,(SA039-A96199B-R45-C61:1,SA039-A96226B-R61-C23:1,SA039-A96226B-R62-C61:1,SA039-A96226B-R63-C43:1,SA039-A96226B-R66-C24:1,SA039-A96226B-R67-C31:1)1:1,(SA039-A73047D-R56-C37:1,SA039-A96226B-R65-C35:1)1:1,SA039-A96226B-R65-C54:1,SA039-A96199B-R54-C37:1,SA039-A73047D-R67-C24:1,SA039-A96226B-R64-C50:1,SA039-A96199B-R47-C62:1,SA039-A73047D-R58-C27:1,SA039-A96226B-R60-C09:1,SA039-A96199B-R50-C19:1,SA039-A73047D-R55-C34:1,SA039-A73047D-R57-C44:1,SA039-A96226B-R58-C36:1);
