# Supplementary material for: A zero-agnostic model for copy number evolution in cancer
Source: PLoS Comput Biol. 2023 Nov 9;19(11):e1011590. doi: 10.1371/journal.pcbi.1011590 (PMC10662746; doi:10.1371/journal.pcbi.1011590)
Supplement: S1 Data — Twenty-eight patient copy number phylogenies (Newick) inferred by Sitka and Lazac on single-cell sequencing of human breast and ovarian tumor samples. (ZIP) [file pcbi.1011590.s002.zip › supp_data/trees/sitka/SA1184_hscn_tree.newick]

(SA1184DX1XB02813-A118857B-R66-C67:1,(SA1184DX1XB02813-A118857B-R68-C37:1,(SA1184DX1XB02813-A118797B-R53-C08:1,((SA1184DX1XB02813-A118797B-R58-C31:1,SA1184DX1XB02813-A118797B-R59-C68:1,SA1184DX1XB02813-A118797B-R61-C49:1,SA1184DX1XB02813-A118797B-R62-C25:1,SA1184DX1XB02813-A118797B-R69-C33:1,SA1184DX1XB02813-A118857B-R67-C56:1,(SA1184DX1XB02813-A118797B-R51-C62:1,(SA1184DX1XB02813-A118797B-R56-C18:1,SA1184DX1XB02813-A118797B-R60-C54:1,SA1184DX1XB02813-A118797B-R61-C11:1,SA1184DX1XB02813-A118797B-R61-C41:1,SA1184DX1XB02813-A118797B-R64-C15:1,SA1184DX1XB02813-A118797B-R70-C40:1,SA1184DX1XB02813-A118857B-R55-C27:1,SA1184DX1XB02813-A118857B-R64-C55:1,(SA1184DX1XB02813-A118797B-R57-C53:1,SA1184DX1XB02813-A118797B-R58-C59:1,SA1184DX1XB02813-A118797B-R60-C65:1,SA1184DX1XB02813-A118857B-R41-C62:1,SA1184DX1XB02813-A118857B-R48-C27:1,SA1184DX1XB02813-A118857B-R49-C56:1,SA1184DX1XB02813-A118857B-R49-C70:1,SA1184DX1XB02813-A118857B-R50-C61:1,SA1184DX1XB02813-A118857B-R57-C59:1,SA1184DX1XB02813-A118857B-R66-C59:1,SA1184DX1XB02813-A118857B-R67-C44:1,SA1184DX1XB02813-A118857B-R69-C16:1,(SA1184DX1XB02813-A118797B-R63-C31:1,SA1184DX1XB02813-A118797B-R65-C23:1,(SA1184DX1XB02813-A118797B-R47-C62:1,SA1184DX1XB02813-A118797B-R49-C42:1,SA1184DX1XB02813-A118797B-R59-C57:1,SA1184DX1XB02813-A118857B-R51-C49:1,SA1184DX1XB02813-A118857B-R55-C35:1,SA1184DX1XB02813-A118857B-R70-C13:1,(SA1184DX1XB02813-A118797B-R54-C70:1,(SA1184DX1XB02813-A118797B-R57-C62:1,SA1184DX1XB02813-A118797B-R57-C70:1,SA1184DX1XB02813-A118797B-R64-C07:1,SA1184DX1XB02813-A118797B-R66-C08:1,SA1184DX1XB02813-A118797B-R67-C30:1,SA1184DX1XB02813-A118857B-R41-C64:1,SA1184DX1XB02813-A118857B-R62-C33:1,(SA1184DX1XB02813-A118857B-R43-C60:1,(SA1184DX1XB02813-A118857B-R67-C42:1,((SA1184DX1XB02813-A118857B-R53-C54:1,(SA1184DX1XB02813-A118797B-R45-C69:1,SA1184DX1XB02813-A118797B-R47-C18:1,SA1184DX1XB02813-A118797B-R52-C11:1,SA1184DX1XB02813-A118797B-R57-C64:1,SA1184DX1XB02813-A118797B-R58-C25:1,SA1184DX1XB02813-A118797B-R61-C14:1,SA1184DX1XB02813-A118797B-R66-C27:1,SA1184DX1XB02813-A118797B-R66-C35:1,SA1184DX1XB02813-A118797B-R67-C15:1,SA1184DX1XB02813-A118797B-R69-C17:1,SA1184DX1XB02813-A118857B-R59-C41:1,SA1184DX1XB02813-A118857B-R66-C69:1,(SA1184DX1XB02813-A118797B-R45-C19:1,SA1184DX1XB02813-A118797B-R51-C69:1,SA1184DX1XB02813-A118797B-R52-C19:1,SA1184DX1XB02813-A118797B-R55-C24:1,SA1184DX1XB02813-A118797B-R58-C21:1,SA1184DX1XB02813-A118797B-R58-C35:1,SA1184DX1XB02813-A118797B-R65-C11:1,SA1184DX1XB02813-A118797B-R69-C53:1,SA1184DX1XB02813-A118857B-R39-C62:1,SA1184DX1XB02813-A118857B-R46-C10:1,SA1184DX1XB02813-A118857B-R50-C24:1,SA1184DX1XB02813-A118857B-R50-C52:1,SA1184DX1XB02813-A118857B-R55-C07:1,SA1184DX1XB02813-A118857B-R56-C67:1,SA1184DX1XB02813-A118857B-R58-C63:1,SA1184DX1XB02813-A118857B-R59-C47:1,SA1184DX1XB02813-A118857B-R65-C41:1,(SA1184DX1XB02813-A118797B-R65-C26:1,SA1184DX1XB02813-A118857B-R49-C42:1,(SA1184DX1XB02813-A118797B-R46-C31:1,SA1184DX1XB02813-A118797B-R47-C68:1,SA1184DX1XB02813-A118797B-R51-C10:1,SA1184DX1XB02813-A118797B-R59-C41:1,SA1184DX1XB02813-A118797B-R64-C70:1,SA1184DX1XB02813-A118797B-R65-C15:1,SA1184DX1XB02813-A118797B-R66-C09:1,SA1184DX1XB02813-A118797B-R66-C23:1,SA1184DX1XB02813-A118797B-R66-C55:1,SA1184DX1XB02813-A118797B-R69-C12:1,SA1184DX1XB02813-A118857B-R46-C30:1,SA1184DX1XB02813-A118857B-R47-C66:1,SA1184DX1XB02813-A118857B-R53-C11:1,SA1184DX1XB02813-A118857B-R62-C57:1,SA1184DX1XB02813-A118857B-R64-C54:1,SA1184DX1XB02813-A118857B-R65-C63:1,SA1184DX1XB02813-A118857B-R66-C40:1,(SA1184DX1XB02813-A118797B-R48-C27:1,SA1184DX1XB02813-A118797B-R52-C56:1,SA1184DX1XB02813-A118857B-R49-C45:1,SA1184DX1XB02813-A118857B-R55-C50:1,SA1184DX1XB02813-A118857B-R57-C62:1,(SA1184DX1XB02813-A118797B-R45-C31:1,SA1184DX1XB02813-A118797B-R47-C49:1,SA1184DX1XB02813-A118797B-R48-C40:1,SA1184DX1XB02813-A118797B-R53-C42:1,SA1184DX1XB02813-A118797B-R60-C60:1,SA1184DX1XB02813-A118797B-R70-C26:1,SA1184DX1XB02813-A118857B-R41-C34:1,SA1184DX1XB02813-A118857B-R45-C30:1,SA1184DX1XB02813-A118857B-R47-C61:1,SA1184DX1XB02813-A118857B-R52-C68:1,SA1184DX1XB02813-A118857B-R70-C24:1,(SA1184DX1XB02813-A118797B-R46-C37:1,SA1184DX1XB02813-A118857B-R52-C58:1,SA1184DX1XB02813-A118857B-R67-C07:1,(SA1184DX1XB02813-A118857B-R50-C20:1,(SA1184DX1XB02813-A118797B-R52-C63:1,(SA1184DX1XB02813-A118857B-R52-C39:1,(SA1184DX1XB02813-A118797B-R46-C18:1,SA1184DX1XB02813-A118857B-R65-C30:1,(SA1184DX1XB02813-A118857B-R53-C52:1,(SA1184DX1XB02813-A118797B-R58-C24:1,(SA1184DX1XB02813-A118857B-R65-C58:1,(SA1184DX1XB02813-A118857B-R57-C43:1,((SA1184DX1XB02813-A118857B-R44-C42:1,SA1184DX1XB02813-A118857B-R56-C40:1)1:1,SA1184DX1XB02813-A118797B-R64-C36:1)1:1)1:1)1:1)1:1)1:1)1:1)1:1,(SA1184DX1XB02813-A118797B-R45-C44:1,(SA1184DX1XB02813-A118797B-R64-C59:1,SA1184DX1XB02813-A118857B-R47-C07:1)1:1)1:1)1:1,SA1184DX1XB02813-A118857B-R39-C23:1)1:1)1:1,(SA1184DX1XB02813-A118797B-R59-C09:1,SA1184DX1XB02813-A118797B-R59-C28:1,SA1184DX1XB02813-A118797B-R70-C09:1,SA1184DX1XB02813-A118857B-R44-C40:1,SA1184DX1XB02813-A118857B-R46-C49:1,SA1184DX1XB02813-A118857B-R66-C08:1,(SA1184DX1XB02813-A118797B-R69-C70:1,SA1184DX1XB02813-A118857B-R50-C41:1,SA1184DX1XB02813-A118857B-R50-C55:1,SA1184DX1XB02813-A118857B-R54-C61:1)1:1)1:1)1:1,(SA1184DX1XB02813-A118797B-R57-C52:1,SA1184DX1XB02813-A118857B-R57-C48:1,(SA1184DX1XB02813-A118797B-R47-C31:1,SA1184DX1XB02813-A118797B-R48-C62:1,SA1184DX1XB02813-A118797B-R56-C49:1,SA1184DX1XB02813-A118797B-R66-C11:1,SA1184DX1XB02813-A118797B-R68-C39:1)1:1)1:1,(SA1184DX1XB02813-A118797B-R53-C11:1,(SA1184DX1XB02813-A118797B-R61-C59:1,SA1184DX1XB02813-A118857B-R50-C67:1)1:1)1:1)1:1,(SA1184DX1XB02813-A118857B-R37-C53:1,(SA1184DX1XB02813-A118797B-R45-C50:1,SA1184DX1XB02813-A118797B-R48-C36:1,SA1184DX1XB02813-A118797B-R48-C43:1,SA1184DX1XB02813-A118797B-R50-C16:1,SA1184DX1XB02813-A118797B-R50-C32:1,SA1184DX1XB02813-A118797B-R55-C07:1,SA1184DX1XB02813-A118797B-R56-C59:1,SA1184DX1XB02813-A118797B-R57-C21:1,SA1184DX1XB02813-A118797B-R58-C23:1,SA1184DX1XB02813-A118797B-R59-C59:1,SA1184DX1XB02813-A118797B-R60-C40:1,SA1184DX1XB02813-A118797B-R62-C11:1,SA1184DX1XB02813-A118797B-R62-C48:1,SA1184DX1XB02813-A118797B-R62-C60:1,SA1184DX1XB02813-A118797B-R64-C66:1,SA1184DX1XB02813-A118797B-R65-C12:1,SA1184DX1XB02813-A118797B-R66-C62:1,SA1184DX1XB02813-A118797B-R69-C67:1,SA1184DX1XB02813-A118797B-R70-C12:1,SA1184DX1XB02813-A118797B-R70-C13:1,SA1184DX1XB02813-A118797B-R70-C35:1,SA1184DX1XB02813-A118857B-R36-C63:1,SA1184DX1XB02813-A118857B-R41-C65:1,SA1184DX1XB02813-A118857B-R43-C41:1,SA1184DX1XB02813-A118857B-R53-C35:1,SA1184DX1XB02813-A118857B-R54-C40:1,SA1184DX1XB02813-A118857B-R55-C64:1,SA1184DX1XB02813-A118857B-R55-C70:1,SA1184DX1XB02813-A118857B-R70-C55:1,SA1184DX1XB02813-A118857B-R70-C69:1,(SA1184DX1XB02813-A118797B-R55-C27:1,SA1184DX1XB02813-A118797B-R59-C25:1,SA1184DX1XB02813-A118857B-R55-C51:1)1:1,(SA1184DX1XB02813-A118797B-R53-C33:1,SA1184DX1XB02813-A118797B-R58-C11:1,SA1184DX1XB02813-A118797B-R60-C32:1)1:1,(SA1184DX1XB02813-A118857B-R52-C07:1,(SA1184DX1XB02813-A118797B-R53-C12:1,(SA1184DX1XB02813-A118797B-R53-C20:1,SA1184DX1XB02813-A118797B-R62-C28:1)1:1)1:1)1:1)1:1)1:1,(SA1184DX1XB02813-A118857B-R41-C53:1,SA1184DX1XB02813-A118857B-R56-C11:1)1:1)1:1)1:1,(SA1184DX1XB02813-A118797B-R48-C70:1,SA1184DX1XB02813-A118797B-R49-C14:1,SA1184DX1XB02813-A118797B-R54-C19:1,SA1184DX1XB02813-A118797B-R54-C28:1,SA1184DX1XB02813-A118797B-R54-C52:1,SA1184DX1XB02813-A118797B-R55-C62:1,SA1184DX1XB02813-A118797B-R70-C59:1,SA1184DX1XB02813-A118857B-R64-C23:1,SA1184DX1XB02813-A118857B-R64-C28:1,SA1184DX1XB02813-A118857B-R65-C26:1,SA1184DX1XB02813-A118857B-R66-C60:1,(SA1184DX1XB02813-A118797B-R64-C58:1,SA1184DX1XB02813-A118857B-R62-C68:1)1:1)1:1)1:1,(SA1184DX1XB02813-A118797B-R45-C58:1,SA1184DX1XB02813-A118797B-R56-C69:1,SA1184DX1XB02813-A118797B-R57-C09:1,SA1184DX1XB02813-A118797B-R59-C15:1,SA1184DX1XB02813-A118797B-R61-C18:1,SA1184DX1XB02813-A118797B-R61-C27:1,SA1184DX1XB02813-A118797B-R64-C43:1,SA1184DX1XB02813-A118857B-R36-C69:1,SA1184DX1XB02813-A118857B-R58-C64:1,SA1184DX1XB02813-A118857B-R61-C32:1,SA1184DX1XB02813-A118857B-R62-C44:1,(SA1184DX1XB02813-A118797B-R56-C19:1,SA1184DX1XB02813-A118797B-R56-C35:1,SA1184DX1XB02813-A118797B-R58-C49:1,SA1184DX1XB02813-A118797B-R61-C36:1,SA1184DX1XB02813-A118797B-R62-C43:1,SA1184DX1XB02813-A118797B-R67-C10:1,SA1184DX1XB02813-A118857B-R55-C30:1,SA1184DX1XB02813-A118857B-R58-C58:1,SA1184DX1XB02813-A118797B-R62-C55:1)1:1,(SA1184DX1XB02813-A118857B-R60-C08:1,SA1184DX1XB02813-A118797B-R57-C26:1)1:1)1:1)1:1)1:1,(SA1184DX1XB02813-A118857B-R45-C53:1,(SA1184DX1XB02813-A118857B-R55-C57:1,SA1184DX1XB02813-A118797B-R61-C25:1)1:1)1:1)1:1)1:1)1:1,(SA1184DX1XB02813-A118797B-R65-C48:1,SA1184DX1XB02813-A118797B-R66-C32:1,SA1184DX1XB02813-A118857B-R38-C52:1,SA1184DX1XB02813-A118857B-R55-C43:1,SA1184DX1XB02813-A118857B-R70-C70:1)1:1,(SA1184DX1XB02813-A118797B-R63-C13:1,SA1184DX1XB02813-A118857B-R53-C37:1)1:1)1:1)1:1,(SA1184DX1XB02813-A118797B-R62-C12:1,SA1184DX1XB02813-A118857B-R36-C53:1,SA1184DX1XB02813-A118857B-R55-C10:1)1:1,(SA1184DX1XB02813-A118797B-R59-C17:1,SA1184DX1XB02813-A118857B-R50-C21:1)1:1)1:1)1:1,(SA1184DX1XB02813-A118797B-R52-C18:1,SA1184DX1XB02813-A118797B-R54-C35:1,SA1184DX1XB02813-A118797B-R57-C36:1,SA1184DX1XB02813-A118797B-R63-C47:1,SA1184DX1XB02813-A118857B-R39-C55:1,SA1184DX1XB02813-A118857B-R41-C68:1,SA1184DX1XB02813-A118857B-R64-C33:1)1:1,(SA1184DX1XB02813-A118857B-R43-C63:1,(SA1184DX1XB02813-A118797B-R49-C45:1,SA1184DX1XB02813-A118797B-R59-C07:1,SA1184DX1XB02813-A118797B-R65-C20:1)1:1)1:1)1:1,(SA1184DX1XB02813-A118797B-R61-C30:1,SA1184DX1XB02813-A118797B-R66-C67:1,SA1184DX1XB02813-A118797B-R70-C42:1,(SA1184DX1XB02813-A118797B-R45-C22:1,SA1184DX1XB02813-A118797B-R46-C12:1,SA1184DX1XB02813-A118797B-R47-C39:1,SA1184DX1XB02813-A118797B-R49-C32:1,SA1184DX1XB02813-A118797B-R51-C11:1,SA1184DX1XB02813-A118797B-R55-C50:1,SA1184DX1XB02813-A118797B-R58-C10:1,SA1184DX1XB02813-A118797B-R59-C42:1,SA1184DX1XB02813-A118797B-R59-C60:1,SA1184DX1XB02813-A118797B-R61-C50:1,SA1184DX1XB02813-A118797B-R63-C25:1,SA1184DX1XB02813-A118797B-R63-C33:1,SA1184DX1XB02813-A118797B-R64-C21:1,SA1184DX1XB02813-A118797B-R64-C28:1,SA1184DX1XB02813-A118797B-R65-C25:1,SA1184DX1XB02813-A118797B-R65-C39:1,SA1184DX1XB02813-A118797B-R66-C51:1,SA1184DX1XB02813-A118797B-R67-C34:1,SA1184DX1XB02813-A118797B-R68-C12:1,SA1184DX1XB02813-A118797B-R70-C43:1,SA1184DX1XB02813-A118797B-R70-C44:1,SA1184DX1XB02813-A118857B-R43-C48:1,SA1184DX1XB02813-A118857B-R51-C33:1,SA1184DX1XB02813-A118857B-R54-C30:1,SA1184DX1XB02813-A118857B-R54-C65:1,SA1184DX1XB02813-A118857B-R55-C16:1,SA1184DX1XB02813-A118857B-R57-C52:1,SA1184DX1XB02813-A118857B-R58-C37:1,SA1184DX1XB02813-A118857B-R58-C41:1,SA1184DX1XB02813-A118857B-R58-C62:1,SA1184DX1XB02813-A118857B-R58-C69:1,SA1184DX1XB02813-A118857B-R59-C11:1,SA1184DX1XB02813-A118857B-R64-C56:1,SA1184DX1XB02813-A118857B-R70-C31:1,SA1184DX1XB02813-A118857B-R70-C61:1,(SA1184DX1XB02813-A118797B-R70-C34:1,SA1184DX1XB02813-A118857B-R65-C53:1,SA1184DX1XB02813-A118857B-R70-C10:1,(SA1184DX1XB02813-A118797B-R61-C57:1,(SA1184DX1XB02813-A118797B-R52-C28:1,SA1184DX1XB02813-A118797B-R56-C10:1)1:1)1:1)1:1,(SA1184DX1XB02813-A118797B-R59-C23:1,SA1184DX1XB02813-A118797B-R64-C63:1,SA1184DX1XB02813-A118857B-R39-C67:1,SA1184DX1XB02813-A118857B-R41-C45:1,SA1184DX1XB02813-A118857B-R53-C12:1,(SA1184DX1XB02813-A118797B-R51-C58:1,(SA1184DX1XB02813-A118797B-R58-C17:1,((SA1184DX1XB02813-A118797B-R69-C13:1,SA1184DX1XB02813-A118857B-R52-C45:1)1:1,SA1184DX1XB02813-A118797B-R59-C54:1)1:1)1:1)1:1)1:1,(SA1184DX1XB02813-A118797B-R57-C54:1,(SA1184DX1XB02813-A118797B-R59-C24:1,SA1184DX1XB02813-A118797B-R65-C65:1,SA1184DX1XB02813-A118857B-R64-C57:1)1:1)1:1,(SA1184DX1XB02813-A118797B-R68-C43:1,SA1184DX1XB02813-A118857B-R45-C22:1,SA1184DX1XB02813-A118857B-R66-C63:1)1:1,(SA1184DX1XB02813-A118797B-R56-C17:1,SA1184DX1XB02813-A118797B-R59-C22:1,SA1184DX1XB02813-A118857B-R56-C62:1)1:1)1:1)1:1,(SA1184DX1XB02813-A118797B-R56-C53:1,SA1184DX1XB02813-A118797B-R59-C65:1,SA1184DX1XB02813-A118797B-R68-C47:1,SA1184DX1XB02813-A118857B-R66-C55:1)1:1,(SA1184DX1XB02813-A118797B-R58-C65:1,SA1184DX1XB02813-A118857B-R38-C54:1)1:1)1:1)1:1,(SA1184DX1XB02813-A118797B-R45-C52:1,SA1184DX1XB02813-A118797B-R50-C22:1,SA1184DX1XB02813-A118797B-R55-C28:1,(SA1184DX1XB02813-A118797B-R59-C48:1,SA1184DX1XB02813-A118797B-R69-C22:1,SA1184DX1XB02813-A118857B-R45-C40:1,SA1184DX1XB02813-A118857B-R45-C63:1,SA1184DX1XB02813-A118857B-R50-C32:1,SA1184DX1XB02813-A118857B-R59-C54:1,SA1184DX1XB02813-A118857B-R70-C62:1,(SA1184DX1XB02813-A118857B-R49-C59:1,(SA1184DX1XB02813-A118797B-R45-C11:1,SA1184DX1XB02813-A118797B-R48-C53:1,SA1184DX1XB02813-A118797B-R52-C68:1,SA1184DX1XB02813-A118797B-R53-C36:1,SA1184DX1XB02813-A118797B-R58-C58:1,SA1184DX1XB02813-A118797B-R70-C52:1,SA1184DX1XB02813-A118857B-R46-C70:1,SA1184DX1XB02813-A118857B-R47-C49:1,SA1184DX1XB02813-A118857B-R57-C65:1,(SA1184DX1XB02813-A118797B-R50-C24:1,SA1184DX1XB02813-A118797B-R59-C34:1,SA1184DX1XB02813-A118797B-R61-C34:1,SA1184DX1XB02813-A118797B-R66-C47:1,SA1184DX1XB02813-A118857B-R40-C61:1)1:1,(SA1184DX1XB02813-A118797B-R45-C23:1,SA1184DX1XB02813-A118797B-R55-C58:1,SA1184DX1XB02813-A118797B-R61-C19:1,SA1184DX1XB02813-A118797B-R62-C69:1,SA1184DX1XB02813-A118797B-R67-C31:1)1:1)1:1)1:1)1:1,(SA1184DX1XB02813-A118797B-R64-C41:1,SA1184DX1XB02813-A118797B-R69-C07:1,SA1184DX1XB02813-A118797B-R69-C41:1,SA1184DX1XB02813-A118857B-R49-C19:1,SA1184DX1XB02813-A118857B-R52-C54:1,SA1184DX1XB02813-A118857B-R57-C45:1,SA1184DX1XB02813-A118857B-R62-C32:1,(SA1184DX1XB02813-A118797B-R50-C47:1,SA1184DX1XB02813-A118797B-R60-C36:1,SA1184DX1XB02813-A118797B-R65-C16:1,SA1184DX1XB02813-A118857B-R61-C42:1,SA1184DX1XB02813-A118857B-R63-C34:1)1:1)1:1)1:1)1:1,(SA1184DX1XB02813-A118857B-R58-C09:1,(SA1184DX1XB02813-A118797B-R69-C18:1,SA1184DX1XB02813-A118857B-R36-C62:1,SA1184DX1XB02813-A118857B-R55-C15:1,(SA1184DX1XB02813-A118797B-R57-C47:1,SA1184DX1XB02813-A118797B-R66-C64:1,SA1184DX1XB02813-A118857B-R44-C69:1,SA1184DX1XB02813-A118857B-R59-C62:1,SA1184DX1XB02813-A118857B-R62-C43:1,SA1184DX1XB02813-A118857B-R64-C30:1,SA1184DX1XB02813-A118857B-R67-C18:1,(SA1184DX1XB02813-A118857B-R64-C64:1,(SA1184DX1XB02813-A118797B-R51-C22:1,SA1184DX1XB02813-A118797B-R67-C29:1,SA1184DX1XB02813-A118797B-R70-C07:1,SA1184DX1XB02813-A118857B-R51-C10:1,(SA1184DX1XB02813-A118797B-R60-C25:1,SA1184DX1XB02813-A118797B-R60-C58:1,SA1184DX1XB02813-A118797B-R62-C24:1,(SA1184DX1XB02813-A118797B-R66-C54:1,(SA1184DX1XB02813-A118857B-R49-C23:1,(SA1184DX1XB02813-A118857B-R56-C27:1,SA1184DX1XB02813-A118857B-R63-C23:1)1:1)1:1)1:1)1:1)1:1)1:1,(SA1184DX1XB02813-A118797B-R57-C43:1,SA1184DX1XB02813-A118857B-R40-C53:1,SA1184DX1XB02813-A118857B-R56-C49:1,(SA1184DX1XB02813-A118797B-R45-C53:1,SA1184DX1XB02813-A118797B-R62-C40:1,SA1184DX1XB02813-A118797B-R69-C42:1,SA1184DX1XB02813-A118857B-R36-C40:1,SA1184DX1XB02813-A118857B-R43-C64:1,SA1184DX1XB02813-A118857B-R65-C22:1)1:1)1:1,(SA1184DX1XB02813-A118797B-R66-C26:1,(SA1184DX1XB02813-A118857B-R61-C58:1,(SA1184DX1XB02813-A118857B-R49-C30:1,(SA1184DX1XB02813-A118797B-R48-C59:1,(SA1184DX1XB02813-A118797B-R56-C20:1,(SA1184DX1XB02813-A118857B-R48-C37:1,(SA1184DX1XB02813-A118797B-R59-C51:1,(SA1184DX1XB02813-A118797B-R54-C30:1,(SA1184DX1XB02813-A118857B-R65-C50:1,(SA1184DX1XB02813-A118857B-R55-C11:1,(SA1184DX1XB02813-A118857B-R56-C30:1,(SA1184DX1XB02813-A118797B-R56-C22:1,SA1184DX1XB02813-A118797B-R59-C31:1)1:1)1:1)1:1)1:1)1:1)1:1)1:1)1:1)1:1)1:1)1:1)1:1,(SA1184DX1XB02813-A118857B-R61-C64:1,SA1184DX1XB02813-A118857B-R66-C07:1,(SA1184DX1XB02813-A118797B-R66-C60:1,SA1184DX1XB02813-A118857B-R57-C57:1,(SA1184DX1XB02813-A118797B-R58-C32:1,SA1184DX1XB02813-A118797B-R64-C68:1)1:1)1:1)1:1)1:1,(SA1184DX1XB02813-A118797B-R54-C11:1,(SA1184DX1XB02813-A118797B-R45-C68:1,SA1184DX1XB02813-A118797B-R67-C39:1,SA1184DX1XB02813-A118857B-R55-C65:1,SA1184DX1XB02813-A118857B-R60-C26:1,SA1184DX1XB02813-A118857B-R62-C55:1)1:1)1:1,(SA1184DX1XB02813-A118797B-R45-C17:1,SA1184DX1XB02813-A118797B-R47-C61:1,SA1184DX1XB02813-A118797B-R48-C48:1,SA1184DX1XB02813-A118797B-R58-C40:1,SA1184DX1XB02813-A118857B-R36-C70:1,SA1184DX1XB02813-A118857B-R45-C66:1,SA1184DX1XB02813-A118857B-R58-C42:1,SA1184DX1XB02813-A118857B-R60-C19:1,SA1184DX1XB02813-A118857B-R66-C65:1,(SA1184DX1XB02813-A118797B-R46-C45:1,SA1184DX1XB02813-A118797B-R55-C17:1,SA1184DX1XB02813-A118797B-R56-C32:1,SA1184DX1XB02813-A118797B-R64-C14:1,SA1184DX1XB02813-A118797B-R69-C20:1,SA1184DX1XB02813-A118797B-R69-C58:1,SA1184DX1XB02813-A118857B-R50-C62:1,SA1184DX1XB02813-A118857B-R57-C47:1,SA1184DX1XB02813-A118857B-R63-C65:1,(SA1184DX1XB02813-A118797B-R52-C33:1,SA1184DX1XB02813-A118797B-R60-C21:1,SA1184DX1XB02813-A118797B-R61-C24:1,SA1184DX1XB02813-A118797B-R61-C70:1,SA1184DX1XB02813-A118797B-R62-C08:1,SA1184DX1XB02813-A118797B-R63-C30:1,SA1184DX1XB02813-A118797B-R65-C64:1,SA1184DX1XB02813-A118797B-R68-C17:1,SA1184DX1XB02813-A118797B-R68-C24:1,SA1184DX1XB02813-A118857B-R40-C25:1,SA1184DX1XB02813-A118857B-R43-C54:1,SA1184DX1XB02813-A118857B-R50-C39:1,SA1184DX1XB02813-A118857B-R50-C53:1,SA1184DX1XB02813-A118857B-R54-C52:1,SA1184DX1XB02813-A118857B-R54-C69:1,SA1184DX1XB02813-A118857B-R66-C44:1,SA1184DX1XB02813-A118857B-R70-C41:1,(SA1184DX1XB02813-A118797B-R53-C62:1,SA1184DX1XB02813-A118797B-R55-C31:1,SA1184DX1XB02813-A118857B-R62-C18:1,(SA1184DX1XB02813-A118797B-R65-C32:1,(SA1184DX1XB02813-A118857B-R53-C18:1,(SA1184DX1XB02813-A118857B-R64-C51:1,SA1184DX1XB02813-A118857B-R67-C48:1,(SA1184DX1XB02813-A118797B-R57-C22:1,SA1184DX1XB02813-A118797B-R63-C56:1,SA1184DX1XB02813-A118797B-R68-C33:1,SA1184DX1XB02813-A118857B-R48-C54:1,SA1184DX1XB02813-A118857B-R50-C66:1,SA1184DX1XB02813-A118857B-R59-C37:1,SA1184DX1XB02813-A118857B-R64-C48:1,(SA1184DX1XB02813-A118797B-R49-C19:1,SA1184DX1XB02813-A118797B-R50-C27:1,SA1184DX1XB02813-A118797B-R51-C65:1,SA1184DX1XB02813-A118797B-R56-C37:1,SA1184DX1XB02813-A118797B-R60-C13:1,SA1184DX1XB02813-A118797B-R60-C64:1,SA1184DX1XB02813-A118797B-R66-C12:1,SA1184DX1XB02813-A118797B-R67-C12:1,SA1184DX1XB02813-A118857B-R52-C55:1,SA1184DX1XB02813-A118857B-R59-C69:1,SA1184DX1XB02813-A118857B-R60-C29:1,SA1184DX1XB02813-A118857B-R62-C52:1,SA1184DX1XB02813-A118857B-R66-C45:1,SA1184DX1XB02813-A118857B-R66-C62:1,(SA1184DX1XB02813-A118797B-R49-C55:1,SA1184DX1XB02813-A118797B-R52-C23:1,SA1184DX1XB02813-A118797B-R55-C20:1,SA1184DX1XB02813-A118797B-R55-C26:1,SA1184DX1XB02813-A118797B-R57-C37:1,SA1184DX1XB02813-A118797B-R62-C35:1,SA1184DX1XB02813-A118857B-R65-C28:1,SA1184DX1XB02813-A118857B-R67-C13:1,(SA1184DX1XB02813-A118797B-R52-C61:1,SA1184DX1XB02813-A118797B-R53-C23:1,SA1184DX1XB02813-A118797B-R57-C13:1,SA1184DX1XB02813-A118797B-R59-C14:1,SA1184DX1XB02813-A118797B-R59-C19:1,SA1184DX1XB02813-A118797B-R59-C21:1,SA1184DX1XB02813-A118797B-R62-C68:1,SA1184DX1XB02813-A118797B-R66-C52:1,SA1184DX1XB02813-A118797B-R67-C11:1,SA1184DX1XB02813-A118857B-R38-C63:1,SA1184DX1XB02813-A118857B-R45-C20:1,SA1184DX1XB02813-A118857B-R45-C68:1,SA1184DX1XB02813-A118857B-R54-C68:1,SA1184DX1XB02813-A118857B-R56-C33:1,SA1184DX1XB02813-A118857B-R64-C17:1,(SA1184DX1XB02813-A118797B-R48-C12:1,SA1184DX1XB02813-A118797B-R55-C59:1,SA1184DX1XB02813-A118797B-R58-C29:1,SA1184DX1XB02813-A118797B-R60-C10:1,SA1184DX1XB02813-A118797B-R61-C10:1,SA1184DX1XB02813-A118797B-R62-C10:1,SA1184DX1XB02813-A118797B-R62-C45:1,SA1184DX1XB02813-A118797B-R65-C43:1,SA1184DX1XB02813-A118797B-R66-C28:1,SA1184DX1XB02813-A118797B-R66-C42:1,SA1184DX1XB02813-A118797B-R67-C28:1,SA1184DX1XB02813-A118797B-R68-C36:1,SA1184DX1XB02813-A118797B-R69-C65:1,SA1184DX1XB02813-A118857B-R39-C59:1,SA1184DX1XB02813-A118857B-R54-C45:1,SA1184DX1XB02813-A118857B-R58-C49:1,SA1184DX1XB02813-A118857B-R67-C22:1,(SA1184DX1XB02813-A118797B-R67-C19:1,(SA1184DX1XB02813-A118797B-R46-C21:1,SA1184DX1XB02813-A118797B-R55-C09:1,SA1184DX1XB02813-A118797B-R60-C28:1,SA1184DX1XB02813-A118797B-R61-C45:1,SA1184DX1XB02813-A118797B-R62-C66:1,SA1184DX1XB02813-A118797B-R63-C51:1,SA1184DX1XB02813-A118797B-R66-C07:1,SA1184DX1XB02813-A118797B-R66-C43:1,SA1184DX1XB02813-A118797B-R67-C26:1,SA1184DX1XB02813-A118797B-R68-C26:1,SA1184DX1XB02813-A118857B-R35-C66:1,SA1184DX1XB02813-A118857B-R48-C45:1,SA1184DX1XB02813-A118857B-R50-C69:1,SA1184DX1XB02813-A118857B-R51-C60:1,SA1184DX1XB02813-A118857B-R52-C63:1,SA1184DX1XB02813-A118857B-R58-C10:1,SA1184DX1XB02813-A118857B-R58-C13:1,SA1184DX1XB02813-A118857B-R58-C15:1,SA1184DX1XB02813-A118857B-R62-C15:1,SA1184DX1XB02813-A118857B-R66-C29:1,SA1184DX1XB02813-A118857B-R66-C54:1)1:1)1:1,(SA1184DX1XB02813-A118797B-R53-C53:1,SA1184DX1XB02813-A118797B-R59-C12:1,SA1184DX1XB02813-A118797B-R59-C16:1,SA1184DX1XB02813-A118797B-R62-C32:1,SA1184DX1XB02813-A118797B-R68-C52:1,SA1184DX1XB02813-A118797B-R70-C25:1,SA1184DX1XB02813-A118857B-R44-C23:1)1:1,SA1184DX1XB02813-A118797B-R45-C54:1)1:1,(SA1184DX1XB02813-A118857B-R65-C11:1,(SA1184DX1XB02813-A118797B-R46-C13:1,SA1184DX1XB02813-A118797B-R56-C54:1,SA1184DX1XB02813-A118797B-R63-C37:1,SA1184DX1XB02813-A118857B-R56-C23:1,SA1184DX1XB02813-A118857B-R59-C44:1)1:1)1:1,(SA1184DX1XB02813-A118797B-R60-C27:1,SA1184DX1XB02813-A118857B-R55-C34:1)1:1,SA1184DX1XB02813-A118797B-R49-C30:1)1:1,(SA1184DX1XB02813-A118797B-R52-C41:1,SA1184DX1XB02813-A118797B-R60-C47:1,SA1184DX1XB02813-A118797B-R64-C44:1,SA1184DX1XB02813-A118797B-R69-C64:1,SA1184DX1XB02813-A118797B-R70-C10:1,SA1184DX1XB02813-A118857B-R67-C24:1,(SA1184DX1XB02813-A118797B-R46-C20:1,SA1184DX1XB02813-A118797B-R55-C45:1,SA1184DX1XB02813-A118857B-R43-C42:1)1:1)1:1)1:1,(SA1184DX1XB02813-A118797B-R57-C11:1,SA1184DX1XB02813-A118797B-R60-C33:1,SA1184DX1XB02813-A118797B-R63-C35:1,SA1184DX1XB02813-A118797B-R65-C60:1,SA1184DX1XB02813-A118797B-R66-C33:1,SA1184DX1XB02813-A118797B-R68-C22:1,SA1184DX1XB02813-A118857B-R51-C53:1,SA1184DX1XB02813-A118857B-R52-C62:1)1:1)1:1)1:1)1:1)1:1)1:1)1:1,(SA1184DX1XB02813-A118797B-R59-C36:1,SA1184DX1XB02813-A118857B-R52-C33:1,SA1184DX1XB02813-A118857B-R67-C30:1)1:1)1:1)1:1)1:1,(SA1184DX1XB02813-A118797B-R45-C64:1,SA1184DX1XB02813-A118797B-R49-C23:1,SA1184DX1XB02813-A118797B-R65-C70:1,SA1184DX1XB02813-A118797B-R66-C49:1,SA1184DX1XB02813-A118857B-R48-C62:1,SA1184DX1XB02813-A118857B-R49-C66:1)1:1)1:1,((SA1184DX1XB02813-A118797B-R55-C35:1,SA1184DX1XB02813-A118857B-R57-C19:1,SA1184DX1XB02813-A118857B-R58-C29:1,SA1184DX1XB02813-A118857B-R60-C32:1,SA1184DX1XB02813-A118857B-R70-C63:1,(SA1184DX1XB02813-A118797B-R65-C35:1,(SA1184DX1XB02813-A118857B-R59-C29:1,(SA1184DX1XB02813-A118857B-R47-C70:1,SA1184DX1XB02813-A118857B-R61-C61:1,(SA1184DX1XB02813-A118797B-R46-C10:1,SA1184DX1XB02813-A118857B-R68-C41:1)1:1)1:1)1:1)1:1,(SA1184DX1XB02813-A118797B-R55-C52:1,SA1184DX1XB02813-A118797B-R56-C65:1,SA1184DX1XB02813-A118797B-R58-C67:1,SA1184DX1XB02813-A118797B-R62-C41:1)1:1,(SA1184DX1XB02813-A118797B-R52-C31:1,SA1184DX1XB02813-A118797B-R55-C08:1,SA1184DX1XB02813-A118797B-R57-C32:1,SA1184DX1XB02813-A118797B-R58-C50:1,SA1184DX1XB02813-A118857B-R36-C57:1,SA1184DX1XB02813-A118857B-R47-C20:1,SA1184DX1XB02813-A118857B-R51-C58:1,SA1184DX1XB02813-A118857B-R64-C10:1,(SA1184DX1XB02813-A118857B-R41-C51:1,SA1184DX1XB02813-A118857B-R44-C63:1)1:1)1:1)1:1,(SA1184DX1XB02813-A118797B-R49-C66:1,(SA1184DX1XB02813-A118857B-R46-C59:1,SA1184DX1XB02813-A118857B-R59-C49:1)1:1)1:1)1:1)1:1)1:1)1:1)1:1);
