# Supplementary material for: A zero-agnostic model for copy number evolution in cancer
Source: PLoS Comput Biol. 2023 Nov 9;19(11):e1011590. doi: 10.1371/journal.pcbi.1011590 (PMC10662746; doi:10.1371/journal.pcbi.1011590)
Supplement: S1 Data — Twenty-eight patient copy number phylogenies (Newick) inferred by Sitka and Lazac on single-cell sequencing of human breast and ovarian tumor samples. (ZIP) [file pcbi.1011590.s002.zip › supp_data/trees/sitka/SA1135_hscn_tree.newick]

((((SA1135-A96199A-R23-C43:1,(SA1135-A96199A-R03-C12:1,SA1135-A96199A-R07-C20:1,SA1135-A96199A-R12-C11:1,SA1135-A96199A-R26-C30:1,(SA1135-A96199A-R22-C45:1,SA1135-A96199A-R26-C47:1,(SA1135-A96199A-R06-C46:1,SA1135-A96199A-R08-C21:1,SA1135-A96199A-R14-C22:1,SA1135-A96199A-R23-C37:1,SA1135-A96199A-R25-C62:1,(SA1135-A96199A-R24-C51:1,SA1135-A96199A-R29-C56:1,(SA1135-A96199A-R03-C19:1,SA1135-A96199A-R06-C49:1,(SA1135-A96199A-R08-C62:1,SA1135-A96199A-R11-C42:1,SA1135-A96199A-R15-C14:1,SA1135-A96199A-R17-C37:1,(SA1135-A96199A-R03-C46:1,SA1135-A96199A-R03-C67:1,SA1135-A96199A-R04-C21:1,SA1135-A96199A-R11-C51:1,(SA1135-A96199A-R08-C19:1,SA1135-A96199A-R13-C62:1,SA1135-A96199A-R14-C52:1,SA1135-A96199A-R15-C09:1,(SA1135-A96199A-R10-C25:1,SA1135-A96199A-R10-C56:1,SA1135-A96199A-R16-C31:1,(SA1135-A96199A-R05-C42:1,SA1135-A96199A-R08-C17:1,SA1135-A96199A-R14-C26:1,(SA1135-A96199A-R08-C39:1,SA1135-A96199A-R11-C65:1,SA1135-A96199A-R12-C52:1,SA1135-A96199A-R24-C67:1)1:1)1:1)1:1,SA1135-A96199A-R08-C30:1)1:1,(SA1135-A96199A-R04-C39:1,SA1135-A96199A-R09-C47:1,SA1135-A96199A-R11-C59:1,(SA1135-A96199A-R05-C10:1,SA1135-A96199A-R15-C57:1,SA1135-A96199A-R29-C64:1,SA1135-A96199A-R07-C64:1)1:1)1:1,(SA1135-A96199A-R03-C30:1,SA1135-A96199A-R09-C40:1,SA1135-A96199A-R10-C37:1,SA1135-A96199A-R10-C66:1,SA1135-A96199A-R12-C14:1,SA1135-A96199A-R12-C48:1,SA1135-A96199A-R12-C57:1,SA1135-A96199A-R13-C34:1,(SA1135-A96199A-R07-C66:1,SA1135-A96199A-R17-C31:1,(SA1135-A96199A-R04-C11:1,SA1135-A96199A-R11-C28:1,SA1135-A96199A-R21-C16:1,SA1135-A96199A-R23-C68:1)1:1)1:1)1:1)1:1)1:1,(SA1135-A96199A-R10-C52:1,SA1135-A96199A-R18-C46:1,(SA1135-A96199A-R06-C17:1,SA1135-A96199A-R15-C45:1,SA1135-A96199A-R15-C50:1)1:1)1:1)1:1,(SA1135-A96199A-R05-C36:1,SA1135-A96199A-R28-C47:1)1:1)1:1,(SA1135-A96199A-R03-C25:1,SA1135-A96199A-R05-C08:1,SA1135-A96199A-R14-C61:1,(SA1135-A96199A-R04-C59:1,SA1135-A96199A-R08-C52:1)1:1)1:1,SA1135-A96199A-R03-C32:1)1:1)1:1,(SA1135-A96199A-R19-C17:1,SA1135-A96199A-R20-C10:1,SA1135-A96199A-R20-C32:1)1:1)1:1)1:1,(SA1135-A96199A-R17-C36:1,((SA1135-A96199A-R16-C39:1,((SA1135-A96199A-R17-C68:1,(SA1135-A96199A-R06-C29:1,SA1135-A96199A-R15-C70:1,(SA1135-A96199A-R06-C38:1,SA1135-A96199A-R08-C36:1,SA1135-A96199A-R10-C29:1,SA1135-A96199A-R12-C22:1,SA1135-A96199A-R19-C64:1,SA1135-A96199A-R28-C53:1,(SA1135-A96199A-R06-C20:1,SA1135-A96199A-R06-C60:1)1:1)1:1,((SA1135-A96199A-R04-C27:1,SA1135-A96199A-R10-C31:1,SA1135-A96199A-R16-C40:1)1:1,(SA1135-A96199A-R05-C12:1,SA1135-A96199A-R12-C66:1,SA1135-A96199A-R24-C49:1)1:1)1:1)1:1)1:1,(SA1135-A96199A-R09-C33:1,SA1135-A96199A-R11-C48:1)1:1)1:1)1:1,(SA1135-A96199A-R11-C09:1,SA1135-A96199A-R28-C36:1,(SA1135-A96199A-R03-C53:1,(SA1135-A96199A-R08-C23:1,SA1135-A96199A-R12-C12:1,(SA1135-A96199A-R06-C65:1,SA1135-A96199A-R19-C62:1,(SA1135-A96199A-R03-C45:1,SA1135-A96199A-R10-C30:1,SA1135-A96199A-R13-C40:1,SA1135-A96199A-R13-C56:1,SA1135-A96199A-R16-C56:1,SA1135-A96199A-R22-C55:1,SA1135-A96199A-R28-C31:1,(SA1135-A96199A-R03-C35:1,SA1135-A96199A-R05-C25:1,SA1135-A96199A-R08-C38:1,SA1135-A96199A-R10-C55:1,SA1135-A96199A-R13-C14:1,SA1135-A96199A-R15-C44:1,SA1135-A96199A-R18-C67:1,SA1135-A96199A-R19-C55:1,(SA1135-A96199A-R07-C56:1,SA1135-A96199A-R08-C45:1,SA1135-A96199A-R14-C63:1,SA1135-A96199A-R17-C65:1,(SA1135-A96199A-R11-C13:1,SA1135-A96199A-R11-C16:1)1:1)1:1)1:1,(SA1135-A96199A-R03-C47:1,SA1135-A96199A-R09-C19:1,(SA1135-A96199A-R12-C62:1,SA1135-A96199A-R15-C59:1)1:1)1:1,(SA1135-A96199A-R06-C34:1,(SA1135-A96199A-R11-C29:1,(SA1135-A96199A-R07-C63:1,SA1135-A96199A-R12-C47:1)1:1)1:1)1:1)1:1)1:1)1:1)1:1)1:1)1:1)1:1)1:1,((((SA1135-A96199A-R11-C07:1,(SA1135-A96199A-R17-C33:1,((SA1135-A96199A-R10-C16:1,SA1135-A96199A-R18-C32:1,(SA1135-A96199A-R15-C39:1,(SA1135-A96199A-R03-C69:1,SA1135-A96199A-R06-C12:1,SA1135-A96199A-R09-C16:1,SA1135-A96199A-R11-C41:1,(SA1135-A96199A-R06-C61:1,SA1135-A96199A-R12-C64:1,SA1135-A96199A-R13-C09:1,(SA1135-A96199A-R13-C35:1,(SA1135-A96199A-R10-C54:1,SA1135-A96199A-R20-C60:1)1:1)1:1)1:1,((SA1135-A96199A-R11-C26:1,(SA1135-A96199A-R10-C57:1,SA1135-A96199A-R18-C68:1)1:1)1:1,(SA1135-A96199A-R23-C18:1,(SA1135-A96199A-R09-C52:1,SA1135-A96199A-R11-C36:1,SA1135-A96199A-R11-C37:1,SA1135-A96199A-R15-C66:1,SA1135-A96199A-R18-C22:1)1:1)1:1)1:1)1:1,(SA1135-A96199A-R04-C43:1,SA1135-A96199A-R22-C66:1,SA1135-A96199A-R06-C14:1)1:1)1:1,(SA1135-A96199A-R11-C39:1,(SA1135-A96199A-R03-C29:1,SA1135-A96199A-R23-C32:1)1:1)1:1)1:1,(SA1135-A96199A-R05-C18:1,(SA1135-A96199A-R06-C32:1,(SA1135-A96199A-R05-C67:1,SA1135-A96199A-R24-C39:1,(SA1135-A96199A-R12-C27:1,(SA1135-A96199A-R06-C48:1,SA1135-A96199A-R16-C68:1,(SA1135-A96199A-R10-C63:1,SA1135-A96199A-R13-C64:1)1:1,(SA1135-A96199A-R05-C55:1,SA1135-A96199A-R16-C36:1,SA1135-A96199A-R18-C65:1)1:1)1:1,(SA1135-A96199A-R04-C18:1,SA1135-A96199A-R05-C57:1,SA1135-A96199A-R06-C56:1,(SA1135-A96199A-R07-C24:1,SA1135-A96199A-R13-C22:1,(SA1135-A96199A-R12-C20:1,SA1135-A96199A-R15-C27:1)1:1)1:1,SA1135-A96199A-R04-C08:1)1:1)1:1,(SA1135-A96199A-R05-C16:1,SA1135-A96199A-R18-C21:1)1:1)1:1,(SA1135-A96199A-R13-C13:1,((SA1135-A96199A-R18-C50:1,(SA1135-A96199A-R07-C69:1,SA1135-A96199A-R15-C20:1)1:1)1:1,(SA1135-A96199A-R03-C10:1,SA1135-A96199A-R14-C47:1)1:1)1:1)1:1)1:1)1:1)1:1)1:1)1:1,(SA1135-A96199A-R06-C59:1,SA1135-A96199A-R15-C42:1,(SA1135-A96199A-R17-C46:1,(SA1135-A96199A-R08-C26:1,SA1135-A96199A-R16-C61:1)1:1)1:1)1:1)1:1,((SA1135-A96199A-R18-C12:1,((((SA1135-A96199A-R09-C60:1,SA1135-A96199A-R18-C08:1,SA1135-A96199A-R19-C50:1)1:1,SA1135-A96199A-R18-C36:1)1:1,(SA1135-A96199A-R16-C14:1,(SA1135-A96199A-R09-C65:1,SA1135-A96199A-R15-C55:1,SA1135-A96199A-R18-C47:1,(SA1135-A96199A-R04-C15:1,SA1135-A96199A-R07-C45:1,SA1135-A96199A-R14-C59:1)1:1)1:1)1:1)1:1,(SA1135-A96199A-R06-C51:1,SA1135-A96199A-R17-C43:1)1:1)1:1)1:1,(SA1135-A96199A-R14-C37:1,(SA1135-A96199A-R14-C57:1,(SA1135-A96199A-R08-C67:1,SA1135-A96199A-R12-C36:1)1:1)1:1)1:1)1:1)1:1,(SA1135-A96199A-R11-C34:1,SA1135-A96199A-R12-C63:1)1:1)1:1)1:1,(SA1135-A96199A-R15-C11:1,(SA1135-A96199A-R04-C07:1,SA1135-A96199A-R06-C21:1,SA1135-A96199A-R06-C66:1,SA1135-A96199A-R08-C18:1)1:1)1:1);
