# Supplementary material for: A zero-agnostic model for copy number evolution in cancer
Source: PLoS Comput Biol. 2023 Nov 9;19(11):e1011590. doi: 10.1371/journal.pcbi.1011590 (PMC10662746; doi:10.1371/journal.pcbi.1011590)
Supplement: S1 Data — Twenty-eight patient copy number phylogenies (Newick) inferred by Sitka and Lazac on single-cell sequencing of human breast and ovarian tumor samples. (ZIP) [file pcbi.1011590.s002.zip › supp_data/trees/sitka/SA1053_hscn_tree.newick]

((((SA1053EX1XB01608-A96194B-R41-C17:1,SA1053EX1XB01608-A96194B-R59-C08:1,(SA1053EX1XB01608-A96194B-R47-C60:1,(SA1053EX1XB01608-A96194B-R47-C44:1,SA1053EX1XB01608-A96194B-R48-C66:1,SA1053EX1XB01608-A96194B-R51-C07:1,(SA1053EX1XB01608-A96194B-R41-C28:1,SA1053EX1XB01608-A96194B-R43-C20:1,SA1053EX1XB01608-A96194B-R53-C38:1,SA1053EX1XB01608-A96194B-R55-C10:1,SA1053EX1XB01608-A96194B-R59-C07:1,SA1053EX1XB01608-A96194B-R59-C37:1,(SA1053EX1XB01608-A96194B-R42-C31:1,SA1053EX1XB01608-A96194B-R48-C53:1,SA1053EX1XB01608-A96194B-R57-C13:1,(SA1053EX1XB01608-A96194B-R42-C65:1,SA1053EX1XB01608-A96194B-R53-C12:1,SA1053EX1XB01608-A96194B-R53-C29:1,SA1053EX1XB01608-A96194B-R60-C10:1,SA1053EX1XB01608-A96194B-R61-C27:1,SA1053EX1XB01608-A96194B-R61-C29:1,SA1053EX1XB01608-A96194B-R65-C31:1,(SA1053EX1XB01608-A96194B-R40-C33:1,SA1053EX1XB01608-A96194B-R41-C47:1,SA1053EX1XB01608-A96194B-R44-C21:1,SA1053EX1XB01608-A96194B-R49-C08:1,SA1053EX1XB01608-A96194B-R50-C33:1,SA1053EX1XB01608-A96194B-R50-C59:1,SA1053EX1XB01608-A96194B-R51-C45:1,SA1053EX1XB01608-A96194B-R52-C43:1,SA1053EX1XB01608-A96194B-R53-C34:1,(SA1053EX1XB01608-A96194B-R40-C11:1,SA1053EX1XB01608-A96194B-R40-C59:1,SA1053EX1XB01608-A96194B-R41-C08:1,SA1053EX1XB01608-A96194B-R41-C19:1,SA1053EX1XB01608-A96194B-R41-C39:1,SA1053EX1XB01608-A96194B-R43-C15:1,SA1053EX1XB01608-A96194B-R45-C18:1,SA1053EX1XB01608-A96194B-R47-C27:1,SA1053EX1XB01608-A96194B-R50-C10:1,SA1053EX1XB01608-A96194B-R50-C29:1,SA1053EX1XB01608-A96194B-R51-C09:1,SA1053EX1XB01608-A96194B-R51-C11:1,SA1053EX1XB01608-A96194B-R51-C23:1,SA1053EX1XB01608-A96194B-R52-C65:1,SA1053EX1XB01608-A96194B-R58-C09:1,SA1053EX1XB01608-A96194B-R59-C18:1,SA1053EX1XB01608-A96194B-R59-C27:1,(SA1053EX1XB01608-A96194B-R43-C11:1,SA1053EX1XB01608-A96194B-R46-C41:1,SA1053EX1XB01608-A96194B-R57-C57:1,SA1053EX1XB01608-A96194B-R59-C23:1)1:1,(SA1053EX1XB01608-A96194B-R40-C14:1,SA1053EX1XB01608-A96194B-R40-C20:1,SA1053EX1XB01608-A96194B-R40-C62:1,SA1053EX1XB01608-A96194B-R42-C42:1,SA1053EX1XB01608-A96194B-R45-C66:1,SA1053EX1XB01608-A96194B-R48-C23:1,SA1053EX1XB01608-A96194B-R48-C26:1,SA1053EX1XB01608-A96194B-R48-C48:1,SA1053EX1XB01608-A96194B-R48-C62:1,SA1053EX1XB01608-A96194B-R49-C17:1,SA1053EX1XB01608-A96194B-R49-C20:1,SA1053EX1XB01608-A96194B-R50-C48:1,SA1053EX1XB01608-A96194B-R52-C08:1,SA1053EX1XB01608-A96194B-R52-C10:1,SA1053EX1XB01608-A96194B-R52-C11:1,SA1053EX1XB01608-A96194B-R52-C26:1,SA1053EX1XB01608-A96194B-R52-C32:1,SA1053EX1XB01608-A96194B-R53-C18:1,SA1053EX1XB01608-A96194B-R53-C20:1,SA1053EX1XB01608-A96194B-R54-C19:1,SA1053EX1XB01608-A96194B-R55-C44:1,SA1053EX1XB01608-A96194B-R58-C29:1,SA1053EX1XB01608-A96194B-R61-C15:1,SA1053EX1XB01608-A96194B-R61-C26:1,(SA1053EX1XB01608-A96194B-R47-C28:1,SA1053EX1XB01608-A96194B-R47-C56:1,SA1053EX1XB01608-A96194B-R64-C31:1)1:1,(SA1053EX1XB01608-A96194B-R40-C16:1,SA1053EX1XB01608-A96194B-R51-C13:1)1:1,(SA1053EX1XB01608-A96194B-R67-C18:1,SA1053EX1XB01608-A96194B-R47-C66:1)1:1)1:1)1:1,(SA1053EX1XB01608-A96194B-R40-C23:1,SA1053EX1XB01608-A96194B-R49-C37:1,SA1053EX1XB01608-A96194B-R60-C32:1,SA1053EX1XB01608-A96194B-R62-C33:1,(SA1053EX1XB01608-A96194B-R40-C58:1,SA1053EX1XB01608-A96194B-R62-C48:1,(SA1053EX1XB01608-A96194B-R51-C25:1,((SA1053EX1XB01608-A96194B-R59-C63:1,SA1053EX1XB01608-A96194B-R60-C55:1,SA1053EX1XB01608-A96194B-R62-C37:1,(SA1053EX1XB01608-A96194B-R51-C32:1,SA1053EX1XB01608-A96194B-R63-C52:1,(SA1053EX1XB01608-A96194B-R66-C53:1,(SA1053EX1XB01608-A96194B-R60-C65:1,SA1053EX1XB01608-A96194B-R60-C54:1)1:1)1:1,SA1053EX1XB01608-A96194B-R40-C60:1)1:1)1:1,(SA1053EX1XB01608-A96194B-R51-C52:1,SA1053EX1XB01608-A96194B-R60-C45:1)1:1)1:1)1:1,(SA1053EX1XB01608-A96194B-R48-C68:1,SA1053EX1XB01608-A96194B-R56-C33:1,SA1053EX1XB01608-A96194B-R60-C33:1,SA1053EX1XB01608-A96194B-R65-C34:1)1:1)1:1)1:1,(SA1053EX1XB01608-A96194B-R58-C25:1,SA1053EX1XB01608-A96194B-R59-C28:1,SA1053EX1XB01608-A96194B-R68-C22:1)1:1,(SA1053EX1XB01608-A96194B-R47-C59:1,(SA1053EX1XB01608-A96194B-R42-C55:1,(SA1053EX1XB01608-A96194B-R59-C17:1,SA1053EX1XB01608-A96194B-R44-C09:1)1:1)1:1)1:1)1:1)1:1)1:1,(SA1053EX1XB01608-A96194B-R48-C16:1,(SA1053EX1XB01608-A96194B-R47-C53:1,(SA1053EX1XB01608-A96194B-R58-C24:1,(SA1053EX1XB01608-A96194B-R60-C20:1,(SA1053EX1XB01608-A96194B-R46-C33:1,((SA1053EX1XB01608-A96194B-R60-C69:1,(SA1053EX1XB01608-A96194B-R47-C45:1,(SA1053EX1XB01608-A96194B-R40-C21:1,SA1053EX1XB01608-A96194B-R43-C36:1,SA1053EX1XB01608-A96194B-R51-C49:1,SA1053EX1XB01608-A96194B-R52-C60:1,SA1053EX1XB01608-A96194B-R53-C13:1,SA1053EX1XB01608-A96194B-R56-C07:1,SA1053EX1XB01608-A96194B-R59-C19:1,(SA1053EX1XB01608-A96194B-R47-C52:1,(SA1053EX1XB01608-A96194B-R60-C52:1,(SA1053EX1XB01608-A96194B-R52-C15:1,SA1053EX1XB01608-A96194B-R59-C13:1,SA1053EX1XB01608-A96194B-R46-C31:1)1:1)1:1)1:1,(SA1053EX1XB01608-A96194B-R54-C37:1,(SA1053EX1XB01608-A96194B-R53-C40:1,(SA1053EX1XB01608-A96194B-R48-C41:1,SA1053EX1XB01608-A96194B-R62-C44:1)1:1)1:1)1:1,(SA1053EX1XB01608-A96194B-R41-C45:1,SA1053EX1XB01608-A96194B-R56-C32:1,SA1053EX1XB01608-A96194B-R59-C38:1,(SA1053EX1XB01608-A96194B-R41-C21:1,SA1053EX1XB01608-A96194B-R50-C55:1)1:1)1:1)1:1)1:1)1:1,(SA1053EX1XB01608-A96194B-R48-C59:1,SA1053EX1XB01608-A96194B-R61-C16:1,(SA1053EX1XB01608-A96194B-R47-C62:1,SA1053EX1XB01608-A96194B-R61-C12:1)1:1)1:1)1:1)1:1,(SA1053EX1XB01608-A96194B-R61-C08:1,(SA1053EX1XB01608-A96194B-R43-C31:1,SA1053EX1XB01608-A96194B-R60-C38:1)1:1)1:1)1:1)1:1)1:1)1:1)1:1,(SA1053EX1XB01608-A96194B-R64-C53:1,(SA1053EX1XB01608-A96194B-R51-C36:1,(SA1053EX1XB01608-A96194B-R53-C08:1,(SA1053EX1XB01608-A96194B-R46-C14:1,SA1053EX1XB01608-A96194B-R47-C10:1,SA1053EX1XB01608-A96194B-R47-C49:1,SA1053EX1XB01608-A96194B-R51-C21:1,SA1053EX1XB01608-A96194B-R54-C31:1,(SA1053EX1XB01608-A96194B-R42-C56:1,SA1053EX1XB01608-A96194B-R50-C34:1,(SA1053EX1XB01608-A96194B-R53-C23:1,(SA1053EX1XB01608-A96194B-R51-C24:1,SA1053EX1XB01608-A96194B-R51-C28:1,(SA1053EX1XB01608-A96194B-R53-C52:1,(SA1053EX1XB01608-A96194B-R48-C70:1,SA1053EX1XB01608-A96194B-R54-C24:1,SA1053EX1XB01608-A96194B-R60-C39:1)1:1,SA1053EX1XB01608-A96194B-R41-C32:1)1:1)1:1)1:1)1:1,(SA1053EX1XB01608-A96194B-R40-C15:1,SA1053EX1XB01608-A96194B-R40-C26:1,(SA1053EX1XB01608-A96194B-R56-C17:1,SA1053EX1XB01608-A96194B-R60-C09:1,(SA1053EX1XB01608-A96194B-R43-C13:1,SA1053EX1XB01608-A96194B-R53-C09:1,SA1053EX1XB01608-A96194B-R68-C25:1)1:1)1:1)1:1)1:1)1:1)1:1)1:1,(SA1053EX1XB01608-A96194B-R50-C62:1,SA1053EX1XB01608-A96194B-R56-C09:1)1:1)1:1)1:1)1:1,(SA1053EX1XB01608-A96194B-R45-C51:1,((SA1053EX1XB01608-A96194B-R47-C26:1,(SA1053BX1XB01603-A96194A-R03-C32:1,SA1053BX1XB01603-A96194A-R16-C21:1,(SA1053BX1XB01603-A96194A-R06-C16:1,SA1053BX1XB01603-A96194A-R07-C26:1,SA1053BX1XB01603-A96194A-R16-C17:1,SA1053BX1XB01603-A96194A-R21-C07:1,(SA1053BX1XB01603-A96194A-R03-C40:1,SA1053BX1XB01603-A96194A-R03-C47:1,SA1053BX1XB01603-A96194A-R05-C58:1,SA1053BX1XB01603-A96194A-R06-C14:1,SA1053BX1XB01603-A96194A-R06-C41:1,SA1053BX1XB01603-A96194A-R06-C46:1,SA1053BX1XB01603-A96194A-R08-C08:1,SA1053BX1XB01603-A96194A-R08-C58:1,SA1053BX1XB01603-A96194A-R09-C64:1,SA1053BX1XB01603-A96194A-R11-C27:1,SA1053BX1XB01603-A96194A-R12-C23:1,SA1053BX1XB01603-A96194A-R12-C42:1,SA1053BX1XB01603-A96194A-R17-C53:1,SA1053BX1XB01603-A96194A-R17-C58:1,SA1053BX1XB01603-A96194A-R18-C46:1,SA1053BX1XB01603-A96194A-R18-C63:1,SA1053BX1XB01603-A96194A-R19-C65:1,SA1053BX1XB01603-A96194A-R23-C37:1,(SA1053BX1XB01603-A96194A-R04-C41:1,SA1053BX1XB01603-A96194A-R16-C32:1,(SA1053BX1XB01603-A96194A-R14-C69:1,SA1053BX1XB01603-A96194A-R15-C66:1,(SA1053BX1XB01603-A96194A-R03-C59:1,SA1053BX1XB01603-A96194A-R18-C61:1,(SA1053BX1XB01603-A96194A-R03-C39:1,SA1053BX1XB01603-A96194A-R03-C55:1,SA1053BX1XB01603-A96194A-R04-C32:1,SA1053BX1XB01603-A96194A-R04-C39:1,SA1053BX1XB01603-A96194A-R05-C19:1,SA1053BX1XB01603-A96194A-R05-C35:1,SA1053BX1XB01603-A96194A-R05-C52:1,SA1053BX1XB01603-A96194A-R06-C51:1,SA1053BX1XB01603-A96194A-R07-C56:1,SA1053BX1XB01603-A96194A-R08-C13:1,SA1053BX1XB01603-A96194A-R09-C10:1,SA1053BX1XB01603-A96194A-R09-C41:1,SA1053BX1XB01603-A96194A-R09-C60:1,SA1053BX1XB01603-A96194A-R11-C14:1,SA1053BX1XB01603-A96194A-R11-C65:1,SA1053BX1XB01603-A96194A-R12-C25:1,SA1053BX1XB01603-A96194A-R12-C35:1,SA1053BX1XB01603-A96194A-R12-C55:1,SA1053BX1XB01603-A96194A-R12-C56:1,SA1053BX1XB01603-A96194A-R13-C23:1,SA1053BX1XB01603-A96194A-R13-C66:1,SA1053BX1XB01603-A96194A-R13-C68:1,SA1053BX1XB01603-A96194A-R14-C19:1,SA1053BX1XB01603-A96194A-R14-C66:1,SA1053BX1XB01603-A96194A-R14-C67:1,SA1053BX1XB01603-A96194A-R15-C60:1,SA1053BX1XB01603-A96194A-R22-C55:1,SA1053BX1XB01603-A96194A-R23-C41:1,(SA1053BX1XB01603-A96194A-R03-C11:1,SA1053BX1XB01603-A96194A-R03-C69:1,SA1053BX1XB01603-A96194A-R06-C32:1,SA1053BX1XB01603-A96194A-R06-C48:1,SA1053BX1XB01603-A96194A-R06-C49:1,SA1053BX1XB01603-A96194A-R07-C42:1,SA1053BX1XB01603-A96194A-R08-C47:1,SA1053BX1XB01603-A96194A-R08-C50:1,SA1053BX1XB01603-A96194A-R08-C69:1,SA1053BX1XB01603-A96194A-R12-C13:1,SA1053BX1XB01603-A96194A-R14-C28:1,SA1053BX1XB01603-A96194A-R15-C59:1,SA1053BX1XB01603-A96194A-R16-C48:1,SA1053BX1XB01603-A96194A-R16-C57:1,SA1053BX1XB01603-A96194A-R17-C44:1,SA1053BX1XB01603-A96194A-R18-C60:1,SA1053BX1XB01603-A96194A-R19-C36:1,SA1053BX1XB01603-A96194A-R21-C22:1,SA1053BX1XB01603-A96194A-R21-C36:1,SA1053BX1XB01603-A96194A-R23-C22:1,(SA1053BX1XB01603-A96194A-R07-C70:1,SA1053BX1XB01603-A96194A-R08-C28:1,SA1053BX1XB01603-A96194A-R08-C65:1,SA1053BX1XB01603-A96194A-R13-C18:1,SA1053BX1XB01603-A96194A-R19-C60:1,(SA1053BX1XB01603-A96194A-R06-C60:1,SA1053BX1XB01603-A96194A-R16-C36:1)1:1)1:1,(SA1053BX1XB01603-A96194A-R03-C23:1,SA1053BX1XB01603-A96194A-R04-C08:1,SA1053BX1XB01603-A96194A-R09-C35:1,SA1053BX1XB01603-A96194A-R11-C35:1,SA1053BX1XB01603-A96194A-R12-C21:1,SA1053BX1XB01603-A96194A-R23-C44:1)1:1,(SA1053BX1XB01603-A96194A-R09-C09:1,SA1053BX1XB01603-A96194A-R16-C52:1,SA1053BX1XB01603-A96194A-R20-C15:1,(SA1053BX1XB01603-A96194A-R06-C22:1,SA1053BX1XB01603-A96194A-R07-C51:1,SA1053BX1XB01603-A96194A-R22-C48:1)1:1)1:1)1:1,(SA1053BX1XB01603-A96194A-R08-C32:1,(SA1053BX1XB01603-A96194A-R03-C07:1,SA1053BX1XB01603-A96194A-R03-C51:1,SA1053BX1XB01603-A96194A-R04-C18:1,SA1053BX1XB01603-A96194A-R04-C51:1,SA1053BX1XB01603-A96194A-R05-C16:1,SA1053BX1XB01603-A96194A-R06-C18:1,SA1053BX1XB01603-A96194A-R06-C63:1,SA1053BX1XB01603-A96194A-R07-C11:1,SA1053BX1XB01603-A96194A-R08-C43:1,SA1053BX1XB01603-A96194A-R09-C19:1,SA1053BX1XB01603-A96194A-R11-C30:1,SA1053BX1XB01603-A96194A-R13-C58:1,SA1053BX1XB01603-A96194A-R14-C35:1,SA1053BX1XB01603-A96194A-R14-C40:1,SA1053BX1XB01603-A96194A-R14-C64:1,SA1053BX1XB01603-A96194A-R15-C10:1,SA1053BX1XB01603-A96194A-R15-C16:1,SA1053BX1XB01603-A96194A-R15-C50:1,SA1053BX1XB01603-A96194A-R17-C13:1,SA1053BX1XB01603-A96194A-R17-C41:1,SA1053BX1XB01603-A96194A-R17-C51:1,SA1053BX1XB01603-A96194A-R18-C11:1,SA1053BX1XB01603-A96194A-R19-C39:1,SA1053BX1XB01603-A96194A-R20-C57:1,SA1053BX1XB01603-A96194A-R21-C37:1,SA1053BX1XB01603-A96194A-R23-C19:1,(SA1053BX1XB01603-A96194A-R11-C25:1,SA1053BX1XB01603-A96194A-R15-C40:1)1:1)1:1)1:1,(SA1053BX1XB01603-A96194A-R03-C33:1,SA1053BX1XB01603-A96194A-R06-C25:1,SA1053BX1XB01603-A96194A-R07-C12:1,SA1053BX1XB01603-A96194A-R07-C24:1,SA1053BX1XB01603-A96194A-R07-C31:1,SA1053BX1XB01603-A96194A-R09-C25:1,SA1053BX1XB01603-A96194A-R12-C44:1,SA1053BX1XB01603-A96194A-R12-C59:1,SA1053BX1XB01603-A96194A-R15-C32:1,SA1053BX1XB01603-A96194A-R16-C07:1,SA1053BX1XB01603-A96194A-R16-C65:1,SA1053BX1XB01603-A96194A-R18-C33:1,SA1053BX1XB01603-A96194A-R19-C14:1,SA1053BX1XB01603-A96194A-R19-C22:1,SA1053BX1XB01603-A96194A-R20-C14:1,SA1053BX1XB01603-A96194A-R21-C21:1,SA1053BX1XB01603-A96194A-R23-C39:1,(SA1053BX1XB01603-A96194A-R06-C27:1,SA1053BX1XB01603-A96194A-R08-C10:1,SA1053BX1XB01603-A96194A-R08-C23:1,SA1053BX1XB01603-A96194A-R15-C33:1,SA1053BX1XB01603-A96194A-R16-C69:1,SA1053BX1XB01603-A96194A-R20-C21:1,SA1053BX1XB01603-A96194A-R21-C42:1,(SA1053BX1XB01603-A96194A-R06-C68:1,SA1053BX1XB01603-A96194A-R17-C15:1,(SA1053BX1XB01603-A96194A-R05-C62:1,SA1053BX1XB01603-A96194A-R15-C28:1,SA1053BX1XB01603-A96194A-R15-C58:1)1:1)1:1)1:1)1:1,(SA1053BX1XB01603-A96194A-R03-C65:1,SA1053BX1XB01603-A96194A-R04-C35:1,SA1053BX1XB01603-A96194A-R04-C50:1,SA1053BX1XB01603-A96194A-R07-C30:1,SA1053BX1XB01603-A96194A-R08-C42:1,SA1053BX1XB01603-A96194A-R12-C45:1,SA1053BX1XB01603-A96194A-R14-C08:1,SA1053BX1XB01603-A96194A-R17-C66:1)1:1,(SA1053BX1XB01603-A96194A-R03-C45:1,SA1053BX1XB01603-A96194A-R03-C46:1,SA1053BX1XB01603-A96194A-R04-C20:1,SA1053BX1XB01603-A96194A-R13-C08:1,SA1053BX1XB01603-A96194A-R16-C45:1,SA1053BX1XB01603-A96194A-R21-C11:1,SA1053BX1XB01603-A96194A-R22-C43:1,SA1053BX1XB01603-A96194A-R23-C23:1)1:1,(SA1053BX1XB01603-A96194A-R09-C37:1,(SA1053BX1XB01603-A96194A-R07-C28:1,SA1053BX1XB01603-A96194A-R08-C49:1,SA1053BX1XB01603-A96194A-R21-C08:1)1:1)1:1,(SA1053BX1XB01603-A96194A-R17-C33:1,SA1053BX1XB01603-A96194A-R22-C49:1,SA1053BX1XB01603-A96194A-R24-C19:1)1:1)1:1,(SA1053BX1XB01603-A96194A-R03-C16:1,SA1053BX1XB01603-A96194A-R03-C49:1,SA1053BX1XB01603-A96194A-R08-C07:1,SA1053BX1XB01603-A96194A-R08-C29:1,SA1053BX1XB01603-A96194A-R13-C16:1,SA1053BX1XB01603-A96194A-R19-C17:1,(SA1053BX1XB01603-A96194A-R03-C26:1,SA1053BX1XB01603-A96194A-R05-C14:1,SA1053BX1XB01603-A96194A-R08-C22:1,SA1053BX1XB01603-A96194A-R09-C30:1,SA1053BX1XB01603-A96194A-R11-C07:1,SA1053BX1XB01603-A96194A-R12-C29:1,SA1053BX1XB01603-A96194A-R12-C66:1,SA1053BX1XB01603-A96194A-R13-C22:1,SA1053BX1XB01603-A96194A-R14-C56:1,SA1053BX1XB01603-A96194A-R16-C33:1,SA1053BX1XB01603-A96194A-R17-C69:1,SA1053BX1XB01603-A96194A-R18-C40:1,SA1053BX1XB01603-A96194A-R19-C70:1,SA1053BX1XB01603-A96194A-R20-C08:1,SA1053BX1XB01603-A96194A-R20-C45:1,SA1053BX1XB01603-A96194A-R20-C48:1,SA1053BX1XB01603-A96194A-R22-C42:1,SA1053BX1XB01603-A96194A-R22-C67:1,(SA1053BX1XB01603-A96194A-R04-C07:1,SA1053BX1XB01603-A96194A-R07-C19:1,SA1053BX1XB01603-A96194A-R07-C36:1,SA1053BX1XB01603-A96194A-R13-C43:1,SA1053BX1XB01603-A96194A-R13-C51:1,SA1053BX1XB01603-A96194A-R14-C11:1,SA1053BX1XB01603-A96194A-R16-C37:1,SA1053BX1XB01603-A96194A-R16-C59:1,SA1053BX1XB01603-A96194A-R17-C26:1,SA1053BX1XB01603-A96194A-R17-C28:1,SA1053BX1XB01603-A96194A-R17-C34:1,SA1053BX1XB01603-A96194A-R17-C49:1,SA1053BX1XB01603-A96194A-R20-C40:1,SA1053BX1XB01603-A96194A-R20-C44:1,SA1053BX1XB01603-A96194A-R20-C65:1,SA1053BX1XB01603-A96194A-R22-C31:1,((SA1053BX1XB01603-A96194A-R03-C22:1,SA1053BX1XB01603-A96194A-R04-C60:1,SA1053BX1XB01603-A96194A-R05-C53:1,SA1053BX1XB01603-A96194A-R06-C26:1,SA1053BX1XB01603-A96194A-R11-C17:1,SA1053BX1XB01603-A96194A-R12-C20:1,SA1053BX1XB01603-A96194A-R13-C20:1,SA1053BX1XB01603-A96194A-R18-C37:1,SA1053BX1XB01603-A96194A-R18-C44:1,SA1053BX1XB01603-A96194A-R19-C38:1,SA1053BX1XB01603-A96194A-R19-C67:1,SA1053BX1XB01603-A96194A-R20-C51:1,SA1053BX1XB01603-A96194A-R21-C15:1,SA1053BX1XB01603-A96194A-R23-C47:1,(SA1053BX1XB01603-A96194A-R06-C56:1,SA1053BX1XB01603-A96194A-R07-C08:1,SA1053BX1XB01603-A96194A-R11-C08:1,SA1053BX1XB01603-A96194A-R21-C34:1,SA1053BX1XB01603-A96194A-R24-C45:1,SA1053BX1XB01603-A96194A-R19-C19:1)1:1,(SA1053BX1XB01603-A96194A-R09-C56:1,SA1053BX1XB01603-A96194A-R19-C51:1,SA1053BX1XB01603-A96194A-R24-C09:1)1:1,(SA1053BX1XB01603-A96194A-R05-C68:1,SA1053BX1XB01603-A96194A-R15-C63:1)1:1,(SA1053BX1XB01603-A96194A-R05-C61:1,SA1053BX1XB01603-A96194A-R22-C29:1)1:1)1:1,(SA1053BX1XB01603-A96194A-R07-C48:1,SA1053BX1XB01603-A96194A-R15-C61:1,SA1053BX1XB01603-A96194A-R16-C62:1,SA1053BX1XB01603-A96194A-R17-C17:1,SA1053BX1XB01603-A96194A-R18-C48:1)1:1)1:1,(SA1053BX1XB01603-A96194A-R03-C48:1,SA1053BX1XB01603-A96194A-R03-C52:1,SA1053BX1XB01603-A96194A-R04-C13:1,SA1053BX1XB01603-A96194A-R04-C37:1,SA1053BX1XB01603-A96194A-R05-C42:1,SA1053BX1XB01603-A96194A-R05-C46:1,SA1053BX1XB01603-A96194A-R05-C47:1,SA1053BX1XB01603-A96194A-R06-C64:1,SA1053BX1XB01603-A96194A-R07-C07:1,SA1053BX1XB01603-A96194A-R08-C51:1,SA1053BX1XB01603-A96194A-R08-C61:1,SA1053BX1XB01603-A96194A-R09-C54:1,SA1053BX1XB01603-A96194A-R11-C18:1,SA1053BX1XB01603-A96194A-R11-C20:1,SA1053BX1XB01603-A96194A-R11-C47:1,SA1053BX1XB01603-A96194A-R12-C27:1,SA1053BX1XB01603-A96194A-R12-C39:1,SA1053BX1XB01603-A96194A-R13-C47:1,SA1053BX1XB01603-A96194A-R14-C14:1,SA1053BX1XB01603-A96194A-R14-C47:1,SA1053BX1XB01603-A96194A-R15-C14:1,SA1053BX1XB01603-A96194A-R15-C31:1,SA1053BX1XB01603-A96194A-R15-C51:1,SA1053BX1XB01603-A96194A-R16-C14:1,SA1053BX1XB01603-A96194A-R16-C28:1,SA1053BX1XB01603-A96194A-R16-C31:1,SA1053BX1XB01603-A96194A-R18-C27:1,SA1053BX1XB01603-A96194A-R19-C09:1,SA1053BX1XB01603-A96194A-R19-C35:1,SA1053BX1XB01603-A96194A-R20-C07:1,SA1053BX1XB01603-A96194A-R20-C69:1,(SA1053BX1XB01603-A96194A-R15-C44:1,SA1053BX1XB01603-A96194A-R16-C68:1,SA1053BX1XB01603-A96194A-R20-C29:1,SA1053BX1XB01603-A96194A-R20-C34:1,SA1053BX1XB01603-A96194A-R20-C70:1)1:1,(SA1053BX1XB01603-A96194A-R07-C61:1,SA1053BX1XB01603-A96194A-R08-C34:1,SA1053BX1XB01603-A96194A-R09-C58:1,SA1053BX1XB01603-A96194A-R20-C37:1)1:1,(SA1053BX1XB01603-A96194A-R06-C31:1,SA1053BX1XB01603-A96194A-R07-C58:1,SA1053BX1XB01603-A96194A-R17-C65:1,SA1053BX1XB01603-A96194A-R19-C57:1,SA1053BX1XB01603-A96194A-R21-C35:1)1:1,(SA1053BX1XB01603-A96194A-R03-C35:1,SA1053BX1XB01603-A96194A-R08-C63:1)1:1)1:1,(SA1053BX1XB01603-A96194A-R06-C30:1,SA1053BX1XB01603-A96194A-R13-C34:1,SA1053BX1XB01603-A96194A-R22-C13:1,(SA1053BX1XB01603-A96194A-R04-C44:1,SA1053BX1XB01603-A96194A-R05-C69:1,SA1053BX1XB01603-A96194A-R15-C55:1,SA1053BX1XB01603-A96194A-R17-C12:1,SA1053BX1XB01603-A96194A-R19-C32:1)1:1,SA1053BX1XB01603-A96194A-R08-C15:1)1:1,(SA1053BX1XB01603-A96194A-R09-C70:1,SA1053BX1XB01603-A96194A-R22-C19:1)1:1,(SA1053BX1XB01603-A96194A-R07-C33:1,SA1053BX1XB01603-A96194A-R15-C69:1,SA1053BX1XB01603-A96194A-R17-C46:1)1:1)1:1,(SA1053BX1XB01603-A96194A-R04-C33:1,SA1053BX1XB01603-A96194A-R04-C48:1,SA1053BX1XB01603-A96194A-R04-C55:1,SA1053BX1XB01603-A96194A-R05-C11:1,SA1053BX1XB01603-A96194A-R05-C45:1,SA1053BX1XB01603-A96194A-R13-C30:1,SA1053BX1XB01603-A96194A-R15-C41:1,SA1053BX1XB01603-A96194A-R20-C39:1,(SA1053BX1XB01603-A96194A-R19-C63:1,SA1053BX1XB01603-A96194A-R22-C35:1,SA1053BX1XB01603-A96194A-R24-C44:1,(SA1053BX1XB01603-A96194A-R18-C19:1,SA1053BX1XB01603-A96194A-R21-C23:1,(SA1053BX1XB01603-A96194A-R20-C41:1,SA1053BX1XB01603-A96194A-R23-C33:1)1:1)1:1)1:1)1:1,(SA1053BX1XB01603-A96194A-R14-C41:1,SA1053BX1XB01603-A96194A-R15-C35:1,(SA1053BX1XB01603-A96194A-R21-C49:1,(SA1053BX1XB01603-A96194A-R03-C20:1,(SA1053BX1XB01603-A96194A-R12-C08:1,(SA1053BX1XB01603-A96194A-R04-C45:1,SA1053BX1XB01603-A96194A-R08-C37:1)1:1)1:1)1:1)1:1)1:1)1:1)1:1)1:1)1:1,(SA1053BX1XB01603-A96194A-R03-C42:1,SA1053BX1XB01603-A96194A-R11-C40:1,SA1053BX1XB01603-A96194A-R22-C61:1,SA1053BX1XB01603-A96194A-R24-C07:1,SA1053BX1XB01603-A96194A-R24-C12:1)1:1)1:1)1:1)1:1)1:1,(SA1053EX1XB01608-A96194B-R60-C16:1,(SA1053EX1XB01608-A96194B-R40-C66:1,SA1053EX1XB01608-A96194B-R60-C48:1)1:1)1:1)1:1,(SA1053EX1XB01608-A96194B-R42-C32:1,SA1053EX1XB01608-A96194B-R46-C70:1,((SA1053EX1XB01608-A96194B-R48-C61:1,(SA1053EX1XB01608-A96194B-R40-C27:1,SA1053EX1XB01608-A96194B-R42-C46:1,((SA1053EX1XB01608-A96194B-R40-C41:1,SA1053EX1XB01608-A96194B-R48-C11:1,((SA1053EX1XB01608-A96194B-R68-C18:1,(SA1053EX1XB01608-A96194B-R47-C29:1,SA1053EX1XB01608-A96194B-R49-C59:1,((SA1053EX1XB01608-A96194B-R48-C34:1,SA1053EX1XB01608-A96194B-R49-C64:1,SA1053EX1XB01608-A96194B-R52-C51:1,SA1053EX1XB01608-A96194B-R64-C24:1)1:1,(SA1053EX1XB01608-A96194B-R43-C23:1,SA1053EX1XB01608-A96194B-R56-C28:1)1:1)1:1,(SA1053EX1XB01608-A96194B-R58-C20:1,(SA1053EX1XB01608-A96194B-R41-C46:1,SA1053EX1XB01608-A96194B-R53-C10:1,(SA1053EX1XB01608-A96194B-R42-C27:1,SA1053EX1XB01608-A96194B-R46-C13:1)1:1)1:1)1:1)1:1)1:1,(SA1053EX1XB01608-A96194B-R60-C35:1,(SA1053EX1XB01608-A96194B-R47-C68:1,SA1053EX1XB01608-A96194B-R60-C11:1,((SA1053EX1XB01608-A96194B-R41-C51:1,SA1053EX1XB01608-A96194B-R54-C07:1,SA1053EX1XB01608-A96194B-R60-C67:1,SA1053EX1XB01608-A96194B-R52-C36:1)1:1,(SA1053EX1XB01608-A96194B-R47-C40:1,SA1053EX1XB01608-A96194B-R47-C41:1)1:1)1:1)1:1)1:1)1:1)1:1,(SA1053EX1XB01608-A96194B-R49-C07:1,(SA1053EX1XB01608-A96194B-R42-C52:1,SA1053EX1XB01608-A96194B-R51-C10:1)1:1)1:1)1:1)1:1,((SA1053BX1XB01603-A96194A-R22-C26:1,(SA1053BX1XB01603-A96194A-R05-C26:1,SA1053BX1XB01603-A96194A-R12-C61:1,SA1053BX1XB01603-A96194A-R13-C40:1,SA1053BX1XB01603-A96194A-R17-C09:1,SA1053BX1XB01603-A96194A-R17-C30:1,SA1053BX1XB01603-A96194A-R18-C08:1,SA1053BX1XB01603-A96194A-R18-C67:1,(SA1053BX1XB01603-A96194A-R21-C41:1,(SA1053BX1XB01603-A96194A-R04-C58:1,SA1053BX1XB01603-A96194A-R12-C51:1,SA1053BX1XB01603-A96194A-R14-C58:1,SA1053BX1XB01603-A96194A-R24-C18:1,(SA1053BX1XB01603-A96194A-R03-C64:1,SA1053BX1XB01603-A96194A-R03-C68:1,SA1053BX1XB01603-A96194A-R04-C22:1,SA1053BX1XB01603-A96194A-R05-C39:1,SA1053BX1XB01603-A96194A-R09-C21:1,SA1053BX1XB01603-A96194A-R09-C27:1,SA1053BX1XB01603-A96194A-R09-C40:1,SA1053BX1XB01603-A96194A-R09-C45:1,SA1053BX1XB01603-A96194A-R11-C26:1,SA1053BX1XB01603-A96194A-R11-C66:1,SA1053BX1XB01603-A96194A-R11-C68:1,SA1053BX1XB01603-A96194A-R16-C16:1,SA1053BX1XB01603-A96194A-R17-C59:1,SA1053BX1XB01603-A96194A-R19-C18:1,SA1053BX1XB01603-A96194A-R19-C23:1,SA1053BX1XB01603-A96194A-R19-C69:1,SA1053BX1XB01603-A96194A-R20-C58:1,SA1053BX1XB01603-A96194A-R21-C43:1,SA1053BX1XB01603-A96194A-R22-C17:1,SA1053BX1XB01603-A96194A-R22-C58:1,(SA1053BX1XB01603-A96194A-R04-C17:1,SA1053BX1XB01603-A96194A-R05-C08:1,SA1053BX1XB01603-A96194A-R11-C22:1,SA1053BX1XB01603-A96194A-R11-C45:1,SA1053BX1XB01603-A96194A-R11-C46:1,SA1053BX1XB01603-A96194A-R13-C41:1,SA1053BX1XB01603-A96194A-R14-C53:1,SA1053BX1XB01603-A96194A-R17-C16:1,SA1053BX1XB01603-A96194A-R17-C40:1,SA1053BX1XB01603-A96194A-R21-C64:1,(SA1053BX1XB01603-A96194A-R12-C65:1,SA1053BX1XB01603-A96194A-R14-C33:1,SA1053BX1XB01603-A96194A-R22-C45:1)1:1,(SA1053BX1XB01603-A96194A-R05-C32:1,SA1053BX1XB01603-A96194A-R12-C58:1,SA1053BX1XB01603-A96194A-R24-C65:1)1:1)1:1,(SA1053BX1XB01603-A96194A-R03-C19:1,SA1053BX1XB01603-A96194A-R15-C29:1)1:1,(SA1053BX1XB01603-A96194A-R13-C45:1,(SA1053BX1XB01603-A96194A-R06-C50:1,SA1053BX1XB01603-A96194A-R07-C44:1)1:1)1:1)1:1)1:1)1:1,(SA1053BX1XB01603-A96194A-R08-C48:1,SA1053BX1XB01603-A96194A-R09-C14:1,SA1053BX1XB01603-A96194A-R11-C13:1,SA1053BX1XB01603-A96194A-R12-C32:1,SA1053BX1XB01603-A96194A-R16-C12:1,SA1053BX1XB01603-A96194A-R16-C50:1,SA1053BX1XB01603-A96194A-R19-C16:1,(SA1053BX1XB01603-A96194A-R15-C20:1,SA1053BX1XB01603-A96194A-R17-C21:1)1:1,(SA1053BX1XB01603-A96194A-R12-C48:1,SA1053BX1XB01603-A96194A-R22-C66:1,(SA1053BX1XB01603-A96194A-R05-C56:1,SA1053BX1XB01603-A96194A-R11-C23:1)1:1)1:1)1:1,(SA1053BX1XB01603-A96194A-R08-C35:1,SA1053BX1XB01603-A96194A-R11-C59:1,SA1053BX1XB01603-A96194A-R15-C11:1)1:1)1:1,(SA1053BX1XB01603-A96194A-R04-C56:1,SA1053BX1XB01603-A96194A-R07-C68:1,SA1053BX1XB01603-A96194A-R19-C13:1,SA1053BX1XB01603-A96194A-R22-C59:1,SA1053BX1XB01603-A96194A-R22-C63:1,(SA1053BX1XB01603-A96194A-R03-C08:1,SA1053BX1XB01603-A96194A-R03-C34:1,SA1053BX1XB01603-A96194A-R03-C41:1,SA1053BX1XB01603-A96194A-R04-C25:1,SA1053BX1XB01603-A96194A-R04-C43:1,SA1053BX1XB01603-A96194A-R07-C52:1,SA1053BX1XB01603-A96194A-R09-C55:1,SA1053BX1XB01603-A96194A-R11-C21:1,SA1053BX1XB01603-A96194A-R11-C38:1,SA1053BX1XB01603-A96194A-R11-C53:1,SA1053BX1XB01603-A96194A-R12-C19:1,SA1053BX1XB01603-A96194A-R13-C64:1,SA1053BX1XB01603-A96194A-R15-C70:1,SA1053BX1XB01603-A96194A-R16-C35:1,SA1053BX1XB01603-A96194A-R17-C08:1,SA1053BX1XB01603-A96194A-R17-C38:1,SA1053BX1XB01603-A96194A-R20-C12:1,SA1053BX1XB01603-A96194A-R22-C24:1,(SA1053BX1XB01603-A96194A-R08-C27:1,(SA1053BX1XB01603-A96194A-R04-C31:1,SA1053BX1XB01603-A96194A-R04-C70:1,SA1053BX1XB01603-A96194A-R05-C38:1,SA1053BX1XB01603-A96194A-R06-C23:1,SA1053BX1XB01603-A96194A-R06-C33:1,SA1053BX1XB01603-A96194A-R11-C48:1,SA1053BX1XB01603-A96194A-R16-C29:1,SA1053BX1XB01603-A96194A-R18-C43:1,SA1053BX1XB01603-A96194A-R19-C20:1,(SA1053BX1XB01603-A96194A-R12-C62:1,SA1053BX1XB01603-A96194A-R17-C14:1,(SA1053BX1XB01603-A96194A-R16-C55:1,(SA1053BX1XB01603-A96194A-R08-C45:1,(SA1053BX1XB01603-A96194A-R08-C67:1,SA1053BX1XB01603-A96194A-R09-C46:1,(SA1053BX1XB01603-A96194A-R04-C30:1,SA1053BX1XB01603-A96194A-R14-C44:1)1:1)1:1)1:1)1:1)1:1)1:1)1:1,(SA1053BX1XB01603-A96194A-R04-C61:1,SA1053BX1XB01603-A96194A-R05-C59:1,SA1053BX1XB01603-A96194A-R06-C21:1,SA1053BX1XB01603-A96194A-R07-C27:1,SA1053BX1XB01603-A96194A-R12-C53:1,SA1053BX1XB01603-A96194A-R13-C61:1,SA1053BX1XB01603-A96194A-R17-C62:1,SA1053BX1XB01603-A96194A-R19-C58:1,(SA1053BX1XB01603-A96194A-R03-C09:1,SA1053BX1XB01603-A96194A-R03-C43:1,SA1053BX1XB01603-A96194A-R03-C67:1,SA1053BX1XB01603-A96194A-R04-C29:1,SA1053BX1XB01603-A96194A-R06-C55:1,SA1053BX1XB01603-A96194A-R07-C32:1,SA1053BX1XB01603-A96194A-R11-C36:1,SA1053BX1XB01603-A96194A-R12-C28:1,SA1053BX1XB01603-A96194A-R14-C36:1,SA1053BX1XB01603-A96194A-R20-C56:1,SA1053BX1XB01603-A96194A-R22-C23:1,SA1053BX1XB01603-A96194A-R23-C17:1,SA1053BX1XB01603-A96194A-R23-C32:1,(SA1053BX1XB01603-A96194A-R07-C55:1,(SA1053BX1XB01603-A96194A-R04-C27:1,SA1053BX1XB01603-A96194A-R06-C20:1,SA1053BX1XB01603-A96194A-R07-C13:1,SA1053BX1XB01603-A96194A-R09-C24:1,SA1053BX1XB01603-A96194A-R09-C36:1,SA1053BX1XB01603-A96194A-R11-C50:1,SA1053BX1XB01603-A96194A-R11-C51:1,SA1053BX1XB01603-A96194A-R12-C57:1,SA1053BX1XB01603-A96194A-R13-C35:1,SA1053BX1XB01603-A96194A-R16-C38:1,SA1053BX1XB01603-A96194A-R19-C31:1,SA1053BX1XB01603-A96194A-R20-C30:1,SA1053BX1XB01603-A96194A-R20-C38:1,(SA1053BX1XB01603-A96194A-R18-C29:1,SA1053BX1XB01603-A96194A-R19-C45:1,SA1053BX1XB01603-A96194A-R19-C54:1)1:1,(SA1053BX1XB01603-A96194A-R07-C67:1,SA1053BX1XB01603-A96194A-R21-C62:1)1:1,(SA1053BX1XB01603-A96194A-R07-C38:1,SA1053BX1XB01603-A96194A-R20-C27:1)1:1)1:1)1:1,(SA1053BX1XB01603-A96194A-R04-C24:1,SA1053BX1XB01603-A96194A-R11-C58:1)1:1,(SA1053BX1XB01603-A96194A-R03-C25:1,SA1053BX1XB01603-A96194A-R21-C19:1)1:1,(SA1053BX1XB01603-A96194A-R15-C07:1,(SA1053BX1XB01603-A96194A-R23-C54:1,(SA1053BX1XB01603-A96194A-R12-C54:1,SA1053BX1XB01603-A96194A-R20-C50:1)1:1)1:1)1:1)1:1)1:1,(SA1053BX1XB01603-A96194A-R18-C58:1,(SA1053BX1XB01603-A96194A-R04-C53:1,SA1053BX1XB01603-A96194A-R09-C23:1,SA1053BX1XB01603-A96194A-R12-C09:1,SA1053BX1XB01603-A96194A-R22-C39:1)1:1)1:1,(SA1053BX1XB01603-A96194A-R15-C57:1,(SA1053BX1XB01603-A96194A-R03-C57:1,SA1053BX1XB01603-A96194A-R04-C64:1)1:1)1:1)1:1,(SA1053BX1XB01603-A96194A-R06-C39:1,SA1053BX1XB01603-A96194A-R14-C45:1,SA1053BX1XB01603-A96194A-R20-C43:1,SA1053BX1XB01603-A96194A-R23-C46:1,(SA1053BX1XB01603-A96194A-R04-C23:1,SA1053BX1XB01603-A96194A-R18-C66:1,(SA1053BX1XB01603-A96194A-R03-C30:1,SA1053BX1XB01603-A96194A-R20-C16:1,SA1053BX1XB01603-A96194A-R20-C33:1,(SA1053BX1XB01603-A96194A-R03-C29:1,SA1053BX1XB01603-A96194A-R03-C54:1,SA1053BX1XB01603-A96194A-R04-C63:1,SA1053BX1XB01603-A96194A-R13-C28:1)1:1)1:1)1:1,(SA1053BX1XB01603-A96194A-R17-C47:1,(SA1053BX1XB01603-A96194A-R08-C39:1,SA1053BX1XB01603-A96194A-R17-C50:1,SA1053BX1XB01603-A96194A-R05-C17:1)1:1)1:1,SA1053BX1XB01603-A96194A-R09-C15:1)1:1,(SA1053BX1XB01603-A96194A-R03-C61:1,SA1053BX1XB01603-A96194A-R11-C31:1,SA1053BX1XB01603-A96194A-R13-C26:1,SA1053BX1XB01603-A96194A-R21-C59:1,SA1053BX1XB01603-A96194A-R23-C58:1)1:1,(SA1053BX1XB01603-A96194A-R09-C13:1,(SA1053BX1XB01603-A96194A-R03-C14:1,SA1053BX1XB01603-A96194A-R12-C43:1,SA1053BX1XB01603-A96194A-R16-C47:1,SA1053BX1XB01603-A96194A-R18-C14:1)1:1)1:1,(SA1053BX1XB01603-A96194A-R05-C28:1,SA1053BX1XB01603-A96194A-R11-C49:1,SA1053BX1XB01603-A96194A-R19-C62:1,SA1053BX1XB01603-A96194A-R21-C31:1)1:1)1:1)1:1,(SA1053BX1XB01603-A96194A-R24-C22:1,(SA1053BX1XB01603-A96194A-R03-C28:1,SA1053BX1XB01603-A96194A-R04-C28:1,SA1053BX1XB01603-A96194A-R18-C68:1)1:1)1:1)1:1)1:1,(SA1053EX1XB01608-A96194B-R51-C29:1,SA1053EX1XB01608-A96194B-R62-C36:1)1:1)1:1)1:1)1:1)1:1)1:1,(SA1053BX1XB01603-A96194A-R06-C37:1,SA1053BX1XB01603-A96194A-R11-C33:1,SA1053BX1XB01603-A96194A-R11-C44:1,SA1053BX1XB01603-A96194A-R19-C25:1,(SA1053BX1XB01603-A96194A-R04-C16:1,SA1053BX1XB01603-A96194A-R19-C43:1,SA1053BX1XB01603-A96194A-R19-C48:1)1:1)1:1)1:1,((SA1053FX1XB01611-A95663A-R29-C36:1,(SA1053FX1XB01611-A95663A-R03-C68:1,((SA1053FX1XB01611-A95663A-R15-C56:1,SA1053FX1XB01611-A95663A-R20-C18:1,SA1053FX1XB01611-A95663A-R27-C70:1)1:1,(SA1053FX1XB01611-A95663A-R05-C50:1,SA1053FX1XB01611-A95663A-R12-C40:1,SA1053FX1XB01611-A95663A-R14-C70:1,(SA1053FX1XB01611-A95663A-R08-C66:1,SA1053FX1XB01611-A95663A-R09-C26:1,SA1053FX1XB01611-A95663A-R09-C59:1,SA1053FX1XB01611-A95663A-R09-C60:1,SA1053FX1XB01611-A95663A-R27-C65:1,(SA1053FX1XB01611-A95663A-R06-C17:1,SA1053FX1XB01611-A95663A-R09-C50:1,SA1053FX1XB01611-A95663A-R17-C41:1,SA1053FX1XB01611-A95663A-R24-C30:1,SA1053FX1XB01611-A95663A-R24-C54:1,SA1053FX1XB01611-A95663A-R30-C18:1,(SA1053FX1XB01611-A95663A-R06-C28:1,SA1053FX1XB01611-A95663A-R18-C52:1,SA1053FX1XB01611-A95663A-R29-C61:1,(SA1053FX1XB01611-A95663A-R15-C31:1,SA1053FX1XB01611-A95663A-R16-C40:1,SA1053FX1XB01611-A95663A-R18-C55:1,SA1053FX1XB01611-A95663A-R24-C49:1)1:1)1:1)1:1)1:1)1:1)1:1,(SA1053FX1XB01611-A95663A-R05-C49:1,SA1053FX1XB01611-A95663A-R06-C09:1,SA1053FX1XB01611-A95663A-R15-C35:1,SA1053FX1XB01611-A95663A-R22-C45:1,SA1053FX1XB01611-A95663A-R24-C21:1,SA1053FX1XB01611-A95663A-R24-C58:1,(SA1053FX1XB01611-A95663A-R09-C69:1,SA1053FX1XB01611-A95663A-R11-C09:1,(SA1053FX1XB01611-A95663A-R23-C38:1,SA1053FX1XB01611-A95663A-R29-C20:1)1:1)1:1)1:1)1:1)1:1,(SA1053FX1XB01611-A95663A-R17-C57:1,((SA1053FX1XB01611-A95663A-R30-C30:1,(SA1053FX1XB01611-A95663A-R08-C60:1,SA1053FX1XB01611-A95663A-R27-C25:1,(SA1053FX1XB01611-A95663A-R16-C25:1,SA1053FX1XB01611-A95663A-R26-C17:1,SA1053FX1XB01611-A95663A-R26-C64:1)1:1,(SA1053FX1XB01611-A95663A-R27-C41:1,(SA1053FX1XB01611-A95663A-R14-C44:1,(SA1053FX1XB01611-A95663A-R18-C32:1,(SA1053FX1XB01611-A95663A-R03-C67:1,SA1053FX1XB01611-A95663A-R10-C33:1,(SA1053FX1XB01611-A95663A-R06-C65:1,(SA1053FX1XB01611-A95663A-R14-C36:1,SA1053FX1XB01611-A95663A-R25-C26:1,SA1053FX1XB01611-A95663A-R26-C54:1,(SA1053FX1XB01611-A95663A-R09-C07:1,SA1053FX1XB01611-A95663A-R13-C24:1,SA1053FX1XB01611-A95663A-R16-C18:1,SA1053FX1XB01611-A95663A-R24-C31:1)1:1)1:1)1:1,(SA1053FX1XB01611-A95663A-R06-C35:1,SA1053FX1XB01611-A95663A-R29-C41:1)1:1)1:1)1:1)1:1)1:1)1:1)1:1,(SA1053FX1XB01611-A95663A-R25-C10:1,(SA1053FX1XB01611-A95663A-R13-C69:1,SA1053FX1XB01611-A95663A-R26-C49:1)1:1)1:1)1:1)1:1)1:1);
