# Supplementary material for: A zero-agnostic model for copy number evolution in cancer
Source: PLoS Comput Biol. 2023 Nov 9;19(11):e1011590. doi: 10.1371/journal.pcbi.1011590 (PMC10662746; doi:10.1371/journal.pcbi.1011590)
Supplement: S1 Data — Twenty-eight patient copy number phylogenies (Newick) inferred by Sitka and Lazac on single-cell sequencing of human breast and ovarian tumor samples. (ZIP) [file pcbi.1011590.s002.zip › supp_data/trees/sitka/SA605_hscn_tree.newick]

(SA605X3XB01966-A118368B-R59-C16:1,(SA605X3XB01966-A118368B-R40-C23:1,SA605X3XB01966-A118368B-R56-C39:1,(SA605X3XB01966-A118368B-R41-C69:1,(SA605X3XB01966-A118368B-R61-C12:1,(SA605X3XB01966-A118368B-R55-C61:1,(SA605X3XB01966-A118368B-R41-C66:1,(SA605X3XB01966-A118368B-R65-C31:1,(SA605X3XB01966-A118368B-R43-C67:1,(SA605X3XB01966-A118368B-R58-C34:1,(SA605X3XB01966-A118368B-R48-C41:1,(SA605X3XB01966-A118368B-R64-C14:1,(SA605X3XB01966-A118368B-R44-C09:1,SA605X3XB01966-A118368B-R67-C10:1,(SA605X3XB01966-A118368B-R49-C07:1,SA605X3XB01966-A118368B-R57-C59:1,(SA605X3XB01966-A118368B-R47-C37:1,SA605X3XB01966-A118368B-R52-C57:1,SA605X3XB01966-A118368B-R57-C62:1,SA605X3XB01966-A118368B-R58-C54:1,((SA605X3XB01966-A118368B-R44-C25:1,SA605X3XB01966-A118368B-R47-C51:1,SA605X3XB01966-A118368B-R57-C18:1,SA605X3XB01966-A118368B-R57-C60:1,SA605X3XB01966-A118368B-R62-C54:1,SA605X3XB01966-A118368B-R65-C56:1,SA605X3XB01966-A118368B-R70-C61:1)1:1,(SA605X3XB01966-A118368B-R45-C63:1,SA605X3XB01966-A118368B-R51-C24:1,SA605X3XB01966-A118368B-R58-C39:1)1:1)1:1,(SA605X3XB01966-A118368B-R49-C42:1,SA605X3XB01966-A118368B-R57-C33:1,(SA605X3XB01966-A118368B-R48-C20:1,SA605X3XB01966-A118368B-R61-C64:1,SA605X3XB01966-A118368B-R63-C65:1,(SA605X3XB01966-A118368B-R49-C52:1,SA605X3XB01966-A118368B-R50-C56:1,SA605X3XB01966-A118368B-R52-C28:1,SA605X3XB01966-A118368B-R58-C51:1,SA605X3XB01966-A118368B-R62-C39:1,(SA605X3XB01966-A118368B-R43-C63:1,SA605X3XB01966-A118368B-R50-C22:1,SA605X3XB01966-A118368B-R52-C32:1,SA605X3XB01966-A118368B-R59-C17:1,(SA605X3XB01966-A118368B-R58-C09:1,(SA605X3XB01966-A118368B-R58-C28:1,SA605X3XB01966-A118368B-R61-C39:1,(SA605X3XB01966-A118368B-R48-C28:1,SA605X3XB01966-A118368B-R51-C17:1,SA605X3XB01966-A118368B-R51-C47:1,SA605X3XB01966-A118368B-R51-C54:1,SA605X3XB01966-A118368B-R57-C50:1,SA605X3XB01966-A118368B-R62-C41:1)1:1)1:1)1:1)1:1)1:1)1:1,(SA605X3XB01966-A118368B-R47-C38:1,SA605X3XB01966-A118368B-R52-C50:1,SA605X3XB01966-A118368B-R62-C67:1,(SA605X3XB01966-A118368B-R52-C14:1,SA605X3XB01966-A118368B-R58-C43:1,(SA605X3XB01966-A118368B-R51-C14:1,SA605X3XB01966-A118368B-R52-C15:1,SA605X3XB01966-A118368B-R57-C35:1,SA605X3XB01966-A118368B-R67-C65:1)1:1)1:1)1:1)1:1)1:1)1:1,(SA605X3XB01966-A118368B-R56-C48:1,SA605X3XB01966-A118368B-R57-C43:1,SA605X3XB01966-A118368B-R60-C34:1)1:1)1:1)1:1)1:1)1:1)1:1)1:1)1:1)1:1)1:1)1:1)1:1);
