# Supplementary material for: A zero-agnostic model for copy number evolution in cancer
Source: PLoS Comput Biol. 2023 Nov 9;19(11):e1011590. doi: 10.1371/journal.pcbi.1011590 (PMC10662746; doi:10.1371/journal.pcbi.1011590)
Supplement: S1 Data — Twenty-eight patient copy number phylogenies (Newick) inferred by Sitka and Lazac on single-cell sequencing of human breast and ovarian tumor samples. (ZIP) [file pcbi.1011590.s002.zip › supp_data/trees/sitka/SA530_hscn_tree.newick]

(SA530X3XB03295-A98247A-R30-C10:1,SA530X3XB03295-A98247A-R31-C24:1,(SA530X3XB03295-A98247A-R06-C58:1,((SA530X3XB03295-A98247A-R05-C14:1,(SA530X3XB03295-A98247A-R03-C53:1,SA530X3XB03295-A98247A-R05-C62:1,SA530X3XB03295-A98247A-R08-C57:1,SA530X3XB03295-A98247A-R29-C19:1,SA530X3XB03295-A98247A-R32-C47:1,(SA530X3XB03295-A98247A-R21-C52:1,(SA530X3XB03295-A98240A-R05-C25:1,SA530X3XB03295-A98240A-R05-C45:1,SA530X3XB03295-A98247A-R03-C50:1,SA530X3XB03295-A98247A-R08-C41:1,SA530X3XB03295-A98247A-R22-C62:1,SA530X3XB03295-A98247A-R24-C34:1,SA530X3XB03295-A98247A-R29-C37:1,(SA530X3XB03295-A98240A-R04-C47:1,SA530X3XB03295-A98240A-R04-C51:1,SA530X3XB03295-A98240A-R05-C38:1,SA530X3XB03295-A98240A-R06-C24:1,SA530X3XB03295-A98240A-R09-C53:1,SA530X3XB03295-A98247A-R05-C55:1,SA530X3XB03295-A98247A-R09-C61:1,SA530X3XB03295-A98247A-R22-C32:1,SA530X3XB03295-A98247A-R24-C35:1,SA530X3XB03295-A98247A-R29-C29:1,(SA530X3XB03295-A98240A-R05-C26:1,SA530X3XB03295-A98240A-R05-C48:1,SA530X3XB03295-A98240A-R07-C13:1,SA530X3XB03295-A98240A-R07-C34:1,SA530X3XB03295-A98240A-R07-C45:1,SA530X3XB03295-A98240A-R08-C08:1,SA530X3XB03295-A98240A-R11-C18:1,SA530X3XB03295-A98240A-R11-C24:1,SA530X3XB03295-A98240A-R11-C30:1,SA530X3XB03295-A98240A-R11-C39:1,SA530X3XB03295-A98240A-R11-C40:1,SA530X3XB03295-A98240A-R12-C59:1,SA530X3XB03295-A98247A-R06-C43:1,SA530X3XB03295-A98247A-R28-C37:1,(SA530X3XB03295-A98240A-R05-C36:1,SA530X3XB03295-A98240A-R05-C40:1,SA530X3XB03295-A98240A-R05-C43:1,SA530X3XB03295-A98240A-R07-C29:1,SA530X3XB03295-A98240A-R07-C32:1,SA530X3XB03295-A98240A-R07-C35:1,SA530X3XB03295-A98240A-R07-C53:1,SA530X3XB03295-A98240A-R07-C64:1,SA530X3XB03295-A98240A-R08-C07:1,SA530X3XB03295-A98240A-R08-C62:1,SA530X3XB03295-A98240A-R09-C14:1,SA530X3XB03295-A98240A-R09-C26:1,SA530X3XB03295-A98240A-R09-C50:1,SA530X3XB03295-A98240A-R10-C49:1,SA530X3XB03295-A98240A-R10-C52:1,SA530X3XB03295-A98240A-R10-C59:1,SA530X3XB03295-A98240A-R10-C60:1,SA530X3XB03295-A98247A-R28-C25:1,(SA530X3XB03295-A98240A-R05-C52:1,SA530X3XB03295-A98240A-R06-C30:1,SA530X3XB03295-A98240A-R10-C65:1,SA530X3XB03295-A98240A-R12-C30:1,SA530X3XB03295-A98247A-R05-C50:1,SA530X3XB03295-A98247A-R05-C58:1,(SA530X3XB03295-A98240A-R06-C67:1,SA530X3XB03295-A98240A-R11-C08:1,SA530X3XB03295-A98247A-R04-C16:1,SA530X3XB03295-A98247A-R23-C28:1,(SA530X3XB03295-A98240A-R04-C20:1,SA530X3XB03295-A98240A-R05-C56:1,SA530X3XB03295-A98240A-R06-C39:1,SA530X3XB03295-A98240A-R07-C27:1,SA530X3XB03295-A98240A-R09-C43:1,SA530X3XB03295-A98240A-R11-C31:1,SA530X3XB03295-A98247A-R09-C60:1,SA530X3XB03295-A98247A-R10-C40:1,SA530X3XB03295-A98247A-R29-C31:1,SA530X3XB03295-A98247A-R32-C10:1,SA530X3XB03295-A98247A-R32-C16:1,SA530X3XB03295-A98247A-R32-C29:1,(SA530X3XB03295-A98240A-R07-C28:1,SA530X3XB03295-A98240A-R10-C55:1,SA530X3XB03295-A98240A-R11-C10:1,SA530X3XB03295-A98240A-R12-C27:1,SA530X3XB03295-A98247A-R14-C70:1,(SA530X3XB03295-A98240A-R06-C21:1,SA530X3XB03295-A98240A-R06-C57:1,SA530X3XB03295-A98240A-R07-C44:1,SA530X3XB03295-A98240A-R10-C50:1,SA530X3XB03295-A98240A-R10-C56:1,SA530X3XB03295-A98240A-R11-C17:1,(SA530X3XB03295-A98240A-R04-C33:1,SA530X3XB03295-A98240A-R04-C42:1,SA530X3XB03295-A98240A-R05-C11:1,SA530X3XB03295-A98240A-R05-C33:1,SA530X3XB03295-A98240A-R05-C42:1,SA530X3XB03295-A98240A-R06-C26:1,SA530X3XB03295-A98240A-R06-C38:1,SA530X3XB03295-A98240A-R06-C40:1,SA530X3XB03295-A98240A-R07-C24:1,SA530X3XB03295-A98240A-R07-C52:1,SA530X3XB03295-A98240A-R09-C33:1,SA530X3XB03295-A98240A-R09-C45:1,SA530X3XB03295-A98240A-R10-C38:1,SA530X3XB03295-A98240A-R11-C21:1,SA530X3XB03295-A98240A-R11-C25:1,SA530X3XB03295-A98240A-R11-C41:1,SA530X3XB03295-A98247A-R04-C44:1,SA530X3XB03295-A98247A-R04-C67:1,SA530X3XB03295-A98247A-R07-C70:1,SA530X3XB03295-A98247A-R08-C27:1,SA530X3XB03295-A98247A-R23-C31:1,((SA530X3XB03295-A98240A-R06-C41:1,SA530X3XB03295-A98240A-R08-C32:1,SA530X3XB03295-A98240A-R08-C40:1,SA530X3XB03295-A98240A-R09-C44:1,SA530X3XB03295-A98240A-R10-C58:1,SA530X3XB03295-A98240A-R11-C12:1,SA530X3XB03295-A98240A-R11-C27:1,SA530X3XB03295-A98240A-R11-C43:1,SA530X3XB03295-A98240A-R12-C32:1,SA530X3XB03295-A98240A-R17-C25:1,SA530X3XB03295-A98247A-R08-C26:1,SA530X3XB03295-A98247A-R10-C37:1,SA530X3XB03295-A98247A-R24-C43:1,SA530X3XB03295-A98247A-R28-C43:1,SA530X3XB03295-A98247A-R29-C38:1,SA530X3XB03295-A98247A-R32-C11:1,(SA530X3XB03295-A98240A-R04-C46:1,SA530X3XB03295-A98240A-R05-C53:1,SA530X3XB03295-A98240A-R08-C46:1,SA530X3XB03295-A98240A-R09-C30:1,SA530X3XB03295-A98240A-R09-C42:1)1:1,(SA530X3XB03295-A98240A-R06-C10:1,SA530X3XB03295-A98240A-R06-C12:1,SA530X3XB03295-A98240A-R08-C16:1,SA530X3XB03295-A98240A-R09-C09:1,SA530X3XB03295-A98240A-R09-C16:1)1:1,(SA530X3XB03295-A98240A-R07-C43:1,SA530X3XB03295-A98247A-R32-C43:1)1:1,(SA530X3XB03295-A98240A-R05-C41:1,SA530X3XB03295-A98240A-R05-C47:1,SA530X3XB03295-A98240A-R06-C46:1,SA530X3XB03295-A98240A-R07-C21:1,SA530X3XB03295-A98240A-R08-C17:1,SA530X3XB03295-A98240A-R08-C21:1,SA530X3XB03295-A98240A-R08-C26:1,SA530X3XB03295-A98240A-R09-C25:1,SA530X3XB03295-A98240A-R09-C49:1,SA530X3XB03295-A98240A-R11-C19:1,SA530X3XB03295-A98240A-R11-C33:1,SA530X3XB03295-A98240A-R17-C23:1,(SA530X3XB03295-A98240A-R06-C45:1,(SA530X3XB03295-A98240A-R08-C20:1,SA530X3XB03295-A98240A-R07-C25:1)1:1)1:1)1:1,(SA530X3XB03295-A98240A-R05-C15:1,SA530X3XB03295-A98240A-R07-C41:1,SA530X3XB03295-A98240A-R17-C20:1,SA530X3XB03295-A98247A-R05-C08:1)1:1)1:1,(SA530X3XB03295-A98240A-R04-C49:1,SA530X3XB03295-A98240A-R04-C50:1,SA530X3XB03295-A98240A-R05-C16:1,SA530X3XB03295-A98240A-R06-C18:1,SA530X3XB03295-A98240A-R06-C42:1,SA530X3XB03295-A98240A-R07-C15:1,SA530X3XB03295-A98240A-R08-C22:1,SA530X3XB03295-A98240A-R08-C37:1,SA530X3XB03295-A98240A-R09-C52:1,SA530X3XB03295-A98240A-R11-C11:1,SA530X3XB03295-A98240A-R11-C15:1,SA530X3XB03295-A98240A-R11-C22:1,SA530X3XB03295-A98240A-R12-C07:1,(SA530X3XB03295-A98240A-R04-C44:1,SA530X3XB03295-A98240A-R06-C55:1)1:1)1:1)1:1,(SA530X3XB03295-A98240A-R05-C13:1,SA530X3XB03295-A98240A-R06-C63:1,SA530X3XB03295-A98240A-R07-C58:1,SA530X3XB03295-A98240A-R09-C15:1,SA530X3XB03295-A98240A-R09-C19:1,SA530X3XB03295-A98240A-R10-C51:1,SA530X3XB03295-A98240A-R10-C63:1,(SA530X3XB03295-A98240A-R09-C41:1,SA530X3XB03295-A98247A-R26-C29:1,(SA530X3XB03295-A98240A-R05-C24:1,SA530X3XB03295-A98240A-R12-C36:1,SA530X3XB03295-A98247A-R03-C23:1,(SA530X3XB03295-A98247A-R04-C18:1,SA530X3XB03295-A98247A-R20-C32:1,SA530X3XB03295-A98240A-R13-C21:1)1:1)1:1)1:1)1:1,(SA530X3XB03295-A98247A-R07-C47:1,SA530X3XB03295-A98247A-R08-C54:1,SA530X3XB03295-A98247A-R30-C47:1)1:1)1:1)1:1,(SA530X3XB03295-A98240A-R05-C07:1,SA530X3XB03295-A98240A-R09-C51:1,SA530X3XB03295-A98240A-R10-C62:1,SA530X3XB03295-A98247A-R08-C47:1)1:1)1:1,(SA530X3XB03295-A98240A-R04-C21:1,SA530X3XB03295-A98240A-R04-C45:1,SA530X3XB03295-A98240A-R04-C55:1,SA530X3XB03295-A98240A-R05-C37:1,SA530X3XB03295-A98240A-R05-C54:1,SA530X3XB03295-A98240A-R06-C23:1,SA530X3XB03295-A98240A-R06-C35:1,SA530X3XB03295-A98240A-R06-C37:1,SA530X3XB03295-A98240A-R06-C44:1,SA530X3XB03295-A98240A-R07-C11:1,SA530X3XB03295-A98240A-R07-C12:1,SA530X3XB03295-A98240A-R07-C17:1,SA530X3XB03295-A98240A-R07-C22:1,SA530X3XB03295-A98240A-R07-C31:1,SA530X3XB03295-A98240A-R07-C50:1,SA530X3XB03295-A98240A-R08-C15:1,SA530X3XB03295-A98240A-R08-C19:1,SA530X3XB03295-A98240A-R08-C24:1,SA530X3XB03295-A98240A-R08-C30:1,SA530X3XB03295-A98240A-R08-C39:1,SA530X3XB03295-A98240A-R09-C23:1,SA530X3XB03295-A98240A-R09-C28:1,SA530X3XB03295-A98240A-R09-C37:1,SA530X3XB03295-A98240A-R10-C45:1,SA530X3XB03295-A98240A-R10-C64:1,SA530X3XB03295-A98240A-R11-C07:1,SA530X3XB03295-A98240A-R11-C20:1,SA530X3XB03295-A98240A-R11-C28:1,SA530X3XB03295-A98247A-R03-C27:1,SA530X3XB03295-A98247A-R04-C27:1,SA530X3XB03295-A98247A-R06-C38:1,SA530X3XB03295-A98247A-R07-C24:1,SA530X3XB03295-A98247A-R09-C64:1,SA530X3XB03295-A98247A-R22-C67:1,SA530X3XB03295-A98247A-R25-C35:1,SA530X3XB03295-A98247A-R25-C41:1,SA530X3XB03295-A98247A-R29-C40:1,SA530X3XB03295-A98247A-R31-C09:1,(SA530X3XB03295-A98240A-R04-C62:1,SA530X3XB03295-A98240A-R08-C11:1,SA530X3XB03295-A98240A-R11-C32:1,SA530X3XB03295-A98247A-R05-C19:1,SA530X3XB03295-A98247A-R34-C45:1)1:1,(SA530X3XB03295-A98240A-R06-C60:1,SA530X3XB03295-A98240A-R07-C54:1,SA530X3XB03295-A98240A-R08-C51:1,SA530X3XB03295-A98240A-R10-C53:1,SA530X3XB03295-A98240A-R12-C08:1,SA530X3XB03295-A98247A-R03-C25:1,SA530X3XB03295-A98247A-R28-C50:1)1:1,(SA530X3XB03295-A98240A-R06-C56:1,SA530X3XB03295-A98240A-R07-C37:1,SA530X3XB03295-A98240A-R07-C63:1,SA530X3XB03295-A98247A-R04-C41:1,SA530X3XB03295-A98247A-R04-C59:1,(SA530X3XB03295-A98247A-R34-C19:1,SA530X3XB03295-A98240A-R06-C15:1)1:1)1:1,(SA530X3XB03295-A98240A-R07-C36:1,SA530X3XB03295-A98240A-R16-C58:1,SA530X3XB03295-A98247A-R18-C69:1)1:1,(SA530X3XB03295-A98240A-R10-C54:1,SA530X3XB03295-A98247A-R06-C20:1,(SA530X3XB03295-A98240A-R06-C54:1,SA530X3XB03295-A98240A-R07-C51:1)1:1)1:1,SA530X3XB03295-A98247A-R06-C17:1)1:1)1:1)1:1,(SA530X3XB03295-A98240A-R04-C36:1,SA530X3XB03295-A98240A-R05-C62:1,SA530X3XB03295-A98240A-R07-C57:1,SA530X3XB03295-A98240A-R09-C48:1,SA530X3XB03295-A98247A-R08-C48:1)1:1,(SA530X3XB03295-A98247A-R05-C16:1,SA530X3XB03295-A98247A-R09-C51:1,SA530X3XB03295-A98247A-R32-C49:1)1:1)1:1,SA530X3XB03295-A98240A-R06-C48:1)1:1,(SA530X3XB03295-A98240A-R08-C35:1,SA530X3XB03295-A98247A-R05-C10:1,SA530X3XB03295-A98247A-R28-C38:1,SA530X3XB03295-A98247A-R31-C40:1,SA530X3XB03295-A98247A-R33-C23:1,(SA530X3XB03295-A98240A-R04-C43:1,SA530X3XB03295-A98240A-R05-C35:1,SA530X3XB03295-A98240A-R06-C53:1,SA530X3XB03295-A98240A-R10-C61:1,SA530X3XB03295-A98247A-R04-C23:1,SA530X3XB03295-A98247A-R20-C33:1,SA530X3XB03295-A98247A-R20-C65:1,SA530X3XB03295-A98247A-R34-C29:1,(SA530X3XB03295-A98247A-R04-C47:1,SA530X3XB03295-A98247A-R33-C43:1)1:1)1:1,(SA530X3XB03295-A98247A-R06-C67:1,(SA530X3XB03295-A98247A-R31-C47:1,(SA530X3XB03295-A98247A-R18-C66:1,SA530X3XB03295-A98247A-R33-C30:1)1:1)1:1)1:1)1:1,(SA530X3XB03295-A98240A-R07-C60:1,(SA530X3XB03295-A98247A-R04-C14:1,SA530X3XB03295-A98247A-R05-C23:1,((SA530X3XB03295-A98247A-R23-C65:1,SA530X3XB03295-A98247A-R09-C30:1)1:1,(SA530X3XB03295-A98247A-R03-C39:1,SA530X3XB03295-A98247A-R31-C41:1)1:1)1:1)1:1)1:1,(SA530X3XB03295-A98240A-R08-C23:1,SA530X3XB03295-A98247A-R33-C41:1)1:1,SA530X3XB03295-A98247A-R34-C50:1)1:1,(SA530X3XB03295-A98247A-R10-C31:1,(SA530X3XB03295-A98240A-R04-C48:1,SA530X3XB03295-A98247A-R33-C34:1)1:1)1:1,(SA530X3XB03295-A98240A-R05-C20:1,SA530X3XB03295-A98240A-R06-C50:1,SA530X3XB03295-A98240A-R11-C09:1,SA530X3XB03295-A98247A-R20-C49:1,SA530X3XB03295-A98247A-R34-C38:1,(SA530X3XB03295-A98247A-R04-C34:1,SA530X3XB03295-A98247A-R04-C12:1)1:1)1:1)1:1,(SA530X3XB03295-A98240A-R09-C40:1,SA530X3XB03295-A98247A-R22-C46:1,SA530X3XB03295-A98247A-R28-C21:1,SA530X3XB03295-A98247A-R33-C10:1,(SA530X3XB03295-A98247A-R34-C51:1,SA530X3XB03295-A98247A-R33-C36:1)1:1)1:1)1:1)1:1,(SA530X3XB03295-A98247A-R04-C51:1,SA530X3XB03295-A98247A-R35-C45:1)1:1,SA530X3XB03295-A98247A-R29-C15:1,SA530X3XB03295-A98247A-R34-C67:1)1:1)1:1,(SA530X3XB03295-A98247A-R04-C45:1,(SA530X3XB03295-A98247A-R05-C53:1,(SA530X3XB03295-A98247A-R30-C42:1,SA530X3XB03295-A98247A-R31-C10:1)1:1)1:1)1:1)1:1)1:1);
