# Supplementary material for: A zero-agnostic model for copy number evolution in cancer
Source: PLoS Comput Biol. 2023 Nov 9;19(11):e1011590. doi: 10.1371/journal.pcbi.1011590 (PMC10662746; doi:10.1371/journal.pcbi.1011590)
Supplement: S1 Data — Twenty-eight patient copy number phylogenies (Newick) inferred by Sitka and Lazac on single-cell sequencing of human breast and ovarian tumor samples. (ZIP) [file pcbi.1011590.s002.zip › supp_data/trees/sitka/SA1049_hscn_tree.newick]

(SA1049CX1XB01421-A96189A-R26-C22:1,(SA1049CX1XB01421-A96189A-R20-C49:1,((SA1049CX1XB01421-A96189A-R28-C23:1,((SA1049CX1XB01421-A96189A-R19-C41:1,(SA1049CX1XB01421-A96189A-R31-C25:1,(SA1049AX1XB01417-A95652B-R52-C54:1,SA1049AX1XB01417-A96205B-R62-C54:1,(SA1049AX1XB01417-A95652B-R43-C47:1,SA1049AX1XB01417-A95652B-R51-C52:1,SA1049AX1XB01417-A96113A-R08-C62:1,SA1049AX1XB01417-A96205B-R60-C40:1,SA1049AX1XB01417-A96205B-R69-C46:1,(SA1049AX1XB01417-A95652B-R46-C36:1,SA1049AX1XB01417-A96205B-R56-C08:1,(SA1049AX1XB01417-A95652B-R46-C67:1,SA1049AX1XB01417-A95652B-R48-C53:1,SA1049AX1XB01417-A96205B-R57-C42:1,SA1049AX1XB01417-A96205B-R57-C62:1,SA1049AX1XB01417-A96205B-R69-C44:1,(SA1049AX1XB01417-A96205B-R47-C16:1,(SA1049CX1XB01421-A96189A-R25-C31:1,(SA1049AX1XB01417-A96113A-R04-C10:1,SA1049AX1XB01417-A96205B-R50-C51:1,SA1049AX1XB01417-A96205B-R53-C60:1,SA1049AX1XB01417-A96205B-R54-C20:1,SA1049AX1XB01417-A96205B-R56-C36:1,SA1049AX1XB01417-A96205B-R60-C58:1,SA1049AX1XB01417-A96205B-R68-C13:1,SA1049AX1XB01417-A96205B-R68-C21:1,SA1049AX1XB01417-A96205B-R69-C45:1,SA1049AX1XB01417-A96205B-R70-C57:1,SA1049CX1XB01421-A96189A-R05-C21:1,SA1049CX1XB01421-A96189A-R29-C41:1,SA1049CX1XB01421-A96189A-R31-C35:1,(SA1049AX1XB01417-A95652B-R53-C38:1,SA1049AX1XB01417-A96113A-R07-C25:1,SA1049AX1XB01417-A96113A-R08-C65:1,SA1049AX1XB01417-A96113A-R10-C10:1,SA1049AX1XB01417-A96205B-R54-C26:1,SA1049AX1XB01417-A96205B-R54-C28:1,SA1049CX1XB01421-A96189A-R26-C20:1,SA1049CX1XB01421-A96189A-R33-C57:1,(SA1049AX1XB01417-A95652B-R42-C57:1,SA1049AX1XB01417-A96113A-R07-C31:1,SA1049AX1XB01417-A96205B-R46-C33:1,SA1049AX1XB01417-A96205B-R48-C37:1,SA1049AX1XB01417-A96205B-R48-C47:1,SA1049AX1XB01417-A96205B-R52-C67:1,SA1049AX1XB01417-A96205B-R58-C62:1,SA1049AX1XB01417-A96205B-R67-C21:1,SA1049AX1XB01417-A96205B-R70-C30:1,SA1049CX1XB01421-A96189A-R21-C35:1,SA1049CX1XB01421-A96189A-R26-C31:1,SA1049CX1XB01421-A96189A-R26-C46:1,SA1049CX1XB01421-A96189A-R27-C69:1,(SA1049AX1XB01417-A95652B-R47-C63:1,SA1049AX1XB01417-A95652B-R49-C59:1,SA1049AX1XB01417-A96205B-R45-C45:1,SA1049AX1XB01417-A96205B-R54-C30:1,SA1049AX1XB01417-A96205B-R57-C25:1,SA1049AX1XB01417-A96205B-R59-C68:1,SA1049AX1XB01417-A96205B-R60-C65:1,SA1049AX1XB01417-A96205B-R61-C13:1,SA1049AX1XB01417-A96205B-R67-C42:1,SA1049CX1XB01421-A96189A-R03-C14:1,(SA1049AX1XB01417-A95652B-R50-C69:1,SA1049AX1XB01417-A96205B-R68-C47:1,SA1049AX1XB01417-A96205B-R69-C25:1,SA1049CX1XB01421-A96189A-R03-C65:1,SA1049CX1XB01421-A96189A-R20-C68:1,(SA1049AX1XB01417-A95652B-R35-C33:1,SA1049AX1XB01417-A95652B-R40-C20:1,SA1049AX1XB01417-A95652B-R45-C28:1,SA1049AX1XB01417-A95652B-R52-C11:1,SA1049AX1XB01417-A96205B-R54-C18:1,SA1049AX1XB01417-A96205B-R55-C51:1,SA1049AX1XB01417-A96205B-R61-C08:1,SA1049AX1XB01417-A96205B-R62-C58:1,SA1049CX1XB01421-A96189A-R03-C69:1,SA1049CX1XB01421-A96189A-R10-C23:1,SA1049CX1XB01421-A96189A-R13-C66:1,SA1049CX1XB01421-A96189A-R33-C15:1,(SA1049AX1XB01417-A96205B-R63-C24:1,SA1049AX1XB01417-A96205B-R65-C65:1)1:1,(SA1049AX1XB01417-A95652B-R39-C15:1,SA1049AX1XB01417-A95652B-R40-C13:1,SA1049AX1XB01417-A95652B-R45-C52:1,SA1049AX1XB01417-A95652B-R48-C21:1,SA1049AX1XB01417-A95652B-R48-C28:1,SA1049AX1XB01417-A95652B-R51-C22:1,SA1049AX1XB01417-A95652B-R51-C29:1,SA1049AX1XB01417-A95652B-R51-C61:1,SA1049AX1XB01417-A95652B-R53-C13:1,SA1049AX1XB01417-A96113A-R09-C28:1,SA1049AX1XB01417-A96205B-R53-C46:1,SA1049AX1XB01417-A96205B-R55-C29:1,SA1049AX1XB01417-A96205B-R58-C58:1,SA1049AX1XB01417-A96205B-R59-C37:1,SA1049AX1XB01417-A96205B-R68-C22:1,SA1049AX1XB01417-A96205B-R70-C70:1,SA1049CX1XB01421-A96189A-R09-C35:1,SA1049CX1XB01421-A96189A-R10-C33:1,SA1049CX1XB01421-A96189A-R12-C30:1,SA1049CX1XB01421-A96189A-R14-C16:1,SA1049CX1XB01421-A96189A-R35-C52:1,(SA1049AX1XB01417-A96113A-R05-C08:1,SA1049AX1XB01417-A96205B-R47-C19:1,(SA1049AX1XB01417-A96205B-R56-C46:1,(SA1049AX1XB01417-A95652B-R39-C19:1,SA1049AX1XB01417-A95652B-R40-C33:1,SA1049AX1XB01417-A95652B-R43-C38:1,SA1049AX1XB01417-A95652B-R43-C44:1,SA1049AX1XB01417-A95652B-R48-C54:1,SA1049AX1XB01417-A95652B-R51-C50:1,SA1049AX1XB01417-A95652B-R53-C09:1,SA1049AX1XB01417-A95652B-R53-C15:1,SA1049AX1XB01417-A95652B-R53-C59:1,SA1049AX1XB01417-A96113A-R07-C07:1,SA1049AX1XB01417-A96113A-R07-C34:1,SA1049AX1XB01417-A96205B-R45-C35:1,SA1049AX1XB01417-A96205B-R46-C08:1,SA1049AX1XB01417-A96205B-R47-C20:1,SA1049AX1XB01417-A96205B-R50-C27:1,SA1049AX1XB01417-A96205B-R53-C12:1,SA1049AX1XB01417-A96205B-R59-C15:1,SA1049AX1XB01417-A96205B-R59-C69:1,SA1049AX1XB01417-A96205B-R62-C43:1,SA1049AX1XB01417-A96205B-R65-C25:1,SA1049AX1XB01417-A96205B-R67-C08:1,SA1049AX1XB01417-A96205B-R68-C50:1,SA1049CX1XB01421-A96189A-R03-C42:1,(SA1049AX1XB01417-A95652B-R36-C49:1,SA1049AX1XB01417-A95652B-R41-C15:1,SA1049AX1XB01417-A95652B-R43-C32:1,SA1049AX1XB01417-A95652B-R45-C38:1,SA1049AX1XB01417-A95652B-R45-C58:1,SA1049AX1XB01417-A95652B-R47-C38:1,SA1049AX1XB01417-A95652B-R47-C48:1,SA1049AX1XB01417-A95652B-R51-C09:1,SA1049AX1XB01417-A95652B-R51-C17:1,SA1049AX1XB01417-A95652B-R51-C54:1,SA1049AX1XB01417-A95652B-R51-C56:1,SA1049AX1XB01417-A95652B-R53-C50:1,SA1049AX1XB01417-A96113A-R04-C08:1,SA1049AX1XB01417-A96113A-R04-C35:1,SA1049AX1XB01417-A96113A-R10-C69:1,SA1049AX1XB01417-A96113A-R11-C55:1,SA1049AX1XB01417-A96113A-R12-C67:1,SA1049AX1XB01417-A96113A-R17-C24:1,SA1049AX1XB01417-A96205B-R52-C25:1,SA1049AX1XB01417-A96205B-R52-C47:1,SA1049AX1XB01417-A96205B-R54-C27:1,SA1049AX1XB01417-A96205B-R56-C13:1,SA1049AX1XB01417-A96205B-R59-C58:1,SA1049AX1XB01417-A96205B-R62-C49:1,SA1049AX1XB01417-A96205B-R64-C30:1,SA1049AX1XB01417-A96205B-R69-C58:1,SA1049AX1XB01417-A96205B-R70-C68:1,SA1049CX1XB01421-A96189A-R21-C48:1,(SA1049AX1XB01417-A95652B-R37-C44:1,SA1049AX1XB01417-A95652B-R38-C50:1,SA1049AX1XB01417-A95652B-R38-C65:1,SA1049AX1XB01417-A95652B-R39-C33:1,SA1049AX1XB01417-A95652B-R40-C53:1,SA1049AX1XB01417-A95652B-R41-C56:1,SA1049AX1XB01417-A95652B-R42-C65:1,SA1049AX1XB01417-A95652B-R44-C63:1,SA1049AX1XB01417-A95652B-R45-C40:1,SA1049AX1XB01417-A95652B-R46-C58:1,SA1049AX1XB01417-A95652B-R47-C12:1,SA1049AX1XB01417-A95652B-R47-C22:1,SA1049AX1XB01417-A95652B-R47-C50:1,SA1049AX1XB01417-A95652B-R48-C51:1,SA1049AX1XB01417-A95652B-R48-C66:1,SA1049AX1XB01417-A95652B-R49-C24:1,SA1049AX1XB01417-A95652B-R50-C23:1,SA1049AX1XB01417-A95652B-R51-C34:1,SA1049AX1XB01417-A95652B-R53-C63:1,SA1049AX1XB01417-A96113A-R05-C14:1,SA1049AX1XB01417-A96113A-R05-C24:1,SA1049AX1XB01417-A96113A-R05-C59:1,SA1049AX1XB01417-A96113A-R06-C20:1,SA1049AX1XB01417-A96113A-R08-C20:1,SA1049AX1XB01417-A96113A-R13-C16:1,SA1049AX1XB01417-A96113A-R13-C57:1,SA1049AX1XB01417-A96205B-R52-C15:1,SA1049AX1XB01417-A96205B-R56-C69:1,SA1049AX1XB01417-A96205B-R64-C27:1,SA1049AX1XB01417-A96205B-R70-C58:1,SA1049CX1XB01421-A96189A-R05-C51:1,(SA1049AX1XB01417-A95652B-R45-C41:1,SA1049AX1XB01417-A95652B-R45-C66:1,(SA1049AX1XB01417-A95652B-R36-C20:1,SA1049AX1XB01417-A95652B-R37-C18:1,SA1049AX1XB01417-A95652B-R38-C11:1,SA1049AX1XB01417-A95652B-R41-C39:1,SA1049AX1XB01417-A95652B-R41-C44:1,SA1049AX1XB01417-A95652B-R41-C51:1,SA1049AX1XB01417-A95652B-R42-C27:1,SA1049AX1XB01417-A95652B-R43-C29:1,SA1049AX1XB01417-A95652B-R43-C41:1,SA1049AX1XB01417-A95652B-R44-C08:1,SA1049AX1XB01417-A95652B-R44-C37:1,SA1049AX1XB01417-A95652B-R45-C10:1,SA1049AX1XB01417-A95652B-R45-C36:1,SA1049AX1XB01417-A95652B-R48-C36:1,SA1049AX1XB01417-A95652B-R49-C44:1,SA1049AX1XB01417-A95652B-R49-C50:1,SA1049AX1XB01417-A95652B-R50-C28:1,SA1049AX1XB01417-A95652B-R51-C37:1,SA1049AX1XB01417-A95652B-R52-C12:1,SA1049AX1XB01417-A95652B-R52-C40:1,SA1049AX1XB01417-A95652B-R52-C60:1,SA1049AX1XB01417-A96113A-R07-C50:1,SA1049AX1XB01417-A96113A-R09-C39:1,SA1049AX1XB01417-A96205B-R47-C66:1,SA1049AX1XB01417-A96205B-R58-C69:1,SA1049AX1XB01417-A96205B-R61-C60:1,SA1049AX1XB01417-A96205B-R65-C64:1,(SA1049AX1XB01417-A95652B-R44-C29:1,SA1049AX1XB01417-A95652B-R48-C31:1,SA1049AX1XB01417-A96113A-R17-C66:1,SA1049AX1XB01417-A96205B-R62-C26:1,SA1049CX1XB01421-A96189A-R06-C42:1,(SA1049AX1XB01417-A95652B-R36-C43:1,SA1049AX1XB01417-A95652B-R38-C29:1,SA1049AX1XB01417-A95652B-R39-C41:1,SA1049AX1XB01417-A95652B-R39-C54:1,SA1049AX1XB01417-A95652B-R40-C14:1,SA1049AX1XB01417-A95652B-R42-C46:1,SA1049AX1XB01417-A95652B-R44-C39:1,SA1049AX1XB01417-A95652B-R46-C17:1,SA1049AX1XB01417-A95652B-R51-C31:1,SA1049AX1XB01417-A95652B-R52-C39:1,SA1049AX1XB01417-A96113A-R08-C66:1,SA1049AX1XB01417-A96113A-R09-C41:1,SA1049AX1XB01417-A96113A-R12-C46:1,SA1049AX1XB01417-A96113A-R15-C39:1,SA1049AX1XB01417-A96113A-R15-C55:1,SA1049AX1XB01417-A96113A-R15-C69:1,SA1049AX1XB01417-A96205B-R57-C13:1,SA1049AX1XB01417-A96205B-R63-C69:1,SA1049AX1XB01417-A96205B-R68-C29:1,(SA1049AX1XB01417-A95652B-R40-C44:1,(SA1049AX1XB01417-A95652B-R37-C07:1,SA1049AX1XB01417-A95652B-R37-C16:1,SA1049AX1XB01417-A95652B-R41-C61:1,SA1049AX1XB01417-A95652B-R42-C68:1,SA1049AX1XB01417-A95652B-R45-C24:1,SA1049AX1XB01417-A95652B-R47-C45:1,SA1049AX1XB01417-A95652B-R48-C08:1,SA1049AX1XB01417-A95652B-R50-C62:1,SA1049AX1XB01417-A95652B-R53-C21:1,SA1049AX1XB01417-A96113A-R05-C28:1,SA1049AX1XB01417-A96113A-R06-C31:1,SA1049AX1XB01417-A96113A-R07-C54:1,SA1049AX1XB01417-A96113A-R08-C36:1,SA1049AX1XB01417-A96113A-R10-C47:1,SA1049AX1XB01417-A96113A-R11-C36:1,SA1049AX1XB01417-A96113A-R13-C43:1,SA1049AX1XB01417-A96113A-R14-C42:1,SA1049AX1XB01417-A96113A-R15-C47:1,SA1049AX1XB01417-A96113A-R18-C48:1,(SA1049AX1XB01417-A95652B-R40-C68:1,SA1049AX1XB01417-A95652B-R41-C48:1,SA1049AX1XB01417-A95652B-R46-C33:1,SA1049AX1XB01417-A95652B-R46-C44:1,SA1049AX1XB01417-A95652B-R46-C60:1,SA1049AX1XB01417-A95652B-R47-C62:1,SA1049AX1XB01417-A95652B-R52-C29:1,SA1049AX1XB01417-A96113A-R07-C47:1,SA1049AX1XB01417-A96113A-R09-C61:1,SA1049AX1XB01417-A96113A-R12-C34:1,(SA1049AX1XB01417-A95652B-R41-C12:1,SA1049AX1XB01417-A95652B-R46-C43:1,SA1049AX1XB01417-A95652B-R49-C18:1,SA1049AX1XB01417-A95652B-R50-C16:1,SA1049AX1XB01417-A95652B-R52-C07:1,SA1049AX1XB01417-A95652B-R52-C19:1,SA1049AX1XB01417-A95652B-R53-C23:1,SA1049AX1XB01417-A96113A-R07-C49:1,SA1049AX1XB01417-A96113A-R08-C50:1,SA1049AX1XB01417-A96113A-R08-C51:1,SA1049AX1XB01417-A96113A-R10-C49:1,SA1049AX1XB01417-A96113A-R11-C46:1,SA1049AX1XB01417-A96113A-R11-C47:1,SA1049AX1XB01417-A96113A-R12-C59:1,SA1049AX1XB01417-A96113A-R13-C44:1,SA1049AX1XB01417-A96113A-R13-C52:1,SA1049AX1XB01417-A96113A-R15-C54:1,SA1049AX1XB01417-A96113A-R15-C60:1,SA1049CX1XB01421-A96189A-R05-C56:1,SA1049CX1XB01421-A96189A-R11-C48:1,SA1049CX1XB01421-A96189A-R15-C20:1,(SA1049AX1XB01417-A96113A-R04-C29:1,SA1049AX1XB01417-A96113A-R04-C34:1,SA1049AX1XB01417-A96113A-R10-C59:1,(SA1049AX1XB01417-A95652B-R37-C61:1,SA1049AX1XB01417-A95652B-R40-C31:1,SA1049AX1XB01417-A95652B-R41-C57:1,SA1049AX1XB01417-A95652B-R42-C60:1,SA1049AX1XB01417-A95652B-R46-C66:1,SA1049AX1XB01417-A95652B-R47-C24:1,SA1049AX1XB01417-A95652B-R51-C39:1,SA1049AX1XB01417-A96113A-R05-C51:1,SA1049AX1XB01417-A96113A-R05-C55:1,SA1049AX1XB01417-A96113A-R10-C36:1,SA1049AX1XB01417-A96113A-R10-C43:1,SA1049AX1XB01417-A96113A-R11-C34:1,SA1049AX1XB01417-A96205B-R62-C45:1,(SA1049AX1XB01417-A95652B-R39-C24:1,SA1049AX1XB01417-A96113A-R08-C45:1,(SA1049AX1XB01417-A96113A-R07-C41:1,SA1049AX1XB01417-A96113A-R13-C60:1,(SA1049AX1XB01417-A95652B-R51-C41:1,(SA1049AX1XB01417-A95652B-R43-C42:1,((SA1049AX1XB01417-A95652B-R42-C25:1,SA1049AX1XB01417-A96113A-R08-C49:1)1:1,(SA1049AX1XB01417-A95652B-R44-C20:1,SA1049AX1XB01417-A95652B-R42-C47:1)1:1,SA1049AX1XB01417-A95652B-R53-C30:1)1:1,(SA1049AX1XB01417-A95652B-R39-C21:1,(SA1049AX1XB01417-A95652B-R41-C52:1,SA1049AX1XB01417-A96113A-R11-C56:1)1:1)1:1)1:1)1:1)1:1)1:1,(SA1049AX1XB01417-A96113A-R09-C60:1,(SA1049AX1XB01417-A96113A-R10-C48:1,SA1049AX1XB01417-A95652B-R39-C08:1)1:1)1:1,(SA1049AX1XB01417-A96113A-R08-C54:1,(SA1049AX1XB01417-A95652B-R41-C17:1,SA1049AX1XB01417-A95652B-R48-C57:1,((SA1049AX1XB01417-A96113A-R13-C54:1,(SA1049AX1XB01417-A96113A-R08-C55:1,SA1049AX1XB01417-A96113A-R10-C41:1)1:1)1:1,SA1049AX1XB01417-A96113A-R07-C52:1)1:1)1:1)1:1)1:1)1:1)1:1,(SA1049CX1XB01421-A96189A-R05-C67:1,SA1049CX1XB01421-A96189A-R28-C58:1,(SA1049AX1XB01417-A96113A-R10-C67:1,SA1049AX1XB01417-A96205B-R60-C61:1,SA1049CX1XB01421-A96189A-R25-C38:1,(SA1049AX1XB01417-A96205B-R61-C17:1,(SA1049AX1XB01417-A96113A-R13-C48:1,(SA1049AX1XB01417-A95652B-R46-C18:1,(SA1049AX1XB01417-A95652B-R37-C51:1,SA1049AX1XB01417-A95652B-R49-C31:1,(SA1049AX1XB01417-A96113A-R11-C44:1,(SA1049AX1XB01417-A95652B-R44-C31:1,(SA1049AX1XB01417-A95652B-R47-C42:1,(SA1049AX1XB01417-A96113A-R11-C48:1,(SA1049AX1XB01417-A95652B-R45-C61:1,SA1049AX1XB01417-A96113A-R09-C59:1,SA1049AX1XB01417-A96113A-R14-C44:1)1:1)1:1)1:1)1:1)1:1)1:1)1:1)1:1)1:1)1:1)1:1,(SA1049AX1XB01417-A95652B-R46-C16:1,SA1049AX1XB01417-A96113A-R16-C40:1,SA1049AX1XB01417-A96113A-R18-C47:1,(SA1049AX1XB01417-A95652B-R49-C70:1,SA1049AX1XB01417-A96113A-R04-C52:1,SA1049AX1XB01417-A96113A-R12-C35:1,(SA1049AX1XB01417-A95652B-R43-C68:1,SA1049AX1XB01417-A96113A-R17-C60:1,SA1049AX1XB01417-A96205B-R60-C52:1,(SA1049AX1XB01417-A95652B-R48-C11:1,(SA1049AX1XB01417-A95652B-R46-C70:1,SA1049AX1XB01417-A96113A-R12-C43:1,SA1049CX1XB01421-A96189A-R23-C08:1)1:1)1:1)1:1)1:1)1:1,(SA1049AX1XB01417-A95652B-R53-C43:1,SA1049AX1XB01417-A96113A-R08-C59:1,(SA1049AX1XB01417-A95652B-R48-C09:1,(SA1049AX1XB01417-A95652B-R48-C40:1,(SA1049AX1XB01417-A95652B-R41-C23:1,SA1049AX1XB01417-A96113A-R10-C61:1,(SA1049AX1XB01417-A96205B-R52-C40:1,(SA1049AX1XB01417-A95652B-R46-C37:1,SA1049AX1XB01417-A96113A-R08-C18:1,(SA1049AX1XB01417-A95652B-R39-C11:1,SA1049AX1XB01417-A95652B-R48-C60:1,SA1049AX1XB01417-A95652B-R50-C18:1,SA1049AX1XB01417-A95652B-R51-C28:1,SA1049AX1XB01417-A95652B-R51-C67:1,SA1049AX1XB01417-A95652B-R52-C28:1,SA1049AX1XB01417-A96205B-R47-C28:1,(SA1049AX1XB01417-A95652B-R39-C70:1,SA1049AX1XB01417-A96113A-R09-C58:1,SA1049AX1XB01417-A96113A-R15-C44:1,(SA1049AX1XB01417-A96113A-R12-C42:1,SA1049AX1XB01417-A96205B-R63-C56:1)1:1)1:1)1:1)1:1)1:1)1:1)1:1)1:1)1:1)1:1,(SA1049AX1XB01417-A95652B-R42-C49:1,(SA1049AX1XB01417-A95652B-R41-C19:1,SA1049AX1XB01417-A95652B-R41-C70:1,SA1049AX1XB01417-A95652B-R42-C19:1,SA1049AX1XB01417-A95652B-R45-C14:1,SA1049AX1XB01417-A95652B-R45-C62:1,SA1049AX1XB01417-A95652B-R47-C17:1,SA1049AX1XB01417-A95652B-R47-C40:1,SA1049AX1XB01417-A95652B-R52-C56:1,SA1049AX1XB01417-A96113A-R04-C18:1,SA1049AX1XB01417-A96113A-R04-C58:1,SA1049AX1XB01417-A96113A-R06-C35:1,SA1049AX1XB01417-A96113A-R10-C60:1,SA1049AX1XB01417-A96113A-R12-C23:1,SA1049AX1XB01417-A96113A-R12-C40:1,SA1049AX1XB01417-A96205B-R60-C27:1,SA1049AX1XB01417-A96205B-R56-C47:1)1:1)1:1,(SA1049AX1XB01417-A95652B-R53-C20:1,(SA1049CX1XB01421-A96189A-R13-C07:1,(SA1049AX1XB01417-A96205B-R63-C08:1,(SA1049AX1XB01417-A95652B-R52-C26:1,(SA1049AX1XB01417-A95652B-R47-C26:1,SA1049AX1XB01417-A95652B-R52-C34:1)1:1)1:1)1:1)1:1,(SA1049AX1XB01417-A96113A-R08-C24:1,((SA1049AX1XB01417-A95652B-R48-C22:1,SA1049AX1XB01417-A96113A-R14-C51:1)1:1,SA1049AX1XB01417-A95652B-R46-C09:1)1:1)1:1)1:1)1:1)1:1,(SA1049AX1XB01417-A95652B-R44-C44:1,(SA1049AX1XB01417-A95652B-R37-C19:1,SA1049AX1XB01417-A95652B-R39-C65:1,SA1049AX1XB01417-A95652B-R43-C19:1,SA1049AX1XB01417-A96113A-R05-C29:1,SA1049AX1XB01417-A96113A-R07-C21:1,SA1049AX1XB01417-A96113A-R07-C59:1,SA1049AX1XB01417-A96113A-R09-C38:1,SA1049AX1XB01417-A96113A-R10-C35:1,SA1049AX1XB01417-A96113A-R10-C37:1,SA1049AX1XB01417-A96113A-R10-C40:1,SA1049AX1XB01417-A96113A-R11-C38:1,SA1049AX1XB01417-A96113A-R11-C43:1,SA1049AX1XB01417-A96113A-R13-C38:1,SA1049AX1XB01417-A96113A-R13-C56:1,SA1049AX1XB01417-A96113A-R17-C67:1,SA1049AX1XB01417-A96113A-R18-C41:1,SA1049AX1XB01417-A96205B-R45-C46:1,SA1049AX1XB01417-A96205B-R66-C69:1,SA1049AX1XB01417-A96205B-R69-C16:1,(SA1049AX1XB01417-A95652B-R48-C26:1,SA1049AX1XB01417-A96113A-R04-C49:1,SA1049AX1XB01417-A96113A-R07-C56:1,SA1049AX1XB01417-A96113A-R08-C34:1,SA1049AX1XB01417-A96113A-R12-C44:1,SA1049CX1XB01421-A96189A-R12-C23:1,(SA1049AX1XB01417-A96113A-R16-C56:1,(SA1049AX1XB01417-A96113A-R08-C35:1,SA1049AX1XB01417-A96113A-R11-C29:1,SA1049CX1XB01421-A96189A-R24-C48:1)1:1)1:1,(SA1049AX1XB01417-A96113A-R10-C32:1,(SA1049AX1XB01417-A96113A-R03-C16:1,SA1049AX1XB01417-A96113A-R05-C15:1,SA1049AX1XB01417-A96113A-R05-C56:1)1:1)1:1)1:1,(SA1049AX1XB01417-A95652B-R42-C29:1,SA1049AX1XB01417-A95652B-R42-C42:1,SA1049AX1XB01417-A95652B-R47-C52:1,SA1049AX1XB01417-A96113A-R09-C19:1,SA1049AX1XB01417-A96113A-R09-C56:1,SA1049AX1XB01417-A96113A-R16-C49:1)1:1)1:1)1:1)1:1,(SA1049AX1XB01417-A95652B-R35-C53:1,SA1049AX1XB01417-A95652B-R37-C45:1,SA1049AX1XB01417-A95652B-R41-C30:1,SA1049AX1XB01417-A95652B-R43-C43:1,SA1049AX1XB01417-A95652B-R43-C69:1,SA1049AX1XB01417-A95652B-R49-C45:1,SA1049AX1XB01417-A95652B-R52-C27:1,SA1049AX1XB01417-A95652B-R52-C55:1,SA1049AX1XB01417-A96113A-R03-C17:1,SA1049AX1XB01417-A96113A-R09-C44:1,SA1049AX1XB01417-A96113A-R12-C32:1,SA1049AX1XB01417-A96113A-R12-C56:1,SA1049AX1XB01417-A96113A-R15-C51:1,SA1049AX1XB01417-A96113A-R15-C61:1,SA1049AX1XB01417-A96205B-R46-C47:1,SA1049AX1XB01417-A96205B-R47-C59:1,SA1049AX1XB01417-A96205B-R52-C11:1,SA1049AX1XB01417-A96205B-R52-C28:1,SA1049AX1XB01417-A96205B-R53-C52:1,SA1049AX1XB01417-A96205B-R59-C19:1,SA1049AX1XB01417-A96205B-R60-C17:1,SA1049AX1XB01417-A96205B-R62-C33:1,SA1049CX1XB01421-A96189A-R03-C35:1,SA1049CX1XB01421-A96189A-R06-C34:1,SA1049CX1XB01421-A96189A-R10-C67:1)1:1)1:1)1:1)1:1,(SA1049AX1XB01417-A95652B-R36-C61:1,SA1049AX1XB01417-A95652B-R40-C32:1,SA1049AX1XB01417-A95652B-R41-C24:1,SA1049AX1XB01417-A95652B-R52-C30:1,SA1049AX1XB01417-A95652B-R53-C69:1,SA1049AX1XB01417-A96113A-R03-C26:1,SA1049AX1XB01417-A96113A-R08-C53:1,SA1049AX1XB01417-A96113A-R11-C33:1,SA1049AX1XB01417-A96113A-R13-C46:1,SA1049AX1XB01417-A96113A-R16-C12:1,SA1049AX1XB01417-A96205B-R56-C64:1,SA1049AX1XB01417-A96205B-R61-C30:1,SA1049AX1XB01417-A96205B-R61-C38:1,SA1049AX1XB01417-A96205B-R62-C63:1,SA1049AX1XB01417-A96205B-R65-C70:1,SA1049AX1XB01417-A96205B-R68-C30:1,SA1049AX1XB01417-A96205B-R70-C54:1,SA1049AX1XB01417-A96205B-R70-C65:1,SA1049CX1XB01421-A96189A-R17-C49:1,SA1049CX1XB01421-A96189A-R19-C16:1,SA1049CX1XB01421-A96189A-R28-C24:1,(SA1049AX1XB01417-A95652B-R35-C62:1,SA1049AX1XB01417-A95652B-R38-C10:1,SA1049AX1XB01417-A95652B-R41-C27:1,SA1049AX1XB01417-A95652B-R41-C68:1,SA1049AX1XB01417-A95652B-R43-C14:1,SA1049AX1XB01417-A95652B-R45-C57:1,SA1049AX1XB01417-A95652B-R47-C36:1,SA1049AX1XB01417-A95652B-R50-C08:1,SA1049AX1XB01417-A95652B-R50-C70:1,SA1049AX1XB01417-A95652B-R51-C44:1,SA1049AX1XB01417-A95652B-R51-C53:1,SA1049AX1XB01417-A95652B-R51-C57:1,SA1049AX1XB01417-A96113A-R03-C19:1,SA1049AX1XB01417-A96113A-R04-C50:1,SA1049AX1XB01417-A96113A-R05-C09:1,SA1049AX1XB01417-A96113A-R12-C64:1,SA1049AX1XB01417-A96205B-R46-C16:1,SA1049AX1XB01417-A96205B-R47-C31:1,SA1049AX1XB01417-A96205B-R57-C54:1,SA1049AX1XB01417-A96205B-R58-C33:1,SA1049AX1XB01417-A96205B-R62-C22:1,SA1049AX1XB01417-A96205B-R66-C62:1,SA1049AX1XB01417-A96205B-R68-C09:1,SA1049AX1XB01417-A96205B-R69-C34:1,SA1049CX1XB01421-A96189A-R03-C16:1,SA1049CX1XB01421-A96189A-R06-C47:1,SA1049CX1XB01421-A96189A-R09-C21:1,SA1049CX1XB01421-A96189A-R11-C62:1,(SA1049AX1XB01417-A95652B-R36-C65:1,SA1049AX1XB01417-A95652B-R40-C15:1,SA1049AX1XB01417-A95652B-R45-C46:1,SA1049AX1XB01417-A95652B-R51-C15:1,SA1049AX1XB01417-A95652B-R52-C09:1,SA1049AX1XB01417-A96113A-R11-C07:1,SA1049AX1XB01417-A96113A-R14-C36:1,SA1049AX1XB01417-A96205B-R50-C55:1,SA1049AX1XB01417-A96205B-R56-C43:1,SA1049CX1XB01421-A96189A-R24-C57:1,SA1049CX1XB01421-A96189A-R30-C63:1,(SA1049AX1XB01417-A96113A-R05-C21:1,SA1049AX1XB01417-A96113A-R07-C14:1,SA1049AX1XB01417-A96113A-R09-C55:1,SA1049AX1XB01417-A96113A-R14-C34:1,SA1049AX1XB01417-A96205B-R46-C25:1,SA1049CX1XB01421-A96189A-R26-C49:1)1:1)1:1,(SA1049AX1XB01417-A95652B-R38-C12:1,SA1049AX1XB01417-A95652B-R38-C33:1,SA1049AX1XB01417-A95652B-R40-C29:1,SA1049AX1XB01417-A95652B-R43-C52:1,SA1049AX1XB01417-A95652B-R46-C23:1,SA1049AX1XB01417-A95652B-R49-C22:1,SA1049AX1XB01417-A96205B-R56-C56:1,(SA1049AX1XB01417-A95652B-R43-C53:1,SA1049AX1XB01417-A95652B-R47-C51:1,SA1049AX1XB01417-A96113A-R08-C31:1,SA1049AX1XB01417-A96205B-R54-C37:1,SA1049CX1XB01421-A96189A-R10-C35:1)1:1)1:1,(SA1049AX1XB01417-A95652B-R45-C16:1,SA1049AX1XB01417-A95652B-R48-C14:1,SA1049AX1XB01417-A95652B-R51-C43:1,SA1049AX1XB01417-A95652B-R53-C40:1,SA1049AX1XB01417-A95652B-R53-C45:1,SA1049AX1XB01417-A96113A-R05-C10:1,SA1049AX1XB01417-A96113A-R07-C18:1,SA1049AX1XB01417-A96113A-R09-C62:1,SA1049AX1XB01417-A96205B-R56-C67:1,SA1049AX1XB01417-A96205B-R62-C11:1,SA1049CX1XB01421-A96189A-R25-C58:1,(SA1049AX1XB01417-A96113A-R08-C25:1,SA1049AX1XB01417-A96205B-R59-C33:1,SA1049AX1XB01417-A96205B-R70-C20:1)1:1)1:1,(SA1049AX1XB01417-A95652B-R41-C29:1,SA1049AX1XB01417-A95652B-R44-C41:1,SA1049AX1XB01417-A95652B-R51-C45:1,SA1049AX1XB01417-A95652B-R53-C42:1,SA1049AX1XB01417-A96205B-R46-C32:1,SA1049AX1XB01417-A96205B-R70-C21:1,SA1049CX1XB01421-A96189A-R04-C33:1,SA1049CX1XB01421-A96189A-R11-C68:1)1:1,(SA1049AX1XB01417-A95652B-R48-C27:1,SA1049AX1XB01417-A95652B-R51-C18:1)1:1)1:1,(SA1049AX1XB01417-A96113A-R15-C13:1,SA1049AX1XB01417-A96205B-R54-C15:1,SA1049AX1XB01417-A96205B-R59-C42:1,SA1049AX1XB01417-A96205B-R59-C51:1,(SA1049AX1XB01417-A95652B-R38-C16:1,SA1049AX1XB01417-A95652B-R45-C68:1,SA1049AX1XB01417-A95652B-R51-C19:1,SA1049AX1XB01417-A96113A-R06-C21:1,SA1049AX1XB01417-A96205B-R69-C67:1,SA1049CX1XB01421-A96189A-R07-C60:1,(SA1049AX1XB01417-A95652B-R46-C15:1,SA1049AX1XB01417-A95652B-R47-C67:1,SA1049AX1XB01417-A95652B-R48-C13:1,SA1049AX1XB01417-A95652B-R50-C27:1,SA1049AX1XB01417-A95652B-R53-C37:1,SA1049AX1XB01417-A96113A-R05-C18:1,SA1049CX1XB01421-A96189A-R31-C44:1,(SA1049AX1XB01417-A95652B-R37-C59:1,SA1049AX1XB01417-A95652B-R39-C58:1,SA1049AX1XB01417-A95652B-R41-C64:1,SA1049AX1XB01417-A96205B-R60-C43:1,SA1049CX1XB01421-A96189A-R30-C54:1)1:1)1:1,(SA1049AX1XB01417-A95652B-R48-C15:1,SA1049AX1XB01417-A96205B-R51-C12:1,SA1049AX1XB01417-A96205B-R53-C45:1,SA1049AX1XB01417-A96205B-R54-C55:1,SA1049AX1XB01417-A96205B-R60-C15:1,SA1049AX1XB01417-A96205B-R70-C67:1)1:1)1:1,(SA1049AX1XB01417-A95652B-R35-C27:1,SA1049AX1XB01417-A95652B-R40-C28:1,SA1049AX1XB01417-A95652B-R42-C31:1,SA1049AX1XB01417-A95652B-R42-C36:1,SA1049AX1XB01417-A95652B-R44-C55:1,SA1049AX1XB01417-A95652B-R45-C37:1,SA1049AX1XB01417-A96113A-R14-C38:1,(SA1049AX1XB01417-A95652B-R44-C18:1,(SA1049AX1XB01417-A95652B-R44-C58:1,(SA1049AX1XB01417-A95652B-R47-C49:1,(SA1049AX1XB01417-A95652B-R44-C56:1,SA1049AX1XB01417-A96113A-R04-C23:1,SA1049AX1XB01417-A96205B-R59-C21:1,SA1049CX1XB01421-A96189A-R15-C51:1)1:1)1:1)1:1)1:1,(SA1049AX1XB01417-A95652B-R45-C22:1,SA1049AX1XB01417-A96113A-R08-C48:1,SA1049AX1XB01417-A96113A-R12-C39:1,(SA1049AX1XB01417-A95652B-R39-C48:1,SA1049CX1XB01421-A96189A-R19-C35:1)1:1)1:1)1:1)1:1)1:1,(SA1049AX1XB01417-A95652B-R38-C55:1,SA1049AX1XB01417-A95652B-R41-C63:1,SA1049AX1XB01417-A95652B-R46-C29:1,SA1049AX1XB01417-A95652B-R46-C65:1,SA1049AX1XB01417-A95652B-R48-C64:1,SA1049AX1XB01417-A95652B-R49-C08:1,SA1049AX1XB01417-A95652B-R52-C46:1,SA1049AX1XB01417-A95652B-R53-C51:1,SA1049AX1XB01417-A96113A-R14-C60:1,SA1049AX1XB01417-A96205B-R62-C55:1,SA1049AX1XB01417-A96205B-R63-C46:1,SA1049AX1XB01417-A96205B-R68-C24:1,(SA1049AX1XB01417-A95652B-R36-C12:1,SA1049AX1XB01417-A95652B-R36-C48:1,SA1049AX1XB01417-A95652B-R39-C17:1,SA1049AX1XB01417-A95652B-R40-C61:1,SA1049AX1XB01417-A95652B-R42-C44:1,SA1049AX1XB01417-A95652B-R42-C51:1,SA1049AX1XB01417-A95652B-R42-C61:1,SA1049AX1XB01417-A95652B-R42-C63:1,SA1049AX1XB01417-A95652B-R42-C69:1,SA1049AX1XB01417-A95652B-R43-C50:1,SA1049AX1XB01417-A95652B-R44-C26:1,SA1049AX1XB01417-A95652B-R46-C12:1,SA1049AX1XB01417-A95652B-R46-C50:1,SA1049AX1XB01417-A95652B-R46-C62:1,SA1049AX1XB01417-A95652B-R48-C52:1,SA1049AX1XB01417-A95652B-R49-C15:1,SA1049AX1XB01417-A95652B-R49-C58:1,SA1049AX1XB01417-A95652B-R49-C66:1,SA1049AX1XB01417-A96113A-R10-C51:1,SA1049AX1XB01417-A96205B-R47-C17:1,SA1049AX1XB01417-A96205B-R47-C64:1,SA1049AX1XB01417-A96205B-R60-C25:1,SA1049AX1XB01417-A96205B-R68-C08:1,(SA1049AX1XB01417-A95652B-R41-C31:1,SA1049AX1XB01417-A95652B-R42-C26:1,SA1049AX1XB01417-A95652B-R46-C39:1,SA1049AX1XB01417-A95652B-R46-C56:1,SA1049AX1XB01417-A95652B-R48-C50:1,SA1049AX1XB01417-A95652B-R49-C23:1,SA1049AX1XB01417-A95652B-R51-C35:1,SA1049AX1XB01417-A95652B-R52-C57:1,SA1049AX1XB01417-A96113A-R09-C54:1,SA1049AX1XB01417-A96205B-R52-C48:1,SA1049AX1XB01417-A96205B-R59-C54:1,SA1049AX1XB01417-A96205B-R66-C54:1,SA1049AX1XB01417-A96205B-R66-C70:1,SA1049AX1XB01417-A96205B-R67-C61:1,(SA1049AX1XB01417-A95652B-R41-C42:1,SA1049AX1XB01417-A95652B-R52-C10:1,SA1049AX1XB01417-A96205B-R45-C11:1,SA1049CX1XB01421-A96189A-R29-C32:1,(SA1049AX1XB01417-A96113A-R08-C32:1,SA1049AX1XB01417-A96113A-R11-C22:1,(SA1049AX1XB01417-A95652B-R42-C40:1,SA1049AX1XB01417-A95652B-R50-C14:1,SA1049AX1XB01417-A95652B-R51-C42:1,(SA1049AX1XB01417-A95652B-R46-C54:1,(SA1049AX1XB01417-A95652B-R38-C09:1,SA1049AX1XB01417-A95652B-R40-C52:1,SA1049AX1XB01417-A95652B-R47-C09:1,SA1049AX1XB01417-A95652B-R48-C47:1,SA1049AX1XB01417-A95652B-R49-C11:1,SA1049AX1XB01417-A95652B-R49-C49:1,SA1049AX1XB01417-A95652B-R50-C49:1,SA1049AX1XB01417-A96113A-R10-C53:1,SA1049AX1XB01417-A96113A-R11-C42:1,(SA1049AX1XB01417-A95652B-R45-C39:1,SA1049AX1XB01417-A95652B-R46-C25:1,SA1049AX1XB01417-A95652B-R46-C28:1,SA1049AX1XB01417-A95652B-R46-C59:1,SA1049AX1XB01417-A95652B-R49-C28:1,SA1049AX1XB01417-A95652B-R49-C46:1,SA1049AX1XB01417-A95652B-R50-C25:1,SA1049AX1XB01417-A95652B-R51-C70:1,SA1049AX1XB01417-A95652B-R52-C31:1,SA1049AX1XB01417-A95652B-R52-C69:1,SA1049AX1XB01417-A95652B-R53-C10:1,SA1049AX1XB01417-A96113A-R04-C59:1,SA1049AX1XB01417-A96113A-R05-C47:1,SA1049AX1XB01417-A96113A-R13-C47:1,SA1049AX1XB01417-A96205B-R47-C54:1,SA1049AX1XB01417-A96205B-R59-C39:1,(SA1049AX1XB01417-A95652B-R48-C48:1,(SA1049AX1XB01417-A95652B-R41-C33:1,SA1049AX1XB01417-A95652B-R47-C35:1,SA1049AX1XB01417-A96205B-R53-C67:1,SA1049AX1XB01417-A96205B-R64-C58:1)1:1)1:1,(SA1049AX1XB01417-A95652B-R46-C27:1,SA1049AX1XB01417-A95652B-R47-C68:1,SA1049AX1XB01417-A95652B-R49-C07:1,SA1049AX1XB01417-A96113A-R13-C69:1)1:1)1:1,(SA1049AX1XB01417-A95652B-R42-C54:1,SA1049AX1XB01417-A95652B-R46-C47:1,SA1049AX1XB01417-A95652B-R50-C55:1)1:1,(SA1049AX1XB01417-A95652B-R53-C39:1,SA1049AX1XB01417-A96113A-R06-C40:1)1:1)1:1)1:1)1:1,(SA1049CX1XB01421-A96189A-R34-C67:1,(SA1049AX1XB01417-A96205B-R54-C14:1,((SA1049AX1XB01417-A95652B-R43-C64:1,SA1049AX1XB01417-A95652B-R50-C61:1)1:1,(SA1049AX1XB01417-A95652B-R36-C45:1,(SA1049AX1XB01417-A95652B-R51-C62:1,SA1049AX1XB01417-A96113A-R08-C16:1)1:1)1:1)1:1)1:1)1:1)1:1)1:1)1:1)1:1,(SA1049AX1XB01417-A95652B-R36-C09:1,SA1049AX1XB01417-A95652B-R42-C67:1,SA1049AX1XB01417-A95652B-R43-C39:1,SA1049AX1XB01417-A95652B-R43-C66:1,SA1049AX1XB01417-A95652B-R44-C50:1,SA1049AX1XB01417-A95652B-R44-C64:1,SA1049AX1XB01417-A95652B-R46-C45:1,SA1049AX1XB01417-A95652B-R46-C51:1,SA1049AX1XB01417-A95652B-R46-C55:1,SA1049AX1XB01417-A95652B-R51-C32:1,SA1049AX1XB01417-A95652B-R52-C52:1,SA1049AX1XB01417-A95652B-R53-C07:1,SA1049AX1XB01417-A96113A-R03-C29:1,SA1049AX1XB01417-A96113A-R08-C58:1,SA1049AX1XB01417-A96113A-R12-C48:1,SA1049AX1XB01417-A96205B-R54-C12:1,(SA1049AX1XB01417-A95652B-R43-C57:1,(SA1049AX1XB01417-A95652B-R40-C39:1,SA1049AX1XB01417-A95652B-R41-C66:1,SA1049AX1XB01417-A95652B-R48-C10:1,SA1049AX1XB01417-A96113A-R05-C32:1,SA1049AX1XB01417-A96113A-R09-C45:1,SA1049AX1XB01417-A96113A-R09-C52:1,SA1049AX1XB01417-A96113A-R11-C25:1,SA1049AX1XB01417-A96205B-R56-C41:1,SA1049AX1XB01417-A96205B-R57-C47:1,(SA1049AX1XB01417-A95652B-R40-C62:1,SA1049AX1XB01417-A95652B-R43-C09:1,SA1049AX1XB01417-A95652B-R43-C56:1,SA1049AX1XB01417-A95652B-R46-C26:1,SA1049AX1XB01417-A95652B-R48-C33:1,SA1049AX1XB01417-A95652B-R50-C12:1,SA1049AX1XB01417-A95652B-R53-C24:1,SA1049AX1XB01417-A96205B-R50-C54:1,SA1049AX1XB01417-A96205B-R57-C70:1,(SA1049AX1XB01417-A95652B-R51-C64:1,(SA1049AX1XB01417-A95652B-R41-C20:1,SA1049AX1XB01417-A95652B-R42-C08:1,SA1049AX1XB01417-A95652B-R47-C70:1,SA1049AX1XB01417-A95652B-R48-C35:1)1:1)1:1)1:1,(SA1049AX1XB01417-A96113A-R14-C68:1,(SA1049AX1XB01417-A95652B-R41-C09:1,SA1049AX1XB01417-A95652B-R49-C47:1,SA1049AX1XB01417-A95652B-R51-C51:1)1:1)1:1)1:1)1:1)1:1,(SA1049AX1XB01417-A95652B-R48-C46:1,SA1049AX1XB01417-A96205B-R47-C25:1,SA1049AX1XB01417-A96205B-R55-C11:1,(SA1049AX1XB01417-A95652B-R47-C34:1,SA1049AX1XB01417-A96205B-R60-C68:1)1:1)1:1)1:1,SA1049AX1XB01417-A95652B-R45-C21:1,SA1049AX1XB01417-A95652B-R49-C43:1)1:1,(SA1049AX1XB01417-A95652B-R46-C07:1,SA1049AX1XB01417-A95652B-R49-C37:1,SA1049AX1XB01417-A96113A-R12-C66:1,SA1049AX1XB01417-A96205B-R50-C48:1,SA1049AX1XB01417-A96205B-R70-C62:1,(SA1049AX1XB01417-A96205B-R62-C12:1,(SA1049AX1XB01417-A95652B-R47-C18:1,SA1049AX1XB01417-A95652B-R47-C19:1,SA1049AX1XB01417-A95652B-R47-C55:1,SA1049AX1XB01417-A96113A-R07-C42:1,SA1049CX1XB01421-A96189A-R19-C25:1,(SA1049AX1XB01417-A95652B-R47-C53:1,SA1049AX1XB01417-A95652B-R53-C16:1,(SA1049AX1XB01417-A95652B-R37-C35:1,SA1049AX1XB01417-A95652B-R48-C56:1,SA1049AX1XB01417-A95652B-R51-C38:1,SA1049AX1XB01417-A96113A-R10-C54:1,SA1049AX1XB01417-A96113A-R11-C61:1,SA1049AX1XB01417-A96205B-R63-C55:1,SA1049AX1XB01417-A96205B-R64-C59:1,SA1049AX1XB01417-A96205B-R69-C49:1,SA1049AX1XB01417-A96205B-R70-C15:1,(SA1049AX1XB01417-A95652B-R45-C54:1,SA1049AX1XB01417-A95652B-R52-C43:1,SA1049AX1XB01417-A96205B-R68-C57:1,SA1049AX1XB01417-A96205B-R69-C69:1,SA1049AX1XB01417-A96205B-R70-C22:1,(SA1049AX1XB01417-A95652B-R51-C26:1,SA1049AX1XB01417-A96113A-R08-C10:1,SA1049AX1XB01417-A96113A-R08-C37:1,SA1049AX1XB01417-A96113A-R15-C52:1,SA1049AX1XB01417-A96205B-R69-C17:1,(SA1049AX1XB01417-A95652B-R45-C47:1,SA1049AX1XB01417-A95652B-R45-C63:1,SA1049AX1XB01417-A95652B-R48-C59:1,SA1049AX1XB01417-A95652B-R48-C62:1,SA1049AX1XB01417-A95652B-R49-C54:1,SA1049AX1XB01417-A96113A-R12-C49:1,(SA1049AX1XB01417-A95652B-R40-C12:1,SA1049AX1XB01417-A95652B-R42-C33:1,SA1049AX1XB01417-A95652B-R42-C45:1,SA1049AX1XB01417-A96113A-R15-C38:1,SA1049AX1XB01417-A96113A-R18-C50:1,SA1049AX1XB01417-A96205B-R66-C68:1,SA1049AX1XB01417-A96205B-R68-C51:1,(SA1049AX1XB01417-A95652B-R46-C32:1,(SA1049AX1XB01417-A95652B-R53-C66:1,SA1049AX1XB01417-A96113A-R05-C44:1)1:1)1:1)1:1)1:1)1:1)1:1)1:1)1:1)1:1)1:1,(SA1049AX1XB01417-A95652B-R48-C32:1,SA1049AX1XB01417-A96205B-R47-C37:1,SA1049AX1XB01417-A96205B-R57-C08:1,SA1049AX1XB01417-A96205B-R68-C45:1,SA1049CX1XB01421-A96189A-R06-C26:1)1:1)1:1,SA1049CX1XB01421-A96189A-R33-C38:1)1:1,(SA1049AX1XB01417-A95652B-R40-C55:1,SA1049AX1XB01417-A95652B-R43-C54:1,SA1049AX1XB01417-A95652B-R45-C23:1,SA1049AX1XB01417-A95652B-R45-C33:1,SA1049AX1XB01417-A95652B-R49-C56:1,SA1049AX1XB01417-A95652B-R50-C56:1,SA1049AX1XB01417-A96205B-R58-C51:1,SA1049AX1XB01417-A96205B-R58-C70:1,SA1049AX1XB01417-A96205B-R59-C49:1,SA1049AX1XB01417-A96205B-R69-C60:1,SA1049AX1XB01417-A96205B-R70-C13:1,SA1049AX1XB01417-A96205B-R70-C27:1,SA1049CX1XB01421-A96189A-R09-C58:1,(SA1049AX1XB01417-A95652B-R40-C48:1,SA1049AX1XB01417-A95652B-R43-C30:1,SA1049AX1XB01417-A95652B-R44-C42:1,SA1049AX1XB01417-A95652B-R48-C69:1,SA1049AX1XB01417-A95652B-R49-C61:1,SA1049AX1XB01417-A95652B-R52-C36:1,SA1049AX1XB01417-A95652B-R53-C46:1,SA1049AX1XB01417-A96113A-R05-C34:1,SA1049AX1XB01417-A96113A-R09-C51:1,SA1049AX1XB01417-A96113A-R13-C29:1,SA1049AX1XB01417-A96205B-R45-C44:1,SA1049AX1XB01417-A96205B-R47-C35:1,SA1049AX1XB01417-A96205B-R47-C61:1,SA1049AX1XB01417-A96205B-R51-C44:1,SA1049AX1XB01417-A96205B-R51-C64:1,SA1049AX1XB01417-A96205B-R54-C39:1,SA1049AX1XB01417-A96205B-R57-C43:1,SA1049CX1XB01421-A96189A-R03-C21:1,SA1049CX1XB01421-A96189A-R29-C42:1,SA1049CX1XB01421-A96189A-R33-C39:1,(SA1049AX1XB01417-A95652B-R41-C40:1,SA1049AX1XB01417-A95652B-R46-C21:1,SA1049AX1XB01417-A95652B-R46-C48:1,SA1049AX1XB01417-A96113A-R05-C66:1,SA1049AX1XB01417-A96113A-R07-C29:1,SA1049AX1XB01417-A96113A-R16-C11:1,SA1049AX1XB01417-A96205B-R55-C64:1,SA1049AX1XB01417-A96205B-R56-C42:1,SA1049AX1XB01417-A96205B-R62-C27:1,SA1049CX1XB01421-A96189A-R14-C58:1,SA1049CX1XB01421-A96189A-R15-C56:1,(SA1049AX1XB01417-A95652B-R38-C68:1,SA1049AX1XB01417-A96113A-R08-C43:1,SA1049AX1XB01417-A96205B-R56-C68:1,SA1049AX1XB01417-A96205B-R67-C12:1,(SA1049AX1XB01417-A95652B-R44-C19:1,SA1049AX1XB01417-A95652B-R46-C69:1,SA1049AX1XB01417-A96113A-R14-C58:1,((SA1049AX1XB01417-A96113A-R09-C35:1,(SA1049AX1XB01417-A95652B-R40-C65:1,SA1049AX1XB01417-A95652B-R51-C23:1,SA1049AX1XB01417-A96113A-R08-C40:1)1:1)1:1,(SA1049AX1XB01417-A95652B-R42-C18:1,SA1049AX1XB01417-A95652B-R51-C13:1)1:1)1:1,(SA1049AX1XB01417-A96113A-R07-C60:1,SA1049AX1XB01417-A96113A-R12-C55:1,(SA1049AX1XB01417-A95652B-R42-C15:1,SA1049AX1XB01417-A95652B-R43-C18:1)1:1)1:1,(SA1049AX1XB01417-A95652B-R40-C60:1,SA1049AX1XB01417-A95652B-R48-C55:1)1:1)1:1)1:1)1:1,(SA1049AX1XB01417-A95652B-R49-C21:1,SA1049AX1XB01417-A96113A-R03-C22:1,SA1049AX1XB01417-A96205B-R45-C09:1,SA1049AX1XB01417-A96205B-R53-C49:1,SA1049AX1XB01417-A96205B-R55-C16:1,(SA1049CX1XB01421-A96189A-R04-C18:1,SA1049CX1XB01421-A96189A-R05-C41:1,SA1049CX1XB01421-A96189A-R06-C13:1,SA1049CX1XB01421-A96189A-R10-C17:1,SA1049CX1XB01421-A96189A-R10-C29:1,SA1049CX1XB01421-A96189A-R11-C26:1,SA1049CX1XB01421-A96189A-R15-C49:1,SA1049CX1XB01421-A96189A-R19-C32:1,SA1049CX1XB01421-A96189A-R33-C47:1)1:1)1:1,(SA1049AX1XB01417-A95652B-R44-C40:1,SA1049AX1XB01417-A95652B-R52-C44:1,SA1049AX1XB01417-A96113A-R04-C21:1,SA1049AX1XB01417-A96113A-R13-C36:1,SA1049AX1XB01417-A96205B-R67-C07:1,(SA1049AX1XB01417-A95652B-R41-C16:1,SA1049AX1XB01417-A95652B-R42-C53:1,SA1049AX1XB01417-A95652B-R51-C58:1)1:1)1:1,(SA1049AX1XB01417-A95652B-R53-C67:1,SA1049AX1XB01417-A96113A-R12-C47:1)1:1)1:1,(SA1049AX1XB01417-A95652B-R51-C20:1,(SA1049AX1XB01417-A95652B-R38-C13:1,SA1049AX1XB01417-A95652B-R39-C52:1,SA1049AX1XB01417-A95652B-R40-C51:1,SA1049AX1XB01417-A95652B-R43-C11:1,SA1049AX1XB01417-A95652B-R43-C40:1,SA1049AX1XB01417-A95652B-R43-C55:1,SA1049AX1XB01417-A95652B-R45-C44:1,SA1049AX1XB01417-A95652B-R46-C64:1,SA1049AX1XB01417-A95652B-R49-C38:1,SA1049AX1XB01417-A95652B-R52-C15:1,SA1049AX1XB01417-A95652B-R52-C38:1,SA1049AX1XB01417-A96113A-R08-C29:1,SA1049AX1XB01417-A96113A-R11-C31:1,SA1049AX1XB01417-A96113A-R12-C60:1,SA1049AX1XB01417-A96205B-R45-C10:1,SA1049AX1XB01417-A96205B-R50-C59:1,SA1049AX1XB01417-A96205B-R69-C18:1,SA1049AX1XB01417-A96205B-R70-C37:1,SA1049CX1XB01421-A96189A-R27-C43:1,SA1049CX1XB01421-A96189A-R36-C18:1,(SA1049AX1XB01417-A95652B-R36-C44:1,SA1049AX1XB01417-A95652B-R47-C33:1,SA1049AX1XB01417-A95652B-R49-C27:1,SA1049AX1XB01417-A96205B-R45-C30:1,SA1049AX1XB01417-A96205B-R53-C65:1,SA1049AX1XB01417-A96205B-R61-C49:1,SA1049CX1XB01421-A96189A-R16-C26:1)1:1,(SA1049AX1XB01417-A95652B-R51-C66:1,SA1049AX1XB01417-A95652B-R52-C41:1,(SA1049AX1XB01417-A96205B-R46-C21:1,SA1049AX1XB01417-A96205B-R46-C23:1,SA1049AX1XB01417-A96205B-R55-C41:1)1:1)1:1)1:1)1:1)1:1,(SA1049AX1XB01417-A95652B-R47-C21:1,(SA1049AX1XB01417-A95652B-R39-C59:1,SA1049AX1XB01417-A95652B-R45-C25:1,SA1049AX1XB01417-A95652B-R48-C24:1,SA1049AX1XB01417-A95652B-R49-C34:1,SA1049AX1XB01417-A95652B-R50-C19:1,SA1049AX1XB01417-A95652B-R50-C22:1,SA1049AX1XB01417-A95652B-R50-C45:1,SA1049AX1XB01417-A95652B-R50-C51:1,SA1049AX1XB01417-A95652B-R52-C45:1,SA1049AX1XB01417-A95652B-R53-C17:1,SA1049AX1XB01417-A95652B-R53-C61:1,SA1049CX1XB01421-A96189A-R26-C57:1)1:1)1:1)1:1)1:1)1:1)1:1)1:1)1:1,(SA1049AX1XB01417-A96113A-R16-C08:1,SA1049AX1XB01417-A96205B-R58-C26:1,SA1049AX1XB01417-A96205B-R66-C48:1,SA1049AX1XB01417-A96205B-R67-C56:1,SA1049AX1XB01417-A96205B-R67-C57:1,(SA1049AX1XB01417-A96113A-R14-C66:1,SA1049AX1XB01417-A96205B-R58-C23:1,(SA1049AX1XB01417-A96205B-R60-C62:1,SA1049CX1XB01421-A96189A-R19-C31:1,SA1049CX1XB01421-A96189A-R33-C31:1)1:1)1:1)1:1)1:1,(SA1049AX1XB01417-A96205B-R68-C33:1,SA1049CX1XB01421-A96189A-R19-C57:1,SA1049CX1XB01421-A96189A-R22-C50:1,SA1049CX1XB01421-A96189A-R33-C35:1,SA1049CX1XB01421-A96189A-R35-C50:1,(SA1049AX1XB01417-A96205B-R50-C45:1,SA1049AX1XB01417-A96205B-R69-C31:1,SA1049CX1XB01421-A96189A-R03-C29:1,(SA1049AX1XB01417-A96205B-R45-C57:1,SA1049AX1XB01417-A96205B-R66-C10:1,SA1049AX1XB01417-A96205B-R70-C24:1,SA1049CX1XB01421-A96189A-R28-C26:1)1:1)1:1)1:1)1:1)1:1)1:1)1:1)1:1)1:1)1:1,(SA1049AX1XB01417-A96113A-R10-C34:1,SA1049AX1XB01417-A96205B-R47-C15:1,(SA1049CX1XB01421-A96189A-R07-C43:1,(SA1049CX1XB01421-A96189A-R14-C32:1,SA1049CX1XB01421-A96189A-R32-C08:1,SA1049CX1XB01421-A96189A-R32-C28:1,(SA1049CX1XB01421-A96189A-R04-C61:1,SA1049CX1XB01421-A96189A-R27-C56:1,SA1049CX1XB01421-A96189A-R32-C58:1)1:1)1:1)1:1)1:1)1:1,(SA1049AX1XB01417-A95652B-R41-C38:1,SA1049AX1XB01417-A95652B-R49-C69:1,SA1049AX1XB01417-A95652B-R52-C35:1,SA1049AX1XB01417-A95652B-R53-C56:1,SA1049AX1XB01417-A96113A-R05-C31:1,SA1049AX1XB01417-A96205B-R59-C17:1)1:1)1:1)1:1)1:1,((SA1049CX1XB01421-A96189A-R28-C12:1,(SA1049CX1XB01421-A96189A-R13-C67:1,(SA1049CX1XB01421-A96189A-R03-C66:1,SA1049CX1XB01421-A96189A-R05-C39:1,SA1049CX1XB01421-A96189A-R06-C66:1,SA1049CX1XB01421-A96189A-R36-C17:1,(SA1049CX1XB01421-A96189A-R09-C31:1,SA1049CX1XB01421-A96189A-R19-C60:1,SA1049CX1XB01421-A96189A-R30-C39:1,SA1049CX1XB01421-A96189A-R34-C16:1)1:1)1:1)1:1)1:1,(SA1049CX1XB01421-A96189A-R36-C30:1,(SA1049CX1XB01421-A96189A-R07-C46:1,SA1049CX1XB01421-A96189A-R32-C45:1,(SA1049CX1XB01421-A96189A-R11-C61:1,SA1049CX1XB01421-A96189A-R14-C63:1,SA1049CX1XB01421-A96189A-R22-C13:1,SA1049CX1XB01421-A96189A-R26-C58:1,(SA1049CX1XB01421-A96189A-R17-C58:1,SA1049CX1XB01421-A96189A-R31-C40:1,(SA1049CX1XB01421-A96189A-R04-C45:1,SA1049CX1XB01421-A96189A-R07-C34:1,SA1049CX1XB01421-A96189A-R12-C35:1,SA1049CX1XB01421-A96189A-R12-C63:1,SA1049CX1XB01421-A96189A-R20-C69:1,SA1049CX1XB01421-A96189A-R26-C69:1,SA1049CX1XB01421-A96189A-R32-C32:1,(SA1049CX1XB01421-A96189A-R05-C63:1,SA1049CX1XB01421-A96189A-R07-C62:1,SA1049CX1XB01421-A96189A-R11-C08:1,SA1049CX1XB01421-A96189A-R14-C46:1,SA1049CX1XB01421-A96189A-R19-C37:1,SA1049CX1XB01421-A96189A-R27-C49:1,SA1049CX1XB01421-A96189A-R34-C25:1,(SA1049CX1XB01421-A96189A-R03-C54:1,SA1049CX1XB01421-A96189A-R05-C19:1,(SA1049CX1XB01421-A96189A-R04-C27:1,SA1049CX1XB01421-A96189A-R06-C19:1,SA1049CX1XB01421-A96189A-R19-C55:1,SA1049CX1XB01421-A96189A-R23-C33:1,SA1049CX1XB01421-A96189A-R23-C42:1,SA1049CX1XB01421-A96189A-R33-C63:1,(SA1049CX1XB01421-A96189A-R03-C49:1,SA1049CX1XB01421-A96189A-R04-C41:1,SA1049CX1XB01421-A96189A-R05-C48:1,SA1049CX1XB01421-A96189A-R06-C15:1,SA1049CX1XB01421-A96189A-R06-C55:1,SA1049CX1XB01421-A96189A-R06-C63:1,SA1049CX1XB01421-A96189A-R07-C12:1,SA1049CX1XB01421-A96189A-R07-C42:1,SA1049CX1XB01421-A96189A-R09-C28:1,SA1049CX1XB01421-A96189A-R10-C46:1,SA1049CX1XB01421-A96189A-R11-C41:1,SA1049CX1XB01421-A96189A-R16-C35:1,SA1049CX1XB01421-A96189A-R17-C50:1,SA1049CX1XB01421-A96189A-R18-C47:1,SA1049CX1XB01421-A96189A-R21-C38:1,SA1049CX1XB01421-A96189A-R21-C45:1,SA1049CX1XB01421-A96189A-R22-C19:1,SA1049CX1XB01421-A96189A-R22-C43:1,SA1049CX1XB01421-A96189A-R23-C17:1,SA1049CX1XB01421-A96189A-R23-C32:1,SA1049CX1XB01421-A96189A-R23-C34:1,SA1049CX1XB01421-A96189A-R30-C50:1,SA1049CX1XB01421-A96189A-R30-C67:1,SA1049CX1XB01421-A96189A-R33-C41:1,SA1049CX1XB01421-A96189A-R34-C29:1,SA1049CX1XB01421-A96189A-R34-C48:1,SA1049CX1XB01421-A96189A-R34-C64:1,SA1049CX1XB01421-A96189A-R35-C16:1,SA1049CX1XB01421-A96189A-R35-C69:1,(SA1049CX1XB01421-A96189A-R04-C63:1,SA1049CX1XB01421-A96189A-R06-C23:1,SA1049CX1XB01421-A96189A-R10-C10:1,SA1049CX1XB01421-A96189A-R10-C28:1,SA1049CX1XB01421-A96189A-R13-C32:1,SA1049CX1XB01421-A96189A-R16-C25:1,SA1049CX1XB01421-A96189A-R18-C53:1,SA1049CX1XB01421-A96189A-R19-C40:1,SA1049CX1XB01421-A96189A-R19-C49:1,SA1049CX1XB01421-A96189A-R21-C66:1,SA1049CX1XB01421-A96189A-R27-C67:1,(SA1049CX1XB01421-A96189A-R09-C69:1,SA1049CX1XB01421-A96189A-R10-C26:1,SA1049CX1XB01421-A96189A-R10-C30:1,SA1049CX1XB01421-A96189A-R11-C58:1,SA1049CX1XB01421-A96189A-R12-C25:1,SA1049CX1XB01421-A96189A-R16-C14:1,SA1049CX1XB01421-A96189A-R18-C22:1,SA1049CX1XB01421-A96189A-R22-C38:1,SA1049CX1XB01421-A96189A-R23-C50:1,SA1049CX1XB01421-A96189A-R28-C43:1,SA1049CX1XB01421-A96189A-R34-C34:1,SA1049CX1XB01421-A96189A-R34-C66:1,(SA1049CX1XB01421-A96189A-R05-C07:1,SA1049CX1XB01421-A96189A-R05-C24:1,SA1049CX1XB01421-A96189A-R05-C47:1,SA1049CX1XB01421-A96189A-R06-C25:1,SA1049CX1XB01421-A96189A-R15-C47:1,(SA1049CX1XB01421-A96189A-R03-C08:1,SA1049CX1XB01421-A96189A-R13-C21:1,SA1049CX1XB01421-A96189A-R16-C61:1,(SA1049CX1XB01421-A96189A-R05-C43:1,SA1049CX1XB01421-A96189A-R09-C32:1,SA1049CX1XB01421-A96189A-R10-C15:1,SA1049CX1XB01421-A96189A-R10-C47:1,SA1049CX1XB01421-A96189A-R11-C65:1,SA1049CX1XB01421-A96189A-R18-C12:1,SA1049CX1XB01421-A96189A-R19-C14:1,SA1049CX1XB01421-A96189A-R21-C26:1,SA1049CX1XB01421-A96189A-R33-C51:1,(SA1049CX1XB01421-A96189A-R11-C51:1,SA1049CX1XB01421-A96189A-R16-C56:1,SA1049CX1XB01421-A96189A-R19-C24:1,SA1049CX1XB01421-A96189A-R26-C53:1,SA1049CX1XB01421-A96189A-R28-C64:1,SA1049CX1XB01421-A96189A-R34-C51:1,(SA1049CX1XB01421-A96189A-R06-C24:1,SA1049CX1XB01421-A96189A-R20-C46:1,SA1049CX1XB01421-A96189A-R28-C55:1,SA1049CX1XB01421-A96189A-R36-C14:1,(SA1049CX1XB01421-A96189A-R10-C58:1,SA1049CX1XB01421-A96189A-R26-C48:1,SA1049CX1XB01421-A96189A-R30-C34:1,(SA1049CX1XB01421-A96189A-R03-C45:1,SA1049CX1XB01421-A96189A-R10-C45:1)1:1)1:1,(SA1049CX1XB01421-A96189A-R04-C11:1,SA1049CX1XB01421-A96189A-R15-C54:1,SA1049CX1XB01421-A96189A-R27-C07:1,SA1049CX1XB01421-A96189A-R30-C28:1)1:1)1:1)1:1,SA1049CX1XB01421-A96189A-R20-C42:1)1:1)1:1,(SA1049CX1XB01421-A96189A-R30-C15:1,(SA1049CX1XB01421-A96189A-R15-C34:1,SA1049CX1XB01421-A96189A-R32-C09:1,(SA1049CX1XB01421-A96189A-R04-C19:1,SA1049CX1XB01421-A96189A-R05-C40:1,SA1049CX1XB01421-A96189A-R07-C21:1,SA1049CX1XB01421-A96189A-R12-C29:1,SA1049CX1XB01421-A96189A-R19-C13:1,SA1049CX1XB01421-A96189A-R22-C10:1,SA1049CX1XB01421-A96189A-R30-C40:1)1:1)1:1)1:1)1:1,(SA1049CX1XB01421-A96189A-R17-C70:1,((SA1049CX1XB01421-A96189A-R13-C19:1,(SA1049CX1XB01421-A96189A-R18-C57:1,(SA1049CX1XB01421-A96189A-R21-C13:1,((SA1049CX1XB01421-A96189A-R14-C19:1,(SA1049CX1XB01421-A96189A-R10-C55:1,SA1049CX1XB01421-A96189A-R26-C63:1,(SA1049CX1XB01421-A96189A-R17-C35:1,(SA1049CX1XB01421-A96189A-R05-C09:1,(SA1049CX1XB01421-A96189A-R11-C24:1,SA1049CX1XB01421-A96189A-R11-C30:1,SA1049CX1XB01421-A96189A-R15-C37:1)1:1)1:1)1:1)1:1,(SA1049CX1XB01421-A96189A-R04-C51:1,SA1049CX1XB01421-A96189A-R29-C51:1)1:1)1:1,(SA1049CX1XB01421-A96189A-R18-C16:1,SA1049CX1XB01421-A96189A-R24-C43:1,(SA1049CX1XB01421-A96189A-R07-C67:1,SA1049CX1XB01421-A96189A-R27-C15:1)1:1)1:1)1:1)1:1)1:1)1:1,(SA1049CX1XB01421-A96189A-R03-C17:1,SA1049CX1XB01421-A96189A-R03-C32:1,SA1049CX1XB01421-A96189A-R16-C67:1,SA1049CX1XB01421-A96189A-R35-C09:1,(SA1049CX1XB01421-A96189A-R05-C55:1,SA1049CX1XB01421-A96189A-R15-C58:1,SA1049CX1XB01421-A96189A-R18-C14:1,SA1049CX1XB01421-A96189A-R27-C26:1,(SA1049CX1XB01421-A96189A-R14-C41:1,SA1049CX1XB01421-A96189A-R15-C26:1,SA1049CX1XB01421-A96189A-R19-C34:1,(SA1049CX1XB01421-A96189A-R03-C27:1,SA1049CX1XB01421-A96189A-R07-C58:1,SA1049CX1XB01421-A96189A-R22-C29:1)1:1)1:1)1:1)1:1)1:1)1:1)1:1,(SA1049CX1XB01421-A96189A-R22-C57:1,(SA1049CX1XB01421-A96189A-R16-C12:1,SA1049CX1XB01421-A96189A-R25-C46:1,SA1049CX1XB01421-A96189A-R31-C38:1,(SA1049CX1XB01421-A96189A-R03-C10:1,SA1049CX1XB01421-A96189A-R07-C18:1,SA1049CX1XB01421-A96189A-R07-C26:1,SA1049CX1XB01421-A96189A-R16-C51:1,SA1049CX1XB01421-A96189A-R28-C37:1,SA1049CX1XB01421-A96189A-R30-C69:1)1:1,SA1049CX1XB01421-A96189A-R16-C27:1)1:1)1:1,(SA1049CX1XB01421-A96189A-R03-C15:1,(SA1049CX1XB01421-A96189A-R04-C28:1,SA1049CX1XB01421-A96189A-R16-C15:1,SA1049CX1XB01421-A96189A-R33-C21:1,SA1049CX1XB01421-A96189A-R34-C14:1)1:1,(SA1049CX1XB01421-A96189A-R10-C19:1,SA1049CX1XB01421-A96189A-R19-C11:1)1:1)1:1)1:1,(SA1049CX1XB01421-A96189A-R04-C16:1,SA1049CX1XB01421-A96189A-R05-C38:1,SA1049CX1XB01421-A96189A-R12-C28:1,SA1049CX1XB01421-A96189A-R16-C19:1,SA1049CX1XB01421-A96189A-R21-C39:1,SA1049CX1XB01421-A96189A-R32-C56:1)1:1,(SA1049CX1XB01421-A96189A-R10-C07:1,SA1049CX1XB01421-A96189A-R10-C62:1,SA1049CX1XB01421-A96189A-R16-C18:1,SA1049CX1XB01421-A96189A-R18-C33:1,SA1049CX1XB01421-A96189A-R33-C43:1)1:1,(SA1049CX1XB01421-A96189A-R04-C30:1,SA1049CX1XB01421-A96189A-R19-C47:1,SA1049CX1XB01421-A96189A-R29-C22:1)1:1)1:1,(SA1049CX1XB01421-A96189A-R06-C57:1,SA1049CX1XB01421-A96189A-R09-C22:1,SA1049CX1XB01421-A96189A-R11-C47:1,SA1049CX1XB01421-A96189A-R18-C13:1,SA1049CX1XB01421-A96189A-R35-C54:1,(SA1049CX1XB01421-A96189A-R10-C61:1,SA1049CX1XB01421-A96189A-R16-C58:1,SA1049CX1XB01421-A96189A-R29-C20:1,SA1049CX1XB01421-A96189A-R29-C23:1,(SA1049CX1XB01421-A96189A-R03-C63:1,SA1049CX1XB01421-A96189A-R06-C43:1,SA1049CX1XB01421-A96189A-R10-C31:1,SA1049CX1XB01421-A96189A-R24-C31:1)1:1)1:1,(SA1049CX1XB01421-A96189A-R17-C40:1,SA1049CX1XB01421-A96189A-R31-C19:1,SA1049CX1XB01421-A96189A-R33-C60:1)1:1,(SA1049CX1XB01421-A96189A-R07-C07:1,SA1049CX1XB01421-A96189A-R10-C68:1,SA1049CX1XB01421-A96189A-R34-C18:1)1:1)1:1)1:1)1:1,(SA1049CX1XB01421-A96189A-R06-C61:1,SA1049CX1XB01421-A96189A-R10-C22:1,SA1049CX1XB01421-A96189A-R23-C07:1,SA1049CX1XB01421-A96189A-R30-C41:1)1:1)1:1)1:1)1:1)1:1)1:1,(SA1049CX1XB01421-A96189A-R07-C37:1,SA1049CX1XB01421-A96189A-R28-C19:1)1:1)1:1)1:1)1:1,(SA1049AX1XB01417-A95652B-R49-C53:1,((SA1049CX1XB01421-A96189A-R04-C10:1,SA1049CX1XB01421-A96189A-R15-C45:1,(SA1049CX1XB01421-A96189A-R25-C70:1,SA1049CX1XB01421-A96189A-R26-C35:1,(SA1049CX1XB01421-A96189A-R13-C40:1,SA1049CX1XB01421-A96189A-R23-C35:1,((SA1049CX1XB01421-A96189A-R14-C62:1,(SA1049CX1XB01421-A96189A-R10-C42:1,SA1049CX1XB01421-A96189A-R33-C50:1,(SA1049CX1XB01421-A96189A-R22-C35:1,SA1049CX1XB01421-A96189A-R24-C35:1,SA1049CX1XB01421-A96189A-R27-C57:1,SA1049CX1XB01421-A96189A-R30-C44:1,(SA1049CX1XB01421-A96189A-R03-C55:1,(SA1049CX1XB01421-A96189A-R05-C59:1,SA1049CX1XB01421-A96189A-R07-C50:1,SA1049CX1XB01421-A96189A-R13-C59:1,(SA1049CX1XB01421-A96189A-R04-C56:1,SA1049CX1XB01421-A96189A-R06-C20:1,SA1049CX1XB01421-A96189A-R18-C42:1,(SA1049CX1XB01421-A96189A-R09-C16:1,SA1049CX1XB01421-A96189A-R23-C51:1,SA1049CX1XB01421-A96189A-R30-C07:1,SA1049CX1XB01421-A96189A-R32-C26:1,(SA1049CX1XB01421-A96189A-R09-C24:1,SA1049CX1XB01421-A96189A-R18-C18:1,SA1049CX1XB01421-A96189A-R30-C35:1,SA1049CX1XB01421-A96189A-R32-C42:1)1:1)1:1,(SA1049CX1XB01421-A96189A-R13-C48:1,SA1049CX1XB01421-A96189A-R14-C26:1,SA1049CX1XB01421-A96189A-R18-C29:1,SA1049CX1XB01421-A96189A-R19-C42:1)1:1)1:1)1:1)1:1)1:1)1:1)1:1,(SA1049CX1XB01421-A96189A-R04-C29:1,SA1049CX1XB01421-A96189A-R05-C08:1,SA1049CX1XB01421-A96189A-R05-C16:1,SA1049CX1XB01421-A96189A-R21-C56:1,SA1049CX1XB01421-A96189A-R30-C08:1)1:1)1:1)1:1)1:1)1:1,(SA1049AX1XB01417-A95652B-R49-C64:1,SA1049AX1XB01417-A96113A-R12-C52:1,SA1049CX1XB01421-A96189A-R15-C10:1,(SA1049AX1XB01417-A96113A-R06-C29:1,SA1049AX1XB01417-A96205B-R53-C29:1,SA1049AX1XB01417-A96205B-R60-C47:1)1:1)1:1)1:1)1:1)1:1,(SA1049CX1XB01421-A96189A-R11-C18:1,SA1049CX1XB01421-A96189A-R21-C64:1,SA1049CX1XB01421-A96189A-R24-C18:1,SA1049CX1XB01421-A96189A-R34-C46:1)1:1)1:1)1:1);
