# Supplementary material for: A zero-agnostic model for copy number evolution in cancer
Source: PLoS Comput Biol. 2023 Nov 9;19(11):e1011590. doi: 10.1371/journal.pcbi.1011590 (PMC10662746; doi:10.1371/journal.pcbi.1011590)
Supplement: S1 Data — Twenty-eight patient copy number phylogenies (Newick) inferred by Sitka and Lazac on single-cell sequencing of human breast and ovarian tumor samples. (ZIP) [file pcbi.1011590.s002.zip › supp_data/trees/sitka/SA1056_hscn_tree.newick]

(SA1056-A95635A-R04-C38:1,(SA1056-A95635A-R12-C45:1,(SA1056-A95635A-R10-C08:1,((SA1056-A95635A-R12-C18:1,(SA1056-A95635A-R05-C58:1,SA1056-A95635A-R13-C67:1,(SA1056-A95635A-R07-C09:1,SA1056-A95635A-R10-C67:1,SA1056-A95635A-R12-C69:1,(SA1056-A95635A-R05-C69:1,SA1056-A95635A-R06-C38:1,SA1056-A95635A-R10-C38:1,SA1056-A95635A-R10-C47:1,SA1056-A95635A-R11-C29:1,SA1056-A95635A-R12-C39:1,(SA1056-A95635A-R05-C20:1,SA1056-A95635A-R05-C47:1,SA1056-A95635A-R06-C39:1,SA1056-A95635A-R07-C70:1,SA1056-A95635A-R13-C08:1,SA1056-A95635A-R13-C29:1,SA1056-A95635A-R13-C34:1,SA1056-A95635A-R15-C29:1,(SA1056-A95635A-R14-C38:1,(SA1056-A95635A-R09-C15:1,SA1056-A95635A-R10-C15:1,SA1056-A95635A-R12-C50:1,SA1056-A95635A-R14-C17:1,(SA1056-A95635A-R04-C63:1,SA1056-A95635A-R05-C54:1,SA1056-A95635A-R05-C63:1,SA1056-A95635A-R06-C41:1,SA1056-A95635A-R06-C43:1,SA1056-A95635A-R06-C44:1,SA1056-A95635A-R06-C45:1,SA1056-A95635A-R06-C46:1,SA1056-A95635A-R06-C66:1,SA1056-A95635A-R06-C70:1,SA1056-A95635A-R07-C23:1,SA1056-A95635A-R07-C57:1,SA1056-A95635A-R07-C60:1,SA1056-A95635A-R07-C61:1,SA1056-A95635A-R08-C39:1,SA1056-A95635A-R08-C48:1,SA1056-A95635A-R09-C59:1,SA1056-A95635A-R09-C60:1,SA1056-A95635A-R10-C35:1,SA1056-A95635A-R11-C09:1,SA1056-A95635A-R11-C17:1,SA1056-A95635A-R11-C20:1,SA1056-A95635A-R11-C26:1,SA1056-A95635A-R11-C28:1,SA1056-A95635A-R11-C43:1,SA1056-A95635A-R11-C55:1,SA1056-A95635A-R11-C57:1,SA1056-A95635A-R11-C65:1,SA1056-A95635A-R12-C08:1,SA1056-A95635A-R12-C57:1,SA1056-A95635A-R12-C64:1,SA1056-A95635A-R13-C17:1,SA1056-A95635A-R13-C45:1,SA1056-A95635A-R13-C56:1,SA1056-A95635A-R14-C16:1,SA1056-A95635A-R14-C24:1,SA1056-A95635A-R14-C29:1,SA1056-A95635A-R14-C57:1,SA1056-A95635A-R15-C16:1,SA1056-A95635A-R15-C20:1,SA1056-A95635A-R15-C37:1,SA1056-A95635A-R15-C52:1,(SA1056-A95635A-R04-C39:1,SA1056-A95635A-R04-C43:1,SA1056-A95635A-R04-C48:1,SA1056-A95635A-R04-C55:1,SA1056-A95635A-R04-C60:1,SA1056-A95635A-R05-C15:1,SA1056-A95635A-R05-C37:1,SA1056-A95635A-R05-C51:1,SA1056-A95635A-R05-C55:1,SA1056-A95635A-R05-C59:1,SA1056-A95635A-R06-C47:1,SA1056-A95635A-R06-C54:1,SA1056-A95635A-R06-C56:1,SA1056-A95635A-R06-C61:1,SA1056-A95635A-R07-C54:1,SA1056-A95635A-R07-C56:1,SA1056-A95635A-R07-C58:1,SA1056-A95635A-R07-C63:1,SA1056-A95635A-R08-C41:1,SA1056-A95635A-R08-C43:1,SA1056-A95635A-R08-C44:1,SA1056-A95635A-R09-C39:1,SA1056-A95635A-R09-C41:1,SA1056-A95635A-R09-C42:1,SA1056-A95635A-R09-C44:1,SA1056-A95635A-R10-C32:1,SA1056-A95635A-R10-C43:1,SA1056-A95635A-R10-C50:1,SA1056-A95635A-R10-C55:1,SA1056-A95635A-R10-C65:1,SA1056-A95635A-R11-C10:1,SA1056-A95635A-R11-C27:1,SA1056-A95635A-R11-C31:1,SA1056-A95635A-R11-C39:1,SA1056-A95635A-R11-C53:1,SA1056-A95635A-R11-C54:1,SA1056-A95635A-R11-C61:1,SA1056-A95635A-R12-C24:1,SA1056-A95635A-R12-C29:1,SA1056-A95635A-R12-C31:1,SA1056-A95635A-R12-C42:1,SA1056-A95635A-R12-C65:1,SA1056-A95635A-R13-C10:1,SA1056-A95635A-R13-C20:1,SA1056-A95635A-R13-C22:1,SA1056-A95635A-R13-C26:1,SA1056-A95635A-R13-C32:1,SA1056-A95635A-R13-C33:1,SA1056-A95635A-R13-C37:1,SA1056-A95635A-R13-C41:1,SA1056-A95635A-R13-C59:1,SA1056-A95635A-R13-C70:1,SA1056-A95635A-R14-C15:1,SA1056-A95635A-R14-C41:1,SA1056-A95635A-R14-C49:1,SA1056-A95635A-R14-C64:1,SA1056-A95635A-R14-C69:1,SA1056-A95635A-R15-C14:1,SA1056-A95635A-R15-C17:1,SA1056-A95635A-R15-C22:1,SA1056-A95635A-R15-C27:1,SA1056-A95635A-R15-C28:1,SA1056-A95635A-R15-C49:1,SA1056-A95635A-R15-C68:1,SA1056-A95635A-R15-C69:1,(SA1056-A95635A-R14-C23:1,(SA1056-A95635A-R04-C44:1,SA1056-A95635A-R04-C59:1,SA1056-A95635A-R04-C68:1,SA1056-A95635A-R06-C50:1,SA1056-A95635A-R07-C40:1,SA1056-A95635A-R07-C41:1,SA1056-A95635A-R07-C47:1,SA1056-A95635A-R08-C14:1,SA1056-A95635A-R08-C58:1,SA1056-A95635A-R08-C59:1,SA1056-A95635A-R09-C48:1,SA1056-A95635A-R10-C49:1,SA1056-A95635A-R10-C66:1,SA1056-A95635A-R11-C14:1,SA1056-A95635A-R11-C18:1,SA1056-A95635A-R11-C25:1,SA1056-A95635A-R11-C30:1,SA1056-A95635A-R11-C42:1,SA1056-A95635A-R11-C59:1,SA1056-A95635A-R12-C34:1,SA1056-A95635A-R12-C41:1,SA1056-A95635A-R12-C62:1,SA1056-A95635A-R13-C44:1,SA1056-A95635A-R14-C25:1,SA1056-A95635A-R14-C68:1,SA1056-A95635A-R15-C08:1,SA1056-A95635A-R15-C44:1,SA1056-A95635A-R15-C48:1,SA1056-A95635A-R15-C66:1,(SA1056-A95635A-R04-C37:1,SA1056-A95635A-R04-C47:1,SA1056-A95635A-R04-C52:1,SA1056-A95635A-R04-C65:1,SA1056-A95635A-R05-C08:1,SA1056-A95635A-R05-C38:1,SA1056-A95635A-R05-C39:1,SA1056-A95635A-R05-C42:1,SA1056-A95635A-R06-C37:1,SA1056-A95635A-R06-C48:1,SA1056-A95635A-R06-C55:1,SA1056-A95635A-R06-C65:1,SA1056-A95635A-R07-C20:1,SA1056-A95635A-R07-C37:1,SA1056-A95635A-R07-C39:1,SA1056-A95635A-R07-C43:1,SA1056-A95635A-R07-C59:1,SA1056-A95635A-R08-C29:1,SA1056-A95635A-R08-C42:1,SA1056-A95635A-R09-C29:1,SA1056-A95635A-R09-C35:1,SA1056-A95635A-R09-C40:1,SA1056-A95635A-R09-C43:1,SA1056-A95635A-R09-C58:1,SA1056-A95635A-R10-C21:1,SA1056-A95635A-R10-C25:1,SA1056-A95635A-R10-C29:1,SA1056-A95635A-R10-C36:1,SA1056-A95635A-R10-C39:1,SA1056-A95635A-R10-C58:1,SA1056-A95635A-R10-C62:1,SA1056-A95635A-R11-C12:1,SA1056-A95635A-R11-C37:1,SA1056-A95635A-R11-C46:1,SA1056-A95635A-R11-C49:1,SA1056-A95635A-R11-C58:1,SA1056-A95635A-R12-C09:1,SA1056-A95635A-R12-C17:1,SA1056-A95635A-R12-C25:1,SA1056-A95635A-R12-C26:1,SA1056-A95635A-R12-C38:1,SA1056-A95635A-R12-C46:1,SA1056-A95635A-R12-C54:1,SA1056-A95635A-R12-C55:1,SA1056-A95635A-R12-C68:1,SA1056-A95635A-R13-C11:1,SA1056-A95635A-R13-C12:1,SA1056-A95635A-R13-C21:1,SA1056-A95635A-R13-C35:1,SA1056-A95635A-R13-C40:1,SA1056-A95635A-R13-C42:1,SA1056-A95635A-R13-C60:1,SA1056-A95635A-R14-C08:1,SA1056-A95635A-R14-C28:1,SA1056-A95635A-R14-C32:1,SA1056-A95635A-R14-C34:1,SA1056-A95635A-R14-C42:1,SA1056-A95635A-R14-C58:1,SA1056-A95635A-R14-C67:1,SA1056-A95635A-R15-C11:1,SA1056-A95635A-R15-C26:1,SA1056-A95635A-R15-C32:1,SA1056-A95635A-R15-C53:1,SA1056-A95635A-R15-C58:1,SA1056-A95635A-R15-C59:1,(SA1056-A95635A-R04-C10:1,SA1056-A95635A-R04-C40:1,SA1056-A95635A-R04-C45:1,SA1056-A95635A-R04-C46:1,SA1056-A95635A-R04-C49:1,SA1056-A95635A-R04-C51:1,SA1056-A95635A-R04-C53:1,SA1056-A95635A-R04-C70:1,SA1056-A95635A-R05-C11:1,SA1056-A95635A-R05-C21:1,SA1056-A95635A-R05-C45:1,SA1056-A95635A-R05-C48:1,SA1056-A95635A-R05-C62:1,SA1056-A95635A-R05-C65:1,SA1056-A95635A-R06-C51:1,SA1056-A95635A-R06-C57:1,SA1056-A95635A-R06-C60:1,SA1056-A95635A-R07-C46:1,SA1056-A95635A-R07-C51:1,SA1056-A95635A-R07-C55:1,SA1056-A95635A-R07-C62:1,SA1056-A95635A-R08-C47:1,SA1056-A95635A-R08-C55:1,SA1056-A95635A-R08-C60:1,SA1056-A95635A-R08-C63:1,SA1056-A95635A-R08-C65:1,SA1056-A95635A-R08-C70:1,SA1056-A95635A-R09-C47:1,SA1056-A95635A-R09-C63:1,SA1056-A95635A-R09-C64:1,SA1056-A95635A-R10-C12:1,SA1056-A95635A-R10-C22:1,SA1056-A95635A-R10-C23:1,SA1056-A95635A-R10-C24:1,SA1056-A95635A-R10-C41:1,SA1056-A95635A-R10-C56:1,SA1056-A95635A-R10-C57:1,SA1056-A95635A-R10-C61:1,SA1056-A95635A-R10-C70:1,SA1056-A95635A-R11-C19:1,SA1056-A95635A-R11-C40:1,SA1056-A95635A-R11-C47:1,SA1056-A95635A-R11-C51:1,SA1056-A95635A-R11-C56:1,SA1056-A95635A-R11-C62:1,SA1056-A95635A-R11-C63:1,SA1056-A95635A-R12-C21:1,SA1056-A95635A-R12-C28:1,SA1056-A95635A-R12-C30:1,SA1056-A95635A-R12-C47:1,SA1056-A95635A-R12-C56:1,SA1056-A95635A-R12-C60:1,SA1056-A95635A-R13-C09:1,SA1056-A95635A-R13-C13:1,SA1056-A95635A-R13-C23:1,SA1056-A95635A-R13-C39:1,SA1056-A95635A-R13-C65:1,SA1056-A95635A-R14-C13:1,SA1056-A95635A-R14-C19:1,SA1056-A95635A-R14-C21:1,SA1056-A95635A-R14-C22:1,SA1056-A95635A-R14-C30:1,SA1056-A95635A-R14-C35:1,SA1056-A95635A-R14-C39:1,SA1056-A95635A-R14-C43:1,SA1056-A95635A-R14-C51:1,SA1056-A95635A-R14-C59:1,SA1056-A95635A-R14-C66:1,SA1056-A95635A-R15-C39:1,SA1056-A95635A-R15-C51:1,SA1056-A95635A-R15-C55:1,SA1056-A95635A-R15-C60:1,SA1056-A95635A-R15-C62:1,(SA1056-A95635A-R04-C58:1,SA1056-A95635A-R08-C38:1,SA1056-A95635A-R08-C68:1,SA1056-A95635A-R11-C16:1,SA1056-A95635A-R11-C64:1,SA1056-A95635A-R13-C27:1)1:1,(SA1056-A95635A-R05-C16:1,SA1056-A95635A-R09-C53:1,SA1056-A95635A-R12-C36:1)1:1,(SA1056-A95635A-R15-C09:1,SA1056-A95635A-R15-C12:1)1:1,SA1056-A95635A-R12-C11:1)1:1,(SA1056-A95635A-R04-C64:1,SA1056-A95635A-R05-C17:1,SA1056-A95635A-R05-C41:1,SA1056-A95635A-R06-C42:1,SA1056-A95635A-R06-C59:1,SA1056-A95635A-R07-C18:1,SA1056-A95635A-R07-C31:1,SA1056-A95635A-R08-C50:1,SA1056-A95635A-R08-C51:1,SA1056-A95635A-R08-C53:1,SA1056-A95635A-R08-C62:1,SA1056-A95635A-R08-C64:1,SA1056-A95635A-R08-C66:1,SA1056-A95635A-R10-C46:1,SA1056-A95635A-R10-C54:1,SA1056-A95635A-R11-C34:1,SA1056-A95635A-R11-C35:1,SA1056-A95635A-R12-C19:1,SA1056-A95635A-R12-C52:1,SA1056-A95635A-R13-C46:1,SA1056-A95635A-R13-C47:1,SA1056-A95635A-R13-C50:1,SA1056-A95635A-R13-C58:1,SA1056-A95635A-R13-C66:1,SA1056-A95635A-R13-C68:1,SA1056-A95635A-R14-C10:1,SA1056-A95635A-R14-C18:1,SA1056-A95635A-R14-C37:1,SA1056-A95635A-R14-C45:1,SA1056-A95635A-R14-C53:1,SA1056-A95635A-R15-C19:1,SA1056-A95635A-R15-C54:1,SA1056-A95635A-R15-C61:1,(SA1056-A95635A-R08-C10:1,SA1056-A95635A-R12-C22:1,(SA1056-A95635A-R05-C52:1,SA1056-A95635A-R06-C20:1,SA1056-A95635A-R07-C34:1,SA1056-A95635A-R08-C46:1,SA1056-A95635A-R09-C56:1,SA1056-A95635A-R11-C70:1,SA1056-A95635A-R14-C50:1,SA1056-A95635A-R14-C62:1,SA1056-A95635A-R14-C63:1,SA1056-A95635A-R14-C65:1,SA1056-A95635A-R15-C10:1,SA1056-A95635A-R15-C40:1)1:1)1:1,(SA1056-A95635A-R05-C67:1,SA1056-A95635A-R07-C44:1,SA1056-A95635A-R07-C65:1,SA1056-A95635A-R10-C53:1)1:1,(SA1056-A95635A-R10-C45:1,SA1056-A95635A-R15-C46:1)1:1)1:1,(SA1056-A95635A-R06-C58:1,SA1056-A95635A-R07-C25:1,SA1056-A95635A-R12-C63:1,SA1056-A95635A-R15-C42:1,SA1056-A95635A-R15-C67:1,(SA1056-A95635A-R05-C68:1,(SA1056-A95635A-R04-C56:1,(SA1056-A95635A-R12-C51:1,SA1056-A95635A-R14-C44:1,(SA1056-A95635A-R10-C17:1,SA1056-A95635A-R12-C44:1,SA1056-A95635A-R13-C25:1,(SA1056-A95635A-R05-C46:1,SA1056-A95635A-R09-C69:1)1:1)1:1)1:1)1:1,(SA1056-A95635A-R08-C56:1,SA1056-A95635A-R10-C63:1,SA1056-A95635A-R12-C35:1,SA1056-A95635A-R13-C55:1,(SA1056-A95635A-R07-C12:1,SA1056-A95635A-R11-C41:1)1:1,(SA1056-A95635A-R10-C19:1,SA1056-A95635A-R13-C16:1)1:1)1:1)1:1)1:1,(SA1056-A95635A-R05-C18:1,SA1056-A95635A-R06-C68:1,SA1056-A95635A-R09-C61:1,SA1056-A95635A-R13-C53:1,SA1056-A95635A-R15-C18:1,SA1056-A95635A-R15-C41:1)1:1,(SA1056-A95635A-R11-C50:1,SA1056-A95635A-R15-C63:1)1:1,(SA1056-A95635A-R07-C45:1,SA1056-A95635A-R10-C51:1,SA1056-A95635A-R12-C14:1)1:1,(SA1056-A95635A-R05-C44:1,SA1056-A95635A-R06-C52:1,SA1056-A95635A-R11-C45:1,SA1056-A95635A-R13-C38:1,SA1056-A95635A-R13-C49:1,SA1056-A95635A-R14-C14:1)1:1,(SA1056-A95635A-R06-C29:1,SA1056-A95635A-R10-C59:1)1:1,SA1056-A95635A-R07-C49:1,SA1056-A95635A-R11-C60:1)1:1,(SA1056-A95635A-R11-C66:1,SA1056-A95635A-R15-C45:1)1:1)1:1)1:1,(SA1056-A95635A-R10-C26:1,(SA1056-A95635A-R04-C54:1,(SA1056-A95635A-R05-C49:1,SA1056-A95635A-R06-C64:1,SA1056-A95635A-R11-C21:1)1:1)1:1)1:1,(SA1056-A95635A-R12-C23:1,SA1056-A95635A-R12-C40:1)1:1,(SA1056-A95635A-R06-C49:1,SA1056-A95635A-R07-C29:1)1:1,(SA1056-A95635A-R05-C61:1,SA1056-A95635A-R05-C70:1,SA1056-A95635A-R07-C42:1,SA1056-A95635A-R07-C53:1,SA1056-A95635A-R10-C40:1,SA1056-A95635A-R15-C13:1)1:1,(SA1056-A95635A-R07-C66:1,(SA1056-A95635A-R14-C33:1,(SA1056-A95635A-R13-C64:1,(SA1056-A95635A-R06-C63:1,SA1056-A95635A-R12-C70:1)1:1)1:1)1:1)1:1)1:1,(SA1056-A95635A-R05-C56:1,SA1056-A95635A-R07-C22:1,SA1056-A95635A-R12-C16:1)1:1,SA1056-A95635A-R05-C64:1,SA1056-A95635A-R12-C33:1)1:1,(SA1056-A95635A-R04-C41:1,SA1056-A95635A-R04-C50:1,SA1056-A95635A-R04-C62:1,SA1056-A95635A-R04-C66:1,SA1056-A95635A-R05-C50:1,SA1056-A95635A-R05-C57:1,SA1056-A95635A-R07-C50:1,SA1056-A95635A-R07-C52:1,SA1056-A95635A-R08-C09:1,SA1056-A95635A-R08-C45:1,SA1056-A95635A-R08-C49:1,SA1056-A95635A-R09-C34:1,SA1056-A95635A-R09-C37:1,SA1056-A95635A-R09-C49:1,SA1056-A95635A-R09-C57:1,SA1056-A95635A-R09-C65:1,SA1056-A95635A-R09-C68:1,SA1056-A95635A-R10-C13:1,SA1056-A95635A-R10-C20:1,SA1056-A95635A-R10-C37:1,SA1056-A95635A-R10-C44:1,SA1056-A95635A-R10-C48:1,SA1056-A95635A-R10-C52:1,SA1056-A95635A-R10-C69:1,SA1056-A95635A-R11-C11:1,SA1056-A95635A-R11-C23:1,SA1056-A95635A-R11-C24:1,SA1056-A95635A-R12-C12:1,SA1056-A95635A-R12-C37:1,SA1056-A95635A-R12-C48:1,SA1056-A95635A-R12-C58:1,SA1056-A95635A-R13-C28:1,SA1056-A95635A-R13-C52:1,SA1056-A95635A-R14-C31:1,SA1056-A95635A-R15-C21:1,SA1056-A95635A-R15-C25:1,SA1056-A95635A-R15-C31:1,SA1056-A95635A-R15-C33:1,SA1056-A95635A-R15-C34:1,SA1056-A95635A-R15-C35:1,SA1056-A95635A-R15-C43:1,SA1056-A95635A-R15-C47:1,SA1056-A95635A-R15-C57:1,(SA1056-A95635A-R06-C69:1,SA1056-A95635A-R13-C30:1)1:1,SA1056-A95635A-R12-C15:1)1:1,(SA1056-A95635A-R07-C68:1,SA1056-A95635A-R11-C32:1,SA1056-A95635A-R11-C52:1,SA1056-A95635A-R13-C51:1,SA1056-A95635A-R14-C60:1)1:1)1:1)1:1,(SA1056-A95635A-R08-C67:1,SA1056-A95635A-R09-C45:1)1:1,SA1056-A95635A-R09-C70:1)1:1)1:1,SA1056-A95635A-R04-C61:1)1:1)1:1)1:1,(SA1056-A95635A-R09-C38:1,SA1056-A95635A-R09-C67:1,SA1056-A95635A-R11-C67:1)1:1)1:1)1:1)1:1);
