# Supplementary material for: A zero-agnostic model for copy number evolution in cancer
Source: PLoS Comput Biol. 2023 Nov 9;19(11):e1011590. doi: 10.1371/journal.pcbi.1011590 (PMC10662746; doi:10.1371/journal.pcbi.1011590)
Supplement: S1 Data — Twenty-eight patient copy number phylogenies (Newick) inferred by Sitka and Lazac on single-cell sequencing of human breast and ovarian tumor samples. (ZIP) [file pcbi.1011590.s002.zip › supp_data/trees/sitka/SA1035_hscn_tree.newick]

(SA1035X7XB03502-A98251B-R66-C62:1,SA1035X8XB03631-A98256A-R20-C36:1,(SA1035X5XB03015-A95623A-R35-C34:1,(SA1035X5XB03015-A95623A-R11-C45:1,(SA1035X5XB03015-A95623A-R18-C44:1,SA1035X5XB03015-A95623A-R29-C53:1,(SA1035X4XB02879-A95626A-R15-C53:1,SA1035X5XB03015-A95623A-R34-C34:1,SA1035X7XB03338-A96178B-R67-C69:1,SA1035X7XB03502-A98251B-R32-C46:1,SA1035X8XB03425-A98282A-R13-C54:1,SA1035X8XB03631-A98253A-R12-C53:1,(SA1035X4XB02879-A95626A-R18-C53:1,SA1035X5XB03015-A95623A-R14-C57:1,SA1035X5XB03015-A95623A-R23-C26:1,SA1035X6XB03216-A95623B-R61-C36:1,SA1035X7XB03338-A96178B-R67-C58:1,SA1035X8XB03425-A98283A-R08-C51:1,SA1035X8XB03425-A98283A-R23-C53:1,SA1035X8XB03631-A98253A-R23-C53:1,(SA1035X5XB03015-A95623A-R04-C10:1,SA1035X5XB03015-A95623A-R08-C18:1,SA1035X5XB03015-A95623A-R22-C39:1,SA1035X5XB03015-A95623A-R28-C36:1,SA1035X5XB03015-A95623A-R30-C38:1,SA1035X5XB03015-A95623A-R33-C30:1,SA1035X8XB03631-A98253A-R17-C23:1,SA1035X8XB03631-A98253A-R25-C34:1,SA1035X8XB03631-A98256A-R08-C53:1,(SA1035X5XB03015-A95623A-R08-C36:1,SA1035X5XB03015-A95623A-R17-C39:1,SA1035X5XB03015-A95623A-R19-C37:1,SA1035X5XB03015-A95623A-R22-C27:1,SA1035X7XB03338-A96178B-R62-C53:1,SA1035X8XB03631-A98253A-R22-C22:1,(SA1035X5XB03015-A95623A-R10-C68:1,SA1035X5XB03015-A95623A-R20-C19:1,SA1035X5XB03015-A95623A-R28-C33:1,SA1035X5XB03015-A95623A-R34-C54:1,SA1035X8XB03631-A98253A-R22-C51:1,(SA1035X5XB03015-A95623A-R08-C46:1,SA1035X5XB03015-A95623A-R16-C47:1,SA1035X5XB03015-A95623A-R20-C47:1,SA1035X5XB03015-A95623A-R25-C59:1,SA1035X5XB03015-A95623A-R26-C17:1,SA1035X5XB03015-A95623A-R30-C45:1,SA1035X7XB03338-A96178B-R66-C69:1,SA1035X8XB03631-A98253A-R19-C26:1,(SA1035X4XB02879-A95626A-R19-C53:1,SA1035X5XB03015-A95623A-R03-C31:1,SA1035X5XB03015-A95623A-R04-C28:1,SA1035X5XB03015-A95623A-R06-C42:1,SA1035X5XB03015-A95623A-R09-C18:1,SA1035X5XB03015-A95623A-R09-C28:1,SA1035X5XB03015-A95623A-R10-C29:1,SA1035X5XB03015-A95623A-R11-C23:1,SA1035X5XB03015-A95623A-R13-C36:1,SA1035X5XB03015-A95623A-R14-C36:1,SA1035X5XB03015-A95623A-R15-C53:1,SA1035X5XB03015-A95623A-R16-C39:1,SA1035X5XB03015-A95623A-R17-C18:1,SA1035X5XB03015-A95623A-R19-C12:1,SA1035X5XB03015-A95623A-R19-C27:1,SA1035X5XB03015-A95623A-R20-C44:1,SA1035X5XB03015-A95623A-R22-C49:1,SA1035X5XB03015-A95623A-R23-C25:1,SA1035X5XB03015-A95623A-R25-C69:1,SA1035X5XB03015-A95623A-R28-C25:1,SA1035X5XB03015-A95623A-R30-C42:1,SA1035X5XB03015-A95623A-R30-C50:1,SA1035X5XB03015-A95623A-R31-C53:1,SA1035X5XB03015-A95623A-R32-C67:1,SA1035X7XB03338-A96178B-R52-C42:1,SA1035X7XB03502-A98251B-R66-C66:1,SA1035X8XB03425-A98283A-R25-C70:1,SA1035X8XB03631-A98253A-R16-C08:1,SA1035X8XB03631-A98253A-R19-C70:1,(SA1035X5XB03015-A95623A-R03-C34:1,SA1035X5XB03015-A95623A-R04-C33:1,SA1035X5XB03015-A95623A-R04-C64:1,SA1035X5XB03015-A95623A-R05-C38:1,SA1035X5XB03015-A95623A-R11-C31:1,SA1035X5XB03015-A95623A-R14-C29:1,SA1035X5XB03015-A95623A-R17-C13:1,SA1035X5XB03015-A95623A-R29-C54:1,SA1035X5XB03015-A95623A-R31-C43:1,SA1035X5XB03015-A95623A-R32-C27:1,SA1035X5XB03015-A95623A-R33-C27:1,SA1035X5XB03015-A95623A-R35-C51:1,SA1035X8XB03631-A98253A-R24-C52:1,SA1035X8XB03631-A98256A-R13-C53:1,(SA1035X4XB02879-A95626A-R15-C45:1,SA1035X4XB02879-A95646A-R04-C27:1,SA1035X4XB02879-A95646A-R10-C50:1,SA1035X4XB02879-A95646A-R17-C25:1,SA1035X4XB02879-A95646A-R19-C63:1,SA1035X5XB03015-A95623A-R03-C15:1,SA1035X5XB03015-A95623A-R04-C61:1,SA1035X5XB03015-A95623A-R05-C14:1,SA1035X5XB03015-A95623A-R05-C36:1,SA1035X5XB03015-A95623A-R05-C40:1,SA1035X5XB03015-A95623A-R05-C68:1,SA1035X5XB03015-A95623A-R06-C20:1,SA1035X5XB03015-A95623A-R06-C36:1,SA1035X5XB03015-A95623A-R08-C27:1,SA1035X5XB03015-A95623A-R08-C53:1,SA1035X5XB03015-A95623A-R10-C12:1,SA1035X5XB03015-A95623A-R11-C36:1,SA1035X5XB03015-A95623A-R11-C41:1,SA1035X5XB03015-A95623A-R16-C25:1,SA1035X5XB03015-A95623A-R17-C17:1,SA1035X5XB03015-A95623A-R17-C37:1,SA1035X5XB03015-A95623A-R17-C49:1,SA1035X5XB03015-A95623A-R17-C65:1,SA1035X5XB03015-A95623A-R22-C09:1,SA1035X5XB03015-A95623A-R22-C19:1,SA1035X5XB03015-A95623A-R22-C43:1,SA1035X5XB03015-A95623A-R22-C48:1,SA1035X5XB03015-A95623A-R24-C35:1,SA1035X5XB03015-A95623A-R24-C42:1,SA1035X5XB03015-A95623A-R25-C32:1,SA1035X5XB03015-A95623A-R25-C34:1,SA1035X5XB03015-A95623A-R28-C53:1,SA1035X5XB03015-A95623A-R31-C30:1,SA1035X5XB03015-A95623A-R31-C52:1,SA1035X5XB03015-A95623A-R32-C50:1,SA1035X5XB03015-A95623A-R32-C68:1,SA1035X5XB03015-A95623A-R34-C22:1,SA1035X5XB03015-A95623A-R34-C58:1,SA1035X5XB03021-A95731B-R68-C34:1,SA1035X6XB03211-A95653B-R50-C53:1,SA1035X6XB03211-A95653B-R53-C53:1,SA1035X6XB03211-A95653B-R60-C55:1,SA1035X6XB03211-A95653B-R64-C36:1,SA1035X7XB03502-A98251B-R59-C68:1,SA1035X7XB03502-A98251B-R66-C48:1,SA1035X7XB03502-A98251B-R66-C63:1,SA1035X8XB03631-A98253A-R08-C33:1,SA1035X8XB03631-A98253A-R16-C35:1,SA1035X8XB03631-A98253A-R18-C62:1,SA1035X8XB03631-A98253A-R23-C52:1,SA1035X8XB03631-A98256A-R07-C38:1,SA1035X8XB03631-A98256A-R09-C62:1,SA1035X8XB03631-A98256A-R19-C33:1,SA1035X8XB03631-A98256A-R19-C57:1,SA1035X8XB03631-A98256A-R22-C21:1,SA1035X8XB03631-A98256A-R22-C33:1,SA1035X8XB03631-A98256A-R24-C32:1,(SA1035X4XB02879-A95626A-R09-C20:1,SA1035X4XB02879-A95626A-R14-C38:1,SA1035X4XB02879-A95626A-R15-C48:1,SA1035X4XB02879-A95626A-R16-C07:1,SA1035X4XB02879-A95646A-R08-C40:1,SA1035X4XB02879-A95646A-R09-C11:1,SA1035X5XB03015-A95623A-R05-C53:1,SA1035X5XB03015-A95623A-R05-C58:1,SA1035X5XB03015-A95623A-R06-C27:1,SA1035X5XB03015-A95623A-R09-C68:1,SA1035X5XB03015-A95623A-R09-C70:1,SA1035X5XB03015-A95623A-R10-C28:1,SA1035X5XB03015-A95623A-R10-C47:1,SA1035X5XB03015-A95623A-R10-C69:1,SA1035X5XB03015-A95623A-R11-C10:1,SA1035X5XB03015-A95623A-R11-C42:1,SA1035X5XB03015-A95623A-R11-C57:1,SA1035X5XB03015-A95623A-R11-C58:1,SA1035X5XB03015-A95623A-R11-C61:1,SA1035X5XB03015-A95623A-R12-C37:1,SA1035X5XB03015-A95623A-R13-C18:1,SA1035X5XB03015-A95623A-R14-C24:1,SA1035X5XB03015-A95623A-R14-C63:1,SA1035X5XB03015-A95623A-R14-C68:1,SA1035X5XB03015-A95623A-R16-C58:1,SA1035X5XB03015-A95623A-R16-C69:1,SA1035X5XB03015-A95623A-R17-C26:1,SA1035X5XB03015-A95623A-R17-C41:1,SA1035X5XB03015-A95623A-R17-C59:1,SA1035X5XB03015-A95623A-R18-C10:1,SA1035X5XB03015-A95623A-R18-C49:1,SA1035X5XB03015-A95623A-R20-C66:1,SA1035X5XB03015-A95623A-R21-C19:1,SA1035X5XB03015-A95623A-R21-C21:1,SA1035X5XB03015-A95623A-R21-C41:1,SA1035X5XB03015-A95623A-R26-C11:1,SA1035X5XB03015-A95623A-R28-C20:1,SA1035X5XB03015-A95623A-R28-C61:1,SA1035X5XB03015-A95623A-R31-C27:1,SA1035X5XB03015-A95623A-R31-C29:1,SA1035X5XB03015-A95623A-R31-C42:1,SA1035X5XB03015-A95623A-R33-C34:1,SA1035X5XB03015-A95623A-R34-C14:1,SA1035X5XB03015-A95623A-R34-C27:1,SA1035X5XB03015-A95623A-R34-C67:1,SA1035X5XB03015-A95623A-R35-C63:1,SA1035X5XB03021-A95731B-R63-C45:1,SA1035X6XB03216-A95623B-R66-C47:1,SA1035X7XB03502-A98251B-R66-C55:1,SA1035X7XB03502-A98251B-R66-C57:1,SA1035X8XB03631-A98253A-R14-C34:1,SA1035X8XB03631-A98253A-R18-C36:1,SA1035X8XB03631-A98253A-R21-C36:1,SA1035X8XB03631-A98256A-R09-C34:1,SA1035X8XB03631-A98256A-R14-C30:1,SA1035X8XB03631-A98256A-R17-C45:1,SA1035X8XB03631-A98256A-R19-C14:1,SA1035X8XB03631-A98256A-R22-C20:1,SA1035X8XB03631-A98256A-R25-C53:1,(SA1035X4XB02879-A95626A-R03-C53:1,SA1035X4XB02879-A95626A-R18-C20:1,SA1035X5XB03015-A95623A-R04-C40:1,SA1035X5XB03015-A95623A-R08-C69:1,SA1035X8XB03631-A98253A-R12-C36:1,(SA1035X4XB02879-A95626A-R18-C08:1,SA1035X4XB02879-A95626A-R18-C33:1,SA1035X4XB02879-A95646A-R04-C23:1,SA1035X4XB02879-A95646A-R04-C35:1,SA1035X4XB02879-A95646A-R04-C47:1,SA1035X4XB02879-A95646A-R05-C18:1,SA1035X4XB02879-A95646A-R08-C53:1,SA1035X4XB02879-A95646A-R10-C22:1,SA1035X4XB02879-A95646A-R13-C70:1,SA1035X4XB02879-A95646A-R17-C55:1,SA1035X4XB02879-A95646A-R20-C66:1,SA1035X5XB03015-A95623A-R05-C19:1,SA1035X5XB03015-A95623A-R07-C36:1,SA1035X5XB03015-A95623A-R09-C53:1,SA1035X5XB03015-A95623A-R09-C66:1,SA1035X5XB03015-A95623A-R12-C22:1,SA1035X5XB03015-A95623A-R12-C33:1,SA1035X5XB03015-A95623A-R14-C60:1,SA1035X5XB03015-A95623A-R15-C38:1,SA1035X5XB03015-A95623A-R16-C33:1,SA1035X5XB03015-A95623A-R16-C55:1,SA1035X5XB03015-A95623A-R17-C28:1,SA1035X5XB03015-A95623A-R17-C67:1,SA1035X5XB03015-A95623A-R20-C25:1,SA1035X5XB03015-A95623A-R20-C57:1,SA1035X5XB03015-A95623A-R25-C39:1,SA1035X5XB03015-A95623A-R27-C29:1,SA1035X5XB03015-A95623A-R29-C28:1,SA1035X5XB03015-A95623A-R32-C59:1,SA1035X5XB03015-A95623A-R33-C57:1,SA1035X5XB03015-A95623A-R34-C26:1,SA1035X5XB03021-A95731B-R70-C11:1,SA1035X6XB03211-A95653B-R52-C38:1,SA1035X6XB03211-A95653B-R63-C47:1,SA1035X6XB03216-A95623B-R50-C59:1,SA1035X6XB03216-A95623B-R60-C53:1,SA1035X6XB03216-A95623B-R68-C27:1,SA1035X7XB03338-A96178B-R52-C35:1,SA1035X7XB03502-A98251B-R66-C51:1,SA1035X8XB03425-A98282A-R17-C13:1,SA1035X8XB03631-A98253A-R18-C64:1,SA1035X8XB03631-A98253A-R19-C48:1,SA1035X8XB03631-A98253A-R25-C17:1,SA1035X8XB03631-A98256A-R07-C21:1,SA1035X8XB03631-A98256A-R07-C36:1,SA1035X8XB03631-A98256A-R18-C30:1,SA1035X8XB03631-A98256A-R19-C31:1,SA1035X8XB03631-A98256A-R19-C46:1,SA1035X8XB03631-A98256A-R19-C59:1,(SA1035X4XB02879-A95626A-R18-C61:1,SA1035X4XB02879-A95646A-R03-C47:1,SA1035X4XB02879-A95646A-R08-C20:1,SA1035X4XB02879-A95646A-R11-C20:1,SA1035X4XB02879-A95646A-R16-C66:1,SA1035X4XB02879-A95646A-R18-C58:1,SA1035X5XB03015-A95623A-R04-C26:1,SA1035X5XB03015-A95623A-R07-C10:1,SA1035X5XB03015-A95623A-R07-C58:1,SA1035X5XB03015-A95623A-R08-C50:1,SA1035X5XB03015-A95623A-R08-C58:1,SA1035X5XB03015-A95623A-R08-C62:1,SA1035X5XB03015-A95623A-R10-C22:1,SA1035X5XB03015-A95623A-R10-C60:1,SA1035X5XB03015-A95623A-R15-C23:1,SA1035X5XB03015-A95623A-R16-C30:1,SA1035X5XB03015-A95623A-R16-C65:1,SA1035X5XB03015-A95623A-R17-C50:1,SA1035X5XB03015-A95623A-R17-C51:1,SA1035X5XB03015-A95623A-R18-C22:1,SA1035X5XB03015-A95623A-R18-C62:1,SA1035X5XB03015-A95623A-R24-C20:1,SA1035X5XB03015-A95623A-R28-C18:1,SA1035X5XB03015-A95623A-R28-C54:1,SA1035X5XB03015-A95623A-R31-C11:1,SA1035X5XB03015-A95623A-R34-C37:1,SA1035X6XB03211-A95653B-R56-C24:1,SA1035X6XB03211-A95653B-R61-C25:1,SA1035X6XB03211-A95653B-R70-C16:1,SA1035X6XB03211-A95653B-R70-C53:1,SA1035X7XB03502-A98251B-R60-C53:1,SA1035X7XB03502-A98251B-R67-C59:1,SA1035X8XB03425-A98283A-R04-C23:1,SA1035X8XB03631-A98253A-R09-C40:1,SA1035X8XB03631-A98253A-R17-C31:1,SA1035X8XB03631-A98256A-R18-C12:1,SA1035X8XB03631-A98256A-R20-C45:1,SA1035X8XB03631-A98256A-R25-C17:1,(SA1035X5XB03015-A95623A-R19-C70:1,(SA1035X4XB02879-A95626A-R07-C20:1,SA1035X4XB02879-A95626A-R09-C12:1,SA1035X4XB02879-A95626A-R13-C29:1,SA1035X4XB02879-A95646A-R04-C65:1,SA1035X4XB02879-A95646A-R05-C10:1,SA1035X4XB02879-A95646A-R06-C34:1,SA1035X4XB02879-A95646A-R07-C37:1,SA1035X4XB02879-A95646A-R08-C38:1,SA1035X4XB02879-A95646A-R08-C68:1,SA1035X4XB02879-A95646A-R10-C37:1,SA1035X4XB02879-A95646A-R11-C34:1,SA1035X4XB02879-A95646A-R14-C20:1,SA1035X4XB02879-A95646A-R16-C32:1,SA1035X4XB02879-A95646A-R18-C63:1,SA1035X4XB02879-A95646A-R19-C61:1,SA1035X4XB02879-A95646A-R20-C42:1,SA1035X5XB03015-A95623A-R03-C07:1,SA1035X5XB03015-A95623A-R03-C11:1,SA1035X5XB03015-A95623A-R03-C13:1,SA1035X5XB03015-A95623A-R03-C18:1,SA1035X5XB03015-A95623A-R03-C33:1,SA1035X5XB03015-A95623A-R03-C39:1,SA1035X5XB03015-A95623A-R03-C46:1,SA1035X5XB03015-A95623A-R04-C37:1,SA1035X5XB03015-A95623A-R04-C60:1,SA1035X5XB03015-A95623A-R06-C56:1,SA1035X5XB03015-A95623A-R07-C08:1,SA1035X5XB03015-A95623A-R08-C35:1,SA1035X5XB03015-A95623A-R08-C42:1,SA1035X5XB03015-A95623A-R08-C56:1,SA1035X5XB03015-A95623A-R09-C35:1,SA1035X5XB03015-A95623A-R09-C38:1,SA1035X5XB03015-A95623A-R10-C15:1,SA1035X5XB03015-A95623A-R10-C30:1,SA1035X5XB03015-A95623A-R10-C38:1,SA1035X5XB03015-A95623A-R10-C53:1,SA1035X5XB03015-A95623A-R10-C66:1,SA1035X5XB03015-A95623A-R11-C25:1,SA1035X5XB03015-A95623A-R11-C37:1,SA1035X5XB03015-A95623A-R13-C07:1,SA1035X5XB03015-A95623A-R13-C12:1,SA1035X5XB03015-A95623A-R13-C47:1,SA1035X5XB03015-A95623A-R14-C37:1,SA1035X5XB03015-A95623A-R15-C47:1,SA1035X5XB03015-A95623A-R16-C09:1,SA1035X5XB03015-A95623A-R16-C10:1,SA1035X5XB03015-A95623A-R16-C27:1,SA1035X5XB03015-A95623A-R16-C41:1,SA1035X5XB03015-A95623A-R17-C15:1,SA1035X5XB03015-A95623A-R17-C22:1,SA1035X5XB03015-A95623A-R17-C31:1,SA1035X5XB03015-A95623A-R17-C40:1,SA1035X5XB03015-A95623A-R18-C23:1,SA1035X5XB03015-A95623A-R18-C65:1,SA1035X5XB03015-A95623A-R19-C64:1,SA1035X5XB03015-A95623A-R20-C14:1,SA1035X5XB03015-A95623A-R20-C63:1,SA1035X5XB03015-A95623A-R21-C16:1,SA1035X5XB03015-A95623A-R21-C40:1,SA1035X5XB03015-A95623A-R22-C13:1,SA1035X5XB03015-A95623A-R24-C38:1,SA1035X5XB03015-A95623A-R26-C70:1,SA1035X5XB03015-A95623A-R28-C24:1,SA1035X5XB03015-A95623A-R28-C37:1,SA1035X5XB03015-A95623A-R28-C47:1,SA1035X5XB03015-A95623A-R28-C60:1,SA1035X5XB03015-A95623A-R28-C66:1,SA1035X5XB03015-A95623A-R29-C11:1,SA1035X5XB03015-A95623A-R29-C38:1,SA1035X5XB03015-A95623A-R29-C62:1,SA1035X5XB03015-A95623A-R30-C39:1,SA1035X5XB03015-A95623A-R30-C40:1,SA1035X5XB03015-A95623A-R31-C26:1,SA1035X5XB03015-A95623A-R32-C34:1,SA1035X5XB03015-A95623A-R32-C55:1,SA1035X5XB03015-A95623A-R33-C07:1,SA1035X5XB03015-A95623A-R33-C10:1,SA1035X5XB03015-A95623A-R33-C43:1,SA1035X5XB03015-A95623A-R34-C07:1,SA1035X5XB03015-A95623A-R34-C40:1,SA1035X5XB03015-A95623A-R34-C51:1,SA1035X5XB03015-A95623A-R34-C57:1,SA1035X5XB03015-A95623A-R35-C26:1,SA1035X5XB03015-A95623A-R35-C49:1,SA1035X5XB03021-A95731B-R58-C33:1,SA1035X5XB03021-A95731B-R64-C49:1,SA1035X5XB03021-A95731B-R66-C25:1,SA1035X5XB03021-A95731B-R66-C36:1,SA1035X5XB03021-A95731B-R68-C26:1,SA1035X5XB03021-A95731B-R69-C25:1,SA1035X5XB03021-A95731B-R69-C26:1,SA1035X5XB03021-A95731B-R70-C59:1,SA1035X6XB03211-A95653B-R53-C10:1,SA1035X6XB03211-A95653B-R54-C15:1,SA1035X6XB03211-A95653B-R63-C33:1,SA1035X6XB03211-A95653B-R64-C22:1,SA1035X6XB03211-A95653B-R65-C52:1,SA1035X6XB03211-A95653B-R70-C67:1,SA1035X6XB03216-A95623B-R47-C53:1,SA1035X6XB03216-A95623B-R50-C08:1,SA1035X7XB03502-A98251B-R36-C33:1,SA1035X7XB03502-A98251B-R38-C63:1,SA1035X7XB03502-A98251B-R56-C65:1,SA1035X7XB03502-A98251B-R70-C63:1,SA1035X8XB03425-A98282A-R08-C39:1,SA1035X8XB03631-A98253A-R18-C49:1,SA1035X8XB03631-A98253A-R19-C46:1,SA1035X8XB03631-A98253A-R21-C23:1,SA1035X8XB03631-A98253A-R25-C67:1,SA1035X8XB03631-A98256A-R06-C27:1,SA1035X8XB03631-A98256A-R14-C52:1,SA1035X8XB03631-A98256A-R15-C60:1,SA1035X8XB03631-A98256A-R19-C34:1,SA1035X8XB03631-A98256A-R20-C50:1,SA1035X8XB03631-A98256A-R22-C12:1,(SA1035X4XB02879-A95646A-R06-C69:1,SA1035X4XB02879-A95646A-R20-C50:1,SA1035X5XB03015-A95623A-R10-C51:1,SA1035X5XB03015-A95623A-R34-C18:1,SA1035X5XB03021-A95731B-R62-C27:1,SA1035X7XB03338-A96178B-R62-C24:1,SA1035X8XB03631-A98253A-R22-C13:1,SA1035X8XB03631-A98256A-R25-C20:1,(SA1035X4XB02879-A95626A-R05-C29:1,SA1035X4XB02879-A95626A-R08-C36:1,SA1035X4XB02879-A95626A-R12-C45:1,SA1035X4XB02879-A95626A-R16-C62:1,SA1035X4XB02879-A95626A-R17-C08:1,SA1035X4XB02879-A95626A-R17-C65:1,SA1035X4XB02879-A95626A-R18-C34:1,SA1035X4XB02879-A95626A-R18-C36:1,SA1035X4XB02879-A95646A-R03-C54:1,SA1035X4XB02879-A95646A-R04-C33:1,SA1035X4XB02879-A95646A-R07-C36:1,SA1035X4XB02879-A95646A-R11-C55:1,SA1035X4XB02879-A95646A-R13-C10:1,SA1035X4XB02879-A95646A-R15-C16:1,SA1035X4XB02879-A95646A-R16-C65:1,SA1035X4XB02879-A95646A-R19-C60:1,SA1035X5XB03015-A95623A-R03-C47:1,SA1035X5XB03015-A95623A-R03-C48:1,SA1035X5XB03015-A95623A-R03-C53:1,SA1035X5XB03015-A95623A-R04-C16:1,SA1035X5XB03015-A95623A-R04-C42:1,SA1035X5XB03015-A95623A-R06-C41:1,SA1035X5XB03015-A95623A-R06-C50:1,SA1035X5XB03015-A95623A-R08-C47:1,SA1035X5XB03015-A95623A-R08-C65:1,SA1035X5XB03015-A95623A-R09-C25:1,SA1035X5XB03015-A95623A-R09-C44:1,SA1035X5XB03015-A95623A-R10-C14:1,SA1035X5XB03015-A95623A-R10-C42:1,SA1035X5XB03015-A95623A-R10-C65:1,SA1035X5XB03015-A95623A-R11-C52:1,SA1035X5XB03015-A95623A-R11-C54:1,SA1035X5XB03015-A95623A-R13-C25:1,SA1035X5XB03015-A95623A-R13-C32:1,SA1035X5XB03015-A95623A-R13-C33:1,SA1035X5XB03015-A95623A-R13-C49:1,SA1035X5XB03015-A95623A-R15-C50:1,SA1035X5XB03015-A95623A-R15-C51:1,SA1035X5XB03015-A95623A-R17-C57:1,SA1035X5XB03015-A95623A-R18-C21:1,SA1035X5XB03015-A95623A-R21-C39:1,SA1035X5XB03015-A95623A-R23-C61:1,SA1035X5XB03015-A95623A-R24-C11:1,SA1035X5XB03015-A95623A-R28-C40:1,SA1035X5XB03015-A95623A-R29-C25:1,SA1035X5XB03015-A95623A-R30-C28:1,SA1035X5XB03015-A95623A-R31-C20:1,SA1035X5XB03015-A95623A-R31-C39:1,SA1035X5XB03015-A95623A-R31-C51:1,SA1035X5XB03015-A95623A-R32-C09:1,SA1035X5XB03015-A95623A-R32-C21:1,SA1035X5XB03015-A95623A-R33-C47:1,SA1035X5XB03015-A95623A-R34-C38:1,SA1035X5XB03015-A95623A-R34-C50:1,SA1035X5XB03015-A95623A-R35-C29:1,SA1035X5XB03015-A95623A-R35-C52:1,SA1035X5XB03015-A95623A-R35-C61:1,SA1035X5XB03021-A95731B-R52-C53:1,SA1035X5XB03021-A95731B-R64-C10:1,SA1035X5XB03021-A95731B-R64-C33:1,SA1035X5XB03021-A95731B-R66-C17:1,SA1035X5XB03021-A95731B-R66-C43:1,SA1035X5XB03021-A95731B-R68-C36:1,SA1035X5XB03021-A95731B-R68-C66:1,SA1035X5XB03021-A95731B-R69-C18:1,SA1035X5XB03021-A95731B-R69-C22:1,SA1035X5XB03021-A95731B-R69-C35:1,SA1035X5XB03021-A95731B-R69-C54:1,SA1035X5XB03021-A95731B-R70-C48:1,SA1035X6XB03211-A95653B-R50-C14:1,SA1035X6XB03211-A95653B-R50-C45:1,SA1035X6XB03211-A95653B-R54-C36:1,SA1035X6XB03211-A95653B-R62-C69:1,SA1035X6XB03211-A95653B-R64-C64:1,SA1035X6XB03211-A95653B-R66-C43:1,SA1035X6XB03216-A95623B-R48-C10:1,SA1035X6XB03216-A95623B-R48-C52:1,SA1035X6XB03216-A95623B-R49-C22:1,SA1035X6XB03216-A95623B-R59-C58:1,SA1035X6XB03216-A95623B-R63-C53:1,SA1035X6XB03216-A95623B-R66-C27:1,SA1035X6XB03216-A95623B-R66-C53:1,SA1035X7XB03502-A98251B-R32-C23:1,SA1035X7XB03502-A98251B-R66-C39:1,SA1035X8XB03631-A98253A-R04-C46:1,SA1035X8XB03631-A98253A-R06-C46:1,SA1035X8XB03631-A98253A-R10-C13:1,SA1035X8XB03631-A98253A-R18-C45:1,SA1035X8XB03631-A98253A-R24-C35:1,SA1035X8XB03631-A98253A-R25-C61:1,SA1035X8XB03631-A98256A-R09-C12:1,SA1035X8XB03631-A98256A-R14-C65:1,SA1035X8XB03631-A98256A-R15-C63:1,SA1035X8XB03631-A98256A-R17-C61:1,(SA1035X4XB02879-A95626A-R12-C24:1,SA1035X4XB02879-A95626A-R12-C29:1,SA1035X4XB02879-A95626A-R12-C52:1,SA1035X4XB02879-A95626A-R14-C32:1,SA1035X4XB02879-A95626A-R15-C54:1,SA1035X4XB02879-A95626A-R17-C31:1,SA1035X4XB02879-A95626A-R17-C36:1,SA1035X4XB02879-A95626A-R17-C45:1,SA1035X4XB02879-A95626A-R17-C57:1,SA1035X4XB02879-A95626A-R17-C64:1,SA1035X4XB02879-A95626A-R18-C59:1,SA1035X4XB02879-A95626A-R19-C18:1,SA1035X4XB02879-A95626A-R19-C26:1,SA1035X4XB02879-A95626A-R19-C59:1,SA1035X4XB02879-A95646A-R03-C21:1,SA1035X4XB02879-A95646A-R06-C30:1,SA1035X4XB02879-A95646A-R07-C68:1,SA1035X4XB02879-A95646A-R09-C32:1,SA1035X4XB02879-A95646A-R10-C31:1,SA1035X4XB02879-A95646A-R11-C33:1,SA1035X4XB02879-A95646A-R12-C48:1,SA1035X4XB02879-A95646A-R13-C07:1,SA1035X4XB02879-A95646A-R14-C27:1,SA1035X4XB02879-A95646A-R15-C28:1,SA1035X4XB02879-A95646A-R15-C34:1,SA1035X4XB02879-A95646A-R17-C07:1,SA1035X4XB02879-A95646A-R18-C23:1,SA1035X4XB02879-A95646A-R19-C47:1,SA1035X5XB03015-A95623A-R04-C12:1,SA1035X5XB03015-A95623A-R05-C11:1,SA1035X5XB03015-A95623A-R05-C49:1,SA1035X5XB03015-A95623A-R05-C70:1,SA1035X5XB03015-A95623A-R07-C25:1,SA1035X5XB03015-A95623A-R07-C41:1,SA1035X5XB03015-A95623A-R08-C31:1,SA1035X5XB03015-A95623A-R09-C54:1,SA1035X5XB03015-A95623A-R10-C16:1,SA1035X5XB03015-A95623A-R11-C39:1,SA1035X5XB03015-A95623A-R11-C70:1,SA1035X5XB03015-A95623A-R12-C19:1,SA1035X5XB03015-A95623A-R13-C15:1,SA1035X5XB03015-A95623A-R13-C19:1,SA1035X5XB03015-A95623A-R14-C12:1,SA1035X5XB03015-A95623A-R14-C67:1,SA1035X5XB03015-A95623A-R15-C56:1,SA1035X5XB03015-A95623A-R16-C18:1,SA1035X5XB03015-A95623A-R16-C21:1,SA1035X5XB03015-A95623A-R17-C07:1,SA1035X5XB03015-A95623A-R17-C21:1,SA1035X5XB03015-A95623A-R18-C09:1,SA1035X5XB03015-A95623A-R20-C15:1,SA1035X5XB03015-A95623A-R21-C47:1,SA1035X5XB03015-A95623A-R23-C60:1,SA1035X5XB03015-A95623A-R29-C07:1,SA1035X5XB03015-A95623A-R29-C22:1,SA1035X5XB03015-A95623A-R29-C65:1,SA1035X5XB03015-A95623A-R31-C45:1,SA1035X5XB03015-A95623A-R31-C68:1,SA1035X5XB03015-A95623A-R33-C48:1,SA1035X5XB03015-A95623A-R35-C24:1,SA1035X5XB03021-A95731B-R60-C30:1,SA1035X5XB03021-A95731B-R62-C55:1,SA1035X5XB03021-A95731B-R64-C67:1,SA1035X5XB03021-A95731B-R65-C07:1,SA1035X5XB03021-A95731B-R65-C36:1,SA1035X5XB03021-A95731B-R66-C64:1,SA1035X5XB03021-A95731B-R67-C21:1,SA1035X5XB03021-A95731B-R67-C40:1,SA1035X5XB03021-A95731B-R67-C67:1,SA1035X5XB03021-A95731B-R68-C19:1,SA1035X5XB03021-A95731B-R69-C40:1,SA1035X6XB03211-A95653B-R49-C39:1,SA1035X6XB03211-A95653B-R49-C48:1,SA1035X6XB03211-A95653B-R55-C26:1,SA1035X6XB03211-A95653B-R56-C33:1,SA1035X6XB03211-A95653B-R60-C32:1,SA1035X6XB03211-A95653B-R61-C46:1,SA1035X6XB03211-A95653B-R61-C49:1,SA1035X6XB03211-A95653B-R61-C62:1,SA1035X6XB03211-A95653B-R63-C60:1,SA1035X6XB03211-A95653B-R69-C23:1,SA1035X6XB03211-A95653B-R69-C58:1,SA1035X6XB03211-A95653B-R70-C51:1,SA1035X6XB03216-A95623B-R49-C55:1,SA1035X6XB03216-A95623B-R58-C56:1,SA1035X6XB03216-A95623B-R59-C18:1,SA1035X6XB03216-A95623B-R59-C24:1,SA1035X6XB03216-A95623B-R60-C50:1,SA1035X6XB03216-A95623B-R67-C65:1,SA1035X7XB03338-A96178B-R57-C27:1,SA1035X7XB03502-A98251B-R37-C59:1,SA1035X8XB03631-A98253A-R03-C21:1,SA1035X8XB03631-A98253A-R09-C23:1,SA1035X8XB03631-A98253A-R22-C69:1,SA1035X8XB03631-A98253A-R23-C32:1,SA1035X8XB03631-A98253A-R25-C32:1,SA1035X8XB03631-A98256A-R11-C38:1,SA1035X8XB03631-A98256A-R15-C52:1,SA1035X8XB03631-A98256A-R16-C59:1,SA1035X8XB03631-A98256A-R22-C19:1,(SA1035X4XB02879-A95626A-R16-C37:1,SA1035X4XB02879-A95646A-R09-C20:1,SA1035X4XB02879-A95646A-R13-C56:1,SA1035X5XB03015-A95623A-R03-C16:1,SA1035X5XB03021-A95731B-R69-C19:1,(SA1035X4XB02879-A95626A-R12-C42:1,SA1035X4XB02879-A95626A-R14-C41:1,SA1035X4XB02879-A95626A-R15-C32:1,SA1035X4XB02879-A95626A-R15-C51:1,SA1035X4XB02879-A95626A-R17-C38:1,SA1035X4XB02879-A95646A-R03-C35:1,SA1035X4XB02879-A95646A-R05-C70:1,SA1035X4XB02879-A95646A-R07-C29:1,SA1035X4XB02879-A95646A-R07-C58:1,SA1035X4XB02879-A95646A-R07-C64:1,SA1035X4XB02879-A95646A-R08-C60:1,SA1035X4XB02879-A95646A-R09-C63:1,SA1035X4XB02879-A95646A-R10-C65:1,SA1035X4XB02879-A95646A-R20-C67:1,SA1035X5XB03015-A95623A-R05-C46:1,SA1035X5XB03015-A95623A-R06-C67:1,SA1035X5XB03015-A95623A-R07-C24:1,SA1035X5XB03015-A95623A-R07-C39:1,SA1035X5XB03015-A95623A-R08-C38:1,SA1035X5XB03015-A95623A-R08-C45:1,SA1035X5XB03015-A95623A-R12-C25:1,SA1035X5XB03015-A95623A-R20-C16:1,SA1035X5XB03015-A95623A-R29-C51:1,SA1035X5XB03015-A95623A-R34-C65:1,SA1035X5XB03015-A95623A-R35-C65:1,SA1035X5XB03021-A95731B-R53-C60:1,SA1035X5XB03021-A95731B-R56-C20:1,SA1035X5XB03021-A95731B-R57-C10:1,SA1035X5XB03021-A95731B-R60-C40:1,SA1035X5XB03021-A95731B-R60-C50:1,SA1035X5XB03021-A95731B-R62-C50:1,SA1035X5XB03021-A95731B-R65-C56:1,SA1035X5XB03021-A95731B-R66-C27:1,SA1035X5XB03021-A95731B-R68-C70:1,SA1035X5XB03021-A95731B-R69-C61:1,SA1035X5XB03021-A95731B-R70-C23:1,SA1035X5XB03021-A95731B-R70-C57:1,SA1035X6XB03211-A95653B-R54-C23:1,SA1035X6XB03211-A95653B-R55-C32:1,SA1035X6XB03211-A95653B-R56-C54:1,SA1035X6XB03211-A95653B-R64-C21:1,SA1035X6XB03211-A95653B-R64-C56:1,SA1035X6XB03211-A95653B-R65-C16:1,SA1035X6XB03211-A95653B-R65-C47:1,SA1035X6XB03211-A95653B-R66-C32:1,SA1035X6XB03211-A95653B-R70-C70:1,SA1035X6XB03216-A95623B-R48-C21:1,SA1035X6XB03216-A95623B-R58-C28:1,SA1035X6XB03216-A95623B-R63-C24:1,SA1035X6XB03216-A95623B-R63-C66:1,SA1035X6XB03216-A95623B-R68-C32:1,SA1035X7XB03502-A98251B-R34-C45:1,SA1035X7XB03502-A98251B-R37-C64:1,SA1035X7XB03502-A98251B-R50-C63:1,SA1035X8XB03631-A98256A-R22-C44:1,(SA1035X4XB02879-A95626A-R11-C37:1,SA1035X4XB02879-A95626A-R12-C18:1,SA1035X4XB02879-A95626A-R17-C18:1,SA1035X4XB02879-A95626A-R17-C68:1,SA1035X4XB02879-A95626A-R18-C39:1,SA1035X4XB02879-A95626A-R19-C60:1,SA1035X4XB02879-A95626A-R20-C33:1,SA1035X4XB02879-A95626A-R20-C53:1,SA1035X4XB02879-A95646A-R07-C55:1,SA1035X4XB02879-A95646A-R07-C57:1,SA1035X4XB02879-A95646A-R09-C34:1,SA1035X4XB02879-A95646A-R10-C66:1,SA1035X4XB02879-A95646A-R13-C38:1,SA1035X4XB02879-A95646A-R14-C30:1,SA1035X4XB02879-A95646A-R18-C18:1,SA1035X5XB03015-A95623A-R03-C14:1,SA1035X5XB03015-A95623A-R04-C45:1,SA1035X5XB03015-A95623A-R06-C70:1,SA1035X5XB03015-A95623A-R08-C25:1,SA1035X5XB03015-A95623A-R09-C34:1,SA1035X5XB03015-A95623A-R10-C27:1,SA1035X5XB03015-A95623A-R13-C29:1,SA1035X5XB03015-A95623A-R15-C36:1,SA1035X5XB03015-A95623A-R21-C43:1,SA1035X5XB03015-A95623A-R23-C10:1,SA1035X5XB03015-A95623A-R26-C68:1,SA1035X5XB03015-A95623A-R29-C18:1,SA1035X5XB03015-A95623A-R31-C44:1,SA1035X5XB03015-A95623A-R33-C13:1,SA1035X5XB03015-A95623A-R33-C20:1,SA1035X5XB03015-A95623A-R33-C42:1,SA1035X5XB03015-A95623A-R34-C68:1,SA1035X5XB03021-A95731B-R63-C14:1,SA1035X5XB03021-A95731B-R63-C29:1,SA1035X5XB03021-A95731B-R64-C20:1,SA1035X5XB03021-A95731B-R64-C26:1,SA1035X5XB03021-A95731B-R67-C42:1,SA1035X5XB03021-A95731B-R68-C21:1,SA1035X6XB03211-A95653B-R49-C13:1,SA1035X6XB03211-A95653B-R49-C16:1,SA1035X6XB03211-A95653B-R52-C33:1,SA1035X6XB03211-A95653B-R66-C62:1,SA1035X6XB03211-A95653B-R67-C58:1,SA1035X6XB03216-A95623B-R47-C07:1,SA1035X6XB03216-A95623B-R47-C15:1,SA1035X6XB03216-A95623B-R52-C40:1,SA1035X6XB03216-A95623B-R60-C21:1,SA1035X6XB03216-A95623B-R65-C12:1,SA1035X7XB03338-A96178B-R49-C17:1,SA1035X7XB03502-A98251B-R34-C59:1,SA1035X7XB03502-A98251B-R41-C56:1,SA1035X7XB03502-A98251B-R66-C36:1,SA1035X7XB03502-A98290B-R60-C45:1,SA1035X8XB03425-A98282A-R15-C24:1,SA1035X8XB03425-A98283A-R15-C37:1,SA1035X8XB03425-A98283A-R17-C12:1,SA1035X8XB03631-A98253A-R03-C14:1,SA1035X8XB03631-A98253A-R13-C53:1,SA1035X8XB03631-A98253A-R15-C23:1,SA1035X8XB03631-A98253A-R17-C63:1,SA1035X8XB03631-A98253A-R19-C49:1,SA1035X8XB03631-A98253A-R21-C37:1,SA1035X8XB03631-A98253A-R22-C53:1,SA1035X8XB03631-A98256A-R10-C44:1,SA1035X8XB03631-A98256A-R11-C64:1,SA1035X8XB03631-A98256A-R12-C60:1,SA1035X8XB03631-A98256A-R14-C12:1,SA1035X8XB03631-A98256A-R18-C40:1,(SA1035X4XB02879-A95626A-R03-C24:1,SA1035X4XB02879-A95626A-R05-C40:1,SA1035X4XB02879-A95626A-R11-C36:1,SA1035X4XB02879-A95626A-R11-C50:1,SA1035X4XB02879-A95626A-R12-C47:1,SA1035X4XB02879-A95626A-R13-C42:1,SA1035X4XB02879-A95626A-R14-C10:1,SA1035X4XB02879-A95626A-R14-C67:1,SA1035X4XB02879-A95626A-R17-C20:1,SA1035X4XB02879-A95626A-R17-C32:1,SA1035X4XB02879-A95646A-R03-C43:1,SA1035X4XB02879-A95646A-R12-C19:1,SA1035X4XB02879-A95646A-R13-C35:1,SA1035X4XB02879-A95646A-R18-C12:1,SA1035X4XB02879-A95646A-R19-C15:1,SA1035X5XB03015-A95623A-R08-C29:1,SA1035X5XB03015-A95623A-R09-C08:1,SA1035X5XB03015-A95623A-R09-C64:1,SA1035X5XB03015-A95623A-R11-C27:1,SA1035X5XB03015-A95623A-R13-C66:1,SA1035X5XB03015-A95623A-R16-C60:1,SA1035X5XB03015-A95623A-R21-C69:1,SA1035X5XB03015-A95623A-R31-C37:1,SA1035X5XB03015-A95623A-R32-C47:1,SA1035X5XB03015-A95623A-R33-C26:1,SA1035X5XB03015-A95623A-R35-C68:1,SA1035X5XB03021-A95731B-R53-C49:1,SA1035X5XB03021-A95731B-R61-C50:1,SA1035X5XB03021-A95731B-R61-C69:1,SA1035X5XB03021-A95731B-R63-C21:1,SA1035X5XB03021-A95731B-R65-C35:1,SA1035X5XB03021-A95731B-R66-C38:1,SA1035X5XB03021-A95731B-R68-C25:1,SA1035X6XB03211-A95653B-R64-C62:1,SA1035X6XB03211-A95653B-R65-C58:1,SA1035X6XB03211-A95653B-R67-C45:1,SA1035X6XB03211-A95653B-R67-C49:1,SA1035X6XB03211-A95653B-R68-C07:1,SA1035X6XB03216-A95623B-R48-C49:1,SA1035X6XB03216-A95623B-R50-C52:1,SA1035X6XB03216-A95623B-R51-C33:1,SA1035X7XB03502-A98251B-R32-C63:1,SA1035X7XB03502-A98251B-R35-C49:1,SA1035X7XB03502-A98251B-R38-C44:1,SA1035X8XB03425-A98282A-R16-C24:1,SA1035X8XB03631-A98253A-R13-C12:1,SA1035X8XB03631-A98253A-R14-C11:1,SA1035X8XB03631-A98253A-R14-C21:1,SA1035X8XB03631-A98253A-R14-C43:1,SA1035X8XB03631-A98253A-R14-C64:1,SA1035X8XB03631-A98253A-R15-C30:1,SA1035X8XB03631-A98256A-R05-C53:1,SA1035X8XB03631-A98256A-R06-C49:1,SA1035X8XB03631-A98256A-R06-C57:1,SA1035X8XB03631-A98256A-R07-C32:1,SA1035X8XB03631-A98256A-R11-C27:1,SA1035X8XB03631-A98256A-R12-C51:1,SA1035X8XB03631-A98256A-R15-C57:1,(SA1035X4XB02879-A95626A-R07-C58:1,SA1035X4XB02879-A95626A-R12-C37:1,SA1035X4XB02879-A95626A-R13-C44:1,SA1035X4XB02879-A95626A-R15-C35:1,SA1035X4XB02879-A95626A-R15-C67:1,SA1035X4XB02879-A95626A-R17-C25:1,SA1035X4XB02879-A95626A-R19-C28:1,SA1035X4XB02879-A95646A-R05-C14:1,SA1035X4XB02879-A95646A-R11-C21:1,SA1035X4XB02879-A95646A-R11-C29:1,SA1035X5XB03015-A95623A-R07-C35:1,SA1035X5XB03015-A95623A-R07-C52:1,SA1035X5XB03015-A95623A-R12-C17:1,SA1035X5XB03015-A95623A-R20-C46:1,SA1035X5XB03021-A95731B-R53-C45:1,SA1035X5XB03021-A95731B-R64-C69:1,SA1035X5XB03021-A95731B-R65-C58:1,SA1035X5XB03021-A95731B-R67-C20:1,SA1035X5XB03021-A95731B-R68-C42:1,SA1035X5XB03021-A95731B-R68-C51:1,SA1035X6XB03211-A95653B-R51-C40:1,SA1035X6XB03211-A95653B-R63-C69:1,SA1035X6XB03211-A95653B-R69-C41:1,SA1035X6XB03216-A95623B-R50-C24:1,SA1035X6XB03216-A95623B-R66-C39:1,SA1035X7XB03502-A98251B-R38-C48:1,SA1035X7XB03502-A98251B-R49-C64:1,SA1035X7XB03502-A98290B-R45-C28:1,SA1035X8XB03631-A98253A-R15-C25:1,SA1035X8XB03631-A98256A-R08-C23:1,SA1035X8XB03631-A98256A-R14-C31:1,SA1035X8XB03631-A98256A-R14-C49:1,SA1035X8XB03631-A98256A-R18-C23:1,SA1035X8XB03631-A98256A-R18-C60:1,SA1035X8XB03631-A98256A-R18-C61:1,SA1035X8XB03631-A98256A-R22-C07:1,(SA1035X4XB02879-A95626A-R13-C32:1,SA1035X4XB02879-A95626A-R14-C12:1,SA1035X4XB02879-A95626A-R14-C40:1,SA1035X4XB02879-A95626A-R16-C22:1,SA1035X4XB02879-A95626A-R17-C47:1,SA1035X4XB02879-A95626A-R18-C55:1,SA1035X4XB02879-A95626A-R19-C31:1,SA1035X4XB02879-A95646A-R03-C13:1,SA1035X4XB02879-A95646A-R08-C31:1,SA1035X4XB02879-A95646A-R10-C35:1,SA1035X4XB02879-A95646A-R10-C40:1,SA1035X4XB02879-A95646A-R10-C54:1,SA1035X4XB02879-A95646A-R17-C46:1,SA1035X5XB03015-A95623A-R09-C24:1,SA1035X5XB03015-A95623A-R10-C23:1,SA1035X5XB03015-A95623A-R12-C50:1,SA1035X5XB03015-A95623A-R14-C30:1,SA1035X5XB03015-A95623A-R28-C11:1,SA1035X5XB03015-A95623A-R28-C15:1,SA1035X5XB03021-A95731B-R52-C31:1,SA1035X5XB03021-A95731B-R59-C64:1,SA1035X5XB03021-A95731B-R64-C58:1,SA1035X5XB03021-A95731B-R67-C49:1,SA1035X6XB03211-A95653B-R50-C51:1,SA1035X6XB03216-A95623B-R47-C18:1,SA1035X6XB03216-A95623B-R47-C49:1,SA1035X6XB03216-A95623B-R48-C68:1,SA1035X6XB03216-A95623B-R55-C29:1,SA1035X7XB03502-A98251B-R33-C48:1,SA1035X8XB03631-A98253A-R18-C38:1,(SA1035X4XB02879-A95646A-R10-C29:1,(SA1035X4XB02879-A95626A-R03-C52:1,SA1035X4XB02879-A95626A-R04-C43:1,SA1035X4XB02879-A95626A-R06-C29:1,SA1035X4XB02879-A95626A-R12-C11:1,SA1035X4XB02879-A95626A-R12-C34:1,SA1035X4XB02879-A95626A-R12-C48:1,SA1035X4XB02879-A95626A-R13-C63:1,SA1035X4XB02879-A95626A-R14-C14:1,SA1035X4XB02879-A95626A-R14-C37:1,SA1035X4XB02879-A95626A-R14-C64:1,SA1035X4XB02879-A95626A-R15-C20:1,SA1035X4XB02879-A95626A-R15-C26:1,SA1035X4XB02879-A95626A-R15-C38:1,SA1035X4XB02879-A95626A-R15-C58:1,SA1035X4XB02879-A95626A-R15-C61:1,SA1035X4XB02879-A95626A-R15-C63:1,SA1035X4XB02879-A95626A-R16-C44:1,SA1035X4XB02879-A95626A-R17-C39:1,SA1035X4XB02879-A95626A-R17-C50:1,SA1035X4XB02879-A95626A-R18-C43:1,SA1035X4XB02879-A95626A-R19-C42:1,SA1035X4XB02879-A95626A-R20-C45:1,SA1035X4XB02879-A95646A-R03-C68:1,SA1035X4XB02879-A95646A-R04-C11:1,SA1035X4XB02879-A95646A-R04-C14:1,SA1035X4XB02879-A95646A-R06-C36:1,SA1035X4XB02879-A95646A-R06-C52:1,SA1035X4XB02879-A95646A-R07-C54:1,SA1035X4XB02879-A95646A-R09-C22:1,SA1035X4XB02879-A95646A-R09-C31:1,SA1035X4XB02879-A95646A-R09-C41:1,SA1035X4XB02879-A95646A-R09-C44:1,SA1035X4XB02879-A95646A-R10-C44:1,SA1035X4XB02879-A95646A-R12-C43:1,SA1035X4XB02879-A95646A-R13-C13:1,SA1035X4XB02879-A95646A-R15-C54:1,SA1035X4XB02879-A95646A-R20-C61:1,SA1035X4XB02879-A95646A-R20-C63:1,SA1035X5XB03015-A95623A-R05-C44:1,SA1035X5XB03015-A95623A-R05-C52:1,SA1035X5XB03015-A95623A-R06-C32:1,SA1035X5XB03015-A95623A-R06-C64:1,SA1035X5XB03015-A95623A-R08-C22:1,SA1035X5XB03015-A95623A-R08-C23:1,SA1035X5XB03015-A95623A-R11-C43:1,SA1035X5XB03015-A95623A-R12-C26:1,SA1035X5XB03015-A95623A-R12-C55:1,SA1035X5XB03015-A95623A-R14-C33:1,SA1035X5XB03015-A95623A-R17-C54:1,SA1035X5XB03015-A95623A-R21-C29:1,SA1035X5XB03015-A95623A-R24-C64:1,SA1035X5XB03015-A95623A-R24-C65:1,SA1035X5XB03015-A95623A-R26-C42:1,SA1035X5XB03015-A95623A-R26-C60:1,SA1035X5XB03015-A95623A-R28-C08:1,SA1035X5XB03015-A95623A-R28-C57:1,SA1035X5XB03015-A95623A-R30-C46:1,SA1035X5XB03015-A95623A-R30-C62:1,SA1035X5XB03015-A95623A-R31-C65:1,SA1035X5XB03015-A95623A-R32-C20:1,SA1035X5XB03015-A95623A-R34-C08:1,SA1035X5XB03015-A95623A-R35-C14:1,SA1035X5XB03015-A95623A-R35-C20:1,SA1035X5XB03021-A95731B-R51-C21:1,SA1035X5XB03021-A95731B-R53-C59:1,SA1035X5XB03021-A95731B-R55-C19:1,SA1035X5XB03021-A95731B-R57-C58:1,SA1035X5XB03021-A95731B-R59-C18:1,SA1035X5XB03021-A95731B-R59-C50:1,SA1035X5XB03021-A95731B-R60-C70:1,SA1035X5XB03021-A95731B-R61-C68:1,SA1035X5XB03021-A95731B-R62-C35:1,SA1035X5XB03021-A95731B-R63-C57:1,SA1035X5XB03021-A95731B-R64-C56:1,SA1035X5XB03021-A95731B-R65-C08:1,SA1035X5XB03021-A95731B-R65-C17:1,SA1035X5XB03021-A95731B-R65-C50:1,SA1035X5XB03021-A95731B-R65-C52:1,SA1035X5XB03021-A95731B-R67-C11:1,SA1035X5XB03021-A95731B-R67-C22:1,SA1035X5XB03021-A95731B-R67-C32:1,SA1035X5XB03021-A95731B-R67-C64:1,SA1035X5XB03021-A95731B-R68-C28:1,SA1035X5XB03021-A95731B-R68-C43:1,SA1035X5XB03021-A95731B-R68-C59:1,SA1035X5XB03021-A95731B-R69-C41:1,SA1035X5XB03021-A95731B-R69-C57:1,SA1035X5XB03021-A95731B-R70-C36:1,SA1035X6XB03211-A95653B-R51-C20:1,SA1035X6XB03216-A95623B-R48-C44:1,SA1035X6XB03216-A95623B-R50-C62:1,SA1035X6XB03216-A95623B-R61-C34:1,SA1035X8XB03425-A98283A-R12-C25:1,(SA1035X4XB02879-A95646A-R11-C22:1,SA1035X5XB03015-A95623A-R03-C67:1,SA1035X5XB03015-A95623A-R04-C59:1,SA1035X5XB03015-A95623A-R12-C24:1,SA1035X6XB03211-A95653B-R50-C54:1,SA1035X6XB03211-A95653B-R51-C67:1,SA1035X6XB03211-A95653B-R61-C48:1,SA1035X6XB03211-A95653B-R64-C34:1,SA1035X6XB03216-A95623B-R47-C40:1,SA1035X6XB03216-A95623B-R48-C66:1,SA1035X6XB03216-A95623B-R58-C32:1,SA1035X6XB03216-A95623B-R63-C35:1,(SA1035X5XB03015-A95623A-R24-C56:1,SA1035X5XB03015-A95623A-R34-C49:1,(SA1035X5XB03015-A95623A-R08-C12:1,SA1035X5XB03015-A95623A-R14-C56:1,SA1035X5XB03015-A95623A-R21-C25:1,SA1035X5XB03015-A95623A-R32-C23:1,SA1035X5XB03015-A95623A-R33-C16:1,SA1035X5XB03015-A95623A-R33-C45:1,SA1035X5XB03015-A95623A-R34-C70:1,SA1035X5XB03015-A95623A-R35-C38:1,SA1035X6XB03216-A95623B-R47-C12:1)1:1)1:1,(SA1035X6XB03211-A95653B-R55-C67:1,SA1035X6XB03216-A95623B-R47-C27:1,SA1035X6XB03216-A95623B-R52-C45:1,(SA1035X6XB03211-A95653B-R58-C26:1,SA1035X6XB03211-A95653B-R70-C61:1,SA1035X6XB03216-A95623B-R48-C19:1,SA1035X6XB03216-A95623B-R48-C29:1,SA1035X6XB03216-A95623B-R58-C68:1,SA1035X7XB03338-A96178B-R48-C32:1)1:1)1:1)1:1,(SA1035X5XB03021-A95731B-R51-C33:1,SA1035X5XB03021-A95731B-R53-C58:1,SA1035X5XB03021-A95731B-R57-C65:1,SA1035X5XB03021-A95731B-R58-C35:1,SA1035X5XB03021-A95731B-R60-C26:1,SA1035X5XB03021-A95731B-R60-C36:1,SA1035X5XB03021-A95731B-R60-C62:1,SA1035X5XB03021-A95731B-R60-C69:1,SA1035X5XB03021-A95731B-R61-C11:1,SA1035X5XB03021-A95731B-R61-C20:1,SA1035X5XB03021-A95731B-R61-C24:1,SA1035X5XB03021-A95731B-R61-C27:1,SA1035X5XB03021-A95731B-R61-C28:1,SA1035X5XB03021-A95731B-R61-C48:1,SA1035X5XB03021-A95731B-R61-C64:1,SA1035X5XB03021-A95731B-R62-C07:1,SA1035X5XB03021-A95731B-R62-C13:1,SA1035X5XB03021-A95731B-R62-C21:1,SA1035X5XB03021-A95731B-R62-C22:1,SA1035X5XB03021-A95731B-R62-C23:1,SA1035X5XB03021-A95731B-R62-C24:1,SA1035X5XB03021-A95731B-R62-C33:1,SA1035X5XB03021-A95731B-R62-C34:1,SA1035X5XB03021-A95731B-R62-C51:1,SA1035X5XB03021-A95731B-R62-C59:1,SA1035X5XB03021-A95731B-R62-C62:1,SA1035X5XB03021-A95731B-R63-C17:1,SA1035X5XB03021-A95731B-R63-C38:1,SA1035X5XB03021-A95731B-R63-C56:1,SA1035X5XB03021-A95731B-R63-C63:1,SA1035X5XB03021-A95731B-R63-C64:1,SA1035X5XB03021-A95731B-R63-C66:1,SA1035X5XB03021-A95731B-R64-C32:1,SA1035X5XB03021-A95731B-R64-C59:1,SA1035X5XB03021-A95731B-R65-C23:1,SA1035X5XB03021-A95731B-R65-C25:1,SA1035X5XB03021-A95731B-R65-C30:1,SA1035X5XB03021-A95731B-R65-C37:1,SA1035X5XB03021-A95731B-R65-C43:1,SA1035X5XB03021-A95731B-R65-C62:1,SA1035X5XB03021-A95731B-R65-C63:1,SA1035X5XB03021-A95731B-R65-C69:1,SA1035X5XB03021-A95731B-R66-C19:1,SA1035X5XB03021-A95731B-R66-C51:1,SA1035X5XB03021-A95731B-R67-C08:1,SA1035X5XB03021-A95731B-R67-C45:1,SA1035X5XB03021-A95731B-R67-C63:1,SA1035X5XB03021-A95731B-R68-C09:1,SA1035X5XB03021-A95731B-R68-C16:1,SA1035X5XB03021-A95731B-R68-C55:1,SA1035X8XB03631-A98256A-R15-C08:1)1:1,(SA1035X5XB03015-A95623A-R07-C18:1,SA1035X5XB03015-A95623A-R08-C28:1,SA1035X5XB03015-A95623A-R09-C33:1,SA1035X5XB03015-A95623A-R10-C54:1,SA1035X5XB03015-A95623A-R13-C42:1,SA1035X5XB03015-A95623A-R17-C24:1,SA1035X5XB03015-A95623A-R17-C35:1,SA1035X5XB03015-A95623A-R25-C62:1,SA1035X5XB03015-A95623A-R29-C15:1,SA1035X5XB03015-A95623A-R35-C50:1,SA1035X5XB03021-A95731B-R52-C69:1,SA1035X5XB03021-A95731B-R55-C62:1,SA1035X5XB03021-A95731B-R56-C11:1,SA1035X5XB03021-A95731B-R60-C08:1,SA1035X5XB03021-A95731B-R60-C34:1,SA1035X5XB03021-A95731B-R61-C32:1,SA1035X5XB03021-A95731B-R61-C42:1,SA1035X5XB03021-A95731B-R61-C56:1,SA1035X5XB03021-A95731B-R62-C37:1,SA1035X5XB03021-A95731B-R63-C20:1,SA1035X5XB03021-A95731B-R64-C40:1,SA1035X5XB03021-A95731B-R64-C68:1,SA1035X5XB03021-A95731B-R65-C22:1,SA1035X5XB03021-A95731B-R66-C56:1,SA1035X5XB03021-A95731B-R70-C27:1,SA1035X5XB03021-A95731B-R70-C65:1,SA1035X6XB03211-A95653B-R59-C52:1,SA1035X6XB03216-A95623B-R47-C20:1,(SA1035X4XB02879-A95646A-R03-C56:1,SA1035X4XB02879-A95646A-R11-C31:1,SA1035X5XB03015-A95623A-R12-C29:1,SA1035X5XB03021-A95731B-R64-C66:1,SA1035X5XB03021-A95731B-R66-C09:1,SA1035X5XB03021-A95731B-R66-C59:1,SA1035X5XB03021-A95731B-R70-C17:1)1:1,(SA1035X5XB03015-A95623A-R03-C35:1,SA1035X6XB03216-A95623B-R50-C36:1,SA1035X6XB03216-A95623B-R59-C17:1,SA1035X6XB03216-A95623B-R67-C41:1)1:1)1:1,(SA1035X5XB03021-A95731B-R49-C07:1,SA1035X5XB03021-A95731B-R60-C10:1,SA1035X5XB03021-A95731B-R63-C53:1,SA1035X5XB03021-A95731B-R64-C23:1,SA1035X5XB03021-A95731B-R67-C30:1)1:1,(SA1035X4XB02879-A95626A-R13-C34:1,SA1035X4XB02879-A95626A-R15-C33:1,SA1035X4XB02879-A95646A-R11-C49:1,SA1035X4XB02879-A95646A-R17-C60:1,SA1035X5XB03015-A95623A-R12-C40:1,SA1035X5XB03015-A95623A-R13-C55:1,SA1035X5XB03015-A95623A-R15-C42:1,SA1035X5XB03015-A95623A-R24-C23:1,SA1035X5XB03015-A95623A-R27-C38:1)1:1,(SA1035X4XB02879-A95646A-R04-C29:1,SA1035X4XB02879-A95646A-R08-C56:1,SA1035X4XB02879-A95646A-R14-C25:1,SA1035X5XB03021-A95731B-R67-C52:1)1:1,(SA1035X4XB02879-A95646A-R15-C62:1,SA1035X5XB03015-A95623A-R04-C32:1,SA1035X5XB03021-A95731B-R66-C49:1,SA1035X6XB03211-A95653B-R49-C66:1)1:1)1:1)1:1,(SA1035X5XB03021-A95731B-R59-C27:1,SA1035X7XB03502-A98251B-R35-C38:1,SA1035X7XB03502-A98251B-R36-C48:1,SA1035X7XB03502-A98251B-R36-C68:1,SA1035X7XB03502-A98251B-R37-C38:1,SA1035X7XB03502-A98251B-R68-C50:1,SA1035X8XB03631-A98253A-R18-C58:1,SA1035X8XB03631-A98253A-R20-C70:1,SA1035X8XB03631-A98253A-R21-C55:1,SA1035X8XB03631-A98253A-R23-C37:1,SA1035X8XB03631-A98256A-R10-C29:1,SA1035X8XB03631-A98256A-R23-C30:1,(SA1035X4XB02879-A95626A-R11-C65:1,SA1035X5XB03021-A95731B-R58-C34:1,SA1035X5XB03021-A95731B-R60-C20:1,SA1035X5XB03021-A95731B-R61-C30:1,SA1035X5XB03021-A95731B-R67-C09:1,SA1035X7XB03502-A98251B-R33-C50:1,SA1035X7XB03502-A98251B-R33-C56:1,SA1035X7XB03502-A98251B-R33-C68:1,SA1035X7XB03502-A98251B-R38-C59:1,SA1035X7XB03502-A98251B-R50-C48:1,SA1035X7XB03502-A98251B-R53-C55:1,SA1035X7XB03502-A98251B-R68-C38:1,SA1035X7XB03502-A98251B-R68-C63:1,SA1035X7XB03502-A98251B-R69-C36:1,SA1035X7XB03502-A98290B-R45-C54:1,SA1035X7XB03502-A98290B-R47-C22:1,SA1035X7XB03502-A98290B-R51-C09:1,SA1035X7XB03502-A98290B-R51-C52:1,SA1035X7XB03502-A98290B-R52-C27:1,SA1035X7XB03502-A98290B-R56-C65:1,SA1035X7XB03502-A98290B-R59-C47:1,SA1035X7XB03502-A98290B-R60-C29:1,SA1035X7XB03502-A98290B-R61-C12:1,SA1035X7XB03502-A98290B-R61-C65:1,SA1035X7XB03502-A98290B-R63-C59:1,SA1035X7XB03502-A98290B-R64-C37:1,SA1035X7XB03502-A98290B-R68-C40:1,SA1035X7XB03502-A98290B-R69-C25:1,SA1035X8XB03631-A98253A-R03-C18:1,SA1035X8XB03631-A98253A-R06-C35:1,SA1035X8XB03631-A98253A-R08-C27:1,SA1035X8XB03631-A98253A-R09-C24:1,SA1035X8XB03631-A98253A-R13-C54:1,SA1035X8XB03631-A98253A-R21-C65:1,SA1035X8XB03631-A98253A-R23-C35:1,SA1035X8XB03631-A98256A-R14-C10:1,SA1035X8XB03631-A98256A-R16-C41:1,SA1035X8XB03631-A98256A-R21-C25:1,SA1035X8XB03631-A98256A-R21-C28:1,(SA1035X7XB03502-A98251B-R35-C63:1,SA1035X8XB03631-A98253A-R11-C07:1,SA1035X8XB03631-A98256A-R22-C11:1)1:1)1:1)1:1,(SA1035X5XB03015-A95623A-R32-C43:1,(SA1035X4XB02879-A95626A-R07-C29:1,SA1035X4XB02879-A95646A-R06-C63:1,SA1035X4XB02879-A95646A-R17-C35:1,SA1035X4XB02879-A95646A-R20-C13:1,SA1035X5XB03015-A95623A-R11-C24:1,SA1035X6XB03216-A95623B-R50-C56:1)1:1)1:1,(SA1035X5XB03015-A95623A-R06-C16:1,SA1035X6XB03211-A95653B-R50-C22:1,SA1035X6XB03211-A95653B-R50-C68:1,SA1035X6XB03211-A95653B-R55-C60:1,SA1035X6XB03211-A95653B-R56-C58:1)1:1)1:1,(SA1035X4XB02879-A95646A-R07-C44:1,SA1035X5XB03015-A95623A-R03-C41:1,SA1035X5XB03015-A95623A-R04-C15:1,SA1035X5XB03015-A95623A-R06-C57:1,SA1035X5XB03015-A95623A-R07-C33:1,SA1035X5XB03015-A95623A-R08-C54:1,SA1035X5XB03015-A95623A-R12-C13:1,SA1035X5XB03015-A95623A-R12-C63:1,SA1035X5XB03015-A95623A-R17-C42:1,SA1035X5XB03015-A95623A-R29-C08:1,SA1035X5XB03015-A95623A-R31-C33:1,SA1035X5XB03015-A95623A-R31-C46:1,SA1035X5XB03015-A95623A-R31-C55:1,SA1035X5XB03015-A95623A-R32-C32:1,SA1035X5XB03015-A95623A-R32-C70:1,SA1035X5XB03015-A95623A-R35-C22:1,SA1035X5XB03021-A95731B-R55-C24:1,SA1035X5XB03021-A95731B-R61-C63:1,SA1035X5XB03021-A95731B-R62-C68:1,SA1035X5XB03021-A95731B-R65-C27:1,SA1035X5XB03021-A95731B-R67-C14:1,SA1035X5XB03021-A95731B-R68-C22:1,SA1035X5XB03021-A95731B-R69-C09:1,SA1035X6XB03211-A95653B-R57-C08:1,SA1035X6XB03211-A95653B-R65-C36:1,SA1035X6XB03211-A95653B-R67-C08:1,SA1035X7XB03502-A98251B-R33-C53:1,SA1035X7XB03502-A98251B-R33-C61:1,SA1035X7XB03502-A98251B-R34-C61:1,SA1035X7XB03502-A98251B-R34-C67:1,SA1035X7XB03502-A98251B-R35-C43:1,SA1035X7XB03502-A98251B-R35-C46:1,SA1035X7XB03502-A98251B-R36-C67:1,SA1035X7XB03502-A98251B-R38-C51:1,SA1035X7XB03502-A98251B-R38-C64:1,SA1035X7XB03502-A98251B-R44-C68:1,SA1035X7XB03502-A98251B-R52-C33:1,SA1035X7XB03502-A98251B-R57-C68:1,SA1035X7XB03502-A98251B-R60-C62:1,SA1035X7XB03502-A98251B-R66-C41:1,SA1035X7XB03502-A98251B-R66-C67:1,SA1035X7XB03502-A98251B-R67-C65:1,SA1035X7XB03502-A98251B-R69-C69:1,SA1035X7XB03502-A98290B-R45-C60:1,SA1035X8XB03631-A98253A-R04-C50:1,SA1035X8XB03631-A98253A-R04-C57:1,SA1035X8XB03631-A98253A-R06-C11:1,SA1035X8XB03631-A98253A-R07-C20:1,SA1035X8XB03631-A98253A-R07-C28:1,SA1035X8XB03631-A98253A-R07-C36:1,SA1035X8XB03631-A98253A-R08-C13:1,SA1035X8XB03631-A98253A-R08-C23:1,SA1035X8XB03631-A98253A-R09-C13:1,SA1035X8XB03631-A98253A-R11-C29:1,SA1035X8XB03631-A98253A-R14-C24:1,SA1035X8XB03631-A98253A-R14-C42:1,SA1035X8XB03631-A98253A-R15-C34:1,SA1035X8XB03631-A98253A-R15-C54:1,SA1035X8XB03631-A98253A-R16-C20:1,SA1035X8XB03631-A98253A-R16-C33:1,SA1035X8XB03631-A98253A-R17-C43:1,SA1035X8XB03631-A98253A-R17-C68:1,SA1035X8XB03631-A98253A-R18-C18:1,SA1035X8XB03631-A98253A-R18-C21:1,SA1035X8XB03631-A98253A-R18-C24:1,SA1035X8XB03631-A98253A-R18-C39:1,SA1035X8XB03631-A98253A-R18-C54:1,SA1035X8XB03631-A98253A-R20-C42:1,SA1035X8XB03631-A98253A-R21-C11:1,SA1035X8XB03631-A98253A-R21-C14:1,SA1035X8XB03631-A98253A-R21-C41:1,SA1035X8XB03631-A98253A-R22-C17:1,SA1035X8XB03631-A98253A-R22-C27:1,SA1035X8XB03631-A98253A-R22-C30:1,SA1035X8XB03631-A98253A-R22-C31:1,SA1035X8XB03631-A98253A-R23-C25:1,SA1035X8XB03631-A98253A-R23-C29:1,SA1035X8XB03631-A98253A-R24-C30:1,SA1035X8XB03631-A98253A-R24-C44:1,SA1035X8XB03631-A98253A-R25-C16:1,SA1035X8XB03631-A98253A-R25-C58:1,SA1035X8XB03631-A98256A-R06-C52:1,SA1035X8XB03631-A98256A-R07-C33:1,SA1035X8XB03631-A98256A-R08-C35:1,SA1035X8XB03631-A98256A-R08-C55:1,SA1035X8XB03631-A98256A-R09-C20:1,SA1035X8XB03631-A98256A-R10-C23:1,SA1035X8XB03631-A98256A-R11-C26:1,SA1035X8XB03631-A98256A-R12-C34:1,SA1035X8XB03631-A98256A-R12-C36:1,SA1035X8XB03631-A98256A-R12-C47:1,SA1035X8XB03631-A98256A-R12-C52:1,SA1035X8XB03631-A98256A-R12-C56:1,SA1035X8XB03631-A98256A-R13-C36:1,SA1035X8XB03631-A98256A-R13-C37:1,SA1035X8XB03631-A98256A-R15-C18:1,SA1035X8XB03631-A98256A-R15-C28:1,SA1035X8XB03631-A98256A-R15-C36:1,SA1035X8XB03631-A98256A-R15-C54:1,SA1035X8XB03631-A98256A-R16-C14:1,SA1035X8XB03631-A98256A-R16-C31:1,SA1035X8XB03631-A98256A-R16-C39:1,SA1035X8XB03631-A98256A-R16-C55:1,SA1035X8XB03631-A98256A-R16-C66:1,SA1035X8XB03631-A98256A-R17-C26:1,SA1035X8XB03631-A98256A-R17-C46:1,SA1035X8XB03631-A98256A-R17-C54:1,SA1035X8XB03631-A98256A-R18-C19:1,SA1035X8XB03631-A98256A-R18-C52:1,SA1035X8XB03631-A98256A-R19-C20:1,SA1035X8XB03631-A98256A-R19-C44:1,SA1035X8XB03631-A98256A-R19-C48:1,SA1035X8XB03631-A98256A-R19-C65:1,SA1035X8XB03631-A98256A-R21-C33:1,SA1035X8XB03631-A98256A-R21-C34:1,SA1035X8XB03631-A98256A-R21-C49:1,SA1035X8XB03631-A98256A-R23-C32:1,SA1035X8XB03631-A98256A-R23-C45:1,SA1035X8XB03631-A98256A-R24-C24:1,SA1035X8XB03631-A98256A-R25-C23:1,(SA1035X4XB02879-A95626A-R18-C25:1,SA1035X4XB02879-A95646A-R11-C14:1,SA1035X4XB02879-A95646A-R17-C66:1,SA1035X5XB03015-A95623A-R03-C64:1,SA1035X5XB03015-A95623A-R08-C26:1,SA1035X5XB03015-A95623A-R29-C14:1,SA1035X5XB03015-A95623A-R30-C66:1,SA1035X5XB03015-A95623A-R31-C67:1,SA1035X5XB03015-A95623A-R32-C38:1,SA1035X5XB03021-A95731B-R58-C50:1,SA1035X5XB03021-A95731B-R60-C54:1,SA1035X5XB03021-A95731B-R62-C54:1,SA1035X5XB03021-A95731B-R64-C15:1,SA1035X5XB03021-A95731B-R65-C09:1,SA1035X5XB03021-A95731B-R65-C33:1,SA1035X5XB03021-A95731B-R68-C13:1,SA1035X5XB03021-A95731B-R68-C67:1,SA1035X5XB03021-A95731B-R69-C14:1,SA1035X5XB03021-A95731B-R69-C29:1,SA1035X6XB03211-A95653B-R49-C61:1,SA1035X6XB03211-A95653B-R57-C40:1,SA1035X6XB03211-A95653B-R62-C70:1,SA1035X6XB03216-A95623B-R50-C61:1,SA1035X6XB03216-A95623B-R61-C62:1,SA1035X6XB03216-A95623B-R64-C48:1,SA1035X7XB03502-A98251B-R32-C41:1,SA1035X7XB03502-A98251B-R32-C57:1,SA1035X7XB03502-A98251B-R32-C61:1,SA1035X7XB03502-A98251B-R33-C39:1,SA1035X7XB03502-A98251B-R33-C63:1,SA1035X7XB03502-A98251B-R34-C51:1,SA1035X7XB03502-A98251B-R34-C64:1,SA1035X7XB03502-A98251B-R35-C60:1,SA1035X7XB03502-A98251B-R36-C46:1,SA1035X7XB03502-A98251B-R36-C63:1,SA1035X7XB03502-A98251B-R37-C43:1,SA1035X7XB03502-A98251B-R37-C56:1,SA1035X7XB03502-A98251B-R64-C63:1,SA1035X7XB03502-A98290B-R45-C25:1,SA1035X7XB03502-A98290B-R45-C27:1,SA1035X7XB03502-A98290B-R45-C56:1,SA1035X7XB03502-A98290B-R45-C64:1,SA1035X7XB03502-A98290B-R46-C22:1,SA1035X7XB03502-A98290B-R46-C27:1,SA1035X7XB03502-A98290B-R46-C37:1,SA1035X7XB03502-A98290B-R47-C27:1,SA1035X7XB03502-A98290B-R47-C53:1,SA1035X7XB03502-A98290B-R47-C54:1,SA1035X7XB03502-A98290B-R49-C20:1,SA1035X7XB03502-A98290B-R49-C28:1,SA1035X7XB03502-A98290B-R49-C39:1,SA1035X7XB03502-A98290B-R49-C59:1,SA1035X7XB03502-A98290B-R50-C09:1,SA1035X7XB03502-A98290B-R52-C29:1,SA1035X7XB03502-A98290B-R52-C44:1,SA1035X7XB03502-A98290B-R52-C46:1,SA1035X7XB03502-A98290B-R52-C61:1,SA1035X7XB03502-A98290B-R53-C20:1,SA1035X7XB03502-A98290B-R54-C30:1,SA1035X7XB03502-A98290B-R57-C52:1,SA1035X7XB03502-A98290B-R57-C60:1,SA1035X7XB03502-A98290B-R58-C59:1,SA1035X7XB03502-A98290B-R60-C15:1,SA1035X7XB03502-A98290B-R61-C14:1,SA1035X7XB03502-A98290B-R62-C35:1,SA1035X7XB03502-A98290B-R63-C14:1,SA1035X7XB03502-A98290B-R65-C23:1,SA1035X7XB03502-A98290B-R65-C37:1,SA1035X8XB03631-A98253A-R03-C35:1,SA1035X8XB03631-A98253A-R03-C44:1,SA1035X8XB03631-A98253A-R07-C48:1,SA1035X8XB03631-A98253A-R08-C18:1,SA1035X8XB03631-A98253A-R10-C32:1,SA1035X8XB03631-A98253A-R13-C20:1,SA1035X8XB03631-A98253A-R13-C29:1,SA1035X8XB03631-A98253A-R16-C18:1,SA1035X8XB03631-A98253A-R17-C59:1,SA1035X8XB03631-A98253A-R18-C09:1,SA1035X8XB03631-A98253A-R18-C19:1,SA1035X8XB03631-A98253A-R18-C35:1,SA1035X8XB03631-A98253A-R23-C31:1,SA1035X8XB03631-A98253A-R23-C39:1,SA1035X8XB03631-A98253A-R23-C47:1,SA1035X8XB03631-A98253A-R23-C63:1,SA1035X8XB03631-A98253A-R24-C63:1,SA1035X8XB03631-A98253A-R25-C42:1,SA1035X8XB03631-A98256A-R05-C13:1,SA1035X8XB03631-A98256A-R06-C26:1,SA1035X8XB03631-A98256A-R06-C46:1,SA1035X8XB03631-A98256A-R07-C44:1,SA1035X8XB03631-A98256A-R11-C24:1,SA1035X8XB03631-A98256A-R11-C39:1,SA1035X8XB03631-A98256A-R13-C07:1,SA1035X8XB03631-A98256A-R13-C13:1,SA1035X8XB03631-A98256A-R13-C15:1,SA1035X8XB03631-A98256A-R14-C19:1,SA1035X8XB03631-A98256A-R15-C15:1,SA1035X8XB03631-A98256A-R16-C48:1,SA1035X8XB03631-A98256A-R16-C58:1,SA1035X8XB03631-A98256A-R17-C33:1,SA1035X8XB03631-A98256A-R17-C50:1,SA1035X8XB03631-A98256A-R19-C12:1,SA1035X8XB03631-A98256A-R19-C16:1,SA1035X8XB03631-A98256A-R19-C25:1,(SA1035X4XB02879-A95626A-R14-C45:1,SA1035X5XB03015-A95623A-R04-C63:1,SA1035X8XB03631-A98253A-R03-C48:1,SA1035X8XB03631-A98256A-R06-C56:1)1:1,(SA1035X7XB03502-A98290B-R67-C16:1,SA1035X8XB03631-A98256A-R13-C38:1)1:1,(SA1035X5XB03015-A95623A-R34-C30:1,(SA1035X5XB03021-A95731B-R53-C33:1,SA1035X8XB03631-A98256A-R16-C68:1)1:1)1:1,(SA1035X7XB03502-A98290B-R46-C41:1,SA1035X8XB03631-A98253A-R20-C40:1,SA1035X8XB03631-A98253A-R21-C10:1)1:1,SA1035X7XB03502-A98251B-R34-C43:1)1:1,(SA1035X5XB03015-A95623A-R04-C52:1,SA1035X5XB03015-A95623A-R05-C20:1,SA1035X5XB03015-A95623A-R12-C42:1,SA1035X5XB03015-A95623A-R19-C60:1,SA1035X5XB03015-A95623A-R31-C28:1,SA1035X5XB03021-A95731B-R70-C19:1,SA1035X6XB03216-A95623B-R55-C62:1,SA1035X7XB03502-A98251B-R67-C54:1,SA1035X8XB03631-A98253A-R16-C37:1,SA1035X8XB03631-A98253A-R17-C39:1,SA1035X8XB03631-A98253A-R24-C27:1,SA1035X8XB03631-A98253A-R25-C30:1,SA1035X8XB03631-A98253A-R25-C60:1,SA1035X8XB03631-A98256A-R07-C45:1,SA1035X8XB03631-A98256A-R09-C08:1,SA1035X8XB03631-A98256A-R12-C33:1,SA1035X8XB03631-A98256A-R13-C33:1,SA1035X8XB03631-A98256A-R15-C61:1,SA1035X8XB03631-A98256A-R16-C60:1,SA1035X8XB03631-A98256A-R19-C54:1,SA1035X8XB03631-A98256A-R20-C40:1)1:1,(SA1035X5XB03021-A95731B-R65-C65:1,SA1035X7XB03502-A98251B-R32-C56:1,SA1035X7XB03502-A98251B-R37-C69:1,SA1035X7XB03502-A98251B-R66-C60:1,SA1035X7XB03502-A98251B-R68-C47:1,SA1035X8XB03631-A98253A-R07-C31:1,SA1035X8XB03631-A98253A-R12-C62:1,SA1035X8XB03631-A98253A-R14-C14:1,SA1035X8XB03631-A98253A-R16-C09:1,SA1035X8XB03631-A98253A-R16-C13:1,SA1035X8XB03631-A98253A-R19-C38:1,SA1035X8XB03631-A98253A-R20-C49:1,SA1035X8XB03631-A98253A-R22-C61:1,SA1035X8XB03631-A98256A-R06-C38:1,SA1035X8XB03631-A98256A-R13-C45:1,SA1035X8XB03631-A98256A-R15-C13:1,SA1035X8XB03631-A98256A-R21-C42:1,SA1035X8XB03631-A98256A-R22-C38:1,SA1035X8XB03631-A98256A-R22-C66:1)1:1,(SA1035X8XB03631-A98253A-R17-C48:1,SA1035X8XB03631-A98253A-R22-C25:1,(SA1035X7XB03502-A98290B-R46-C20:1,SA1035X8XB03631-A98253A-R13-C30:1,SA1035X8XB03631-A98253A-R24-C28:1,SA1035X8XB03631-A98256A-R17-C34:1,SA1035X8XB03631-A98256A-R18-C08:1,SA1035X8XB03631-A98256A-R18-C48:1)1:1)1:1,(SA1035X5XB03015-A95623A-R35-C27:1,SA1035X5XB03021-A95731B-R57-C22:1,SA1035X7XB03502-A98251B-R38-C55:1,SA1035X7XB03502-A98251B-R44-C61:1,SA1035X8XB03631-A98253A-R14-C09:1,SA1035X8XB03631-A98253A-R16-C19:1,SA1035X8XB03631-A98253A-R18-C12:1,SA1035X8XB03631-A98253A-R21-C43:1,SA1035X8XB03631-A98253A-R23-C19:1,SA1035X8XB03631-A98256A-R13-C42:1,SA1035X8XB03631-A98256A-R17-C47:1)1:1,(SA1035X5XB03015-A95623A-R09-C52:1,SA1035X5XB03015-A95623A-R09-C62:1,SA1035X7XB03502-A98251B-R32-C45:1,SA1035X8XB03631-A98253A-R04-C21:1,SA1035X8XB03631-A98253A-R12-C69:1,SA1035X8XB03631-A98253A-R25-C38:1,SA1035X8XB03631-A98256A-R09-C46:1,SA1035X8XB03631-A98256A-R19-C23:1)1:1,(SA1035X5XB03015-A95623A-R07-C32:1,SA1035X5XB03021-A95731B-R68-C35:1,SA1035X8XB03631-A98253A-R15-C60:1)1:1,SA1035X8XB03631-A98256A-R24-C31:1)1:1,(SA1035X5XB03015-A95623A-R09-C19:1,SA1035X8XB03631-A98253A-R24-C13:1,(SA1035X7XB03502-A98251B-R33-C41:1,SA1035X7XB03502-A98251B-R34-C47:1,SA1035X7XB03502-A98251B-R34-C49:1,SA1035X7XB03502-A98251B-R58-C64:1,SA1035X7XB03502-A98251B-R61-C67:1,SA1035X7XB03502-A98251B-R68-C49:1,SA1035X7XB03502-A98290B-R64-C45:1,SA1035X8XB03631-A98253A-R14-C13:1,SA1035X8XB03631-A98253A-R14-C56:1,SA1035X8XB03631-A98253A-R20-C08:1,SA1035X8XB03631-A98253A-R20-C26:1,SA1035X8XB03631-A98253A-R24-C12:1,SA1035X8XB03631-A98253A-R25-C21:1,SA1035X8XB03631-A98256A-R04-C53:1,SA1035X8XB03631-A98256A-R08-C41:1,SA1035X8XB03631-A98256A-R11-C35:1,SA1035X8XB03631-A98256A-R12-C63:1,SA1035X8XB03631-A98256A-R18-C46:1,SA1035X8XB03631-A98256A-R21-C62:1,SA1035X8XB03631-A98256A-R24-C14:1)1:1)1:1,(SA1035X4XB02879-A95626A-R18-C07:1,SA1035X6XB03216-A95623B-R49-C24:1)1:1,SA1035X5XB03015-A95623A-R35-C57:1)1:1,(SA1035X4XB02879-A95626A-R08-C60:1,SA1035X4XB02879-A95626A-R13-C40:1,SA1035X4XB02879-A95626A-R16-C46:1,SA1035X4XB02879-A95626A-R17-C37:1,SA1035X4XB02879-A95626A-R17-C54:1,SA1035X4XB02879-A95626A-R18-C48:1,SA1035X4XB02879-A95646A-R06-C66:1,SA1035X4XB02879-A95646A-R07-C56:1,SA1035X4XB02879-A95646A-R07-C66:1,SA1035X4XB02879-A95646A-R10-C17:1,SA1035X5XB03015-A95623A-R28-C09:1,SA1035X5XB03015-A95623A-R29-C49:1,SA1035X5XB03015-A95623A-R30-C09:1,SA1035X5XB03015-A95623A-R30-C47:1,SA1035X5XB03015-A95623A-R31-C48:1,SA1035X5XB03021-A95731B-R50-C53:1,SA1035X5XB03021-A95731B-R51-C51:1,SA1035X5XB03021-A95731B-R53-C22:1,SA1035X5XB03021-A95731B-R54-C45:1,SA1035X5XB03021-A95731B-R63-C16:1,SA1035X5XB03021-A95731B-R63-C27:1,SA1035X5XB03021-A95731B-R63-C28:1,SA1035X5XB03021-A95731B-R64-C34:1,SA1035X5XB03021-A95731B-R64-C64:1,SA1035X5XB03021-A95731B-R65-C18:1,SA1035X5XB03021-A95731B-R65-C67:1,SA1035X5XB03021-A95731B-R67-C58:1,SA1035X5XB03021-A95731B-R69-C28:1,SA1035X5XB03021-A95731B-R70-C49:1,SA1035X6XB03211-A95653B-R50-C39:1,SA1035X6XB03211-A95653B-R62-C67:1,SA1035X6XB03211-A95653B-R69-C21:1,SA1035X6XB03216-A95623B-R47-C09:1,SA1035X6XB03216-A95623B-R48-C28:1,SA1035X6XB03216-A95623B-R55-C43:1,SA1035X6XB03216-A95623B-R60-C28:1,SA1035X6XB03216-A95623B-R61-C21:1,SA1035X6XB03216-A95623B-R62-C63:1,SA1035X6XB03216-A95623B-R64-C33:1,SA1035X6XB03216-A95623B-R65-C19:1,SA1035X7XB03338-A96178B-R56-C57:1,SA1035X7XB03502-A98251B-R32-C36:1,SA1035X7XB03502-A98251B-R36-C42:1,SA1035X7XB03502-A98251B-R39-C51:1,SA1035X7XB03502-A98251B-R70-C61:1,SA1035X7XB03502-A98290B-R45-C51:1,SA1035X7XB03502-A98290B-R54-C25:1,SA1035X7XB03502-A98290B-R65-C39:1,SA1035X8XB03425-A98282A-R15-C12:1,SA1035X8XB03425-A98282A-R17-C32:1,SA1035X8XB03631-A98253A-R04-C52:1,SA1035X8XB03631-A98253A-R06-C10:1,SA1035X8XB03631-A98253A-R13-C22:1,SA1035X8XB03631-A98253A-R13-C46:1,SA1035X8XB03631-A98253A-R14-C69:1,SA1035X8XB03631-A98253A-R15-C10:1,SA1035X8XB03631-A98253A-R16-C28:1,SA1035X8XB03631-A98253A-R16-C39:1,SA1035X8XB03631-A98253A-R16-C45:1,SA1035X8XB03631-A98253A-R18-C32:1,SA1035X8XB03631-A98253A-R20-C63:1,SA1035X8XB03631-A98253A-R20-C68:1,SA1035X8XB03631-A98253A-R23-C07:1,SA1035X8XB03631-A98253A-R23-C16:1,SA1035X8XB03631-A98256A-R07-C13:1,SA1035X8XB03631-A98256A-R08-C32:1,SA1035X8XB03631-A98256A-R10-C54:1,SA1035X8XB03631-A98256A-R13-C24:1,SA1035X8XB03631-A98256A-R17-C24:1,SA1035X8XB03631-A98256A-R18-C50:1,SA1035X8XB03631-A98256A-R18-C67:1,SA1035X8XB03631-A98256A-R21-C17:1,SA1035X8XB03631-A98256A-R23-C33:1,(SA1035X4XB02879-A95646A-R04-C60:1,SA1035X4XB02879-A95646A-R10-C07:1,SA1035X5XB03015-A95623A-R05-C67:1,SA1035X5XB03015-A95623A-R08-C64:1,SA1035X5XB03015-A95623A-R11-C64:1,SA1035X5XB03015-A95623A-R24-C17:1,SA1035X5XB03015-A95623A-R31-C16:1,SA1035X5XB03021-A95731B-R67-C65:1,SA1035X5XB03021-A95731B-R68-C15:1,SA1035X6XB03211-A95653B-R50-C24:1,SA1035X6XB03211-A95653B-R54-C19:1,SA1035X6XB03211-A95653B-R64-C24:1,SA1035X6XB03216-A95623B-R50-C67:1,SA1035X7XB03502-A98290B-R64-C43:1,SA1035X8XB03631-A98253A-R20-C18:1,SA1035X8XB03631-A98256A-R15-C46:1,SA1035X8XB03631-A98256A-R22-C27:1,(SA1035X4XB02879-A95626A-R11-C39:1,SA1035X4XB02879-A95626A-R16-C55:1,SA1035X4XB02879-A95646A-R20-C23:1,SA1035X5XB03015-A95623A-R09-C46:1,SA1035X5XB03015-A95623A-R14-C64:1,SA1035X5XB03015-A95623A-R16-C68:1,SA1035X5XB03021-A95731B-R54-C30:1,SA1035X5XB03021-A95731B-R58-C26:1,SA1035X5XB03021-A95731B-R64-C11:1,SA1035X5XB03021-A95731B-R67-C36:1,SA1035X5XB03021-A95731B-R70-C20:1,SA1035X6XB03211-A95653B-R49-C56:1,SA1035X6XB03211-A95653B-R61-C32:1,SA1035X6XB03216-A95623B-R58-C42:1,SA1035X6XB03216-A95623B-R64-C63:1,SA1035X6XB03216-A95623B-R67-C19:1,SA1035X7XB03502-A98290B-R46-C28:1,SA1035X7XB03502-A98290B-R51-C45:1,SA1035X7XB03502-A98290B-R60-C35:1,SA1035X7XB03502-A98290B-R62-C33:1,SA1035X8XB03425-A98282A-R11-C21:1,SA1035X8XB03425-A98283A-R13-C30:1,SA1035X8XB03631-A98256A-R08-C48:1,SA1035X8XB03631-A98256A-R13-C64:1,SA1035X8XB03631-A98256A-R15-C24:1,SA1035X8XB03631-A98256A-R15-C40:1,SA1035X8XB03631-A98256A-R22-C37:1,(SA1035X5XB03021-A95731B-R64-C14:1,SA1035X6XB03211-A95653B-R57-C11:1,(SA1035X6XB03216-A95623B-R61-C38:1,SA1035X8XB03631-A98256A-R09-C55:1,(SA1035X6XB03211-A95653B-R57-C61:1,((SA1035X6XB03211-A95653B-R49-C40:1,SA1035X6XB03211-A95653B-R65-C20:1,SA1035X6XB03211-A95653B-R68-C61:1,SA1035X6XB03216-A95623B-R51-C34:1,SA1035X6XB03216-A95623B-R58-C51:1,SA1035X6XB03216-A95623B-R59-C23:1,SA1035X6XB03216-A95623B-R68-C62:1,SA1035X6XB03216-A95623B-R70-C37:1,SA1035X7XB03338-A96178B-R54-C32:1,(SA1035X8XB03425-A98282A-R05-C25:1,(SA1035X6XB03211-A95653B-R50-C67:1,SA1035X6XB03211-A95653B-R55-C11:1,SA1035X6XB03211-A95653B-R55-C39:1,SA1035X6XB03211-A95653B-R61-C27:1,SA1035X6XB03211-A95653B-R62-C22:1,SA1035X6XB03211-A95653B-R64-C28:1,SA1035X6XB03216-A95623B-R49-C58:1,SA1035X6XB03216-A95623B-R63-C07:1,SA1035X6XB03216-A95623B-R64-C47:1,SA1035X6XB03216-A95623B-R65-C20:1,SA1035X7XB03338-A96178B-R48-C27:1,SA1035X7XB03338-A96178B-R49-C27:1,SA1035X8XB03425-A98282A-R05-C13:1,SA1035X8XB03425-A98282A-R05-C37:1,SA1035X8XB03425-A98282A-R07-C27:1,SA1035X8XB03425-A98282A-R16-C16:1,SA1035X8XB03425-A98282A-R17-C07:1,SA1035X8XB03425-A98283A-R18-C69:1,SA1035X8XB03425-A98283A-R21-C25:1,SA1035X8XB03425-A98283A-R21-C49:1,SA1035X8XB03425-A98283A-R23-C57:1,SA1035X8XB03425-A98283A-R23-C61:1)1:1)1:1,(SA1035X6XB03211-A95653B-R53-C21:1,SA1035X6XB03211-A95653B-R60-C38:1,SA1035X6XB03211-A95653B-R61-C30:1)1:1)1:1,(SA1035X6XB03211-A95653B-R55-C57:1,SA1035X6XB03211-A95653B-R63-C26:1,SA1035X6XB03216-A95623B-R52-C60:1,SA1035X8XB03425-A98282A-R06-C37:1,SA1035X8XB03425-A98282A-R10-C25:1,SA1035X8XB03425-A98282A-R12-C21:1,SA1035X8XB03425-A98282A-R20-C25:1,SA1035X8XB03425-A98282A-R22-C13:1,SA1035X8XB03425-A98283A-R12-C23:1,SA1035X8XB03425-A98283A-R13-C62:1,SA1035X8XB03425-A98283A-R16-C19:1,SA1035X8XB03425-A98283A-R18-C63:1,SA1035X8XB03425-A98283A-R25-C49:1)1:1)1:1)1:1)1:1)1:1,(SA1035X4XB02879-A95626A-R13-C48:1,SA1035X4XB02879-A95626A-R17-C28:1,SA1035X4XB02879-A95626A-R19-C12:1,SA1035X4XB02879-A95626A-R20-C52:1,SA1035X5XB03015-A95623A-R07-C40:1,SA1035X5XB03015-A95623A-R12-C20:1,SA1035X5XB03015-A95623A-R31-C58:1,SA1035X6XB03216-A95623B-R61-C57:1)1:1,(SA1035X5XB03015-A95623A-R15-C22:1,SA1035X6XB03211-A95653B-R63-C17:1,SA1035X7XB03338-A96178B-R54-C12:1,SA1035X7XB03338-A96178B-R63-C23:1,SA1035X7XB03502-A98251B-R67-C70:1)1:1)1:1)1:1,(SA1035X7XB03502-A98251B-R61-C59:1,(SA1035X4XB02879-A95626A-R04-C21:1,SA1035X4XB02879-A95626A-R04-C59:1,SA1035X4XB02879-A95626A-R05-C07:1,SA1035X4XB02879-A95626A-R05-C22:1,SA1035X4XB02879-A95626A-R06-C60:1,SA1035X4XB02879-A95626A-R11-C30:1,SA1035X4XB02879-A95626A-R12-C23:1,SA1035X4XB02879-A95626A-R15-C10:1,SA1035X4XB02879-A95626A-R15-C52:1,SA1035X4XB02879-A95626A-R18-C50:1,SA1035X4XB02879-A95626A-R19-C41:1,SA1035X4XB02879-A95646A-R07-C49:1,SA1035X4XB02879-A95646A-R08-C07:1,SA1035X4XB02879-A95646A-R08-C46:1,SA1035X4XB02879-A95646A-R11-C07:1,SA1035X4XB02879-A95646A-R20-C29:1,SA1035X5XB03015-A95623A-R04-C23:1,SA1035X5XB03015-A95623A-R06-C13:1,SA1035X5XB03015-A95623A-R11-C16:1,SA1035X5XB03015-A95623A-R12-C15:1,SA1035X5XB03015-A95623A-R30-C22:1,SA1035X5XB03015-A95623A-R32-C61:1,SA1035X5XB03015-A95623A-R33-C08:1,SA1035X5XB03015-A95623A-R34-C59:1,SA1035X5XB03021-A95731B-R51-C45:1,SA1035X5XB03021-A95731B-R55-C21:1,SA1035X5XB03021-A95731B-R55-C22:1,SA1035X5XB03021-A95731B-R55-C38:1,SA1035X5XB03021-A95731B-R58-C68:1,SA1035X5XB03021-A95731B-R59-C65:1,SA1035X5XB03021-A95731B-R62-C40:1,SA1035X5XB03021-A95731B-R63-C22:1,SA1035X5XB03021-A95731B-R63-C51:1,SA1035X5XB03021-A95731B-R65-C10:1,SA1035X6XB03216-A95623B-R66-C46:1,SA1035X6XB03216-A95623B-R67-C32:1,SA1035X6XB03216-A95623B-R68-C07:1,SA1035X7XB03502-A98251B-R33-C66:1,SA1035X7XB03502-A98251B-R66-C43:1,SA1035X7XB03502-A98290B-R45-C70:1,SA1035X7XB03502-A98290B-R54-C07:1,SA1035X7XB03502-A98290B-R58-C55:1,SA1035X7XB03502-A98290B-R63-C56:1,(SA1035X5XB03021-A95731B-R50-C27:1,SA1035X5XB03021-A95731B-R58-C62:1,SA1035X5XB03021-A95731B-R61-C19:1,SA1035X5XB03021-A95731B-R63-C43:1,SA1035X5XB03021-A95731B-R64-C18:1,SA1035X5XB03021-A95731B-R65-C28:1,SA1035X5XB03021-A95731B-R65-C39:1,SA1035X5XB03021-A95731B-R68-C47:1)1:1)1:1)1:1,(SA1035X4XB02879-A95626A-R18-C60:1,SA1035X5XB03021-A95731B-R61-C12:1,SA1035X6XB03216-A95623B-R58-C13:1,SA1035X6XB03216-A95623B-R67-C26:1,SA1035X8XB03425-A98283A-R20-C47:1,SA1035X8XB03631-A98256A-R12-C44:1,(SA1035X6XB03216-A95623B-R52-C31:1,(SA1035X4XB02879-A95626A-R19-C24:1,SA1035X4XB02879-A95626A-R20-C38:1,SA1035X5XB03015-A95623A-R08-C59:1,SA1035X5XB03015-A95623A-R29-C17:1,SA1035X5XB03015-A95623A-R35-C17:1,SA1035X5XB03021-A95731B-R53-C52:1,SA1035X5XB03021-A95731B-R61-C65:1,SA1035X5XB03021-A95731B-R62-C18:1,SA1035X5XB03021-A95731B-R65-C38:1,SA1035X6XB03211-A95653B-R52-C17:1,SA1035X6XB03211-A95653B-R62-C51:1,SA1035X6XB03211-A95653B-R67-C57:1,SA1035X6XB03211-A95653B-R67-C63:1,SA1035X6XB03216-A95623B-R48-C08:1,SA1035X7XB03502-A98251B-R34-C55:1,SA1035X7XB03502-A98290B-R49-C33:1,SA1035X7XB03502-A98290B-R63-C37:1,SA1035X8XB03631-A98253A-R14-C18:1,SA1035X8XB03631-A98253A-R24-C37:1,SA1035X8XB03631-A98256A-R13-C57:1,(SA1035X5XB03015-A95623A-R11-C50:1,SA1035X5XB03015-A95623A-R14-C18:1,SA1035X5XB03021-A95731B-R51-C16:1,SA1035X6XB03211-A95653B-R49-C45:1,SA1035X7XB03502-A98290B-R58-C61:1,SA1035X8XB03631-A98253A-R04-C19:1,SA1035X8XB03631-A98256A-R17-C07:1,SA1035X8XB03631-A98256A-R20-C19:1)1:1)1:1)1:1)1:1,(SA1035X7XB03502-A98290B-R62-C59:1,(SA1035X4XB02879-A95626A-R11-C55:1,SA1035X4XB02879-A95646A-R05-C09:1,SA1035X4XB02879-A95646A-R12-C20:1,SA1035X4XB02879-A95646A-R15-C12:1,SA1035X4XB02879-A95646A-R20-C48:1,SA1035X5XB03015-A95623A-R07-C28:1,SA1035X5XB03015-A95623A-R07-C46:1,SA1035X5XB03015-A95623A-R10-C24:1,SA1035X5XB03015-A95623A-R17-C12:1,SA1035X5XB03015-A95623A-R29-C61:1,SA1035X5XB03015-A95623A-R35-C19:1,SA1035X5XB03021-A95731B-R62-C49:1,SA1035X6XB03211-A95653B-R51-C60:1,SA1035X6XB03211-A95653B-R64-C15:1,SA1035X6XB03216-A95623B-R60-C36:1,SA1035X7XB03502-A98251B-R32-C44:1,SA1035X7XB03502-A98251B-R33-C40:1,SA1035X7XB03502-A98251B-R35-C47:1,SA1035X7XB03502-A98251B-R50-C65:1,SA1035X8XB03631-A98253A-R15-C19:1,SA1035X8XB03631-A98253A-R19-C47:1,SA1035X8XB03631-A98253A-R25-C46:1,SA1035X8XB03631-A98256A-R07-C11:1,(SA1035X7XB03502-A98290B-R61-C45:1,SA1035X8XB03631-A98256A-R18-C57:1,SA1035X8XB03631-A98256A-R22-C10:1)1:1,(SA1035X6XB03211-A95653B-R68-C18:1,SA1035X6XB03216-A95623B-R63-C26:1)1:1)1:1)1:1,(SA1035X4XB02879-A95626A-R16-C27:1,SA1035X5XB03021-A95731B-R62-C48:1,SA1035X6XB03211-A95653B-R56-C09:1,SA1035X8XB03631-A98253A-R16-C11:1,SA1035X8XB03631-A98256A-R24-C35:1)1:1,(SA1035X4XB02879-A95626A-R03-C22:1,SA1035X4XB02879-A95646A-R13-C51:1,SA1035X4XB02879-A95646A-R15-C56:1,SA1035X5XB03021-A95731B-R60-C27:1,SA1035X5XB03021-A95731B-R65-C26:1,SA1035X8XB03631-A98253A-R21-C57:1)1:1,(SA1035X4XB02879-A95646A-R20-C60:1,SA1035X8XB03631-A98256A-R24-C10:1)1:1)1:1,(SA1035X4XB02879-A95626A-R16-C30:1,SA1035X4XB02879-A95646A-R08-C70:1,SA1035X5XB03015-A95623A-R10-C20:1,SA1035X5XB03015-A95623A-R10-C41:1,SA1035X5XB03015-A95623A-R31-C18:1,SA1035X6XB03211-A95653B-R69-C38:1,SA1035X7XB03502-A98251B-R68-C54:1,SA1035X8XB03631-A98253A-R10-C19:1,SA1035X8XB03631-A98253A-R14-C10:1,SA1035X8XB03631-A98253A-R16-C26:1,SA1035X8XB03631-A98253A-R16-C30:1,SA1035X8XB03631-A98253A-R17-C15:1,SA1035X8XB03631-A98253A-R17-C18:1,SA1035X8XB03631-A98256A-R06-C23:1,SA1035X8XB03631-A98256A-R07-C39:1,SA1035X8XB03631-A98256A-R09-C23:1,SA1035X8XB03631-A98256A-R10-C45:1,SA1035X8XB03631-A98256A-R13-C46:1,SA1035X8XB03631-A98256A-R13-C65:1,SA1035X8XB03631-A98256A-R14-C61:1,SA1035X8XB03631-A98256A-R15-C27:1,SA1035X8XB03631-A98256A-R15-C32:1,SA1035X8XB03631-A98256A-R15-C65:1,SA1035X8XB03631-A98256A-R17-C55:1,SA1035X8XB03631-A98256A-R18-C15:1,SA1035X8XB03631-A98256A-R20-C49:1,(SA1035X7XB03502-A98251B-R32-C34:1,SA1035X7XB03502-A98251B-R32-C42:1,SA1035X7XB03502-A98251B-R32-C50:1,SA1035X7XB03502-A98251B-R32-C52:1,SA1035X7XB03502-A98251B-R32-C59:1,SA1035X7XB03502-A98251B-R33-C43:1,SA1035X7XB03502-A98251B-R33-C59:1,SA1035X7XB03502-A98251B-R33-C70:1,SA1035X7XB03502-A98251B-R34-C56:1,SA1035X7XB03502-A98251B-R35-C40:1,SA1035X7XB03502-A98251B-R36-C61:1,SA1035X7XB03502-A98251B-R37-C61:1,SA1035X7XB03502-A98251B-R45-C67:1,SA1035X7XB03502-A98251B-R63-C63:1,SA1035X7XB03502-A98251B-R68-C42:1,SA1035X7XB03502-A98251B-R68-C58:1,SA1035X7XB03502-A98251B-R68-C67:1,SA1035X7XB03502-A98251B-R69-C50:1,SA1035X7XB03502-A98251B-R69-C61:1,SA1035X7XB03502-A98290B-R45-C40:1,SA1035X7XB03502-A98290B-R48-C38:1,SA1035X7XB03502-A98290B-R50-C13:1,SA1035X7XB03502-A98290B-R52-C15:1,SA1035X7XB03502-A98290B-R54-C51:1,SA1035X7XB03502-A98290B-R58-C56:1,SA1035X7XB03502-A98290B-R58-C64:1,SA1035X7XB03502-A98290B-R59-C61:1,SA1035X7XB03502-A98290B-R60-C12:1,SA1035X7XB03502-A98290B-R61-C11:1,SA1035X7XB03502-A98290B-R61-C30:1,SA1035X7XB03502-A98290B-R62-C20:1,SA1035X7XB03502-A98290B-R62-C23:1,SA1035X7XB03502-A98290B-R62-C37:1,SA1035X8XB03631-A98253A-R04-C14:1,SA1035X8XB03631-A98253A-R05-C08:1,SA1035X8XB03631-A98253A-R06-C14:1,SA1035X8XB03631-A98253A-R06-C31:1,SA1035X8XB03631-A98253A-R09-C43:1,SA1035X8XB03631-A98253A-R12-C32:1,SA1035X8XB03631-A98253A-R13-C09:1,SA1035X8XB03631-A98253A-R13-C21:1,SA1035X8XB03631-A98253A-R13-C41:1,SA1035X8XB03631-A98253A-R13-C56:1,SA1035X8XB03631-A98253A-R14-C23:1,SA1035X8XB03631-A98253A-R14-C62:1,SA1035X8XB03631-A98253A-R15-C17:1,SA1035X8XB03631-A98253A-R16-C07:1,SA1035X8XB03631-A98253A-R17-C19:1,SA1035X8XB03631-A98253A-R17-C49:1,SA1035X8XB03631-A98253A-R17-C66:1,SA1035X8XB03631-A98253A-R17-C69:1,SA1035X8XB03631-A98253A-R18-C15:1,SA1035X8XB03631-A98253A-R18-C16:1,SA1035X8XB03631-A98253A-R18-C20:1,SA1035X8XB03631-A98253A-R18-C55:1,SA1035X8XB03631-A98253A-R19-C15:1,SA1035X8XB03631-A98253A-R19-C31:1,SA1035X8XB03631-A98253A-R19-C42:1,SA1035X8XB03631-A98253A-R19-C62:1,SA1035X8XB03631-A98253A-R20-C35:1,SA1035X8XB03631-A98253A-R20-C45:1,SA1035X8XB03631-A98253A-R20-C51:1,SA1035X8XB03631-A98253A-R21-C58:1,SA1035X8XB03631-A98253A-R21-C59:1,SA1035X8XB03631-A98253A-R22-C08:1,SA1035X8XB03631-A98253A-R22-C50:1,SA1035X8XB03631-A98253A-R23-C27:1,SA1035X8XB03631-A98253A-R23-C68:1,SA1035X8XB03631-A98253A-R24-C15:1,SA1035X8XB03631-A98253A-R24-C51:1,SA1035X8XB03631-A98253A-R24-C64:1,SA1035X8XB03631-A98253A-R24-C70:1,SA1035X8XB03631-A98256A-R06-C31:1,SA1035X8XB03631-A98256A-R06-C39:1,SA1035X8XB03631-A98256A-R07-C09:1,SA1035X8XB03631-A98256A-R07-C41:1,SA1035X8XB03631-A98256A-R09-C28:1,SA1035X8XB03631-A98256A-R09-C30:1,SA1035X8XB03631-A98256A-R09-C54:1,SA1035X8XB03631-A98256A-R10-C38:1,SA1035X8XB03631-A98256A-R10-C39:1,SA1035X8XB03631-A98256A-R11-C07:1,SA1035X8XB03631-A98256A-R11-C09:1,SA1035X8XB03631-A98256A-R11-C13:1,SA1035X8XB03631-A98256A-R11-C15:1,SA1035X8XB03631-A98256A-R11-C60:1,SA1035X8XB03631-A98256A-R12-C07:1,SA1035X8XB03631-A98256A-R12-C24:1,SA1035X8XB03631-A98256A-R12-C40:1,SA1035X8XB03631-A98256A-R12-C54:1,SA1035X8XB03631-A98256A-R13-C17:1,SA1035X8XB03631-A98256A-R13-C26:1,SA1035X8XB03631-A98256A-R13-C58:1,SA1035X8XB03631-A98256A-R13-C63:1,SA1035X8XB03631-A98256A-R14-C23:1,SA1035X8XB03631-A98256A-R14-C51:1,SA1035X8XB03631-A98256A-R15-C11:1,SA1035X8XB03631-A98256A-R15-C12:1,SA1035X8XB03631-A98256A-R16-C15:1,SA1035X8XB03631-A98256A-R16-C36:1,SA1035X8XB03631-A98256A-R16-C44:1,SA1035X8XB03631-A98256A-R17-C18:1,SA1035X8XB03631-A98256A-R17-C62:1,SA1035X8XB03631-A98256A-R18-C26:1,SA1035X8XB03631-A98256A-R18-C29:1,SA1035X8XB03631-A98256A-R18-C37:1,SA1035X8XB03631-A98256A-R18-C41:1,SA1035X8XB03631-A98256A-R19-C07:1,SA1035X8XB03631-A98256A-R19-C27:1,SA1035X8XB03631-A98256A-R21-C52:1,SA1035X8XB03631-A98256A-R22-C23:1,SA1035X8XB03631-A98256A-R23-C38:1,SA1035X8XB03631-A98256A-R23-C58:1,SA1035X8XB03631-A98256A-R24-C45:1,(SA1035X7XB03502-A98290B-R69-C62:1,SA1035X8XB03631-A98253A-R03-C16:1,SA1035X8XB03631-A98253A-R13-C16:1,SA1035X8XB03631-A98253A-R24-C17:1,SA1035X8XB03631-A98256A-R05-C27:1,SA1035X8XB03631-A98256A-R07-C55:1,SA1035X8XB03631-A98256A-R12-C19:1,SA1035X8XB03631-A98256A-R15-C25:1,SA1035X8XB03631-A98256A-R17-C37:1)1:1,(SA1035X7XB03502-A98251B-R68-C55:1,SA1035X8XB03631-A98253A-R23-C17:1,SA1035X8XB03631-A98253A-R24-C60:1,SA1035X8XB03631-A98256A-R04-C38:1,SA1035X8XB03631-A98256A-R08-C56:1,SA1035X8XB03631-A98256A-R16-C20:1,SA1035X8XB03631-A98256A-R25-C45:1)1:1,(SA1035X7XB03502-A98251B-R67-C46:1,SA1035X7XB03502-A98251B-R69-C66:1,SA1035X7XB03502-A98290B-R53-C15:1,SA1035X7XB03502-A98290B-R67-C46:1,SA1035X8XB03631-A98253A-R20-C09:1,SA1035X8XB03631-A98253A-R20-C54:1)1:1,(SA1035X6XB03216-A95623B-R70-C67:1,SA1035X7XB03502-A98251B-R35-C61:1)1:1,(SA1035X8XB03631-A98256A-R14-C42:1,SA1035X8XB03631-A98256A-R15-C31:1)1:1,(SA1035X7XB03502-A98290B-R46-C09:1,SA1035X8XB03631-A98253A-R21-C63:1)1:1,SA1035X8XB03631-A98256A-R17-C12:1,SA1035X8XB03631-A98256A-R11-C50:1,SA1035X7XB03502-A98290B-R64-C63:1)1:1,(SA1035X5XB03021-A95731B-R60-C64:1,SA1035X8XB03631-A98253A-R18-C23:1,(SA1035X5XB03021-A95731B-R60-C18:1,SA1035X5XB03021-A95731B-R63-C70:1,SA1035X5XB03021-A95731B-R65-C66:1,SA1035X5XB03021-A95731B-R66-C55:1,SA1035X7XB03502-A98251B-R33-C55:1,SA1035X7XB03502-A98251B-R67-C49:1,SA1035X7XB03502-A98290B-R62-C63:1,SA1035X7XB03502-A98290B-R64-C54:1)1:1)1:1)1:1)1:1,(SA1035X4XB02879-A95626A-R11-C35:1,SA1035X4XB02879-A95626A-R12-C44:1,SA1035X4XB02879-A95626A-R13-C50:1,SA1035X4XB02879-A95626A-R14-C17:1,SA1035X4XB02879-A95626A-R14-C34:1,SA1035X4XB02879-A95626A-R15-C16:1,SA1035X4XB02879-A95626A-R16-C65:1,SA1035X4XB02879-A95626A-R18-C32:1,SA1035X4XB02879-A95626A-R19-C21:1,SA1035X4XB02879-A95626A-R19-C39:1,SA1035X4XB02879-A95646A-R04-C67:1,SA1035X4XB02879-A95646A-R06-C23:1,SA1035X4XB02879-A95646A-R07-C59:1,SA1035X4XB02879-A95646A-R08-C13:1,SA1035X4XB02879-A95646A-R13-C28:1,SA1035X4XB02879-A95646A-R14-C13:1,SA1035X4XB02879-A95646A-R14-C39:1,SA1035X4XB02879-A95646A-R16-C58:1,SA1035X4XB02879-A95646A-R18-C24:1,SA1035X4XB02879-A95646A-R20-C68:1,SA1035X5XB03015-A95623A-R03-C44:1,SA1035X5XB03015-A95623A-R04-C11:1,SA1035X5XB03015-A95623A-R12-C10:1,SA1035X5XB03015-A95623A-R28-C55:1,SA1035X5XB03015-A95623A-R31-C22:1,SA1035X5XB03015-A95623A-R33-C24:1,SA1035X5XB03015-A95623A-R33-C52:1,SA1035X5XB03015-A95623A-R35-C30:1,SA1035X5XB03021-A95731B-R52-C45:1,SA1035X5XB03021-A95731B-R60-C51:1,SA1035X5XB03021-A95731B-R60-C58:1,SA1035X5XB03021-A95731B-R62-C16:1,SA1035X5XB03021-A95731B-R62-C45:1,SA1035X5XB03021-A95731B-R67-C19:1,SA1035X6XB03211-A95653B-R55-C16:1,SA1035X6XB03211-A95653B-R62-C14:1,SA1035X6XB03211-A95653B-R63-C22:1,SA1035X6XB03211-A95653B-R64-C69:1,SA1035X6XB03211-A95653B-R65-C22:1,SA1035X6XB03211-A95653B-R68-C30:1,SA1035X6XB03211-A95653B-R70-C08:1,SA1035X6XB03216-A95623B-R48-C47:1,SA1035X6XB03216-A95623B-R49-C66:1,SA1035X6XB03216-A95623B-R50-C68:1,SA1035X6XB03216-A95623B-R61-C18:1,SA1035X7XB03338-A96178B-R55-C31:1,SA1035X8XB03425-A98283A-R20-C52:1,SA1035X8XB03631-A98253A-R16-C59:1,SA1035X8XB03631-A98253A-R20-C14:1,SA1035X8XB03631-A98256A-R11-C46:1,SA1035X8XB03631-A98256A-R16-C51:1,(SA1035X5XB03015-A95623A-R14-C46:1,SA1035X5XB03015-A95623A-R15-C59:1,SA1035X7XB03502-A98251B-R36-C66:1,(SA1035X4XB02879-A95626A-R04-C07:1,SA1035X5XB03015-A95623A-R24-C50:1,SA1035X5XB03015-A95623A-R30-C36:1,SA1035X5XB03015-A95623A-R34-C47:1,SA1035X5XB03015-A95623A-R34-C55:1,SA1035X5XB03021-A95731B-R52-C36:1,SA1035X5XB03021-A95731B-R68-C40:1,SA1035X6XB03211-A95653B-R52-C58:1,SA1035X6XB03211-A95653B-R56-C34:1,SA1035X6XB03211-A95653B-R61-C14:1,SA1035X6XB03216-A95623B-R70-C29:1,SA1035X7XB03338-A96178B-R52-C24:1,SA1035X7XB03338-A96178B-R56-C07:1,SA1035X7XB03338-A96178B-R60-C31:1,SA1035X7XB03338-A96178B-R65-C18:1,SA1035X8XB03425-A98283A-R16-C29:1,SA1035X8XB03425-A98283A-R19-C47:1,SA1035X8XB03631-A98253A-R19-C16:1,SA1035X8XB03631-A98256A-R16-C57:1,SA1035X8XB03631-A98256A-R22-C35:1,(SA1035X5XB03015-A95623A-R31-C12:1,SA1035X5XB03015-A95623A-R35-C69:1,SA1035X6XB03216-A95623B-R49-C52:1,SA1035X6XB03216-A95623B-R60-C65:1,SA1035X8XB03425-A98282A-R17-C31:1,(SA1035X4XB02879-A95646A-R17-C57:1,SA1035X5XB03015-A95623A-R05-C10:1,SA1035X5XB03015-A95623A-R06-C33:1,SA1035X5XB03015-A95623A-R06-C69:1,SA1035X5XB03015-A95623A-R13-C31:1,SA1035X5XB03015-A95623A-R17-C55:1,SA1035X5XB03015-A95623A-R19-C48:1,SA1035X5XB03015-A95623A-R24-C16:1,SA1035X5XB03015-A95623A-R24-C45:1,SA1035X5XB03015-A95623A-R28-C28:1,SA1035X5XB03015-A95623A-R35-C11:1,SA1035X5XB03015-A95623A-R35-C31:1,SA1035X5XB03015-A95623A-R35-C40:1,SA1035X6XB03211-A95653B-R51-C53:1,SA1035X6XB03211-A95653B-R59-C27:1,SA1035X6XB03211-A95653B-R63-C53:1,SA1035X6XB03216-A95623B-R47-C17:1,SA1035X6XB03216-A95623B-R48-C62:1,SA1035X6XB03216-A95623B-R49-C16:1,SA1035X6XB03216-A95623B-R49-C40:1,SA1035X6XB03216-A95623B-R50-C33:1,SA1035X7XB03338-A96178B-R51-C33:1,SA1035X7XB03338-A96178B-R52-C34:1,SA1035X7XB03338-A96178B-R55-C52:1,SA1035X7XB03338-A96178B-R55-C54:1,SA1035X8XB03425-A98282A-R07-C24:1,SA1035X8XB03425-A98282A-R13-C31:1,SA1035X8XB03425-A98282A-R15-C31:1,SA1035X8XB03425-A98283A-R13-C70:1,SA1035X8XB03425-A98283A-R14-C33:1,SA1035X8XB03425-A98283A-R16-C36:1,SA1035X8XB03425-A98283A-R25-C38:1,(SA1035X6XB03216-A95623B-R47-C46:1,SA1035X8XB03425-A98282A-R21-C07:1,SA1035X8XB03425-A98283A-R15-C38:1,SA1035X8XB03425-A98283A-R16-C23:1,(SA1035X4XB02879-A95626A-R03-C37:1,SA1035X4XB02879-A95626A-R08-C61:1,SA1035X4XB02879-A95646A-R03-C26:1,SA1035X4XB02879-A95646A-R04-C38:1,SA1035X4XB02879-A95646A-R10-C69:1,SA1035X5XB03015-A95623A-R04-C48:1,SA1035X5XB03015-A95623A-R04-C65:1,SA1035X5XB03015-A95623A-R05-C63:1,SA1035X5XB03015-A95623A-R09-C56:1,SA1035X5XB03015-A95623A-R11-C47:1,SA1035X5XB03015-A95623A-R12-C07:1,SA1035X5XB03015-A95623A-R12-C23:1,SA1035X5XB03015-A95623A-R13-C13:1,SA1035X5XB03015-A95623A-R15-C20:1,SA1035X5XB03015-A95623A-R16-C38:1,SA1035X5XB03015-A95623A-R17-C44:1,SA1035X5XB03015-A95623A-R20-C23:1,SA1035X5XB03015-A95623A-R20-C36:1,SA1035X5XB03015-A95623A-R29-C16:1,SA1035X5XB03015-A95623A-R30-C10:1,SA1035X5XB03015-A95623A-R30-C15:1,SA1035X5XB03015-A95623A-R30-C27:1,SA1035X5XB03015-A95623A-R31-C21:1,SA1035X5XB03015-A95623A-R31-C57:1,SA1035X5XB03015-A95623A-R33-C31:1,SA1035X5XB03015-A95623A-R33-C64:1,SA1035X5XB03015-A95623A-R35-C54:1,SA1035X5XB03015-A95623A-R35-C67:1,SA1035X6XB03211-A95653B-R49-C32:1,SA1035X6XB03211-A95653B-R49-C54:1,SA1035X6XB03211-A95653B-R51-C43:1,SA1035X6XB03211-A95653B-R52-C49:1,SA1035X6XB03211-A95653B-R53-C55:1,SA1035X6XB03211-A95653B-R54-C33:1,SA1035X6XB03211-A95653B-R54-C34:1,SA1035X6XB03211-A95653B-R54-C48:1,SA1035X6XB03211-A95653B-R56-C35:1,SA1035X6XB03211-A95653B-R58-C10:1,SA1035X6XB03211-A95653B-R60-C66:1,SA1035X6XB03211-A95653B-R60-C68:1,SA1035X6XB03211-A95653B-R62-C35:1,SA1035X6XB03211-A95653B-R63-C40:1,SA1035X6XB03211-A95653B-R64-C16:1,SA1035X6XB03211-A95653B-R64-C23:1,SA1035X6XB03211-A95653B-R64-C42:1,SA1035X6XB03211-A95653B-R64-C45:1,SA1035X6XB03211-A95653B-R65-C31:1,SA1035X6XB03211-A95653B-R65-C41:1,SA1035X6XB03211-A95653B-R65-C61:1,SA1035X6XB03211-A95653B-R66-C17:1,SA1035X6XB03211-A95653B-R66-C18:1,SA1035X6XB03211-A95653B-R67-C52:1,SA1035X6XB03211-A95653B-R67-C61:1,SA1035X6XB03211-A95653B-R69-C07:1,SA1035X6XB03211-A95653B-R69-C18:1,SA1035X6XB03211-A95653B-R69-C34:1,SA1035X6XB03216-A95623B-R47-C50:1,SA1035X6XB03216-A95623B-R48-C37:1,SA1035X6XB03216-A95623B-R50-C38:1,SA1035X6XB03216-A95623B-R50-C46:1,SA1035X6XB03216-A95623B-R50-C60:1,SA1035X6XB03216-A95623B-R58-C60:1,SA1035X6XB03216-A95623B-R60-C31:1,SA1035X6XB03216-A95623B-R61-C09:1,SA1035X6XB03216-A95623B-R61-C20:1,SA1035X6XB03216-A95623B-R61-C27:1,SA1035X6XB03216-A95623B-R62-C68:1,SA1035X6XB03216-A95623B-R63-C36:1,SA1035X6XB03216-A95623B-R66-C09:1,SA1035X7XB03338-A96178B-R49-C52:1,SA1035X7XB03338-A96178B-R55-C57:1,SA1035X7XB03338-A96178B-R59-C56:1,SA1035X8XB03425-A98282A-R03-C09:1,SA1035X8XB03425-A98282A-R06-C16:1,SA1035X8XB03425-A98282A-R07-C36:1,SA1035X8XB03425-A98282A-R07-C47:1,SA1035X8XB03425-A98282A-R17-C14:1,SA1035X8XB03425-A98282A-R19-C29:1,SA1035X8XB03425-A98282A-R24-C07:1,SA1035X8XB03425-A98283A-R04-C30:1,SA1035X8XB03425-A98283A-R04-C41:1,SA1035X8XB03425-A98283A-R08-C31:1,SA1035X8XB03425-A98283A-R08-C43:1,SA1035X8XB03425-A98283A-R16-C47:1,SA1035X8XB03425-A98283A-R16-C49:1,SA1035X8XB03425-A98283A-R16-C60:1,SA1035X8XB03425-A98283A-R17-C44:1,SA1035X8XB03425-A98283A-R17-C54:1,SA1035X8XB03425-A98283A-R22-C21:1,SA1035X8XB03425-A98283A-R24-C38:1,SA1035X8XB03425-A98283A-R25-C28:1,(SA1035X5XB03015-A95623A-R15-C63:1,SA1035X6XB03211-A95653B-R56-C50:1,SA1035X6XB03211-A95653B-R62-C30:1,SA1035X6XB03211-A95653B-R63-C19:1,SA1035X6XB03211-A95653B-R64-C10:1,SA1035X6XB03211-A95653B-R70-C49:1,SA1035X6XB03211-A95653B-R70-C60:1,SA1035X6XB03216-A95623B-R48-C40:1,SA1035X8XB03425-A98283A-R25-C52:1)1:1,(SA1035X7XB03338-A96178B-R63-C46:1,SA1035X8XB03425-A98283A-R13-C25:1)1:1,(SA1035X6XB03211-A95653B-R61-C67:1,SA1035X8XB03425-A98282A-R04-C14:1)1:1,(SA1035X4XB02879-A95626A-R03-C31:1,SA1035X4XB02879-A95626A-R15-C29:1,SA1035X4XB02879-A95646A-R18-C26:1,SA1035X5XB03015-A95623A-R11-C07:1,SA1035X5XB03015-A95623A-R11-C51:1,SA1035X5XB03015-A95623A-R12-C32:1,SA1035X5XB03015-A95623A-R14-C17:1,SA1035X5XB03015-A95623A-R14-C59:1,SA1035X5XB03015-A95623A-R15-C33:1,SA1035X5XB03015-A95623A-R15-C66:1,SA1035X5XB03015-A95623A-R15-C69:1,SA1035X5XB03015-A95623A-R29-C09:1,SA1035X5XB03015-A95623A-R31-C41:1,SA1035X5XB03015-A95623A-R33-C11:1,SA1035X5XB03015-A95623A-R34-C44:1,SA1035X5XB03015-A95623A-R35-C33:1,SA1035X6XB03211-A95653B-R49-C18:1,SA1035X6XB03211-A95653B-R50-C35:1,SA1035X6XB03211-A95653B-R50-C47:1,SA1035X6XB03211-A95653B-R50-C52:1,SA1035X6XB03211-A95653B-R50-C58:1,SA1035X6XB03211-A95653B-R51-C12:1,SA1035X6XB03211-A95653B-R51-C31:1,SA1035X6XB03211-A95653B-R51-C35:1,SA1035X6XB03211-A95653B-R51-C45:1,SA1035X6XB03211-A95653B-R52-C09:1,SA1035X6XB03211-A95653B-R52-C29:1,SA1035X6XB03211-A95653B-R52-C32:1,SA1035X6XB03211-A95653B-R52-C47:1,SA1035X6XB03211-A95653B-R53-C23:1,SA1035X6XB03211-A95653B-R53-C44:1,SA1035X6XB03211-A95653B-R54-C08:1,SA1035X6XB03211-A95653B-R54-C49:1,SA1035X6XB03211-A95653B-R55-C10:1,SA1035X6XB03211-A95653B-R55-C38:1,SA1035X6XB03211-A95653B-R56-C16:1,SA1035X6XB03211-A95653B-R56-C18:1,SA1035X6XB03211-A95653B-R56-C25:1,SA1035X6XB03211-A95653B-R57-C52:1,SA1035X6XB03211-A95653B-R58-C18:1,SA1035X6XB03211-A95653B-R59-C20:1,SA1035X6XB03211-A95653B-R60-C50:1,SA1035X6XB03211-A95653B-R61-C34:1,SA1035X6XB03211-A95653B-R63-C16:1,SA1035X6XB03211-A95653B-R63-C28:1,SA1035X6XB03211-A95653B-R63-C49:1,SA1035X6XB03211-A95653B-R64-C48:1,SA1035X6XB03211-A95653B-R64-C54:1,SA1035X6XB03211-A95653B-R65-C67:1,SA1035X6XB03211-A95653B-R66-C20:1,SA1035X6XB03211-A95653B-R66-C35:1,SA1035X6XB03211-A95653B-R66-C47:1,SA1035X6XB03211-A95653B-R67-C09:1,SA1035X6XB03211-A95653B-R67-C11:1,SA1035X6XB03211-A95653B-R67-C20:1,SA1035X6XB03211-A95653B-R67-C25:1,SA1035X6XB03211-A95653B-R67-C44:1,SA1035X6XB03211-A95653B-R68-C12:1,SA1035X6XB03211-A95653B-R68-C20:1,SA1035X6XB03211-A95653B-R68-C51:1,SA1035X6XB03211-A95653B-R68-C58:1,SA1035X6XB03211-A95653B-R68-C68:1,SA1035X6XB03211-A95653B-R69-C51:1,SA1035X6XB03211-A95653B-R70-C24:1,SA1035X6XB03211-A95653B-R70-C33:1,SA1035X6XB03216-A95623B-R47-C48:1,SA1035X6XB03216-A95623B-R48-C63:1,SA1035X6XB03216-A95623B-R49-C09:1,SA1035X6XB03216-A95623B-R49-C30:1,SA1035X6XB03216-A95623B-R50-C21:1,SA1035X6XB03216-A95623B-R50-C23:1,SA1035X6XB03216-A95623B-R50-C35:1,SA1035X6XB03216-A95623B-R50-C44:1,SA1035X6XB03216-A95623B-R50-C63:1,SA1035X6XB03216-A95623B-R51-C20:1,SA1035X6XB03216-A95623B-R52-C68:1,SA1035X6XB03216-A95623B-R53-C14:1,SA1035X6XB03216-A95623B-R53-C31:1,SA1035X6XB03216-A95623B-R53-C55:1,SA1035X6XB03216-A95623B-R53-C68:1,SA1035X6XB03216-A95623B-R54-C30:1,SA1035X6XB03216-A95623B-R54-C33:1,SA1035X6XB03216-A95623B-R56-C22:1,SA1035X6XB03216-A95623B-R58-C64:1,SA1035X6XB03216-A95623B-R59-C36:1,SA1035X6XB03216-A95623B-R59-C50:1,SA1035X6XB03216-A95623B-R60-C08:1,SA1035X6XB03216-A95623B-R60-C42:1,SA1035X6XB03216-A95623B-R61-C13:1,SA1035X6XB03216-A95623B-R61-C30:1,SA1035X6XB03216-A95623B-R62-C07:1,SA1035X6XB03216-A95623B-R62-C13:1,SA1035X6XB03216-A95623B-R62-C26:1,SA1035X6XB03216-A95623B-R62-C67:1,SA1035X6XB03216-A95623B-R64-C30:1,SA1035X6XB03216-A95623B-R66-C60:1,SA1035X7XB03338-A96178B-R48-C46:1,SA1035X7XB03338-A96178B-R49-C51:1,SA1035X7XB03338-A96178B-R49-C64:1,SA1035X7XB03338-A96178B-R49-C65:1,SA1035X7XB03338-A96178B-R52-C33:1,SA1035X7XB03338-A96178B-R55-C27:1,SA1035X7XB03338-A96178B-R55-C55:1,SA1035X7XB03338-A96178B-R55-C68:1,SA1035X7XB03338-A96178B-R56-C27:1,SA1035X7XB03338-A96178B-R59-C55:1,SA1035X7XB03338-A96178B-R60-C07:1,SA1035X7XB03338-A96178B-R60-C14:1,SA1035X7XB03338-A96178B-R61-C66:1,SA1035X7XB03338-A96178B-R64-C17:1,SA1035X7XB03338-A96178B-R64-C23:1,SA1035X7XB03338-A96178B-R64-C59:1,SA1035X7XB03338-A96178B-R67-C60:1,SA1035X8XB03425-A98282A-R11-C16:1,SA1035X8XB03425-A98282A-R11-C32:1,SA1035X8XB03425-A98282A-R25-C43:1,SA1035X8XB03425-A98283A-R04-C16:1,SA1035X8XB03425-A98283A-R10-C63:1,SA1035X8XB03425-A98283A-R12-C63:1,SA1035X8XB03425-A98283A-R13-C41:1,SA1035X8XB03425-A98283A-R14-C16:1,SA1035X8XB03425-A98283A-R15-C19:1,SA1035X8XB03425-A98283A-R15-C51:1,SA1035X8XB03425-A98283A-R16-C16:1,SA1035X8XB03425-A98283A-R16-C22:1,SA1035X8XB03425-A98283A-R16-C56:1,SA1035X8XB03425-A98283A-R17-C49:1,SA1035X8XB03425-A98283A-R20-C22:1,SA1035X8XB03425-A98283A-R21-C65:1,SA1035X8XB03425-A98283A-R25-C46:1,(SA1035X6XB03211-A95653B-R63-C51:1,SA1035X6XB03211-A95653B-R65-C54:1,SA1035X6XB03216-A95623B-R63-C30:1,SA1035X8XB03425-A98283A-R09-C61:1,SA1035X8XB03425-A98283A-R12-C56:1,(SA1035X6XB03211-A95653B-R50-C26:1,SA1035X6XB03211-A95653B-R52-C12:1,SA1035X6XB03211-A95653B-R53-C36:1,SA1035X6XB03211-A95653B-R54-C69:1,SA1035X6XB03211-A95653B-R65-C08:1,SA1035X6XB03211-A95653B-R66-C29:1,SA1035X6XB03216-A95623B-R47-C39:1,SA1035X6XB03216-A95623B-R49-C27:1,SA1035X6XB03216-A95623B-R49-C38:1,SA1035X6XB03216-A95623B-R49-C39:1,SA1035X6XB03216-A95623B-R50-C20:1,SA1035X6XB03216-A95623B-R52-C19:1,SA1035X6XB03216-A95623B-R55-C65:1,SA1035X6XB03216-A95623B-R55-C69:1,SA1035X6XB03216-A95623B-R58-C35:1,SA1035X6XB03216-A95623B-R58-C54:1,SA1035X6XB03216-A95623B-R59-C40:1,SA1035X6XB03216-A95623B-R60-C69:1,SA1035X6XB03216-A95623B-R61-C29:1,SA1035X6XB03216-A95623B-R66-C45:1,SA1035X6XB03216-A95623B-R67-C13:1,SA1035X6XB03216-A95623B-R67-C16:1,SA1035X6XB03216-A95623B-R67-C54:1,SA1035X7XB03338-A96178B-R49-C32:1,SA1035X7XB03338-A96178B-R49-C40:1,SA1035X7XB03338-A96178B-R49-C41:1,SA1035X7XB03338-A96178B-R53-C08:1,SA1035X7XB03338-A96178B-R55-C23:1,SA1035X7XB03338-A96178B-R55-C26:1,SA1035X7XB03338-A96178B-R55-C32:1,SA1035X7XB03338-A96178B-R55-C51:1,SA1035X7XB03338-A96178B-R57-C21:1,SA1035X7XB03338-A96178B-R57-C31:1,SA1035X7XB03338-A96178B-R60-C20:1,SA1035X7XB03338-A96178B-R61-C31:1,SA1035X7XB03338-A96178B-R62-C43:1,SA1035X8XB03425-A98282A-R03-C60:1,SA1035X8XB03425-A98282A-R05-C69:1,SA1035X8XB03425-A98283A-R03-C54:1,SA1035X8XB03425-A98283A-R05-C19:1,SA1035X8XB03425-A98283A-R05-C70:1,SA1035X8XB03425-A98283A-R07-C07:1,SA1035X8XB03425-A98283A-R12-C19:1,SA1035X8XB03425-A98283A-R12-C43:1,SA1035X8XB03425-A98283A-R13-C09:1,SA1035X8XB03425-A98283A-R14-C41:1,SA1035X8XB03425-A98283A-R15-C36:1,SA1035X8XB03425-A98283A-R16-C31:1,SA1035X8XB03425-A98283A-R18-C56:1,SA1035X8XB03425-A98283A-R19-C55:1,SA1035X8XB03425-A98283A-R20-C68:1,SA1035X8XB03425-A98283A-R22-C20:1,SA1035X8XB03425-A98283A-R24-C22:1,SA1035X8XB03425-A98283A-R25-C33:1,(SA1035X7XB03338-A96178B-R53-C16:1,SA1035X7XB03338-A96178B-R53-C27:1,SA1035X7XB03338-A96178B-R54-C45:1,SA1035X7XB03338-A96178B-R57-C47:1,SA1035X8XB03425-A98283A-R07-C17:1,SA1035X8XB03425-A98283A-R13-C64:1,SA1035X8XB03425-A98283A-R14-C39:1)1:1,(SA1035X8XB03425-A98282A-R08-C37:1,SA1035X8XB03425-A98282A-R10-C09:1,SA1035X8XB03425-A98282A-R10-C21:1,SA1035X8XB03425-A98283A-R12-C11:1,SA1035X8XB03425-A98283A-R13-C12:1,SA1035X8XB03425-A98283A-R15-C64:1,SA1035X8XB03425-A98283A-R17-C59:1)1:1,(SA1035X6XB03211-A95653B-R62-C61:1,SA1035X7XB03338-A96178B-R53-C20:1,SA1035X7XB03338-A96178B-R59-C15:1,SA1035X8XB03425-A98283A-R21-C23:1)1:1,(SA1035X7XB03338-A96178B-R60-C21:1,SA1035X8XB03425-A98282A-R08-C70:1,SA1035X8XB03425-A98283A-R16-C27:1)1:1)1:1,(SA1035X6XB03211-A95653B-R55-C65:1,SA1035X6XB03211-A95653B-R64-C29:1,SA1035X8XB03425-A98283A-R14-C59:1)1:1)1:1,(SA1035X6XB03216-A95623B-R60-C07:1,(SA1035X6XB03211-A95653B-R49-C58:1,SA1035X6XB03211-A95653B-R61-C64:1,SA1035X6XB03211-A95653B-R63-C10:1,SA1035X6XB03211-A95653B-R68-C52:1,SA1035X6XB03216-A95623B-R48-C39:1,SA1035X6XB03216-A95623B-R50-C10:1,SA1035X6XB03216-A95623B-R60-C54:1,SA1035X8XB03425-A98282A-R08-C14:1,SA1035X8XB03425-A98282A-R10-C08:1,SA1035X8XB03425-A98283A-R25-C29:1,(SA1035X6XB03211-A95653B-R54-C11:1,SA1035X6XB03211-A95653B-R63-C63:1,SA1035X6XB03216-A95623B-R49-C13:1,SA1035X6XB03216-A95623B-R60-C15:1,SA1035X6XB03216-A95623B-R66-C58:1,SA1035X7XB03338-A96178B-R49-C08:1,SA1035X7XB03338-A96178B-R61-C20:1,SA1035X7XB03338-A96178B-R64-C60:1,SA1035X8XB03425-A98283A-R04-C70:1,SA1035X8XB03425-A98283A-R05-C12:1,SA1035X8XB03425-A98283A-R12-C49:1,SA1035X8XB03425-A98283A-R13-C39:1,SA1035X8XB03425-A98283A-R16-C64:1,SA1035X8XB03425-A98283A-R18-C22:1,SA1035X8XB03425-A98283A-R22-C31:1,SA1035X8XB03425-A98283A-R23-C08:1,SA1035X8XB03425-A98283A-R25-C60:1,(SA1035X7XB03338-A96178B-R57-C58:1,SA1035X7XB03338-A96178B-R62-C56:1,SA1035X8XB03425-A98283A-R12-C38:1)1:1)1:1)1:1)1:1,(SA1035X6XB03211-A95653B-R55-C54:1,SA1035X6XB03211-A95653B-R68-C28:1,SA1035X7XB03338-A96178B-R55-C10:1,SA1035X8XB03425-A98283A-R14-C55:1,SA1035X8XB03425-A98283A-R15-C35:1,(SA1035X6XB03211-A95653B-R64-C58:1,SA1035X6XB03216-A95623B-R66-C65:1,SA1035X8XB03425-A98283A-R18-C28:1,(SA1035X6XB03211-A95653B-R54-C25:1,(SA1035X6XB03211-A95653B-R68-C40:1,SA1035X6XB03216-A95623B-R49-C36:1,(SA1035X6XB03211-A95653B-R65-C55:1,SA1035X6XB03211-A95653B-R66-C11:1,SA1035X6XB03211-A95653B-R67-C14:1,SA1035X6XB03211-A95653B-R69-C54:1,SA1035X6XB03216-A95623B-R47-C57:1,SA1035X6XB03216-A95623B-R51-C52:1,SA1035X6XB03216-A95623B-R52-C47:1)1:1)1:1)1:1)1:1)1:1,(SA1035X6XB03211-A95653B-R51-C64:1,SA1035X6XB03211-A95653B-R52-C10:1,SA1035X6XB03211-A95653B-R61-C60:1,SA1035X6XB03211-A95653B-R62-C50:1,SA1035X6XB03211-A95653B-R64-C08:1,SA1035X6XB03216-A95623B-R48-C45:1,SA1035X6XB03216-A95623B-R50-C26:1,SA1035X6XB03216-A95623B-R50-C34:1,SA1035X6XB03216-A95623B-R66-C13:1)1:1,(SA1035X5XB03021-A95731B-R61-C58:1,SA1035X6XB03211-A95653B-R49-C37:1,SA1035X6XB03211-A95653B-R64-C38:1,SA1035X6XB03216-A95623B-R60-C14:1,SA1035X7XB03338-A96178B-R62-C07:1,SA1035X8XB03425-A98283A-R06-C32:1)1:1,(SA1035X5XB03015-A95623A-R06-C22:1,SA1035X6XB03211-A95653B-R51-C39:1,SA1035X6XB03211-A95653B-R60-C30:1,SA1035X6XB03216-A95623B-R49-C49:1,SA1035X6XB03216-A95623B-R61-C42:1,SA1035X8XB03425-A98282A-R07-C65:1,SA1035X8XB03425-A98283A-R21-C45:1)1:1,(SA1035X5XB03015-A95623A-R34-C42:1,SA1035X6XB03211-A95653B-R54-C37:1,SA1035X6XB03216-A95623B-R59-C55:1,SA1035X7XB03338-A96178B-R48-C43:1,SA1035X8XB03425-A98283A-R09-C57:1,SA1035X8XB03425-A98283A-R14-C49:1)1:1,(SA1035X6XB03211-A95653B-R68-C24:1,SA1035X6XB03211-A95653B-R68-C38:1,SA1035X6XB03216-A95623B-R50-C09:1,SA1035X6XB03216-A95623B-R62-C35:1)1:1,(SA1035X6XB03211-A95653B-R51-C51:1,SA1035X6XB03211-A95653B-R53-C52:1,SA1035X6XB03211-A95653B-R69-C29:1)1:1,(SA1035X6XB03216-A95623B-R48-C32:1,SA1035X6XB03216-A95623B-R55-C08:1,SA1035X8XB03425-A98282A-R10-C36:1)1:1,(SA1035X6XB03211-A95653B-R49-C63:1,SA1035X8XB03425-A98283A-R15-C16:1,SA1035X8XB03425-A98283A-R16-C70:1)1:1,(SA1035X5XB03015-A95623A-R15-C54:1,SA1035X6XB03216-A95623B-R50-C66:1)1:1,(SA1035X6XB03211-A95653B-R60-C07:1,SA1035X6XB03216-A95623B-R66-C42:1)1:1)1:1)1:1)1:1,(SA1035X7XB03338-A96178B-R49-C23:1,SA1035X7XB03338-A96178B-R52-C44:1,SA1035X7XB03338-A96178B-R65-C63:1,SA1035X7XB03338-A96178B-R65-C64:1,SA1035X7XB03338-A96178B-R67-C64:1)1:1)1:1)1:1,(SA1035X4XB02879-A95626A-R16-C45:1,SA1035X4XB02879-A95646A-R19-C52:1,SA1035X5XB03015-A95623A-R06-C07:1,SA1035X5XB03015-A95623A-R06-C68:1,SA1035X5XB03015-A95623A-R08-C17:1,SA1035X5XB03015-A95623A-R08-C21:1,SA1035X5XB03015-A95623A-R09-C37:1,SA1035X5XB03015-A95623A-R12-C52:1,SA1035X5XB03015-A95623A-R15-C46:1,SA1035X5XB03015-A95623A-R16-C37:1,SA1035X5XB03015-A95623A-R30-C16:1,SA1035X5XB03015-A95623A-R35-C36:1,SA1035X5XB03021-A95731B-R63-C52:1,SA1035X5XB03021-A95731B-R69-C39:1,SA1035X6XB03211-A95653B-R54-C44:1,SA1035X6XB03211-A95653B-R55-C24:1,SA1035X6XB03211-A95653B-R63-C55:1,SA1035X6XB03211-A95653B-R67-C68:1,SA1035X6XB03216-A95623B-R49-C17:1,SA1035X6XB03216-A95623B-R54-C36:1,SA1035X6XB03216-A95623B-R58-C29:1,SA1035X6XB03216-A95623B-R63-C15:1,SA1035X8XB03425-A98282A-R16-C23:1,(SA1035X5XB03015-A95623A-R32-C31:1,SA1035X6XB03211-A95653B-R56-C36:1,(SA1035X4XB02879-A95626A-R17-C29:1,SA1035X5XB03015-A95623A-R04-C30:1,SA1035X5XB03015-A95623A-R07-C38:1,SA1035X5XB03015-A95623A-R15-C26:1,SA1035X6XB03211-A95653B-R52-C70:1,SA1035X6XB03211-A95653B-R55-C58:1,SA1035X6XB03211-A95653B-R65-C25:1,SA1035X6XB03211-A95653B-R67-C16:1,SA1035X6XB03211-A95653B-R68-C55:1,SA1035X6XB03211-A95653B-R69-C15:1,SA1035X6XB03211-A95653B-R69-C43:1,SA1035X6XB03216-A95623B-R49-C59:1,SA1035X7XB03338-A96178B-R56-C70:1)1:1,(SA1035X5XB03015-A95623A-R09-C39:1,SA1035X5XB03015-A95623A-R11-C66:1,SA1035X5XB03015-A95623A-R24-C68:1,SA1035X5XB03015-A95623A-R28-C63:1,SA1035X5XB03015-A95623A-R30-C24:1,SA1035X5XB03015-A95623A-R33-C61:1,SA1035X6XB03211-A95653B-R50-C50:1,SA1035X6XB03216-A95623B-R51-C35:1,SA1035X7XB03338-A96178B-R48-C19:1,SA1035X7XB03502-A98251B-R37-C52:1,SA1035X7XB03502-A98290B-R68-C33:1,SA1035X8XB03425-A98282A-R09-C24:1)1:1)1:1,(SA1035X4XB02879-A95646A-R03-C40:1,SA1035X4XB02879-A95646A-R18-C09:1,SA1035X4XB02879-A95646A-R20-C55:1,SA1035X5XB03021-A95731B-R67-C12:1,SA1035X6XB03211-A95653B-R49-C26:1,SA1035X6XB03211-A95653B-R65-C59:1,SA1035X6XB03216-A95623B-R58-C47:1,SA1035X6XB03216-A95623B-R67-C64:1)1:1,(SA1035X5XB03015-A95623A-R03-C28:1,SA1035X5XB03015-A95623A-R05-C62:1,SA1035X5XB03015-A95623A-R06-C61:1,SA1035X5XB03015-A95623A-R07-C22:1,SA1035X5XB03015-A95623A-R09-C22:1,SA1035X5XB03015-A95623A-R10-C26:1,SA1035X5XB03015-A95623A-R13-C57:1,SA1035X5XB03015-A95623A-R29-C21:1)1:1,(SA1035X4XB02879-A95626A-R13-C39:1,SA1035X5XB03015-A95623A-R34-C17:1,(SA1035X4XB02879-A95626A-R19-C22:1,SA1035X6XB03211-A95653B-R65-C34:1,SA1035X6XB03211-A95653B-R65-C37:1,SA1035X6XB03216-A95623B-R67-C47:1,SA1035X8XB03425-A98283A-R20-C62:1)1:1)1:1)1:1,(SA1035X4XB02879-A95646A-R20-C59:1,(SA1035X5XB03015-A95623A-R34-C46:1,(SA1035X5XB03015-A95623A-R05-C34:1,SA1035X5XB03015-A95623A-R36-C07:1,SA1035X6XB03211-A95653B-R56-C26:1,SA1035X6XB03211-A95653B-R62-C49:1,SA1035X6XB03211-A95653B-R64-C51:1)1:1)1:1)1:1)1:1,(SA1035X5XB03015-A95623A-R27-C07:1,SA1035X5XB03015-A95623A-R29-C63:1,SA1035X6XB03211-A95653B-R67-C46:1,SA1035X8XB03425-A98283A-R06-C47:1,(SA1035X6XB03211-A95653B-R66-C15:1,SA1035X7XB03338-A96178B-R49-C20:1,SA1035X7XB03338-A96178B-R49-C58:1,SA1035X7XB03338-A96178B-R55-C22:1,SA1035X8XB03425-A98282A-R04-C59:1,SA1035X8XB03425-A98282A-R05-C08:1,SA1035X8XB03425-A98282A-R05-C59:1,SA1035X8XB03425-A98282A-R07-C28:1,SA1035X8XB03425-A98282A-R09-C19:1,SA1035X8XB03425-A98282A-R10-C32:1,SA1035X8XB03425-A98282A-R10-C45:1,SA1035X8XB03425-A98282A-R11-C07:1,SA1035X8XB03425-A98282A-R13-C29:1,SA1035X8XB03425-A98282A-R20-C09:1,SA1035X8XB03425-A98282A-R21-C17:1,SA1035X8XB03425-A98283A-R09-C38:1,SA1035X8XB03425-A98283A-R12-C37:1,SA1035X8XB03425-A98283A-R12-C55:1,SA1035X8XB03425-A98283A-R13-C11:1,SA1035X8XB03425-A98283A-R13-C65:1,SA1035X8XB03425-A98283A-R13-C67:1,SA1035X8XB03425-A98283A-R14-C14:1,SA1035X8XB03425-A98283A-R14-C62:1,SA1035X8XB03425-A98283A-R14-C68:1,SA1035X8XB03425-A98283A-R15-C33:1,SA1035X8XB03425-A98283A-R15-C55:1,SA1035X8XB03425-A98283A-R16-C25:1,SA1035X8XB03425-A98283A-R16-C35:1,SA1035X8XB03425-A98283A-R17-C11:1,SA1035X8XB03425-A98283A-R19-C43:1,SA1035X8XB03425-A98283A-R24-C23:1,SA1035X8XB03425-A98283A-R25-C11:1,SA1035X8XB03425-A98283A-R25-C63:1,(SA1035X7XB03338-A96178B-R61-C12:1,SA1035X8XB03425-A98282A-R16-C08:1,SA1035X8XB03425-A98283A-R16-C55:1,(SA1035X6XB03216-A95623B-R66-C19:1,SA1035X7XB03338-A96178B-R48-C10:1,SA1035X7XB03338-A96178B-R48-C51:1,SA1035X7XB03338-A96178B-R49-C21:1,SA1035X7XB03338-A96178B-R49-C34:1,SA1035X7XB03338-A96178B-R55-C16:1,SA1035X7XB03338-A96178B-R56-C33:1,SA1035X7XB03338-A96178B-R57-C28:1,SA1035X7XB03338-A96178B-R57-C52:1,SA1035X7XB03338-A96178B-R59-C45:1,SA1035X7XB03338-A96178B-R63-C40:1,SA1035X7XB03338-A96178B-R65-C37:1,SA1035X7XB03338-A96178B-R65-C51:1,SA1035X8XB03425-A98282A-R03-C07:1,SA1035X8XB03425-A98282A-R07-C15:1,SA1035X8XB03425-A98282A-R11-C09:1,SA1035X8XB03425-A98282A-R11-C20:1,SA1035X8XB03425-A98282A-R17-C24:1,SA1035X8XB03425-A98282A-R17-C25:1,SA1035X8XB03425-A98282A-R17-C37:1,SA1035X8XB03425-A98282A-R17-C45:1,SA1035X8XB03425-A98283A-R04-C61:1,SA1035X8XB03425-A98283A-R05-C59:1,SA1035X8XB03425-A98283A-R07-C19:1,SA1035X8XB03425-A98283A-R12-C16:1,SA1035X8XB03425-A98283A-R12-C24:1,SA1035X8XB03425-A98283A-R12-C44:1,SA1035X8XB03425-A98283A-R12-C59:1,SA1035X8XB03425-A98283A-R13-C15:1,SA1035X8XB03425-A98283A-R14-C37:1,SA1035X8XB03425-A98283A-R14-C44:1,SA1035X8XB03425-A98283A-R14-C52:1,SA1035X8XB03425-A98283A-R15-C40:1,SA1035X8XB03425-A98283A-R15-C63:1,SA1035X8XB03425-A98283A-R16-C33:1,SA1035X8XB03425-A98283A-R16-C51:1,SA1035X8XB03425-A98283A-R18-C23:1,SA1035X8XB03425-A98283A-R19-C08:1,SA1035X8XB03425-A98283A-R20-C64:1,SA1035X8XB03425-A98283A-R22-C49:1,SA1035X8XB03425-A98283A-R23-C38:1,SA1035X8XB03425-A98283A-R24-C07:1,(SA1035X8XB03425-A98282A-R05-C47:1,(SA1035X7XB03338-A96178B-R55-C47:1,SA1035X8XB03425-A98282A-R07-C21:1,SA1035X8XB03425-A98282A-R08-C09:1,SA1035X8XB03425-A98282A-R09-C36:1,SA1035X8XB03425-A98282A-R13-C21:1,SA1035X8XB03425-A98282A-R15-C08:1,SA1035X8XB03425-A98282A-R18-C28:1,SA1035X8XB03425-A98282A-R21-C24:1,SA1035X8XB03425-A98282A-R23-C25:1,SA1035X8XB03425-A98283A-R05-C33:1,SA1035X8XB03425-A98283A-R06-C65:1,SA1035X8XB03425-A98283A-R07-C63:1,SA1035X8XB03425-A98283A-R08-C40:1,SA1035X8XB03425-A98283A-R10-C55:1,SA1035X8XB03425-A98283A-R12-C36:1,SA1035X8XB03425-A98283A-R13-C32:1,SA1035X8XB03425-A98283A-R13-C43:1,SA1035X8XB03425-A98283A-R14-C60:1,SA1035X8XB03425-A98283A-R14-C70:1,SA1035X8XB03425-A98283A-R15-C69:1,SA1035X8XB03425-A98283A-R17-C08:1,SA1035X8XB03425-A98283A-R17-C52:1,SA1035X8XB03425-A98283A-R17-C62:1,SA1035X8XB03425-A98283A-R18-C36:1,SA1035X8XB03425-A98283A-R18-C46:1,SA1035X8XB03425-A98283A-R19-C54:1,SA1035X8XB03425-A98283A-R20-C08:1,SA1035X8XB03425-A98283A-R20-C65:1,SA1035X8XB03425-A98283A-R21-C31:1,SA1035X8XB03425-A98283A-R21-C55:1,SA1035X8XB03425-A98283A-R21-C62:1,SA1035X8XB03425-A98283A-R22-C46:1,SA1035X8XB03425-A98283A-R22-C61:1,SA1035X8XB03425-A98283A-R24-C65:1,SA1035X8XB03425-A98283A-R25-C15:1,SA1035X8XB03425-A98283A-R25-C27:1,(SA1035X8XB03425-A98282A-R21-C08:1,(SA1035X8XB03425-A98282A-R11-C19:1,SA1035X8XB03425-A98282A-R14-C27:1,SA1035X8XB03425-A98283A-R12-C20:1,SA1035X8XB03425-A98283A-R12-C41:1,SA1035X8XB03425-A98283A-R17-C56:1,SA1035X8XB03425-A98283A-R19-C33:1,SA1035X8XB03425-A98283A-R23-C63:1)1:1)1:1,(SA1035X7XB03338-A96178B-R59-C33:1,SA1035X8XB03425-A98283A-R24-C20:1)1:1)1:1)1:1,(SA1035X8XB03425-A98282A-R07-C61:1,SA1035X8XB03425-A98282A-R09-C16:1,SA1035X8XB03425-A98282A-R15-C14:1,SA1035X8XB03425-A98283A-R10-C13:1,SA1035X8XB03425-A98283A-R12-C35:1,SA1035X8XB03425-A98283A-R12-C69:1,SA1035X8XB03425-A98283A-R12-C70:1,SA1035X8XB03425-A98283A-R13-C44:1,SA1035X8XB03425-A98283A-R13-C47:1,SA1035X8XB03425-A98283A-R15-C07:1,SA1035X8XB03425-A98283A-R15-C60:1,SA1035X8XB03425-A98283A-R15-C61:1,SA1035X8XB03425-A98283A-R19-C22:1,SA1035X8XB03425-A98283A-R19-C69:1,SA1035X8XB03425-A98283A-R20-C11:1,SA1035X8XB03425-A98283A-R21-C27:1,SA1035X8XB03425-A98283A-R22-C45:1,SA1035X8XB03425-A98283A-R25-C43:1)1:1,(SA1035X8XB03425-A98282A-R09-C27:1,SA1035X8XB03425-A98283A-R13-C38:1,(SA1035X7XB03338-A96178B-R59-C28:1,SA1035X8XB03425-A98282A-R09-C25:1,SA1035X8XB03425-A98282A-R10-C43:1,SA1035X8XB03425-A98282A-R11-C14:1,SA1035X8XB03425-A98283A-R23-C31:1)1:1)1:1,(SA1035X8XB03425-A98282A-R03-C13:1,SA1035X8XB03425-A98283A-R17-C35:1,SA1035X8XB03425-A98283A-R17-C60:1,SA1035X8XB03425-A98283A-R25-C39:1)1:1,(SA1035X7XB03338-A96178B-R61-C49:1,SA1035X8XB03425-A98283A-R14-C43:1,SA1035X8XB03425-A98283A-R19-C70:1,SA1035X8XB03425-A98283A-R20-C54:1,SA1035X8XB03425-A98283A-R21-C52:1,SA1035X8XB03425-A98283A-R22-C28:1,SA1035X8XB03425-A98283A-R25-C12:1)1:1)1:1)1:1)1:1)1:1)1:1,(SA1035X5XB03015-A95623A-R21-C28:1,SA1035X6XB03216-A95623B-R51-C50:1,SA1035X6XB03216-A95623B-R63-C23:1,(SA1035X4XB02879-A95626A-R06-C22:1,SA1035X4XB02879-A95626A-R13-C30:1,SA1035X4XB02879-A95626A-R13-C60:1,SA1035X4XB02879-A95626A-R14-C55:1,SA1035X4XB02879-A95626A-R15-C43:1,SA1035X4XB02879-A95646A-R03-C16:1,SA1035X4XB02879-A95646A-R03-C30:1,SA1035X4XB02879-A95646A-R04-C16:1,SA1035X4XB02879-A95646A-R07-C52:1,SA1035X4XB02879-A95646A-R10-C57:1,SA1035X4XB02879-A95646A-R11-C19:1,SA1035X4XB02879-A95646A-R12-C36:1,SA1035X4XB02879-A95646A-R19-C64:1,SA1035X5XB03015-A95623A-R03-C29:1,SA1035X5XB03015-A95623A-R03-C63:1,SA1035X5XB03015-A95623A-R04-C57:1,SA1035X5XB03015-A95623A-R05-C50:1,SA1035X5XB03015-A95623A-R05-C65:1,SA1035X5XB03015-A95623A-R06-C48:1,SA1035X5XB03015-A95623A-R07-C34:1,SA1035X5XB03015-A95623A-R07-C66:1,SA1035X5XB03015-A95623A-R08-C52:1,SA1035X5XB03015-A95623A-R08-C57:1,SA1035X5XB03015-A95623A-R09-C15:1,SA1035X5XB03015-A95623A-R09-C58:1,SA1035X5XB03015-A95623A-R10-C09:1,SA1035X5XB03015-A95623A-R11-C28:1,SA1035X5XB03015-A95623A-R11-C33:1,SA1035X5XB03015-A95623A-R14-C35:1,SA1035X5XB03015-A95623A-R14-C66:1,SA1035X5XB03015-A95623A-R15-C44:1,SA1035X5XB03015-A95623A-R19-C39:1,SA1035X5XB03015-A95623A-R20-C32:1,SA1035X5XB03015-A95623A-R22-C34:1,SA1035X5XB03015-A95623A-R29-C45:1,SA1035X5XB03015-A95623A-R29-C68:1,SA1035X5XB03015-A95623A-R29-C69:1,SA1035X5XB03015-A95623A-R30-C67:1,SA1035X5XB03015-A95623A-R31-C34:1,SA1035X5XB03015-A95623A-R31-C60:1,SA1035X5XB03015-A95623A-R32-C35:1,SA1035X5XB03015-A95623A-R33-C14:1,SA1035X5XB03015-A95623A-R33-C21:1,SA1035X5XB03015-A95623A-R33-C55:1,SA1035X5XB03015-A95623A-R34-C20:1,SA1035X5XB03015-A95623A-R35-C15:1,SA1035X5XB03015-A95623A-R35-C28:1,SA1035X5XB03021-A95731B-R49-C17:1,SA1035X5XB03021-A95731B-R52-C10:1,SA1035X5XB03021-A95731B-R62-C47:1,SA1035X5XB03021-A95731B-R62-C70:1,SA1035X5XB03021-A95731B-R63-C18:1,SA1035X5XB03021-A95731B-R65-C15:1,SA1035X5XB03021-A95731B-R65-C42:1,SA1035X5XB03021-A95731B-R66-C68:1,SA1035X5XB03021-A95731B-R70-C33:1,SA1035X6XB03211-A95653B-R49-C22:1,SA1035X6XB03211-A95653B-R49-C31:1,SA1035X6XB03211-A95653B-R49-C50:1,SA1035X6XB03211-A95653B-R54-C42:1,SA1035X6XB03211-A95653B-R54-C57:1,SA1035X6XB03211-A95653B-R59-C17:1,SA1035X6XB03211-A95653B-R61-C54:1,SA1035X6XB03211-A95653B-R62-C10:1,SA1035X6XB03211-A95653B-R68-C59:1,SA1035X6XB03216-A95623B-R58-C25:1,SA1035X6XB03216-A95623B-R60-C70:1,SA1035X6XB03216-A95623B-R67-C61:1,SA1035X7XB03338-A96178B-R57-C43:1,SA1035X7XB03502-A98251B-R51-C50:1,SA1035X7XB03502-A98251B-R66-C40:1,SA1035X7XB03502-A98251B-R66-C44:1,SA1035X8XB03425-A98282A-R15-C25:1,SA1035X8XB03631-A98253A-R13-C11:1,SA1035X8XB03631-A98253A-R13-C55:1,SA1035X8XB03631-A98253A-R16-C24:1,SA1035X8XB03631-A98253A-R18-C56:1,SA1035X8XB03631-A98256A-R11-C49:1,SA1035X8XB03631-A98256A-R12-C09:1,SA1035X8XB03631-A98256A-R19-C11:1,SA1035X8XB03631-A98256A-R21-C10:1,SA1035X8XB03631-A98256A-R23-C62:1,(SA1035X5XB03015-A95623A-R12-C69:1,SA1035X8XB03631-A98253A-R13-C62:1,SA1035X8XB03631-A98253A-R21-C35:1,(SA1035X4XB02879-A95626A-R05-C18:1,SA1035X5XB03015-A95623A-R20-C08:1,SA1035X7XB03338-A96178B-R49-C22:1,SA1035X8XB03631-A98253A-R18-C68:1,(SA1035X5XB03015-A95623A-R15-C09:1,SA1035X6XB03211-A95653B-R52-C37:1,SA1035X6XB03211-A95653B-R57-C46:1,(SA1035X8XB03631-A98253A-R14-C47:1,(SA1035X4XB02879-A95626A-R07-C24:1,SA1035X4XB02879-A95626A-R16-C52:1,SA1035X5XB03015-A95623A-R15-C45:1,(SA1035X5XB03015-A95623A-R28-C34:1,SA1035X5XB03021-A95731B-R61-C36:1,SA1035X6XB03211-A95653B-R51-C70:1,SA1035X7XB03502-A98251B-R56-C48:1,SA1035X8XB03425-A98283A-R04-C68:1,SA1035X8XB03631-A98256A-R16-C37:1,(SA1035X6XB03216-A95623B-R54-C45:1,(SA1035X6XB03216-A95623B-R48-C48:1,(SA1035X7XB03502-A98251B-R68-C69:1,(SA1035X5XB03015-A95623A-R04-C47:1,SA1035X5XB03015-A95623A-R08-C55:1,SA1035X5XB03015-A95623A-R12-C61:1,SA1035X5XB03015-A95623A-R28-C35:1,SA1035X6XB03211-A95653B-R65-C66:1,(SA1035X4XB02879-A95626A-R17-C67:1,SA1035X5XB03015-A95623A-R06-C51:1,SA1035X7XB03502-A98290B-R47-C14:1,(SA1035X6XB03211-A95653B-R51-C34:1,(SA1035X5XB03015-A95623A-R07-C20:1,(SA1035X7XB03502-A98290B-R62-C32:1,SA1035X8XB03631-A98256A-R17-C57:1,(SA1035X5XB03015-A95623A-R34-C33:1,(SA1035X5XB03021-A95731B-R60-C39:1,(SA1035X5XB03021-A95731B-R60-C09:1,SA1035X5XB03021-A95731B-R62-C69:1,(SA1035X5XB03021-A95731B-R59-C67:1,SA1035X5XB03021-A95731B-R60-C22:1,(SA1035X5XB03021-A95731B-R63-C58:1,(SA1035X7XB03502-A98251B-R68-C46:1,SA1035X8XB03425-A98283A-R16-C14:1,(SA1035X8XB03425-A98282A-R23-C28:1,(SA1035X6XB03211-A95653B-R50-C65:1,(SA1035X6XB03216-A95623B-R70-C08:1,(SA1035X6XB03211-A95653B-R51-C46:1,(SA1035X5XB03015-A95623A-R04-C55:1,(SA1035X6XB03211-A95653B-R68-C66:1,(SA1035X6XB03211-A95653B-R68-C25:1,(SA1035X8XB03425-A98283A-R03-C39:1,(SA1035X5XB03015-A95623A-R04-C08:1,(SA1035X4XB02879-A95646A-R06-C27:1,SA1035X8XB03425-A98283A-R14-C15:1,(SA1035X5XB03015-A95623A-R05-C29:1,SA1035X6XB03216-A95623B-R52-C27:1,(SA1035X5XB03021-A95731B-R51-C24:1,(SA1035X5XB03015-A95623A-R10-C32:1,(SA1035X5XB03015-A95623A-R30-C31:1,SA1035X8XB03425-A98283A-R17-C30:1,(SA1035X5XB03015-A95623A-R05-C16:1,(SA1035X4XB02879-A95646A-R03-C50:1,(SA1035X5XB03015-A95623A-R32-C37:1,(SA1035X8XB03631-A98256A-R16-C16:1,(SA1035X5XB03021-A95731B-R69-C70:1,(SA1035X7XB03338-A96178B-R62-C17:1,(SA1035X7XB03502-A98251B-R35-C54:1,(SA1035X5XB03021-A95731B-R68-C29:1,(SA1035X5XB03021-A95731B-R60-C48:1,(SA1035X4XB02879-A95626A-R14-C36:1,SA1035X5XB03021-A95731B-R63-C59:1,(SA1035X6XB03211-A95653B-R70-C22:1,(SA1035X6XB03211-A95653B-R62-C66:1,(SA1035X5XB03015-A95623A-R20-C70:1,(SA1035X4XB02879-A95626A-R16-C43:1,(SA1035X6XB03211-A95653B-R63-C13:1,(SA1035X7XB03338-A96178B-R55-C70:1,SA1035X8XB03425-A98282A-R04-C49:1,(SA1035X6XB03211-A95653B-R68-C44:1,(SA1035X5XB03021-A95731B-R62-C41:1,(SA1035X8XB03425-A98283A-R07-C57:1,(SA1035X5XB03021-A95731B-R61-C61:1,(SA1035X6XB03211-A95653B-R52-C45:1,(SA1035X8XB03425-A98283A-R13-C28:1,(SA1035X7XB03502-A98251B-R48-C47:1,(SA1035X6XB03211-A95653B-R65-C57:1,(SA1035X5XB03021-A95731B-R61-C57:1,SA1035X6XB03216-A95623B-R55-C64:1,SA1035X7XB03502-A98290B-R62-C60:1)1:1)1:1)1:1)1:1)1:1)1:1)1:1)1:1)1:1)1:1)1:1)1:1)1:1)1:1)1:1)1:1)1:1)1:1)1:1)1:1)1:1)1:1)1:1)1:1)1:1)1:1)1:1)1:1)1:1)1:1)1:1)1:1)1:1)1:1)1:1)1:1)1:1)1:1)1:1)1:1)1:1)1:1)1:1)1:1)1:1)1:1)1:1)1:1)1:1)1:1)1:1)1:1)1:1)1:1)1:1)1:1)1:1)1:1,(SA1035X4XB02879-A95626A-R16-C41:1,SA1035X5XB03015-A95623A-R23-C70:1,SA1035X5XB03015-A95623A-R28-C70:1,SA1035X5XB03015-A95623A-R32-C46:1,SA1035X8XB03631-A98253A-R14-C31:1,SA1035X8XB03631-A98256A-R07-C10:1,SA1035X8XB03631-A98256A-R11-C34:1)1:1)1:1,(SA1035X4XB02879-A95626A-R18-C54:1,SA1035X4XB02879-A95646A-R18-C30:1,SA1035X5XB03015-A95623A-R05-C08:1,SA1035X5XB03015-A95623A-R06-C21:1,SA1035X5XB03015-A95623A-R06-C39:1,SA1035X5XB03015-A95623A-R09-C40:1,SA1035X6XB03211-A95653B-R66-C42:1,SA1035X6XB03216-A95623B-R50-C41:1,SA1035X7XB03502-A98251B-R33-C38:1,SA1035X8XB03631-A98253A-R23-C21:1)1:1,(SA1035X5XB03015-A95623A-R12-C46:1,SA1035X6XB03216-A95623B-R49-C19:1,(SA1035X4XB02879-A95646A-R11-C09:1,SA1035X4XB02879-A95646A-R11-C52:1,SA1035X6XB03211-A95653B-R59-C22:1,SA1035X6XB03216-A95623B-R62-C23:1)1:1)1:1,(SA1035X7XB03338-A96178B-R56-C45:1,SA1035X8XB03425-A98283A-R18-C27:1,SA1035X8XB03631-A98253A-R22-C58:1)1:1)1:1,(SA1035X4XB02879-A95626A-R09-C59:1,SA1035X4XB02879-A95626A-R11-C49:1,SA1035X4XB02879-A95626A-R12-C08:1,SA1035X4XB02879-A95626A-R14-C49:1,SA1035X4XB02879-A95626A-R18-C58:1,SA1035X4XB02879-A95646A-R04-C69:1,SA1035X4XB02879-A95646A-R09-C30:1,SA1035X4XB02879-A95646A-R11-C23:1,SA1035X4XB02879-A95646A-R14-C55:1,SA1035X5XB03015-A95623A-R03-C23:1,SA1035X5XB03015-A95623A-R06-C08:1,SA1035X5XB03015-A95623A-R07-C31:1,SA1035X5XB03015-A95623A-R07-C45:1,SA1035X5XB03015-A95623A-R13-C44:1,SA1035X5XB03015-A95623A-R18-C64:1,SA1035X5XB03015-A95623A-R20-C12:1,SA1035X5XB03015-A95623A-R24-C29:1,SA1035X5XB03015-A95623A-R25-C33:1,SA1035X5XB03015-A95623A-R25-C57:1,SA1035X5XB03015-A95623A-R29-C46:1,SA1035X5XB03021-A95731B-R54-C28:1,SA1035X5XB03021-A95731B-R54-C49:1,SA1035X6XB03216-A95623B-R52-C18:1,SA1035X7XB03502-A98290B-R68-C49:1,SA1035X8XB03631-A98253A-R09-C38:1,SA1035X8XB03631-A98253A-R15-C38:1,SA1035X8XB03631-A98256A-R08-C34:1,(SA1035X4XB02879-A95626A-R05-C49:1,SA1035X4XB02879-A95626A-R08-C48:1,SA1035X4XB02879-A95626A-R15-C12:1,SA1035X4XB02879-A95646A-R03-C17:1,SA1035X4XB02879-A95646A-R09-C19:1,SA1035X5XB03015-A95623A-R05-C45:1,SA1035X5XB03015-A95623A-R08-C51:1,SA1035X5XB03015-A95623A-R30-C12:1,SA1035X5XB03015-A95623A-R30-C54:1,SA1035X5XB03015-A95623A-R30-C69:1,SA1035X5XB03015-A95623A-R32-C16:1,SA1035X5XB03015-A95623A-R32-C63:1,SA1035X5XB03021-A95731B-R54-C33:1,SA1035X5XB03021-A95731B-R55-C58:1,SA1035X5XB03021-A95731B-R62-C30:1,SA1035X5XB03021-A95731B-R68-C68:1,SA1035X6XB03211-A95653B-R51-C17:1,SA1035X6XB03211-A95653B-R64-C13:1,SA1035X6XB03211-A95653B-R69-C42:1,SA1035X8XB03425-A98282A-R10-C29:1,SA1035X8XB03425-A98283A-R16-C69:1,SA1035X8XB03631-A98256A-R04-C27:1,(SA1035X5XB03015-A95623A-R06-C29:1,SA1035X5XB03015-A95623A-R08-C67:1,SA1035X5XB03015-A95623A-R09-C50:1,SA1035X5XB03015-A95623A-R30-C18:1,SA1035X5XB03015-A95623A-R30-C52:1,SA1035X5XB03015-A95623A-R31-C08:1,SA1035X6XB03211-A95653B-R66-C08:1,SA1035X6XB03216-A95623B-R59-C27:1,SA1035X8XB03631-A98256A-R08-C24:1,(SA1035X4XB02879-A95626A-R06-C61:1,SA1035X4XB02879-A95626A-R08-C42:1,SA1035X4XB02879-A95626A-R14-C39:1,SA1035X4XB02879-A95626A-R19-C50:1,SA1035X5XB03015-A95623A-R05-C07:1,SA1035X5XB03015-A95623A-R10-C18:1,SA1035X5XB03015-A95623A-R13-C10:1,SA1035X5XB03015-A95623A-R15-C17:1,SA1035X5XB03015-A95623A-R15-C67:1,SA1035X5XB03015-A95623A-R29-C13:1,SA1035X5XB03015-A95623A-R29-C20:1,SA1035X5XB03015-A95623A-R31-C15:1,SA1035X5XB03015-A95623A-R31-C31:1,SA1035X5XB03015-A95623A-R33-C40:1,SA1035X5XB03015-A95623A-R33-C58:1,SA1035X5XB03021-A95731B-R51-C13:1,SA1035X5XB03021-A95731B-R52-C66:1,SA1035X5XB03021-A95731B-R54-C68:1,SA1035X5XB03021-A95731B-R61-C09:1,SA1035X5XB03021-A95731B-R63-C12:1,SA1035X5XB03021-A95731B-R63-C44:1,SA1035X6XB03211-A95653B-R49-C59:1,SA1035X6XB03211-A95653B-R51-C18:1,SA1035X6XB03211-A95653B-R53-C59:1,SA1035X6XB03211-A95653B-R62-C20:1,SA1035X6XB03211-A95653B-R68-C49:1,SA1035X6XB03216-A95623B-R53-C70:1,SA1035X7XB03338-A96178B-R49-C43:1,SA1035X7XB03338-A96178B-R63-C59:1,SA1035X7XB03502-A98251B-R33-C51:1,SA1035X7XB03502-A98290B-R47-C11:1,SA1035X7XB03502-A98290B-R60-C38:1,SA1035X7XB03502-A98290B-R60-C60:1,SA1035X8XB03425-A98282A-R07-C59:1,SA1035X8XB03631-A98253A-R12-C31:1,SA1035X8XB03631-A98253A-R20-C07:1,SA1035X8XB03631-A98256A-R17-C13:1,(SA1035X4XB02879-A95646A-R08-C48:1,SA1035X4XB02879-A95646A-R14-C48:1,SA1035X4XB02879-A95646A-R15-C66:1,SA1035X5XB03015-A95623A-R11-C44:1,SA1035X5XB03021-A95731B-R49-C25:1,SA1035X5XB03021-A95731B-R54-C54:1,SA1035X5XB03021-A95731B-R55-C17:1,SA1035X6XB03211-A95653B-R50-C41:1,SA1035X6XB03211-A95653B-R51-C66:1,SA1035X6XB03211-A95653B-R53-C31:1,SA1035X6XB03211-A95653B-R56-C37:1,SA1035X6XB03211-A95653B-R61-C42:1,SA1035X6XB03211-A95653B-R69-C50:1,SA1035X6XB03216-A95623B-R69-C20:1,SA1035X7XB03502-A98290B-R47-C41:1,SA1035X7XB03502-A98290B-R60-C51:1,SA1035X7XB03502-A98290B-R64-C16:1,(SA1035X6XB03211-A95653B-R51-C50:1,SA1035X7XB03502-A98251B-R34-C52:1,SA1035X7XB03502-A98251B-R58-C54:1)1:1)1:1,(SA1035X4XB02879-A95646A-R17-C58:1,SA1035X5XB03015-A95623A-R08-C09:1,SA1035X5XB03021-A95731B-R52-C07:1,SA1035X7XB03502-A98290B-R65-C19:1)1:1)1:1)1:1,(SA1035X5XB03015-A95623A-R04-C27:1,SA1035X6XB03216-A95623B-R52-C25:1,(SA1035X5XB03015-A95623A-R05-C09:1,SA1035X5XB03015-A95623A-R05-C28:1,SA1035X5XB03015-A95623A-R05-C42:1,SA1035X5XB03015-A95623A-R11-C59:1,SA1035X5XB03015-A95623A-R27-C23:1,SA1035X5XB03015-A95623A-R32-C42:1,SA1035X5XB03015-A95623A-R33-C51:1,SA1035X5XB03015-A95623A-R34-C56:1,SA1035X5XB03021-A95731B-R55-C63:1,SA1035X6XB03211-A95653B-R49-C53:1,SA1035X6XB03211-A95653B-R51-C13:1,SA1035X6XB03211-A95653B-R63-C31:1,SA1035X6XB03211-A95653B-R66-C07:1,SA1035X6XB03216-A95623B-R53-C15:1,SA1035X8XB03631-A98253A-R13-C63:1,SA1035X8XB03631-A98256A-R07-C16:1)1:1)1:1,(SA1035X4XB02879-A95646A-R04-C43:1,SA1035X5XB03015-A95623A-R05-C35:1,SA1035X5XB03015-A95623A-R06-C49:1,SA1035X5XB03021-A95731B-R49-C38:1,SA1035X7XB03502-A98290B-R47-C28:1)1:1,(SA1035X5XB03015-A95623A-R29-C47:1,SA1035X7XB03502-A98251B-R66-C37:1,SA1035X8XB03631-A98256A-R09-C17:1)1:1)1:1,(SA1035X5XB03015-A95623A-R13-C26:1,SA1035X5XB03015-A95623A-R28-C56:1,SA1035X5XB03015-A95623A-R31-C35:1)1:1)1:1)1:1,(SA1035X5XB03015-A95623A-R04-C50:1,SA1035X6XB03211-A95653B-R50-C18:1,(SA1035X4XB02879-A95626A-R13-C47:1,SA1035X4XB02879-A95626A-R14-C15:1,SA1035X4XB02879-A95626A-R15-C62:1,SA1035X4XB02879-A95626A-R18-C37:1,SA1035X4XB02879-A95626A-R19-C47:1,SA1035X4XB02879-A95646A-R03-C19:1,SA1035X4XB02879-A95646A-R10-C41:1,SA1035X4XB02879-A95646A-R10-C61:1,SA1035X4XB02879-A95646A-R12-C34:1,SA1035X5XB03015-A95623A-R10-C48:1,SA1035X5XB03021-A95731B-R58-C51:1,SA1035X5XB03021-A95731B-R61-C70:1,SA1035X5XB03021-A95731B-R62-C36:1,SA1035X5XB03021-A95731B-R65-C45:1,SA1035X5XB03021-A95731B-R67-C13:1,SA1035X5XB03021-A95731B-R67-C15:1,SA1035X5XB03021-A95731B-R69-C46:1,SA1035X5XB03021-A95731B-R70-C14:1,SA1035X5XB03021-A95731B-R70-C44:1,SA1035X6XB03211-A95653B-R49-C23:1,SA1035X6XB03211-A95653B-R49-C52:1,SA1035X6XB03211-A95653B-R53-C25:1,SA1035X6XB03211-A95653B-R56-C15:1,SA1035X6XB03211-A95653B-R62-C38:1,SA1035X6XB03211-A95653B-R62-C43:1,SA1035X6XB03211-A95653B-R63-C11:1,SA1035X6XB03211-A95653B-R63-C27:1,SA1035X6XB03211-A95653B-R64-C25:1,SA1035X6XB03211-A95653B-R64-C50:1,SA1035X6XB03211-A95653B-R66-C70:1,SA1035X6XB03211-A95653B-R67-C51:1,SA1035X6XB03211-A95653B-R68-C33:1,SA1035X6XB03216-A95623B-R47-C55:1,SA1035X6XB03216-A95623B-R50-C57:1,SA1035X6XB03216-A95623B-R55-C23:1,SA1035X6XB03216-A95623B-R58-C63:1,SA1035X6XB03216-A95623B-R66-C10:1,SA1035X6XB03216-A95623B-R66-C31:1,SA1035X6XB03216-A95623B-R68-C48:1,SA1035X6XB03216-A95623B-R69-C15:1,SA1035X7XB03338-A96178B-R59-C21:1,SA1035X8XB03425-A98282A-R15-C29:1,SA1035X8XB03425-A98283A-R15-C65:1,SA1035X8XB03425-A98283A-R20-C63:1,SA1035X8XB03425-A98283A-R22-C27:1,SA1035X8XB03631-A98256A-R14-C50:1,(SA1035X8XB03631-A98256A-R18-C22:1,(SA1035X5XB03015-A95623A-R13-C41:1,SA1035X5XB03015-A95623A-R15-C35:1,SA1035X5XB03015-A95623A-R33-C25:1,SA1035X5XB03015-A95623A-R34-C31:1,SA1035X6XB03211-A95653B-R70-C55:1,SA1035X6XB03216-A95623B-R58-C10:1,SA1035X7XB03502-A98251B-R36-C59:1,SA1035X8XB03425-A98283A-R03-C59:1,SA1035X8XB03425-A98283A-R21-C67:1,SA1035X8XB03631-A98256A-R17-C23:1,(SA1035X8XB03631-A98256A-R11-C31:1,(SA1035X4XB02879-A95626A-R06-C39:1,SA1035X4XB02879-A95626A-R14-C35:1,SA1035X4XB02879-A95626A-R16-C68:1,SA1035X4XB02879-A95646A-R05-C21:1,SA1035X4XB02879-A95646A-R09-C55:1,SA1035X4XB02879-A95646A-R17-C54:1,SA1035X4XB02879-A95646A-R20-C24:1,SA1035X5XB03015-A95623A-R06-C40:1,SA1035X5XB03015-A95623A-R09-C63:1,SA1035X5XB03015-A95623A-R12-C60:1,SA1035X5XB03015-A95623A-R13-C17:1,SA1035X5XB03015-A95623A-R16-C34:1,SA1035X5XB03015-A95623A-R21-C35:1,SA1035X5XB03015-A95623A-R30-C37:1,SA1035X5XB03015-A95623A-R32-C18:1,SA1035X5XB03015-A95623A-R35-C59:1,SA1035X5XB03021-A95731B-R68-C24:1,SA1035X6XB03211-A95653B-R49-C68:1,SA1035X6XB03211-A95653B-R50-C44:1,SA1035X6XB03211-A95653B-R57-C49:1,SA1035X6XB03211-A95653B-R64-C17:1,SA1035X6XB03216-A95623B-R59-C56:1,SA1035X6XB03216-A95623B-R60-C48:1,SA1035X6XB03216-A95623B-R62-C14:1,SA1035X7XB03338-A96178B-R65-C45:1,SA1035X7XB03338-A96178B-R67-C07:1,SA1035X7XB03502-A98251B-R70-C43:1,SA1035X7XB03502-A98290B-R45-C52:1,SA1035X7XB03502-A98290B-R49-C46:1,SA1035X8XB03425-A98283A-R22-C29:1,SA1035X8XB03631-A98253A-R17-C38:1,SA1035X8XB03631-A98253A-R24-C23:1,SA1035X8XB03631-A98256A-R16-C34:1,SA1035X8XB03631-A98256A-R19-C15:1,(SA1035X4XB02879-A95646A-R10-C48:1,SA1035X4XB02879-A95646A-R12-C08:1,SA1035X5XB03015-A95623A-R06-C45:1,SA1035X5XB03015-A95623A-R09-C60:1,SA1035X5XB03015-A95623A-R15-C61:1,SA1035X5XB03015-A95623A-R17-C30:1,SA1035X5XB03015-A95623A-R28-C39:1,SA1035X5XB03015-A95623A-R32-C26:1,SA1035X5XB03015-A95623A-R32-C60:1,SA1035X5XB03015-A95623A-R33-C60:1,SA1035X5XB03021-A95731B-R58-C52:1,SA1035X5XB03021-A95731B-R59-C17:1,SA1035X6XB03211-A95653B-R55-C64:1,SA1035X6XB03216-A95623B-R47-C60:1,SA1035X6XB03216-A95623B-R60-C62:1,SA1035X6XB03216-A95623B-R64-C40:1,SA1035X6XB03216-A95623B-R68-C55:1,SA1035X7XB03338-A96178B-R62-C18:1,SA1035X8XB03631-A98253A-R13-C13:1,(SA1035X4XB02879-A95626A-R15-C56:1,SA1035X4XB02879-A95646A-R04-C20:1,SA1035X4XB02879-A95646A-R18-C54:1,SA1035X5XB03015-A95623A-R10-C52:1,SA1035X5XB03015-A95623A-R17-C58:1,SA1035X5XB03015-A95623A-R31-C13:1,SA1035X5XB03015-A95623A-R34-C41:1,SA1035X5XB03015-A95623A-R35-C43:1,SA1035X5XB03021-A95731B-R50-C61:1,SA1035X6XB03211-A95653B-R50-C57:1,SA1035X6XB03211-A95653B-R62-C44:1,SA1035X6XB03211-A95653B-R65-C18:1,SA1035X6XB03216-A95623B-R47-C14:1,SA1035X6XB03216-A95623B-R58-C26:1,SA1035X8XB03425-A98282A-R23-C21:1,SA1035X8XB03631-A98253A-R22-C63:1,(SA1035X7XB03502-A98251B-R40-C46:1,SA1035X7XB03502-A98251B-R52-C47:1,SA1035X8XB03425-A98283A-R22-C41:1)1:1,(SA1035X6XB03211-A95653B-R68-C46:1,SA1035X6XB03216-A95623B-R55-C18:1)1:1)1:1)1:1,(SA1035X5XB03015-A95623A-R28-C16:1,SA1035X5XB03015-A95623A-R33-C19:1,SA1035X5XB03021-A95731B-R63-C61:1,SA1035X6XB03211-A95653B-R50-C46:1,SA1035X6XB03211-A95653B-R69-C68:1,SA1035X6XB03216-A95623B-R51-C24:1,SA1035X8XB03425-A98283A-R23-C11:1,(SA1035X4XB02879-A95646A-R06-C59:1,SA1035X4XB02879-A95646A-R14-C21:1,SA1035X5XB03015-A95623A-R05-C56:1,SA1035X5XB03015-A95623A-R19-C25:1,SA1035X5XB03015-A95623A-R35-C44:1,SA1035X6XB03211-A95653B-R50-C37:1,SA1035X6XB03211-A95653B-R58-C63:1,SA1035X6XB03211-A95653B-R66-C10:1,SA1035X6XB03216-A95623B-R51-C58:1,SA1035X6XB03216-A95623B-R65-C47:1)1:1,SA1035X6XB03211-A95653B-R56-C44:1)1:1,(SA1035X4XB02879-A95626A-R03-C54:1,SA1035X4XB02879-A95646A-R11-C13:1,SA1035X4XB02879-A95646A-R20-C25:1)1:1,(SA1035X4XB02879-A95646A-R20-C49:1,SA1035X5XB03015-A95623A-R13-C54:1,SA1035X6XB03211-A95653B-R50-C55:1,SA1035X6XB03216-A95623B-R56-C53:1)1:1)1:1)1:1,(SA1035X6XB03211-A95653B-R55-C27:1,SA1035X6XB03216-A95623B-R56-C36:1,SA1035X8XB03425-A98283A-R17-C31:1,SA1035X8XB03425-A98283A-R19-C13:1)1:1)1:1)1:1)1:1,(SA1035X4XB02879-A95626A-R10-C25:1,SA1035X4XB02879-A95626A-R12-C31:1,SA1035X4XB02879-A95626A-R16-C35:1,SA1035X4XB02879-A95626A-R18-C17:1,SA1035X4XB02879-A95646A-R03-C67:1,SA1035X4XB02879-A95646A-R04-C62:1,SA1035X4XB02879-A95646A-R04-C63:1,SA1035X4XB02879-A95646A-R05-C40:1,SA1035X4XB02879-A95646A-R05-C68:1,SA1035X4XB02879-A95646A-R06-C10:1,SA1035X4XB02879-A95646A-R07-C46:1,SA1035X4XB02879-A95646A-R14-C26:1,SA1035X5XB03015-A95623A-R03-C69:1,SA1035X5XB03015-A95623A-R06-C15:1,SA1035X5XB03015-A95623A-R15-C41:1,SA1035X5XB03015-A95623A-R17-C19:1,SA1035X5XB03015-A95623A-R18-C57:1,SA1035X5XB03015-A95623A-R22-C18:1,SA1035X5XB03015-A95623A-R24-C59:1,SA1035X5XB03015-A95623A-R28-C31:1,SA1035X5XB03015-A95623A-R32-C56:1,SA1035X5XB03015-A95623A-R35-C23:1,SA1035X6XB03211-A95653B-R49-C33:1,SA1035X6XB03211-A95653B-R52-C22:1,SA1035X6XB03211-A95653B-R52-C68:1,SA1035X6XB03211-A95653B-R53-C11:1,SA1035X6XB03211-A95653B-R53-C22:1,SA1035X6XB03211-A95653B-R54-C39:1,SA1035X6XB03211-A95653B-R55-C09:1,SA1035X6XB03211-A95653B-R56-C38:1,SA1035X6XB03211-A95653B-R57-C26:1,SA1035X6XB03211-A95653B-R60-C43:1,SA1035X6XB03211-A95653B-R64-C65:1,SA1035X6XB03216-A95623B-R49-C07:1,SA1035X6XB03216-A95623B-R50-C27:1,SA1035X6XB03216-A95623B-R56-C65:1,SA1035X6XB03216-A95623B-R57-C65:1,SA1035X6XB03216-A95623B-R58-C23:1,SA1035X6XB03216-A95623B-R59-C66:1,SA1035X6XB03216-A95623B-R60-C22:1,SA1035X6XB03216-A95623B-R60-C24:1,SA1035X6XB03216-A95623B-R60-C45:1,SA1035X6XB03216-A95623B-R60-C51:1,SA1035X6XB03216-A95623B-R61-C14:1,SA1035X6XB03216-A95623B-R61-C26:1,SA1035X6XB03216-A95623B-R61-C39:1,SA1035X6XB03216-A95623B-R61-C47:1,SA1035X6XB03216-A95623B-R62-C11:1,SA1035X6XB03216-A95623B-R64-C24:1,SA1035X6XB03216-A95623B-R64-C51:1,SA1035X6XB03216-A95623B-R64-C68:1,SA1035X6XB03216-A95623B-R68-C20:1,SA1035X6XB03216-A95623B-R68-C39:1,SA1035X7XB03338-A96178B-R49-C50:1,SA1035X7XB03338-A96178B-R55-C59:1,SA1035X7XB03338-A96178B-R55-C69:1,SA1035X7XB03338-A96178B-R56-C18:1,SA1035X8XB03425-A98282A-R10-C16:1,SA1035X8XB03425-A98282A-R19-C43:1,SA1035X8XB03425-A98283A-R06-C61:1,SA1035X8XB03425-A98283A-R09-C22:1,SA1035X8XB03425-A98283A-R12-C60:1,SA1035X8XB03425-A98283A-R14-C20:1,SA1035X8XB03425-A98283A-R16-C30:1,SA1035X8XB03425-A98283A-R19-C25:1,SA1035X8XB03425-A98283A-R22-C14:1,(SA1035X4XB02879-A95626A-R18-C40:1,SA1035X5XB03015-A95623A-R29-C44:1,SA1035X5XB03021-A95731B-R63-C37:1,SA1035X6XB03216-A95623B-R49-C12:1,SA1035X7XB03338-A96178B-R55-C25:1,SA1035X8XB03425-A98283A-R14-C28:1,SA1035X8XB03425-A98283A-R17-C28:1,SA1035X8XB03425-A98283A-R21-C21:1)1:1,(SA1035X6XB03211-A95653B-R67-C30:1,SA1035X6XB03216-A95623B-R58-C36:1,SA1035X6XB03216-A95623B-R60-C57:1)1:1,(SA1035X4XB02879-A95626A-R14-C18:1,SA1035X6XB03211-A95653B-R50-C66:1,SA1035X6XB03216-A95623B-R55-C10:1,SA1035X8XB03425-A98283A-R22-C62:1)1:1,(SA1035X6XB03211-A95653B-R56-C59:1,SA1035X6XB03211-A95653B-R64-C18:1,SA1035X6XB03211-A95653B-R65-C23:1,SA1035X6XB03211-A95653B-R65-C49:1,SA1035X6XB03216-A95623B-R50-C14:1,SA1035X6XB03216-A95623B-R51-C65:1,SA1035X6XB03216-A95623B-R58-C30:1,SA1035X6XB03216-A95623B-R64-C54:1,SA1035X6XB03216-A95623B-R70-C44:1,SA1035X8XB03631-A98256A-R11-C37:1)1:1,SA1035X5XB03015-A95623A-R28-C07:1)1:1,(SA1035X6XB03211-A95653B-R65-C63:1,SA1035X7XB03338-A96178B-R55-C50:1,SA1035X7XB03502-A98251B-R35-C44:1,(SA1035X8XB03631-A98253A-R23-C12:1,(SA1035X5XB03021-A95731B-R63-C48:1,SA1035X8XB03631-A98256A-R17-C66:1,SA1035X8XB03631-A98256A-R21-C27:1,(SA1035X5XB03021-A95731B-R50-C29:1,SA1035X5XB03021-A95731B-R60-C63:1,SA1035X5XB03021-A95731B-R61-C60:1,SA1035X5XB03021-A95731B-R62-C12:1,SA1035X5XB03021-A95731B-R63-C33:1,SA1035X5XB03021-A95731B-R65-C68:1,SA1035X8XB03631-A98253A-R16-C62:1,(SA1035X5XB03021-A95731B-R67-C46:1,SA1035X7XB03502-A98251B-R33-C57:1,SA1035X8XB03631-A98253A-R06-C21:1,SA1035X8XB03631-A98253A-R23-C61:1,SA1035X8XB03631-A98256A-R16-C22:1,SA1035X8XB03631-A98256A-R20-C10:1,SA1035X8XB03631-A98256A-R22-C17:1,(SA1035X5XB03021-A95731B-R51-C11:1,SA1035X5XB03021-A95731B-R64-C17:1,SA1035X5XB03021-A95731B-R64-C70:1,SA1035X7XB03502-A98251B-R32-C60:1,SA1035X7XB03502-A98251B-R67-C44:1,SA1035X8XB03631-A98253A-R18-C60:1,SA1035X8XB03631-A98253A-R25-C68:1,SA1035X8XB03631-A98256A-R11-C17:1,(SA1035X5XB03021-A95731B-R49-C33:1,SA1035X5XB03021-A95731B-R57-C33:1,SA1035X5XB03021-A95731B-R58-C15:1,SA1035X5XB03021-A95731B-R60-C07:1,SA1035X5XB03021-A95731B-R61-C15:1,SA1035X5XB03021-A95731B-R65-C59:1,SA1035X7XB03502-A98290B-R53-C16:1,SA1035X8XB03631-A98256A-R14-C25:1)1:1)1:1)1:1)1:1)1:1)1:1)1:1)1:1,(SA1035X4XB02879-A95626A-R03-C45:1,SA1035X4XB02879-A95626A-R11-C24:1,SA1035X4XB02879-A95626A-R13-C45:1,SA1035X4XB02879-A95626A-R17-C27:1,SA1035X4XB02879-A95626A-R18-C57:1,SA1035X4XB02879-A95626A-R19-C58:1,SA1035X4XB02879-A95646A-R09-C10:1,SA1035X4XB02879-A95646A-R15-C20:1,(SA1035X5XB03021-A95731B-R58-C30:1,SA1035X5XB03021-A95731B-R58-C44:1,SA1035X5XB03021-A95731B-R61-C35:1,SA1035X5XB03021-A95731B-R62-C25:1,SA1035X5XB03021-A95731B-R63-C07:1,SA1035X5XB03021-A95731B-R63-C10:1,SA1035X5XB03021-A95731B-R64-C24:1,SA1035X5XB03021-A95731B-R64-C46:1,SA1035X5XB03021-A95731B-R65-C34:1,SA1035X5XB03021-A95731B-R66-C29:1,SA1035X5XB03021-A95731B-R66-C69:1,SA1035X5XB03021-A95731B-R67-C62:1,SA1035X5XB03021-A95731B-R68-C18:1,SA1035X5XB03021-A95731B-R69-C16:1)1:1,(SA1035X4XB02879-A95646A-R09-C62:1,SA1035X4XB02879-A95646A-R13-C26:1,(SA1035X4XB02879-A95626A-R12-C49:1,SA1035X4XB02879-A95646A-R09-C07:1,SA1035X4XB02879-A95646A-R19-C38:1,SA1035X5XB03015-A95623A-R04-C66:1,SA1035X5XB03015-A95623A-R21-C65:1,(SA1035X6XB03211-A95653B-R63-C32:1,SA1035X6XB03211-A95653B-R66-C13:1,SA1035X6XB03216-A95623B-R52-C55:1,SA1035X7XB03338-A96178B-R55-C67:1,(SA1035X6XB03216-A95623B-R48-C61:1,SA1035X6XB03216-A95623B-R60-C18:1,SA1035X6XB03216-A95623B-R60-C67:1,SA1035X8XB03425-A98283A-R22-C33:1)1:1)1:1,(SA1035X4XB02879-A95626A-R03-C58:1,SA1035X4XB02879-A95626A-R14-C60:1,SA1035X4XB02879-A95646A-R16-C14:1,SA1035X4XB02879-A95646A-R17-C38:1)1:1)1:1)1:1)1:1,(SA1035X4XB02879-A95626A-R12-C27:1,SA1035X5XB03015-A95623A-R06-C34:1,SA1035X5XB03015-A95623A-R08-C43:1,(SA1035X4XB02879-A95646A-R04-C15:1,SA1035X4XB02879-A95646A-R15-C26:1,SA1035X5XB03015-A95623A-R03-C24:1,SA1035X5XB03015-A95623A-R14-C58:1,SA1035X5XB03015-A95623A-R27-C20:1,SA1035X5XB03015-A95623A-R30-C58:1,SA1035X6XB03211-A95653B-R65-C39:1,SA1035X6XB03211-A95653B-R66-C58:1,SA1035X6XB03211-A95653B-R67-C47:1,SA1035X6XB03216-A95623B-R50-C15:1,SA1035X6XB03216-A95623B-R51-C38:1,SA1035X6XB03216-A95623B-R65-C15:1,SA1035X7XB03338-A96178B-R49-C61:1,SA1035X7XB03338-A96178B-R63-C37:1)1:1)1:1)1:1,(SA1035X4XB02879-A95626A-R16-C36:1,(SA1035X5XB03015-A95623A-R28-C23:1,SA1035X5XB03015-A95623A-R31-C56:1,SA1035X5XB03021-A95731B-R60-C29:1,SA1035X6XB03211-A95653B-R51-C48:1,SA1035X6XB03216-A95623B-R48-C30:1,SA1035X6XB03216-A95623B-R69-C26:1,(SA1035X5XB03015-A95623A-R03-C09:1,SA1035X6XB03216-A95623B-R54-C65:1,SA1035X6XB03216-A95623B-R56-C38:1,SA1035X6XB03216-A95623B-R60-C52:1)1:1)1:1)1:1,(SA1035X4XB02879-A95626A-R03-C50:1,SA1035X4XB02879-A95626A-R03-C62:1,SA1035X4XB02879-A95626A-R07-C23:1,SA1035X4XB02879-A95626A-R09-C50:1,SA1035X4XB02879-A95626A-R11-C54:1,SA1035X4XB02879-A95626A-R12-C10:1,SA1035X4XB02879-A95626A-R12-C61:1,SA1035X4XB02879-A95626A-R13-C49:1,SA1035X4XB02879-A95626A-R14-C13:1,SA1035X4XB02879-A95626A-R14-C50:1,SA1035X4XB02879-A95626A-R17-C43:1,SA1035X4XB02879-A95626A-R19-C10:1,SA1035X4XB02879-A95646A-R04-C64:1,SA1035X4XB02879-A95646A-R05-C19:1,SA1035X4XB02879-A95646A-R07-C25:1,SA1035X4XB02879-A95646A-R07-C27:1,SA1035X4XB02879-A95646A-R09-C48:1,SA1035X4XB02879-A95646A-R10-C24:1,SA1035X4XB02879-A95646A-R10-C68:1,SA1035X4XB02879-A95646A-R11-C24:1,SA1035X4XB02879-A95646A-R14-C31:1,SA1035X4XB02879-A95646A-R16-C52:1,SA1035X4XB02879-A95646A-R17-C63:1,SA1035X4XB02879-A95646A-R19-C57:1,SA1035X4XB02879-A95646A-R20-C27:1,SA1035X4XB02879-A95646A-R20-C43:1,SA1035X5XB03015-A95623A-R07-C50:1,SA1035X5XB03015-A95623A-R08-C30:1,SA1035X5XB03015-A95623A-R08-C37:1,SA1035X5XB03015-A95623A-R10-C39:1,SA1035X5XB03015-A95623A-R12-C38:1,SA1035X5XB03015-A95623A-R12-C43:1,SA1035X5XB03015-A95623A-R12-C44:1,SA1035X5XB03015-A95623A-R13-C16:1,SA1035X5XB03015-A95623A-R13-C39:1,SA1035X5XB03015-A95623A-R13-C59:1,SA1035X5XB03015-A95623A-R15-C25:1,SA1035X5XB03015-A95623A-R16-C07:1,SA1035X5XB03015-A95623A-R16-C08:1,SA1035X5XB03015-A95623A-R17-C70:1,SA1035X5XB03015-A95623A-R28-C48:1,SA1035X5XB03015-A95623A-R28-C51:1,SA1035X5XB03015-A95623A-R29-C55:1,SA1035X5XB03015-A95623A-R30-C60:1,SA1035X5XB03015-A95623A-R34-C09:1,SA1035X5XB03021-A95731B-R52-C59:1,SA1035X5XB03021-A95731B-R59-C31:1,SA1035X5XB03021-A95731B-R60-C42:1,SA1035X5XB03021-A95731B-R61-C53:1,SA1035X5XB03021-A95731B-R62-C14:1,SA1035X5XB03021-A95731B-R62-C46:1,SA1035X5XB03021-A95731B-R65-C13:1,SA1035X5XB03021-A95731B-R65-C24:1,SA1035X5XB03021-A95731B-R65-C46:1,SA1035X5XB03021-A95731B-R66-C15:1,SA1035X5XB03021-A95731B-R66-C26:1,SA1035X5XB03021-A95731B-R66-C39:1,SA1035X5XB03021-A95731B-R66-C66:1,SA1035X5XB03021-A95731B-R66-C70:1,SA1035X5XB03021-A95731B-R68-C50:1,SA1035X5XB03021-A95731B-R69-C50:1,SA1035X5XB03021-A95731B-R69-C59:1,SA1035X6XB03211-A95653B-R52-C53:1,SA1035X6XB03211-A95653B-R56-C48:1,SA1035X6XB03211-A95653B-R60-C28:1,SA1035X6XB03211-A95653B-R61-C43:1,SA1035X6XB03211-A95653B-R62-C46:1,SA1035X6XB03211-A95653B-R62-C60:1,SA1035X6XB03211-A95653B-R63-C37:1,SA1035X6XB03211-A95653B-R64-C68:1,SA1035X6XB03211-A95653B-R67-C13:1,SA1035X6XB03211-A95653B-R67-C15:1,SA1035X6XB03211-A95653B-R67-C39:1,SA1035X6XB03211-A95653B-R69-C39:1,SA1035X6XB03216-A95623B-R49-C45:1,SA1035X6XB03216-A95623B-R49-C65:1,SA1035X6XB03216-A95623B-R53-C46:1,SA1035X6XB03216-A95623B-R57-C21:1,SA1035X6XB03216-A95623B-R59-C39:1,SA1035X6XB03216-A95623B-R59-C65:1,SA1035X6XB03216-A95623B-R59-C70:1,SA1035X6XB03216-A95623B-R60-C35:1,SA1035X6XB03216-A95623B-R61-C61:1,SA1035X6XB03216-A95623B-R65-C52:1,SA1035X6XB03216-A95623B-R68-C11:1,SA1035X6XB03216-A95623B-R70-C25:1,SA1035X7XB03338-A96178B-R63-C38:1,SA1035X7XB03502-A98251B-R33-C49:1,SA1035X7XB03502-A98251B-R37-C33:1,SA1035X7XB03502-A98251B-R37-C42:1,SA1035X7XB03502-A98251B-R39-C44:1,SA1035X7XB03502-A98251B-R66-C64:1,SA1035X7XB03502-A98290B-R62-C27:1,SA1035X8XB03425-A98282A-R12-C12:1,SA1035X8XB03425-A98283A-R17-C64:1,SA1035X8XB03631-A98253A-R12-C38:1,SA1035X8XB03631-A98253A-R13-C40:1,SA1035X8XB03631-A98253A-R17-C44:1,SA1035X8XB03631-A98253A-R17-C62:1,SA1035X8XB03631-A98253A-R19-C52:1,SA1035X8XB03631-A98253A-R19-C59:1,SA1035X8XB03631-A98253A-R21-C67:1,SA1035X8XB03631-A98253A-R23-C08:1,SA1035X8XB03631-A98253A-R24-C54:1,SA1035X8XB03631-A98253A-R24-C66:1,SA1035X8XB03631-A98256A-R05-C10:1,SA1035X8XB03631-A98256A-R09-C26:1,SA1035X8XB03631-A98256A-R10-C28:1,SA1035X8XB03631-A98256A-R12-C55:1,SA1035X8XB03631-A98256A-R15-C41:1,SA1035X8XB03631-A98256A-R15-C49:1,SA1035X8XB03631-A98256A-R16-C50:1,SA1035X8XB03631-A98256A-R18-C24:1,SA1035X8XB03631-A98256A-R18-C25:1,SA1035X8XB03631-A98256A-R18-C59:1,SA1035X8XB03631-A98256A-R19-C58:1,SA1035X8XB03631-A98256A-R21-C07:1,SA1035X8XB03631-A98256A-R23-C10:1,(SA1035X5XB03015-A95623A-R15-C12:1,SA1035X5XB03015-A95623A-R25-C13:1,SA1035X5XB03021-A95731B-R69-C08:1,SA1035X6XB03211-A95653B-R51-C22:1,SA1035X6XB03211-A95653B-R58-C07:1,SA1035X6XB03211-A95653B-R70-C69:1,SA1035X6XB03216-A95623B-R53-C48:1,(SA1035X5XB03015-A95623A-R27-C35:1,(SA1035X5XB03021-A95731B-R68-C60:1,SA1035X6XB03216-A95623B-R47-C47:1,(SA1035X6XB03211-A95653B-R56-C41:1,SA1035X8XB03631-A98253A-R19-C21:1,(SA1035X8XB03631-A98256A-R15-C29:1,(SA1035X6XB03211-A95653B-R60-C39:1,(SA1035X4XB02879-A95646A-R03-C31:1,(SA1035X5XB03021-A95731B-R68-C11:1,(SA1035X8XB03631-A98253A-R20-C43:1,(SA1035X5XB03021-A95731B-R69-C52:1,SA1035X8XB03631-A98253A-R17-C14:1,(SA1035X8XB03631-A98253A-R24-C42:1,(SA1035X8XB03631-A98253A-R23-C34:1,(SA1035X8XB03631-A98253A-R19-C60:1,(SA1035X5XB03021-A95731B-R62-C31:1,(SA1035X7XB03502-A98251B-R38-C65:1,(SA1035X5XB03015-A95623A-R08-C44:1,(SA1035X8XB03631-A98256A-R18-C14:1,(SA1035X8XB03425-A98283A-R12-C33:1,(SA1035X4XB02879-A95626A-R03-C44:1,(SA1035X6XB03211-A95653B-R67-C07:1,(SA1035X5XB03021-A95731B-R52-C26:1,(SA1035X7XB03502-A98251B-R38-C57:1,(SA1035X5XB03015-A95623A-R28-C12:1,(SA1035X7XB03502-A98251B-R36-C56:1,(SA1035X5XB03021-A95731B-R61-C41:1,(SA1035X5XB03021-A95731B-R51-C22:1,((SA1035X7XB03338-A96178B-R49-C15:1,(SA1035X7XB03502-A98290B-R67-C24:1,(SA1035X7XB03502-A98290B-R49-C62:1,SA1035X7XB03502-A98290B-R61-C38:1,SA1035X7XB03502-A98290B-R65-C15:1)1:1)1:1)1:1,(SA1035X6XB03211-A95653B-R50-C20:1,(SA1035X4XB02879-A95626A-R12-C63:1,SA1035X4XB02879-A95626A-R14-C08:1,SA1035X6XB03216-A95623B-R67-C39:1)1:1)1:1)1:1)1:1)1:1)1:1)1:1)1:1)1:1)1:1)1:1)1:1)1:1)1:1)1:1)1:1)1:1)1:1)1:1)1:1)1:1)1:1)1:1)1:1)1:1)1:1)1:1)1:1)1:1,(SA1035X4XB02879-A95626A-R04-C23:1,SA1035X4XB02879-A95626A-R10-C32:1,SA1035X4XB02879-A95626A-R13-C52:1,SA1035X4XB02879-A95626A-R19-C14:1,SA1035X4XB02879-A95626A-R19-C52:1,SA1035X4XB02879-A95646A-R10-C11:1,SA1035X5XB03021-A95731B-R62-C65:1,SA1035X6XB03216-A95623B-R70-C09:1,SA1035X7XB03502-A98290B-R62-C12:1,SA1035X8XB03631-A98253A-R03-C23:1,SA1035X8XB03631-A98253A-R15-C20:1,SA1035X8XB03631-A98253A-R18-C13:1,SA1035X8XB03631-A98253A-R18-C51:1,SA1035X8XB03631-A98253A-R21-C68:1,SA1035X8XB03631-A98253A-R23-C70:1,SA1035X8XB03631-A98256A-R24-C39:1,SA1035X8XB03631-A98256A-R25-C31:1)1:1,(SA1035X5XB03015-A95623A-R25-C07:1,SA1035X6XB03216-A95623B-R50-C22:1,SA1035X6XB03216-A95623B-R62-C36:1,SA1035X8XB03631-A98256A-R25-C37:1)1:1,(SA1035X5XB03015-A95623A-R07-C56:1,SA1035X5XB03015-A95623A-R11-C09:1,SA1035X5XB03015-A95623A-R30-C41:1,SA1035X6XB03211-A95653B-R60-C41:1,SA1035X7XB03338-A96178B-R51-C31:1)1:1,(SA1035X5XB03021-A95731B-R62-C43:1,SA1035X8XB03631-A98253A-R17-C11:1,SA1035X8XB03631-A98256A-R19-C62:1)1:1,(SA1035X5XB03015-A95623A-R33-C17:1,SA1035X6XB03211-A95653B-R58-C23:1,SA1035X8XB03425-A98283A-R14-C13:1,SA1035X8XB03631-A98253A-R16-C54:1)1:1,(SA1035X4XB02879-A95646A-R03-C60:1,SA1035X4XB02879-A95646A-R14-C53:1,SA1035X5XB03015-A95623A-R12-C31:1,SA1035X6XB03211-A95653B-R60-C29:1)1:1,(SA1035X7XB03502-A98251B-R64-C52:1,SA1035X8XB03631-A98253A-R23-C40:1)1:1,(SA1035X5XB03015-A95623A-R03-C08:1,SA1035X5XB03015-A95623A-R34-C32:1,SA1035X5XB03021-A95731B-R49-C56:1,SA1035X7XB03502-A98290B-R48-C28:1)1:1,(SA1035X5XB03015-A95623A-R07-C15:1,SA1035X5XB03015-A95623A-R30-C49:1,SA1035X8XB03425-A98282A-R08-C28:1)1:1)1:1)1:1,(SA1035X4XB02879-A95626A-R07-C27:1,SA1035X4XB02879-A95626A-R10-C33:1,SA1035X4XB02879-A95626A-R11-C14:1,SA1035X4XB02879-A95626A-R12-C09:1,SA1035X4XB02879-A95646A-R15-C32:1,SA1035X5XB03015-A95623A-R06-C65:1,SA1035X5XB03015-A95623A-R31-C38:1,SA1035X5XB03021-A95731B-R62-C56:1,SA1035X5XB03021-A95731B-R67-C44:1,(SA1035X4XB02879-A95646A-R13-C17:1,SA1035X5XB03021-A95731B-R64-C54:1,(SA1035X4XB02879-A95626A-R12-C15:1,SA1035X4XB02879-A95626A-R12-C65:1,SA1035X4XB02879-A95626A-R14-C09:1,SA1035X4XB02879-A95626A-R18-C68:1,SA1035X4XB02879-A95626A-R19-C45:1,SA1035X4XB02879-A95646A-R04-C66:1,SA1035X4XB02879-A95646A-R06-C41:1,SA1035X4XB02879-A95646A-R08-C15:1,SA1035X5XB03015-A95623A-R03-C19:1,SA1035X5XB03015-A95623A-R03-C68:1,SA1035X5XB03015-A95623A-R04-C17:1,SA1035X5XB03015-A95623A-R05-C25:1,SA1035X5XB03015-A95623A-R05-C47:1,SA1035X5XB03015-A95623A-R06-C18:1,SA1035X5XB03015-A95623A-R06-C26:1,SA1035X5XB03015-A95623A-R07-C23:1,SA1035X5XB03015-A95623A-R07-C48:1,SA1035X5XB03015-A95623A-R07-C60:1,SA1035X5XB03015-A95623A-R07-C65:1,SA1035X5XB03015-A95623A-R08-C19:1,SA1035X5XB03015-A95623A-R09-C20:1,SA1035X5XB03015-A95623A-R09-C42:1,SA1035X5XB03015-A95623A-R09-C48:1,SA1035X5XB03015-A95623A-R10-C08:1,SA1035X5XB03015-A95623A-R10-C43:1,SA1035X5XB03015-A95623A-R11-C17:1,SA1035X5XB03015-A95623A-R11-C35:1,SA1035X5XB03015-A95623A-R11-C49:1,SA1035X5XB03015-A95623A-R11-C67:1,SA1035X5XB03015-A95623A-R12-C28:1,SA1035X5XB03015-A95623A-R12-C30:1,SA1035X5XB03015-A95623A-R12-C36:1,SA1035X5XB03015-A95623A-R12-C39:1,SA1035X5XB03015-A95623A-R13-C24:1,SA1035X5XB03015-A95623A-R13-C34:1,SA1035X5XB03015-A95623A-R13-C50:1,SA1035X5XB03015-A95623A-R14-C13:1,SA1035X5XB03015-A95623A-R14-C15:1,SA1035X5XB03015-A95623A-R17-C14:1,SA1035X5XB03015-A95623A-R17-C43:1,SA1035X5XB03015-A95623A-R20-C09:1,SA1035X5XB03015-A95623A-R20-C62:1,SA1035X5XB03015-A95623A-R25-C19:1,SA1035X5XB03015-A95623A-R26-C44:1,SA1035X5XB03015-A95623A-R29-C29:1,SA1035X5XB03015-A95623A-R29-C30:1,SA1035X5XB03015-A95623A-R29-C39:1,SA1035X5XB03015-A95623A-R30-C34:1,SA1035X5XB03015-A95623A-R30-C35:1,SA1035X5XB03015-A95623A-R30-C48:1,SA1035X5XB03015-A95623A-R30-C65:1,SA1035X5XB03015-A95623A-R31-C17:1,SA1035X5XB03015-A95623A-R31-C61:1,SA1035X5XB03015-A95623A-R32-C39:1,SA1035X5XB03015-A95623A-R32-C62:1,SA1035X5XB03015-A95623A-R33-C15:1,SA1035X5XB03015-A95623A-R33-C18:1,SA1035X5XB03015-A95623A-R33-C41:1,SA1035X5XB03015-A95623A-R33-C56:1,SA1035X5XB03015-A95623A-R33-C67:1,SA1035X5XB03015-A95623A-R34-C12:1,SA1035X5XB03015-A95623A-R34-C53:1,SA1035X5XB03015-A95623A-R34-C62:1,SA1035X5XB03015-A95623A-R34-C64:1,SA1035X5XB03021-A95731B-R50-C65:1,SA1035X5XB03021-A95731B-R55-C11:1,SA1035X5XB03021-A95731B-R56-C65:1,SA1035X5XB03021-A95731B-R58-C24:1,SA1035X5XB03021-A95731B-R58-C38:1,SA1035X5XB03021-A95731B-R60-C35:1,SA1035X5XB03021-A95731B-R61-C21:1,SA1035X5XB03021-A95731B-R61-C26:1,SA1035X5XB03021-A95731B-R61-C49:1,SA1035X5XB03021-A95731B-R61-C62:1,SA1035X5XB03021-A95731B-R61-C67:1,SA1035X5XB03021-A95731B-R62-C58:1,SA1035X5XB03021-A95731B-R63-C47:1,SA1035X5XB03021-A95731B-R64-C12:1,SA1035X5XB03021-A95731B-R64-C52:1,SA1035X5XB03021-A95731B-R64-C60:1,SA1035X5XB03021-A95731B-R64-C62:1,SA1035X5XB03021-A95731B-R65-C47:1,SA1035X5XB03021-A95731B-R65-C61:1,SA1035X5XB03021-A95731B-R66-C08:1,SA1035X5XB03021-A95731B-R67-C16:1,SA1035X5XB03021-A95731B-R67-C47:1,SA1035X5XB03021-A95731B-R68-C58:1,SA1035X5XB03021-A95731B-R69-C23:1,SA1035X5XB03021-A95731B-R69-C48:1,SA1035X5XB03021-A95731B-R70-C29:1,SA1035X5XB03021-A95731B-R70-C37:1,SA1035X6XB03211-A95653B-R50-C08:1,SA1035X6XB03211-A95653B-R50-C33:1,SA1035X6XB03211-A95653B-R52-C60:1,SA1035X6XB03211-A95653B-R53-C20:1,SA1035X6XB03211-A95653B-R53-C46:1,SA1035X6XB03211-A95653B-R54-C21:1,SA1035X6XB03211-A95653B-R55-C14:1,SA1035X6XB03211-A95653B-R55-C19:1,SA1035X6XB03211-A95653B-R55-C41:1,SA1035X6XB03211-A95653B-R55-C46:1,SA1035X6XB03211-A95653B-R56-C39:1,SA1035X6XB03211-A95653B-R57-C20:1,SA1035X6XB03211-A95653B-R58-C20:1,SA1035X6XB03211-A95653B-R59-C42:1,SA1035X6XB03211-A95653B-R60-C36:1,SA1035X6XB03211-A95653B-R61-C53:1,SA1035X6XB03211-A95653B-R62-C27:1,SA1035X6XB03211-A95653B-R62-C64:1,SA1035X6XB03211-A95653B-R63-C41:1,SA1035X6XB03211-A95653B-R63-C59:1,SA1035X6XB03211-A95653B-R64-C52:1,SA1035X6XB03211-A95653B-R64-C70:1,SA1035X6XB03211-A95653B-R65-C13:1,SA1035X6XB03211-A95653B-R65-C14:1,SA1035X6XB03211-A95653B-R65-C33:1,SA1035X6XB03211-A95653B-R67-C27:1,SA1035X6XB03211-A95653B-R67-C40:1,SA1035X6XB03211-A95653B-R68-C14:1,SA1035X6XB03211-A95653B-R68-C21:1,SA1035X6XB03211-A95653B-R68-C31:1,SA1035X6XB03211-A95653B-R68-C64:1,SA1035X6XB03211-A95653B-R69-C33:1,SA1035X6XB03211-A95653B-R69-C47:1,SA1035X6XB03211-A95653B-R70-C07:1,SA1035X6XB03211-A95653B-R70-C09:1,SA1035X6XB03211-A95653B-R70-C17:1,SA1035X6XB03211-A95653B-R70-C18:1,SA1035X6XB03211-A95653B-R70-C37:1,SA1035X6XB03211-A95653B-R70-C39:1,SA1035X6XB03216-A95623B-R47-C28:1,SA1035X6XB03216-A95623B-R48-C14:1,SA1035X6XB03216-A95623B-R48-C26:1,SA1035X6XB03216-A95623B-R49-C33:1,SA1035X6XB03216-A95623B-R49-C35:1,SA1035X6XB03216-A95623B-R50-C48:1,SA1035X6XB03216-A95623B-R54-C48:1,SA1035X6XB03216-A95623B-R55-C14:1,SA1035X6XB03216-A95623B-R55-C50:1,SA1035X6XB03216-A95623B-R55-C53:1,SA1035X6XB03216-A95623B-R57-C33:1,SA1035X6XB03216-A95623B-R58-C45:1,SA1035X6XB03216-A95623B-R59-C32:1,SA1035X6XB03216-A95623B-R61-C22:1,SA1035X6XB03216-A95623B-R61-C51:1,SA1035X6XB03216-A95623B-R61-C53:1,SA1035X6XB03216-A95623B-R61-C65:1,SA1035X6XB03216-A95623B-R63-C13:1,SA1035X6XB03216-A95623B-R63-C25:1,SA1035X6XB03216-A95623B-R63-C40:1,SA1035X6XB03216-A95623B-R63-C56:1,SA1035X6XB03216-A95623B-R63-C58:1,SA1035X6XB03216-A95623B-R63-C61:1,SA1035X6XB03216-A95623B-R64-C18:1,SA1035X6XB03216-A95623B-R65-C41:1,SA1035X6XB03216-A95623B-R67-C27:1,SA1035X6XB03216-A95623B-R67-C48:1,SA1035X7XB03502-A98251B-R32-C65:1,SA1035X7XB03502-A98251B-R34-C38:1,SA1035X7XB03502-A98251B-R34-C39:1,SA1035X7XB03502-A98251B-R34-C40:1,SA1035X7XB03502-A98251B-R37-C48:1,SA1035X7XB03502-A98251B-R38-C47:1,SA1035X7XB03502-A98251B-R45-C61:1,SA1035X7XB03502-A98251B-R52-C67:1,SA1035X7XB03502-A98251B-R63-C62:1,SA1035X7XB03502-A98251B-R66-C42:1,SA1035X7XB03502-A98251B-R67-C48:1,SA1035X7XB03502-A98251B-R67-C51:1,SA1035X7XB03502-A98251B-R67-C68:1,SA1035X7XB03502-A98251B-R69-C56:1,SA1035X7XB03502-A98290B-R45-C49:1,SA1035X7XB03502-A98290B-R46-C52:1,SA1035X7XB03502-A98290B-R46-C53:1,SA1035X7XB03502-A98290B-R48-C59:1,SA1035X7XB03502-A98290B-R52-C39:1,SA1035X7XB03502-A98290B-R53-C08:1,SA1035X7XB03502-A98290B-R54-C47:1,SA1035X7XB03502-A98290B-R55-C07:1,SA1035X7XB03502-A98290B-R55-C14:1,SA1035X7XB03502-A98290B-R55-C49:1,SA1035X7XB03502-A98290B-R60-C31:1,SA1035X7XB03502-A98290B-R65-C17:1,SA1035X7XB03502-A98290B-R67-C40:1,SA1035X7XB03502-A98290B-R69-C60:1,SA1035X8XB03425-A98283A-R03-C57:1,SA1035X8XB03425-A98283A-R07-C54:1,SA1035X8XB03425-A98283A-R17-C68:1,SA1035X8XB03425-A98283A-R21-C68:1,SA1035X8XB03631-A98253A-R03-C17:1,SA1035X8XB03631-A98253A-R05-C17:1,SA1035X8XB03631-A98253A-R05-C42:1,SA1035X8XB03631-A98253A-R07-C33:1,SA1035X8XB03631-A98253A-R08-C21:1,SA1035X8XB03631-A98253A-R08-C49:1,SA1035X8XB03631-A98253A-R11-C23:1,SA1035X8XB03631-A98253A-R12-C52:1,SA1035X8XB03631-A98253A-R13-C23:1,SA1035X8XB03631-A98253A-R13-C35:1,SA1035X8XB03631-A98253A-R13-C37:1,SA1035X8XB03631-A98253A-R13-C47:1,SA1035X8XB03631-A98253A-R14-C15:1,SA1035X8XB03631-A98253A-R15-C08:1,SA1035X8XB03631-A98253A-R15-C26:1,SA1035X8XB03631-A98253A-R16-C14:1,SA1035X8XB03631-A98253A-R16-C40:1,SA1035X8XB03631-A98253A-R17-C12:1,SA1035X8XB03631-A98253A-R17-C30:1,SA1035X8XB03631-A98253A-R18-C08:1,SA1035X8XB03631-A98253A-R18-C10:1,SA1035X8XB03631-A98253A-R18-C43:1,SA1035X8XB03631-A98253A-R20-C16:1,SA1035X8XB03631-A98253A-R20-C21:1,SA1035X8XB03631-A98253A-R20-C59:1,SA1035X8XB03631-A98253A-R20-C61:1,SA1035X8XB03631-A98253A-R21-C31:1,SA1035X8XB03631-A98253A-R22-C07:1,SA1035X8XB03631-A98253A-R23-C15:1,SA1035X8XB03631-A98253A-R24-C09:1,SA1035X8XB03631-A98253A-R24-C41:1,SA1035X8XB03631-A98253A-R24-C48:1,SA1035X8XB03631-A98253A-R24-C69:1,SA1035X8XB03631-A98253A-R25-C47:1,SA1035X8XB03631-A98256A-R05-C28:1,SA1035X8XB03631-A98256A-R08-C46:1,SA1035X8XB03631-A98256A-R09-C32:1,SA1035X8XB03631-A98256A-R09-C36:1,SA1035X8XB03631-A98256A-R10-C37:1,SA1035X8XB03631-A98256A-R10-C41:1,SA1035X8XB03631-A98256A-R11-C40:1,SA1035X8XB03631-A98256A-R12-C53:1,SA1035X8XB03631-A98256A-R13-C27:1,SA1035X8XB03631-A98256A-R14-C34:1,SA1035X8XB03631-A98256A-R15-C19:1,SA1035X8XB03631-A98256A-R15-C20:1,SA1035X8XB03631-A98256A-R15-C34:1,SA1035X8XB03631-A98256A-R16-C62:1,SA1035X8XB03631-A98256A-R17-C11:1,SA1035X8XB03631-A98256A-R17-C14:1,SA1035X8XB03631-A98256A-R17-C52:1,SA1035X8XB03631-A98256A-R18-C18:1,SA1035X8XB03631-A98256A-R18-C21:1,SA1035X8XB03631-A98256A-R18-C51:1,SA1035X8XB03631-A98256A-R18-C62:1,SA1035X8XB03631-A98256A-R19-C13:1,SA1035X8XB03631-A98256A-R19-C51:1,SA1035X8XB03631-A98256A-R20-C23:1,SA1035X8XB03631-A98256A-R21-C29:1,SA1035X8XB03631-A98256A-R22-C26:1,SA1035X8XB03631-A98256A-R23-C52:1,SA1035X8XB03631-A98256A-R24-C44:1,(SA1035X5XB03015-A95623A-R15-C29:1,SA1035X5XB03015-A95623A-R15-C31:1,SA1035X5XB03015-A95623A-R22-C46:1,SA1035X5XB03015-A95623A-R27-C34:1,SA1035X5XB03015-A95623A-R28-C14:1,SA1035X5XB03015-A95623A-R31-C59:1,SA1035X5XB03021-A95731B-R68-C65:1,SA1035X6XB03211-A95653B-R51-C09:1,SA1035X6XB03211-A95653B-R63-C24:1,SA1035X6XB03216-A95623B-R49-C15:1,SA1035X8XB03631-A98256A-R18-C68:1,SA1035X8XB03631-A98256A-R19-C21:1,(SA1035X4XB02879-A95646A-R09-C18:1,SA1035X4XB02879-A95646A-R09-C46:1,SA1035X5XB03015-A95623A-R03-C58:1,SA1035X5XB03015-A95623A-R04-C24:1,SA1035X5XB03015-A95623A-R06-C43:1,SA1035X5XB03015-A95623A-R08-C33:1,SA1035X5XB03015-A95623A-R10-C63:1,SA1035X5XB03015-A95623A-R11-C21:1,SA1035X5XB03015-A95623A-R15-C07:1,SA1035X5XB03015-A95623A-R31-C50:1,SA1035X5XB03015-A95623A-R31-C69:1,SA1035X5XB03015-A95623A-R34-C11:1,SA1035X5XB03015-A95623A-R35-C07:1,SA1035X5XB03021-A95731B-R68-C44:1,SA1035X6XB03211-A95653B-R51-C10:1,SA1035X6XB03211-A95653B-R52-C64:1,SA1035X6XB03211-A95653B-R53-C15:1,SA1035X6XB03211-A95653B-R55-C52:1,SA1035X6XB03211-A95653B-R68-C54:1,SA1035X6XB03211-A95653B-R69-C69:1,SA1035X6XB03211-A95653B-R70-C56:1,SA1035X6XB03216-A95623B-R55-C30:1,SA1035X6XB03216-A95623B-R56-C40:1,SA1035X6XB03216-A95623B-R60-C61:1,SA1035X6XB03216-A95623B-R65-C17:1,SA1035X6XB03216-A95623B-R68-C23:1,SA1035X7XB03502-A98251B-R32-C40:1,SA1035X7XB03502-A98251B-R67-C57:1,SA1035X7XB03502-A98290B-R47-C55:1,SA1035X8XB03631-A98253A-R23-C56:1,SA1035X8XB03631-A98253A-R25-C50:1,SA1035X8XB03631-A98256A-R17-C39:1,(SA1035X5XB03015-A95623A-R11-C65:1,SA1035X5XB03015-A95623A-R15-C18:1,SA1035X5XB03015-A95623A-R20-C68:1,SA1035X6XB03211-A95653B-R54-C12:1,SA1035X6XB03211-A95653B-R68-C70:1,SA1035X6XB03216-A95623B-R58-C09:1,SA1035X6XB03216-A95623B-R62-C42:1)1:1,(SA1035X6XB03211-A95653B-R55-C47:1,SA1035X6XB03211-A95653B-R67-C18:1,SA1035X6XB03216-A95623B-R50-C50:1,SA1035X6XB03216-A95623B-R56-C10:1)1:1,(SA1035X5XB03015-A95623A-R06-C31:1,SA1035X5XB03021-A95731B-R60-C33:1,SA1035X6XB03211-A95653B-R66-C57:1,SA1035X8XB03631-A98256A-R20-C11:1)1:1,(SA1035X5XB03015-A95623A-R13-C68:1,SA1035X6XB03211-A95653B-R67-C60:1,SA1035X8XB03631-A98253A-R08-C70:1)1:1)1:1)1:1,(SA1035X4XB02879-A95626A-R17-C24:1,SA1035X4XB02879-A95626A-R18-C14:1,SA1035X4XB02879-A95646A-R07-C41:1,SA1035X4XB02879-A95646A-R16-C26:1,SA1035X5XB03015-A95623A-R04-C58:1,SA1035X5XB03015-A95623A-R07-C09:1,SA1035X5XB03015-A95623A-R10-C34:1,SA1035X5XB03015-A95623A-R11-C48:1,SA1035X5XB03015-A95623A-R15-C58:1,SA1035X5XB03015-A95623A-R16-C49:1,SA1035X5XB03015-A95623A-R18-C15:1,SA1035X5XB03015-A95623A-R25-C36:1,SA1035X5XB03015-A95623A-R29-C57:1,SA1035X5XB03015-A95623A-R34-C60:1,SA1035X5XB03021-A95731B-R64-C53:1,SA1035X5XB03021-A95731B-R70-C10:1,SA1035X6XB03211-A95653B-R51-C58:1,SA1035X6XB03211-A95653B-R62-C29:1,SA1035X6XB03211-A95653B-R64-C39:1,SA1035X6XB03211-A95653B-R65-C35:1,SA1035X6XB03211-A95653B-R68-C34:1,SA1035X6XB03211-A95653B-R70-C31:1,SA1035X6XB03211-A95653B-R70-C50:1,SA1035X6XB03216-A95623B-R58-C40:1,SA1035X6XB03216-A95623B-R63-C57:1,SA1035X7XB03338-A96178B-R48-C49:1,SA1035X7XB03338-A96178B-R62-C38:1,SA1035X7XB03502-A98251B-R34-C63:1,SA1035X8XB03425-A98283A-R13-C27:1,SA1035X8XB03425-A98283A-R13-C55:1,SA1035X8XB03425-A98283A-R21-C54:1,SA1035X8XB03631-A98253A-R22-C54:1)1:1,(SA1035X5XB03015-A95623A-R07-C21:1,SA1035X5XB03015-A95623A-R32-C13:1,SA1035X5XB03021-A95731B-R55-C36:1,SA1035X5XB03021-A95731B-R59-C58:1,SA1035X5XB03021-A95731B-R60-C21:1,SA1035X5XB03021-A95731B-R60-C28:1,SA1035X5XB03021-A95731B-R60-C55:1,SA1035X5XB03021-A95731B-R60-C67:1,SA1035X5XB03021-A95731B-R61-C08:1,SA1035X5XB03021-A95731B-R61-C14:1,SA1035X5XB03021-A95731B-R61-C37:1,SA1035X5XB03021-A95731B-R61-C44:1,SA1035X5XB03021-A95731B-R63-C31:1,SA1035X5XB03021-A95731B-R63-C60:1,SA1035X5XB03021-A95731B-R64-C07:1,SA1035X5XB03021-A95731B-R65-C12:1,SA1035X5XB03021-A95731B-R66-C37:1,SA1035X5XB03021-A95731B-R66-C48:1,SA1035X5XB03021-A95731B-R67-C43:1,SA1035X5XB03021-A95731B-R67-C57:1,SA1035X5XB03021-A95731B-R69-C38:1,SA1035X5XB03021-A95731B-R69-C60:1,SA1035X5XB03021-A95731B-R70-C12:1,SA1035X6XB03216-A95623B-R60-C56:1,SA1035X7XB03502-A98251B-R32-C69:1,SA1035X7XB03502-A98251B-R35-C48:1,SA1035X7XB03502-A98290B-R63-C39:1,SA1035X8XB03631-A98256A-R06-C47:1)1:1,(SA1035X5XB03021-A95731B-R52-C21:1,SA1035X7XB03502-A98251B-R34-C65:1,SA1035X7XB03502-A98251B-R36-C64:1,SA1035X7XB03502-A98251B-R48-C66:1,SA1035X7XB03502-A98251B-R60-C50:1,SA1035X7XB03502-A98251B-R69-C58:1,SA1035X8XB03631-A98253A-R15-C70:1,SA1035X8XB03631-A98253A-R21-C44:1,SA1035X8XB03631-A98253A-R25-C24:1,SA1035X8XB03631-A98256A-R10-C33:1,SA1035X8XB03631-A98256A-R13-C43:1,SA1035X8XB03631-A98256A-R16-C46:1,SA1035X8XB03631-A98256A-R17-C58:1)1:1,(SA1035X5XB03015-A95623A-R04-C44:1,SA1035X5XB03015-A95623A-R04-C56:1,SA1035X5XB03015-A95623A-R06-C47:1,SA1035X5XB03015-A95623A-R09-C17:1,SA1035X5XB03015-A95623A-R11-C19:1,SA1035X5XB03015-A95623A-R13-C37:1,SA1035X5XB03015-A95623A-R18-C08:1,SA1035X5XB03015-A95623A-R35-C37:1,SA1035X5XB03015-A95623A-R35-C60:1,SA1035X5XB03021-A95731B-R66-C24:1,SA1035X5XB03021-A95731B-R67-C59:1,SA1035X5XB03021-A95731B-R69-C47:1,SA1035X6XB03211-A95653B-R57-C36:1,SA1035X6XB03211-A95653B-R66-C51:1,SA1035X8XB03631-A98253A-R09-C65:1,SA1035X8XB03631-A98253A-R24-C24:1,SA1035X8XB03631-A98256A-R12-C49:1,SA1035X8XB03631-A98256A-R17-C40:1,SA1035X8XB03631-A98256A-R17-C65:1,SA1035X8XB03631-A98256A-R19-C41:1)1:1,(SA1035X5XB03015-A95623A-R09-C45:1,SA1035X5XB03021-A95731B-R54-C36:1,SA1035X5XB03021-A95731B-R66-C35:1,SA1035X8XB03425-A98283A-R15-C62:1,SA1035X8XB03631-A98253A-R21-C70:1,SA1035X8XB03631-A98256A-R14-C18:1)1:1,(SA1035X5XB03015-A95623A-R03-C51:1,SA1035X5XB03015-A95623A-R06-C17:1,SA1035X5XB03015-A95623A-R14-C40:1,SA1035X5XB03015-A95623A-R18-C41:1,SA1035X5XB03015-A95623A-R32-C65:1,SA1035X6XB03211-A95653B-R67-C54:1,SA1035X6XB03216-A95623B-R66-C16:1)1:1,(SA1035X5XB03021-A95731B-R61-C45:1,SA1035X5XB03021-A95731B-R62-C60:1,SA1035X5XB03021-A95731B-R67-C55:1,SA1035X7XB03502-A98290B-R45-C41:1,SA1035X8XB03631-A98256A-R06-C11:1)1:1,(SA1035X6XB03211-A95653B-R64-C09:1,SA1035X6XB03211-A95653B-R69-C56:1,SA1035X8XB03425-A98283A-R24-C53:1,SA1035X8XB03631-A98253A-R17-C51:1,SA1035X8XB03631-A98256A-R15-C30:1)1:1,(SA1035X5XB03015-A95623A-R10-C57:1,SA1035X6XB03211-A95653B-R51-C44:1,SA1035X6XB03211-A95653B-R63-C34:1,SA1035X6XB03216-A95623B-R63-C62:1,SA1035X7XB03338-A96178B-R48-C37:1)1:1,(SA1035X5XB03015-A95623A-R06-C37:1,SA1035X5XB03015-A95623A-R09-C61:1,SA1035X6XB03211-A95653B-R50-C09:1)1:1,(SA1035X5XB03015-A95623A-R15-C32:1,SA1035X5XB03021-A95731B-R65-C48:1,SA1035X5XB03021-A95731B-R70-C35:1)1:1,(SA1035X6XB03216-A95623B-R55-C19:1,SA1035X6XB03216-A95623B-R58-C62:1,SA1035X7XB03502-A98251B-R68-C61:1,SA1035X8XB03631-A98253A-R07-C45:1)1:1,(SA1035X5XB03015-A95623A-R12-C65:1,SA1035X5XB03015-A95623A-R33-C65:1,SA1035X8XB03425-A98283A-R08-C08:1)1:1,(SA1035X8XB03631-A98256A-R15-C07:1,SA1035X8XB03631-A98256A-R15-C17:1,SA1035X8XB03631-A98256A-R17-C36:1)1:1,(SA1035X5XB03015-A95623A-R14-C45:1,SA1035X5XB03015-A95623A-R35-C35:1)1:1,(SA1035X5XB03015-A95623A-R03-C25:1,SA1035X5XB03015-A95623A-R31-C36:1)1:1,(SA1035X5XB03015-A95623A-R29-C33:1,SA1035X5XB03015-A95623A-R31-C07:1,SA1035X5XB03021-A95731B-R70-C60:1)1:1,(SA1035X6XB03211-A95653B-R70-C47:1,SA1035X6XB03216-A95623B-R60-C30:1)1:1,(SA1035X6XB03216-A95623B-R51-C27:1,SA1035X7XB03502-A98251B-R67-C52:1)1:1,(SA1035X6XB03211-A95653B-R67-C41:1,SA1035X6XB03211-A95653B-R67-C59:1,SA1035X6XB03211-A95653B-R69-C45:1,SA1035X6XB03216-A95623B-R58-C18:1)1:1,(SA1035X5XB03015-A95623A-R17-C56:1,SA1035X6XB03216-A95623B-R49-C14:1,SA1035X8XB03631-A98256A-R16-C23:1)1:1,(SA1035X6XB03216-A95623B-R67-C24:1,SA1035X8XB03631-A98256A-R17-C30:1)1:1,SA1035X5XB03015-A95623A-R15-C30:1)1:1)1:1,(SA1035X5XB03015-A95623A-R16-C45:1,SA1035X5XB03015-A95623A-R31-C54:1,SA1035X5XB03015-A95623A-R34-C63:1,SA1035X6XB03211-A95653B-R50-C32:1,SA1035X6XB03211-A95653B-R55-C18:1,SA1035X6XB03211-A95653B-R67-C19:1,SA1035X6XB03211-A95653B-R69-C61:1,SA1035X6XB03216-A95623B-R47-C51:1,SA1035X6XB03216-A95623B-R49-C34:1,SA1035X6XB03216-A95623B-R58-C15:1,SA1035X6XB03216-A95623B-R63-C14:1,SA1035X6XB03216-A95623B-R66-C50:1,SA1035X7XB03338-A96178B-R53-C17:1)1:1)1:1,(SA1035X4XB02879-A95626A-R11-C41:1,SA1035X4XB02879-A95626A-R16-C42:1,SA1035X4XB02879-A95626A-R16-C47:1,SA1035X4XB02879-A95626A-R17-C14:1,SA1035X4XB02879-A95626A-R19-C35:1,SA1035X4XB02879-A95626A-R19-C44:1,SA1035X4XB02879-A95646A-R04-C50:1,SA1035X4XB02879-A95646A-R06-C26:1,SA1035X4XB02879-A95646A-R07-C26:1,SA1035X4XB02879-A95646A-R07-C30:1,SA1035X4XB02879-A95646A-R10-C14:1,SA1035X4XB02879-A95646A-R12-C26:1,SA1035X4XB02879-A95646A-R12-C50:1,SA1035X4XB02879-A95646A-R16-C59:1,SA1035X5XB03015-A95623A-R06-C24:1,SA1035X5XB03015-A95623A-R22-C35:1,SA1035X5XB03015-A95623A-R23-C69:1,SA1035X5XB03015-A95623A-R30-C07:1,SA1035X5XB03021-A95731B-R58-C55:1,SA1035X5XB03021-A95731B-R60-C14:1,SA1035X5XB03021-A95731B-R61-C38:1,SA1035X5XB03021-A95731B-R66-C54:1,SA1035X5XB03021-A95731B-R66-C62:1,SA1035X5XB03021-A95731B-R70-C70:1,SA1035X6XB03211-A95653B-R50-C17:1,SA1035X6XB03211-A95653B-R61-C19:1,SA1035X6XB03216-A95623B-R50-C45:1,SA1035X6XB03216-A95623B-R63-C68:1,SA1035X6XB03216-A95623B-R64-C66:1,SA1035X8XB03631-A98256A-R12-C38:1)1:1,(SA1035X4XB02879-A95626A-R07-C15:1,SA1035X4XB02879-A95626A-R07-C56:1,SA1035X4XB02879-A95626A-R10-C15:1,SA1035X4XB02879-A95626A-R11-C09:1,SA1035X4XB02879-A95626A-R11-C63:1,SA1035X4XB02879-A95626A-R12-C26:1,SA1035X4XB02879-A95626A-R12-C40:1,SA1035X4XB02879-A95626A-R12-C51:1,SA1035X4XB02879-A95626A-R12-C54:1,SA1035X4XB02879-A95626A-R12-C56:1,SA1035X4XB02879-A95626A-R12-C58:1,SA1035X4XB02879-A95626A-R13-C43:1,SA1035X4XB02879-A95626A-R14-C31:1,SA1035X4XB02879-A95626A-R15-C07:1,SA1035X4XB02879-A95626A-R15-C09:1,SA1035X4XB02879-A95626A-R15-C17:1,SA1035X4XB02879-A95626A-R15-C41:1,SA1035X4XB02879-A95626A-R15-C59:1,SA1035X4XB02879-A95626A-R16-C28:1,SA1035X4XB02879-A95626A-R16-C57:1,SA1035X4XB02879-A95626A-R17-C12:1,SA1035X4XB02879-A95626A-R17-C41:1,SA1035X4XB02879-A95626A-R17-C59:1,SA1035X4XB02879-A95626A-R19-C13:1,SA1035X4XB02879-A95626A-R19-C23:1,SA1035X4XB02879-A95626A-R19-C40:1,SA1035X4XB02879-A95626A-R19-C49:1,SA1035X4XB02879-A95626A-R19-C64:1,SA1035X4XB02879-A95646A-R04-C40:1,SA1035X4XB02879-A95646A-R07-C11:1,SA1035X4XB02879-A95646A-R07-C47:1,SA1035X4XB02879-A95646A-R07-C50:1,SA1035X4XB02879-A95646A-R09-C24:1,SA1035X4XB02879-A95646A-R10-C32:1,SA1035X4XB02879-A95646A-R11-C27:1,SA1035X4XB02879-A95646A-R13-C49:1,SA1035X4XB02879-A95646A-R14-C42:1,SA1035X4XB02879-A95646A-R15-C13:1,SA1035X4XB02879-A95646A-R16-C64:1,SA1035X5XB03015-A95623A-R03-C20:1,SA1035X5XB03015-A95623A-R04-C41:1,SA1035X5XB03015-A95623A-R06-C23:1,SA1035X5XB03015-A95623A-R06-C52:1,SA1035X5XB03015-A95623A-R08-C49:1,SA1035X5XB03015-A95623A-R10-C64:1,SA1035X5XB03015-A95623A-R11-C26:1,SA1035X5XB03015-A95623A-R12-C08:1,SA1035X5XB03015-A95623A-R14-C26:1,SA1035X5XB03015-A95623A-R23-C19:1,SA1035X5XB03015-A95623A-R23-C56:1,SA1035X5XB03015-A95623A-R25-C50:1,SA1035X5XB03015-A95623A-R28-C62:1,SA1035X5XB03015-A95623A-R29-C31:1,SA1035X5XB03015-A95623A-R29-C56:1,SA1035X5XB03015-A95623A-R30-C56:1,SA1035X5XB03015-A95623A-R32-C64:1,SA1035X5XB03015-A95623A-R33-C09:1,SA1035X5XB03015-A95623A-R34-C48:1,SA1035X5XB03021-A95731B-R51-C43:1,SA1035X5XB03021-A95731B-R52-C55:1,SA1035X5XB03021-A95731B-R53-C14:1,SA1035X5XB03021-A95731B-R53-C20:1,SA1035X5XB03021-A95731B-R54-C14:1,SA1035X5XB03021-A95731B-R54-C31:1,SA1035X5XB03021-A95731B-R55-C40:1,SA1035X5XB03021-A95731B-R55-C49:1,SA1035X5XB03021-A95731B-R56-C10:1,SA1035X5XB03021-A95731B-R56-C46:1,SA1035X5XB03021-A95731B-R57-C17:1,SA1035X5XB03021-A95731B-R57-C23:1,SA1035X5XB03021-A95731B-R58-C32:1,SA1035X5XB03021-A95731B-R58-C60:1,SA1035X5XB03021-A95731B-R59-C33:1,SA1035X5XB03021-A95731B-R60-C12:1,SA1035X5XB03021-A95731B-R60-C52:1,SA1035X5XB03021-A95731B-R61-C47:1,SA1035X5XB03021-A95731B-R61-C51:1,SA1035X5XB03021-A95731B-R61-C52:1,SA1035X5XB03021-A95731B-R61-C55:1,SA1035X5XB03021-A95731B-R61-C59:1,SA1035X5XB03021-A95731B-R62-C42:1,SA1035X5XB03021-A95731B-R63-C08:1,SA1035X5XB03021-A95731B-R63-C40:1,SA1035X5XB03021-A95731B-R64-C08:1,SA1035X5XB03021-A95731B-R64-C37:1,SA1035X5XB03021-A95731B-R64-C50:1,SA1035X5XB03021-A95731B-R64-C61:1,SA1035X5XB03021-A95731B-R65-C20:1,SA1035X5XB03021-A95731B-R65-C70:1,SA1035X5XB03021-A95731B-R69-C68:1,SA1035X6XB03211-A95653B-R49-C07:1,SA1035X6XB03211-A95653B-R49-C64:1,SA1035X6XB03211-A95653B-R50-C36:1,SA1035X6XB03211-A95653B-R50-C43:1,SA1035X6XB03211-A95653B-R50-C70:1,SA1035X6XB03211-A95653B-R51-C24:1,SA1035X6XB03211-A95653B-R53-C30:1,SA1035X6XB03211-A95653B-R53-C39:1,SA1035X6XB03211-A95653B-R53-C43:1,SA1035X6XB03211-A95653B-R53-C50:1,SA1035X6XB03211-A95653B-R53-C56:1,SA1035X6XB03211-A95653B-R54-C10:1,SA1035X6XB03211-A95653B-R54-C13:1,SA1035X6XB03211-A95653B-R54-C52:1,SA1035X6XB03211-A95653B-R54-C56:1,SA1035X6XB03211-A95653B-R56-C47:1,SA1035X6XB03211-A95653B-R57-C66:1,SA1035X6XB03211-A95653B-R61-C24:1,SA1035X6XB03211-A95653B-R61-C39:1,SA1035X6XB03211-A95653B-R62-C18:1,SA1035X6XB03211-A95653B-R62-C19:1,SA1035X6XB03211-A95653B-R62-C21:1,SA1035X6XB03211-A95653B-R62-C25:1,SA1035X6XB03211-A95653B-R62-C40:1,SA1035X6XB03211-A95653B-R63-C15:1,SA1035X6XB03211-A95653B-R64-C20:1,SA1035X6XB03211-A95653B-R64-C26:1,SA1035X6XB03211-A95653B-R64-C66:1,SA1035X6XB03211-A95653B-R65-C28:1,SA1035X6XB03211-A95653B-R65-C32:1,SA1035X6XB03211-A95653B-R65-C40:1,SA1035X6XB03211-A95653B-R66-C22:1,SA1035X6XB03211-A95653B-R66-C56:1,SA1035X6XB03211-A95653B-R70-C35:1,SA1035X6XB03211-A95653B-R70-C48:1,SA1035X6XB03216-A95623B-R47-C62:1,SA1035X6XB03216-A95623B-R48-C54:1,SA1035X6XB03216-A95623B-R50-C47:1,SA1035X6XB03216-A95623B-R55-C59:1,SA1035X6XB03216-A95623B-R58-C14:1,SA1035X6XB03216-A95623B-R59-C07:1,SA1035X6XB03216-A95623B-R59-C22:1,SA1035X6XB03216-A95623B-R59-C60:1,SA1035X6XB03216-A95623B-R60-C20:1,SA1035X6XB03216-A95623B-R60-C25:1,SA1035X6XB03216-A95623B-R60-C63:1,SA1035X6XB03216-A95623B-R61-C32:1,SA1035X6XB03216-A95623B-R61-C44:1,SA1035X6XB03216-A95623B-R61-C58:1,SA1035X6XB03216-A95623B-R61-C64:1,SA1035X6XB03216-A95623B-R61-C67:1,SA1035X6XB03216-A95623B-R62-C12:1,SA1035X6XB03216-A95623B-R62-C41:1,SA1035X6XB03216-A95623B-R62-C45:1,SA1035X6XB03216-A95623B-R63-C49:1,SA1035X6XB03216-A95623B-R63-C54:1,SA1035X6XB03216-A95623B-R64-C08:1,SA1035X6XB03216-A95623B-R65-C32:1,SA1035X6XB03216-A95623B-R65-C37:1,SA1035X6XB03216-A95623B-R66-C59:1,SA1035X6XB03216-A95623B-R67-C62:1,SA1035X6XB03216-A95623B-R67-C68:1,SA1035X6XB03216-A95623B-R70-C43:1,SA1035X7XB03338-A96178B-R56-C15:1,SA1035X7XB03338-A96178B-R61-C33:1,SA1035X7XB03338-A96178B-R63-C66:1,SA1035X7XB03502-A98251B-R36-C69:1,SA1035X7XB03502-A98251B-R40-C45:1,SA1035X7XB03502-A98251B-R44-C55:1,SA1035X7XB03502-A98251B-R44-C57:1,SA1035X7XB03502-A98251B-R53-C46:1,SA1035X7XB03502-A98251B-R68-C43:1,SA1035X7XB03502-A98251B-R68-C60:1,SA1035X7XB03502-A98251B-R69-C51:1,SA1035X7XB03502-A98251B-R69-C60:1,SA1035X7XB03502-A98251B-R69-C65:1,SA1035X7XB03502-A98290B-R45-C11:1,SA1035X7XB03502-A98290B-R46-C39:1,SA1035X7XB03502-A98290B-R48-C51:1,SA1035X7XB03502-A98290B-R60-C65:1,SA1035X7XB03502-A98290B-R63-C33:1,SA1035X8XB03425-A98283A-R12-C29:1,SA1035X8XB03425-A98283A-R14-C54:1,SA1035X8XB03631-A98256A-R12-C35:1,SA1035X8XB03631-A98256A-R17-C16:1,SA1035X8XB03631-A98256A-R18-C07:1,SA1035X8XB03631-A98256A-R18-C13:1,(SA1035X6XB03211-A95653B-R49-C34:1,SA1035X7XB03502-A98290B-R52-C25:1,(SA1035X7XB03502-A98251B-R51-C63:1,(SA1035X4XB02879-A95626A-R11-C51:1,SA1035X4XB02879-A95626A-R13-C07:1,SA1035X4XB02879-A95626A-R14-C19:1,SA1035X4XB02879-A95626A-R14-C62:1,SA1035X4XB02879-A95626A-R15-C46:1,SA1035X4XB02879-A95626A-R17-C26:1,SA1035X4XB02879-A95646A-R11-C38:1,SA1035X4XB02879-A95646A-R15-C29:1,SA1035X4XB02879-A95646A-R16-C20:1,SA1035X4XB02879-A95646A-R16-C40:1,SA1035X5XB03015-A95623A-R11-C13:1,SA1035X5XB03015-A95623A-R16-C67:1,SA1035X5XB03015-A95623A-R19-C17:1,SA1035X5XB03021-A95731B-R55-C12:1,SA1035X6XB03211-A95653B-R64-C60:1,(SA1035X4XB02879-A95626A-R15-C57:1,SA1035X4XB02879-A95626A-R16-C40:1,SA1035X4XB02879-A95646A-R06-C40:1,SA1035X4XB02879-A95646A-R09-C27:1)1:1)1:1)1:1)1:1,(SA1035X5XB03015-A95623A-R04-C19:1,SA1035X5XB03021-A95731B-R61-C25:1,SA1035X6XB03211-A95653B-R52-C69:1,SA1035X6XB03211-A95653B-R55-C43:1,SA1035X6XB03211-A95653B-R64-C46:1,SA1035X6XB03211-A95653B-R66-C21:1,SA1035X6XB03211-A95653B-R68-C17:1,SA1035X6XB03216-A95623B-R48-C56:1,SA1035X6XB03216-A95623B-R51-C39:1,SA1035X6XB03216-A95623B-R67-C44:1,SA1035X7XB03338-A96178B-R49-C67:1,SA1035X7XB03338-A96178B-R54-C39:1,(SA1035X7XB03502-A98290B-R68-C48:1,(SA1035X6XB03211-A95653B-R65-C42:1,SA1035X7XB03338-A96178B-R48-C11:1,SA1035X7XB03338-A96178B-R56-C29:1,SA1035X8XB03425-A98282A-R08-C29:1,SA1035X8XB03425-A98283A-R12-C61:1,SA1035X8XB03425-A98283A-R16-C44:1,SA1035X8XB03425-A98283A-R20-C28:1)1:1)1:1)1:1,(SA1035X4XB02879-A95626A-R14-C07:1,SA1035X6XB03211-A95653B-R49-C47:1,SA1035X6XB03216-A95623B-R59-C46:1,SA1035X6XB03216-A95623B-R62-C18:1)1:1,(SA1035X4XB02879-A95626A-R13-C55:1,SA1035X4XB02879-A95646A-R07-C28:1,SA1035X4XB02879-A95646A-R17-C27:1,SA1035X5XB03021-A95731B-R60-C13:1,SA1035X5XB03021-A95731B-R62-C64:1,SA1035X5XB03021-A95731B-R63-C26:1,SA1035X6XB03216-A95623B-R59-C57:1)1:1,(SA1035X4XB02879-A95626A-R15-C18:1,SA1035X5XB03021-A95731B-R61-C16:1,SA1035X6XB03216-A95623B-R50-C39:1,SA1035X6XB03216-A95623B-R62-C70:1)1:1,(SA1035X5XB03015-A95623A-R07-C55:1,SA1035X5XB03021-A95731B-R69-C43:1,SA1035X7XB03502-A98290B-R69-C20:1)1:1,(SA1035X4XB02879-A95646A-R08-C09:1,SA1035X4XB02879-A95646A-R08-C10:1,SA1035X6XB03216-A95623B-R60-C10:1)1:1,(SA1035X5XB03021-A95731B-R60-C61:1,SA1035X5XB03021-A95731B-R65-C16:1,SA1035X7XB03502-A98251B-R69-C43:1)1:1,(SA1035X5XB03015-A95623A-R16-C24:1,SA1035X5XB03015-A95623A-R31-C10:1)1:1,(SA1035X4XB02879-A95626A-R19-C09:1,SA1035X4XB02879-A95646A-R11-C50:1)1:1,(SA1035X4XB02879-A95646A-R13-C30:1,SA1035X4XB02879-A95646A-R15-C63:1)1:1,(SA1035X5XB03015-A95623A-R15-C62:1,SA1035X5XB03021-A95731B-R61-C34:1,SA1035X5XB03021-A95731B-R64-C42:1,SA1035X5XB03021-A95731B-R64-C43:1,SA1035X7XB03338-A96178B-R49-C55:1)1:1,SA1035X4XB02879-A95626A-R19-C56:1,SA1035X5XB03021-A95731B-R53-C57:1)1:1,SA1035X8XB03425-A98283A-R16-C37:1)1:1)1:1,(SA1035X4XB02879-A95626A-R19-C36:1,SA1035X4XB02879-A95646A-R03-C57:1,SA1035X5XB03015-A95623A-R12-C45:1,SA1035X5XB03015-A95623A-R13-C11:1,SA1035X5XB03015-A95623A-R15-C08:1,SA1035X5XB03015-A95623A-R15-C19:1,SA1035X5XB03015-A95623A-R29-C12:1,SA1035X5XB03021-A95731B-R63-C49:1,SA1035X6XB03211-A95653B-R51-C49:1,SA1035X6XB03211-A95653B-R63-C36:1,SA1035X6XB03211-A95653B-R64-C30:1,SA1035X6XB03211-A95653B-R69-C52:1,SA1035X6XB03216-A95623B-R47-C68:1,SA1035X6XB03216-A95623B-R49-C56:1,SA1035X6XB03216-A95623B-R59-C67:1)1:1,(SA1035X4XB02879-A95626A-R14-C43:1,SA1035X4XB02879-A95646A-R03-C66:1,SA1035X5XB03015-A95623A-R13-C21:1,SA1035X5XB03015-A95623A-R17-C34:1,SA1035X5XB03021-A95731B-R60-C47:1,SA1035X7XB03338-A96178B-R66-C09:1,SA1035X7XB03502-A98251B-R69-C53:1,SA1035X8XB03631-A98256A-R15-C62:1)1:1,(SA1035X4XB02879-A95646A-R04-C49:1,SA1035X4XB02879-A95646A-R19-C25:1,SA1035X5XB03021-A95731B-R63-C62:1,SA1035X8XB03631-A98253A-R21-C60:1)1:1,(SA1035X5XB03015-A95623A-R04-C25:1,SA1035X5XB03015-A95623A-R12-C54:1,SA1035X7XB03338-A96178B-R55-C45:1)1:1,(SA1035X4XB02879-A95626A-R05-C53:1,SA1035X4XB02879-A95646A-R03-C46:1,SA1035X4XB02879-A95646A-R06-C37:1)1:1)1:1,(SA1035X4XB02879-A95626A-R12-C28:1,SA1035X4XB02879-A95626A-R18-C45:1,SA1035X4XB02879-A95626A-R19-C07:1,SA1035X4XB02879-A95646A-R06-C51:1,SA1035X4XB02879-A95646A-R07-C48:1,SA1035X4XB02879-A95646A-R09-C69:1,SA1035X5XB03015-A95623A-R04-C70:1,SA1035X5XB03015-A95623A-R05-C24:1,SA1035X5XB03015-A95623A-R05-C30:1,SA1035X5XB03015-A95623A-R06-C09:1,SA1035X5XB03015-A95623A-R07-C16:1,SA1035X5XB03015-A95623A-R07-C27:1,SA1035X5XB03015-A95623A-R07-C61:1,SA1035X5XB03015-A95623A-R08-C14:1,SA1035X5XB03015-A95623A-R08-C68:1,SA1035X5XB03015-A95623A-R11-C14:1,SA1035X5XB03015-A95623A-R13-C65:1,SA1035X5XB03015-A95623A-R14-C22:1,SA1035X5XB03015-A95623A-R14-C49:1,SA1035X5XB03015-A95623A-R15-C13:1,SA1035X5XB03015-A95623A-R15-C57:1,SA1035X5XB03015-A95623A-R15-C64:1,SA1035X5XB03015-A95623A-R16-C26:1,SA1035X5XB03015-A95623A-R18-C45:1,SA1035X5XB03015-A95623A-R23-C37:1,SA1035X5XB03015-A95623A-R30-C19:1,SA1035X5XB03015-A95623A-R30-C33:1,SA1035X5XB03015-A95623A-R30-C43:1,SA1035X5XB03015-A95623A-R33-C62:1,SA1035X5XB03021-A95731B-R67-C33:1,SA1035X6XB03211-A95653B-R49-C36:1,SA1035X6XB03211-A95653B-R54-C66:1,SA1035X6XB03211-A95653B-R55-C36:1,SA1035X6XB03211-A95653B-R59-C07:1,SA1035X6XB03211-A95653B-R69-C10:1,SA1035X6XB03216-A95623B-R49-C20:1,SA1035X6XB03216-A95623B-R66-C29:1,SA1035X7XB03502-A98251B-R61-C68:1,SA1035X8XB03631-A98253A-R23-C48:1,SA1035X8XB03631-A98256A-R20-C34:1,SA1035X8XB03631-A98256A-R25-C26:1,(SA1035X4XB02879-A95626A-R18-C10:1,SA1035X5XB03015-A95623A-R03-C59:1,SA1035X5XB03015-A95623A-R06-C35:1,SA1035X5XB03015-A95623A-R07-C67:1,SA1035X5XB03015-A95623A-R07-C70:1,SA1035X5XB03015-A95623A-R11-C60:1,SA1035X5XB03015-A95623A-R14-C31:1,SA1035X5XB03015-A95623A-R14-C52:1,SA1035X5XB03015-A95623A-R19-C57:1,SA1035X5XB03015-A95623A-R23-C23:1,SA1035X6XB03211-A95653B-R68-C42:1,SA1035X6XB03216-A95623B-R48-C33:1)1:1,(SA1035X4XB02879-A95626A-R05-C30:1,SA1035X4XB02879-A95646A-R10-C30:1,SA1035X5XB03015-A95623A-R03-C43:1,SA1035X5XB03015-A95623A-R07-C43:1,SA1035X5XB03015-A95623A-R14-C14:1,SA1035X5XB03015-A95623A-R20-C54:1,SA1035X5XB03015-A95623A-R22-C30:1,SA1035X5XB03015-A95623A-R28-C41:1,SA1035X6XB03211-A95653B-R68-C16:1)1:1,(SA1035X4XB02879-A95626A-R17-C62:1,SA1035X5XB03015-A95623A-R05-C55:1,SA1035X5XB03015-A95623A-R28-C50:1,SA1035X5XB03015-A95623A-R31-C49:1,SA1035X5XB03021-A95731B-R66-C61:1,SA1035X6XB03216-A95623B-R58-C34:1)1:1)1:1,(SA1035X5XB03015-A95623A-R04-C67:1,SA1035X5XB03015-A95623A-R07-C12:1,SA1035X5XB03015-A95623A-R09-C51:1,SA1035X5XB03015-A95623A-R11-C68:1,SA1035X5XB03015-A95623A-R33-C33:1,SA1035X6XB03211-A95653B-R50-C56:1)1:1,(SA1035X5XB03015-A95623A-R26-C59:1,SA1035X6XB03211-A95653B-R68-C29:1,SA1035X8XB03631-A98253A-R25-C65:1)1:1,(SA1035X4XB02879-A95646A-R12-C46:1,SA1035X5XB03015-A95623A-R07-C29:1)1:1)1:1,(SA1035X4XB02879-A95626A-R17-C33:1,SA1035X5XB03015-A95623A-R12-C59:1,SA1035X7XB03502-A98251B-R39-C38:1)1:1)1:1,(SA1035X4XB02879-A95646A-R08-C36:1,SA1035X4XB02879-A95646A-R13-C34:1,SA1035X5XB03015-A95623A-R03-C37:1,SA1035X5XB03015-A95623A-R06-C63:1,SA1035X5XB03015-A95623A-R16-C22:1,SA1035X5XB03015-A95623A-R16-C56:1,SA1035X5XB03015-A95623A-R19-C67:1,SA1035X5XB03015-A95623A-R20-C31:1,SA1035X5XB03015-A95623A-R20-C39:1,SA1035X5XB03015-A95623A-R20-C41:1,SA1035X5XB03015-A95623A-R21-C22:1,SA1035X5XB03015-A95623A-R21-C54:1,SA1035X5XB03015-A95623A-R22-C41:1,SA1035X5XB03015-A95623A-R29-C23:1,SA1035X5XB03015-A95623A-R34-C24:1,SA1035X6XB03211-A95653B-R66-C66:1,SA1035X7XB03502-A98251B-R32-C38:1,SA1035X8XB03631-A98256A-R19-C39:1,SA1035X8XB03631-A98256A-R19-C69:1)1:1,(SA1035X4XB02879-A95626A-R18-C52:1,SA1035X4XB02879-A95646A-R08-C16:1,SA1035X4XB02879-A95646A-R11-C10:1,SA1035X5XB03015-A95623A-R06-C53:1,SA1035X5XB03015-A95623A-R12-C47:1,SA1035X5XB03015-A95623A-R19-C35:1,SA1035X5XB03015-A95623A-R23-C27:1,SA1035X5XB03015-A95623A-R26-C27:1,SA1035X5XB03015-A95623A-R28-C45:1,SA1035X5XB03015-A95623A-R32-C40:1,SA1035X5XB03015-A95623A-R33-C39:1,SA1035X6XB03211-A95653B-R68-C13:1,SA1035X7XB03502-A98251B-R66-C52:1,SA1035X8XB03631-A98253A-R07-C15:1,SA1035X8XB03631-A98253A-R16-C27:1,SA1035X8XB03631-A98253A-R17-C45:1,SA1035X8XB03631-A98253A-R19-C43:1,SA1035X8XB03631-A98256A-R24-C38:1,(SA1035X4XB02879-A95646A-R06-C09:1,SA1035X4XB02879-A95646A-R20-C21:1,SA1035X5XB03015-A95623A-R03-C40:1,SA1035X5XB03015-A95623A-R03-C56:1,SA1035X5XB03015-A95623A-R05-C21:1,SA1035X5XB03015-A95623A-R05-C39:1,SA1035X5XB03015-A95623A-R08-C39:1,SA1035X5XB03015-A95623A-R11-C20:1,SA1035X5XB03015-A95623A-R12-C27:1,SA1035X5XB03015-A95623A-R12-C62:1,SA1035X5XB03015-A95623A-R23-C68:1,SA1035X5XB03015-A95623A-R24-C31:1,SA1035X5XB03015-A95623A-R28-C27:1,SA1035X5XB03015-A95623A-R28-C49:1,SA1035X5XB03015-A95623A-R30-C08:1,SA1035X5XB03015-A95623A-R33-C69:1)1:1,SA1035X5XB03015-A95623A-R35-C53:1)1:1,(SA1035X5XB03015-A95623A-R12-C21:1,SA1035X5XB03015-A95623A-R12-C58:1,SA1035X5XB03015-A95623A-R28-C44:1,SA1035X5XB03015-A95623A-R29-C27:1,SA1035X5XB03015-A95623A-R32-C53:1,SA1035X5XB03015-A95623A-R34-C25:1)1:1,(SA1035X4XB02879-A95646A-R08-C18:1,SA1035X5XB03015-A95623A-R03-C38:1,SA1035X5XB03015-A95623A-R03-C70:1,SA1035X5XB03015-A95623A-R17-C63:1,SA1035X5XB03021-A95731B-R64-C36:1,SA1035X6XB03211-A95653B-R50-C60:1,SA1035X8XB03631-A98256A-R17-C35:1)1:1,(SA1035X4XB02879-A95646A-R20-C09:1,SA1035X5XB03015-A95623A-R15-C15:1,SA1035X5XB03015-A95623A-R16-C20:1,SA1035X5XB03015-A95623A-R28-C69:1,SA1035X5XB03015-A95623A-R32-C44:1,SA1035X5XB03015-A95623A-R35-C66:1,SA1035X8XB03631-A98253A-R22-C33:1)1:1,(SA1035X5XB03015-A95623A-R34-C21:1,SA1035X6XB03211-A95653B-R61-C28:1,SA1035X7XB03502-A98251B-R32-C49:1,SA1035X8XB03631-A98256A-R09-C11:1)1:1,(SA1035X5XB03015-A95623A-R09-C32:1,SA1035X5XB03015-A95623A-R14-C44:1,SA1035X5XB03015-A95623A-R32-C17:1,SA1035X5XB03021-A95731B-R70-C18:1)1:1,(SA1035X5XB03015-A95623A-R20-C65:1,SA1035X5XB03015-A95623A-R29-C60:1,SA1035X5XB03015-A95623A-R35-C12:1,SA1035X8XB03425-A98282A-R15-C27:1)1:1,(SA1035X4XB02879-A95646A-R12-C38:1,SA1035X5XB03015-A95623A-R07-C17:1,SA1035X5XB03015-A95623A-R10-C40:1,SA1035X5XB03015-A95623A-R20-C38:1,SA1035X6XB03216-A95623B-R57-C53:1,SA1035X7XB03502-A98251B-R37-C50:1,SA1035X8XB03425-A98282A-R17-C36:1)1:1)1:1)1:1,(SA1035X5XB03015-A95623A-R04-C53:1,SA1035X5XB03015-A95623A-R17-C47:1,SA1035X5XB03015-A95623A-R28-C30:1,SA1035X5XB03015-A95623A-R28-C43:1,SA1035X5XB03015-A95623A-R34-C16:1)1:1,(SA1035X4XB02879-A95646A-R06-C17:1,SA1035X5XB03015-A95623A-R19-C62:1,SA1035X5XB03021-A95731B-R68-C53:1)1:1)1:1,(SA1035X4XB02879-A95646A-R12-C15:1,SA1035X8XB03631-A98256A-R22-C55:1)1:1,(SA1035X5XB03015-A95623A-R29-C35:1,SA1035X8XB03425-A98282A-R22-C62:1,SA1035X8XB03631-A98256A-R17-C51:1)1:1,(SA1035X5XB03015-A95623A-R03-C66:1,SA1035X5XB03015-A95623A-R10-C61:1)1:1)1:1)1:1,(SA1035X5XB03015-A95623A-R28-C10:1,SA1035X6XB03216-A95623B-R49-C53:1,SA1035X8XB03631-A98253A-R07-C38:1,SA1035X8XB03631-A98253A-R24-C33:1)1:1)1:1,(SA1035X4XB02879-A95646A-R09-C37:1,SA1035X5XB03015-A95623A-R10-C25:1,SA1035X5XB03015-A95623A-R32-C19:1)1:1,(SA1035X5XB03015-A95623A-R06-C58:1,SA1035X5XB03015-A95623A-R13-C45:1)1:1)1:1,(SA1035X4XB02879-A95646A-R08-C49:1,SA1035X4XB02879-A95646A-R10-C09:1,SA1035X5XB03015-A95623A-R03-C49:1,SA1035X5XB03015-A95623A-R09-C31:1,SA1035X5XB03015-A95623A-R09-C55:1,SA1035X5XB03015-A95623A-R16-C19:1,SA1035X5XB03015-A95623A-R16-C50:1,SA1035X5XB03015-A95623A-R18-C48:1,SA1035X5XB03015-A95623A-R21-C48:1,SA1035X5XB03015-A95623A-R25-C28:1,SA1035X5XB03015-A95623A-R32-C54:1,SA1035X5XB03015-A95623A-R32-C66:1,SA1035X5XB03015-A95623A-R34-C66:1,SA1035X6XB03211-A95653B-R60-C31:1,SA1035X7XB03502-A98251B-R67-C58:1,SA1035X8XB03631-A98253A-R16-C12:1,SA1035X8XB03631-A98256A-R15-C47:1,(SA1035X5XB03015-A95623A-R06-C66:1,SA1035X5XB03015-A95623A-R14-C48:1,SA1035X5XB03015-A95623A-R28-C67:1,SA1035X5XB03015-A95623A-R30-C29:1)1:1)1:1)1:1,SA1035X8XB03631-A98253A-R20-C22:1)1:1,(SA1035X4XB02879-A95646A-R13-C69:1,SA1035X4XB02879-A95646A-R20-C41:1,SA1035X5XB03015-A95623A-R06-C46:1,SA1035X5XB03015-A95623A-R06-C54:1,SA1035X5XB03015-A95623A-R07-C11:1,SA1035X5XB03015-A95623A-R07-C53:1,SA1035X5XB03015-A95623A-R11-C22:1,SA1035X5XB03015-A95623A-R12-C34:1,SA1035X5XB03015-A95623A-R15-C24:1,SA1035X5XB03015-A95623A-R15-C27:1,SA1035X5XB03015-A95623A-R15-C37:1,SA1035X5XB03015-A95623A-R15-C49:1,SA1035X5XB03015-A95623A-R19-C42:1,SA1035X5XB03015-A95623A-R19-C61:1,SA1035X5XB03015-A95623A-R26-C35:1,SA1035X5XB03015-A95623A-R28-C46:1,SA1035X5XB03015-A95623A-R29-C36:1,SA1035X8XB03425-A98282A-R04-C21:1,SA1035X8XB03425-A98282A-R15-C30:1,SA1035X8XB03631-A98253A-R22-C52:1,SA1035X8XB03631-A98256A-R06-C53:1)1:1)1:1)1:1)1:1)1:1)1:1)1:1)1:1)1:1)1:1);
