# Supplementary material for: A zero-agnostic model for copy number evolution in cancer
Source: PLoS Comput Biol. 2023 Nov 9;19(11):e1011590. doi: 10.1371/journal.pcbi.1011590 (PMC10662746; doi:10.1371/journal.pcbi.1011590)
Supplement: S1 Data — Twenty-eight patient copy number phylogenies (Newick) inferred by Sitka and Lazac on single-cell sequencing of human breast and ovarian tumor samples. (ZIP) [file pcbi.1011590.s002.zip › supp_data/trees/sitka/SA1091_hscn_tree.newick]

(SA1091AX1XB01790-A95634A-R38-C14:1,SA1091AX1XB01790-A95634A-R40-C28:1,(((SA1091AX1XB01790-A95634A-R17-C10:1,SA1091AX1XB01790-A95634A-R26-C39:1,(SA1091AX1XB01790-A95634A-R39-C20:1,(SA1091AX1XB01790-A95634A-R06-C12:1,SA1091AX1XB01790-A95634A-R27-C46:1,(SA1091AX1XB01790-A95634A-R06-C46:1,SA1091AX1XB01790-A95634A-R13-C37:1,SA1091AX1XB01790-A95634A-R32-C31:1,(SA1091AX1XB01790-A95634A-R38-C43:1,SA1091AX1XB01790-A95634A-R39-C54:1,(SA1091AX1XB01790-A95634A-R14-C20:1,SA1091AX1XB01790-A95634A-R18-C35:1,SA1091AX1XB01790-A95634A-R19-C33:1,SA1091AX1XB01790-A95634A-R22-C09:1,SA1091AX1XB01790-A95634A-R31-C23:1,SA1091AX1XB01790-A95634A-R32-C65:1,SA1091AX1XB01790-A95634A-R39-C07:1,SA1091AX1XB01790-A95634A-R39-C15:1,SA1091AX1XB01790-A95634A-R39-C34:1,SA1091AX1XB01790-A95634A-R39-C56:1,SA1091AX1XB01790-A95634A-R40-C13:1,SA1091AX1XB01790-A95634A-R40-C40:1,SA1091AX1XB01790-A95634A-R40-C49:1,(SA1091AX1XB01790-A95634A-R18-C31:1,SA1091AX1XB01790-A95634A-R36-C48:1,(SA1091AX1XB01790-A95634A-R14-C52:1,SA1091AX1XB01790-A95634A-R24-C27:1,SA1091AX1XB01790-A95634A-R33-C31:1,(SA1091AX1XB01790-A95634A-R16-C24:1,SA1091AX1XB01790-A95634A-R30-C48:1,(SA1091AX1XB01790-A95634A-R16-C35:1,SA1091AX1XB01790-A95634A-R19-C19:1,SA1091AX1XB01790-A95634A-R40-C15:1,(SA1091AX1XB01790-A95634A-R30-C17:1,((SA1091AX1XB01790-A95634A-R05-C30:1,SA1091AX1XB01790-A95634A-R07-C15:1,SA1091AX1XB01790-A95634A-R09-C14:1,SA1091AX1XB01790-A95634A-R11-C14:1,SA1091AX1XB01790-A95634A-R13-C10:1,SA1091AX1XB01790-A95634A-R21-C25:1,SA1091AX1XB01790-A95634A-R22-C08:1,SA1091AX1XB01790-A95634A-R23-C17:1,SA1091AX1XB01790-A95634A-R24-C38:1,SA1091AX1XB01790-A95634A-R25-C19:1,SA1091AX1XB01790-A95634A-R27-C09:1,SA1091AX1XB01790-A95634A-R39-C09:1,SA1091AX1XB01790-A95634A-R40-C29:1,(SA1091AX1XB01790-A95634A-R22-C30:1,(SA1091AX1XB01790-A95634A-R04-C07:1,SA1091AX1XB01790-A95634A-R22-C20:1,SA1091AX1XB01790-A95634A-R39-C29:1,(SA1091AX1XB01790-A95634A-R04-C10:1,SA1091AX1XB01790-A95634A-R18-C14:1,SA1091AX1XB01790-A95634A-R23-C22:1,SA1091AX1XB01790-A95634A-R28-C11:1,SA1091AX1XB01790-A95634A-R39-C27:1,(SA1091AX1XB01790-A95634A-R04-C21:1,SA1091AX1XB01790-A95634A-R08-C11:1,SA1091AX1XB01790-A95634A-R08-C28:1,SA1091AX1XB01790-A95634A-R12-C16:1,SA1091AX1XB01790-A95634A-R13-C09:1,SA1091AX1XB01790-A95634A-R16-C14:1,SA1091AX1XB01790-A95634A-R17-C07:1,SA1091AX1XB01790-A95634A-R17-C09:1,SA1091AX1XB01790-A95634A-R19-C13:1,SA1091AX1XB01790-A95634A-R19-C24:1,SA1091AX1XB01790-A95634A-R20-C19:1,SA1091AX1XB01790-A95634A-R21-C24:1,SA1091AX1XB01790-A95634A-R23-C32:1,SA1091AX1XB01790-A95634A-R23-C35:1,SA1091AX1XB01790-A95634A-R24-C14:1,SA1091AX1XB01790-A95634A-R25-C22:1,SA1091AX1XB01790-A95634A-R27-C36:1,SA1091AX1XB01790-A95634A-R29-C27:1,SA1091AX1XB01790-A95634A-R32-C39:1,SA1091AX1XB01790-A95634A-R34-C50:1,(SA1091AX1XB01790-A95634A-R04-C29:1,SA1091AX1XB01790-A95634A-R04-C35:1,SA1091AX1XB01790-A95634A-R04-C38:1,SA1091AX1XB01790-A95634A-R13-C22:1,SA1091AX1XB01790-A95634A-R13-C28:1,SA1091AX1XB01790-A95634A-R23-C34:1,SA1091AX1XB01790-A95634A-R26-C22:1,SA1091AX1XB01790-A95634A-R31-C19:1,SA1091AX1XB01790-A95634A-R31-C40:1,(SA1091AX1XB01790-A95634A-R06-C13:1,SA1091AX1XB01790-A95634A-R06-C40:1,SA1091AX1XB01790-A95634A-R07-C08:1,SA1091AX1XB01790-A95634A-R07-C10:1,SA1091AX1XB01790-A95634A-R08-C42:1,SA1091AX1XB01790-A95634A-R12-C25:1,SA1091AX1XB01790-A95634A-R13-C12:1,SA1091AX1XB01790-A95634A-R20-C36:1,SA1091AX1XB01790-A95634A-R21-C47:1,SA1091AX1XB01790-A95634A-R23-C08:1,(SA1091AX1XB01790-A95634A-R05-C35:1,SA1091AX1XB01790-A95634A-R16-C29:1,SA1091AX1XB01790-A95634A-R18-C46:1,SA1091AX1XB01790-A95634A-R20-C23:1,SA1091AX1XB01790-A95634A-R20-C37:1,SA1091AX1XB01790-A95634A-R22-C21:1,SA1091AX1XB01790-A95634A-R32-C07:1,(SA1091AX1XB01790-A95634A-R11-C20:1,SA1091AX1XB01790-A95634A-R11-C31:1,SA1091AX1XB01790-A95634A-R12-C14:1,SA1091AX1XB01790-A95634A-R19-C43:1,SA1091AX1XB01790-A95634A-R22-C17:1,SA1091AX1XB01790-A95634A-R24-C30:1,SA1091AX1XB01790-A95634A-R24-C37:1,SA1091AX1XB01790-A95634A-R28-C48:1,SA1091AX1XB01790-A95634A-R38-C28:1,(SA1091AX1XB01790-A95634A-R06-C09:1,SA1091AX1XB01790-A95634A-R07-C11:1,SA1091AX1XB01790-A95634A-R23-C33:1,SA1091AX1XB01790-A95634A-R37-C23:1,(SA1091AX1XB01790-A95634A-R05-C37:1,SA1091AX1XB01790-A95634A-R26-C42:1,SA1091AX1XB01790-A95634A-R38-C27:1,(SA1091AX1XB01790-A95634A-R12-C33:1,SA1091AX1XB01790-A95634A-R19-C15:1)1:1)1:1)1:1,(SA1091AX1XB01790-A95634A-R15-C10:1,SA1091AX1XB01790-A95634A-R18-C18:1,SA1091AX1XB01790-A95634A-R24-C22:1,SA1091AX1XB01790-A95634A-R31-C21:1,SA1091AX1XB01790-A95634A-R38-C41:1)1:1,(SA1091AX1XB01790-A95634A-R07-C22:1,SA1091AX1XB01790-A95634A-R25-C39:1,SA1091AX1XB01790-A95634A-R32-C13:1,SA1091AX1XB01790-A95634A-R39-C47:1,SA1091AX1XB01790-A95634A-R40-C52:1)1:1)1:1,(SA1091AX1XB01790-A95634A-R04-C33:1,SA1091AX1XB01790-A95634A-R07-C12:1,SA1091AX1XB01790-A95634A-R14-C24:1,SA1091AX1XB01790-A95634A-R16-C11:1,SA1091AX1XB01790-A95634A-R21-C12:1)1:1,(SA1091AX1XB01790-A95634A-R11-C34:1,SA1091AX1XB01790-A95634A-R21-C21:1,SA1091AX1XB01790-A95634A-R21-C32:1,(SA1091AX1XB01790-A95634A-R12-C34:1,SA1091AX1XB01790-A95634A-R14-C35:1)1:1)1:1)1:1,(SA1091AX1XB01790-A95634A-R08-C37:1,SA1091AX1XB01790-A95634A-R26-C23:1,SA1091AX1XB01790-A95634A-R27-C30:1,(SA1091AX1XB01790-A95634A-R05-C15:1,SA1091AX1XB01790-A95634A-R06-C07:1,SA1091AX1XB01790-A95634A-R07-C37:1,SA1091AX1XB01790-A95634A-R11-C22:1,SA1091AX1XB01790-A95634A-R12-C27:1,SA1091AX1XB01790-A95634A-R19-C08:1,SA1091AX1XB01790-A95634A-R30-C35:1,SA1091AX1XB01790-A95634A-R40-C27:1,(SA1091AX1XB01790-A95634A-R09-C11:1,SA1091AX1XB01790-A95634A-R11-C08:1,SA1091AX1XB01790-A95634A-R40-C26:1)1:1,(SA1091AX1XB01790-A95634A-R04-C41:1,SA1091AX1XB01790-A95634A-R13-C21:1)1:1,SA1091AX1XB01790-A95634A-R06-C26:1,(SA1091AX1XB01790-A95634A-R14-C21:1,SA1091AX1XB01790-A95634A-R28-C29:1)1:1)1:1)1:1,(SA1091AX1XB01790-A95634A-R06-C17:1,SA1091AX1XB01790-A95634A-R16-C32:1,SA1091AX1XB01790-A95634A-R18-C11:1,SA1091AX1XB01790-A95634A-R19-C07:1,SA1091AX1XB01790-A95634A-R19-C16:1,SA1091AX1XB01790-A95634A-R24-C35:1,SA1091AX1XB01790-A95634A-R25-C40:1,SA1091AX1XB01790-A95634A-R27-C24:1,SA1091AX1XB01790-A95634A-R30-C26:1)1:1)1:1)1:1,(SA1091AX1XB01790-A95634A-R06-C20:1,SA1091AX1XB01790-A95634A-R06-C42:1,SA1091AX1XB01790-A95634A-R07-C29:1,SA1091AX1XB01790-A95634A-R08-C25:1,SA1091AX1XB01790-A95634A-R13-C24:1,SA1091AX1XB01790-A95634A-R16-C25:1,SA1091AX1XB01790-A95634A-R17-C15:1,SA1091AX1XB01790-A95634A-R19-C14:1,SA1091AX1XB01790-A95634A-R21-C08:1,SA1091AX1XB01790-A95634A-R24-C24:1,SA1091AX1XB01790-A95634A-R29-C40:1,(SA1091AX1XB01790-A95634A-R08-C18:1,SA1091AX1XB01790-A95634A-R14-C31:1,SA1091AX1XB01790-A95634A-R15-C12:1,SA1091AX1XB01790-A95634A-R20-C24:1,SA1091AX1XB01790-A95634A-R30-C20:1,(SA1091AX1XB01790-A95634A-R06-C36:1,SA1091AX1XB01790-A95634A-R12-C38:1,SA1091AX1XB01790-A95634A-R19-C31:1,SA1091AX1XB01790-A95634A-R19-C46:1,SA1091AX1XB01790-A95634A-R20-C31:1,SA1091AX1XB01790-A95634A-R29-C41:1)1:1,(SA1091AX1XB01790-A95634A-R07-C36:1,SA1091AX1XB01790-A95634A-R22-C32:1,(SA1091AX1XB01790-A95634A-R06-C18:1,SA1091AX1XB01790-A95634A-R30-C31:1,SA1091AX1XB01790-A95634A-R31-C49:1)1:1)1:1)1:1,(SA1091AX1XB01790-A95634A-R24-C40:1,SA1091AX1XB01790-A95634A-R26-C35:1,(SA1091AX1XB01790-A95634A-R25-C21:1,SA1091AX1XB01790-A95634A-R05-C17:1)1:1)1:1)1:1,(SA1091AX1XB01790-A95634A-R26-C27:1,SA1091AX1XB01790-A95634A-R28-C14:1,SA1091AX1XB01790-A95634A-R29-C10:1,(SA1091AX1XB01790-A95634A-R18-C30:1,SA1091AX1XB01790-A95634A-R22-C07:1,SA1091AX1XB01790-A95634A-R24-C28:1,SA1091AX1XB01790-A95634A-R26-C15:1,SA1091AX1XB01790-A95634A-R27-C19:1,SA1091AX1XB01790-A95634A-R32-C40:1,SA1091AX1XB01790-A95634A-R37-C42:1,(SA1091AX1XB01790-A95634A-R11-C16:1,SA1091AX1XB01790-A95634A-R14-C41:1,SA1091AX1XB01790-A95634A-R21-C10:1)1:1)1:1,SA1091AX1XB01790-A95634A-R29-C23:1)1:1,(SA1091AX1XB01790-A95634A-R09-C07:1,SA1091AX1XB01790-A95634A-R11-C07:1,SA1091AX1XB01790-A95634A-R12-C39:1,SA1091AX1XB01790-A95634A-R16-C23:1,SA1091AX1XB01790-A95634A-R17-C24:1,SA1091AX1XB01790-A95634A-R19-C17:1,SA1091AX1XB01790-A95634A-R23-C23:1,SA1091AX1XB01790-A95634A-R34-C25:1,(SA1091AX1XB01790-A95634A-R24-C25:1,SA1091AX1XB01790-A95634A-R26-C19:1)1:1,(SA1091AX1XB01790-A95634A-R26-C07:1,SA1091AX1XB01790-A95634A-R40-C18:1)1:1)1:1)1:1,(SA1091AX1XB01790-A95634A-R09-C13:1,SA1091AX1XB01790-A95634A-R11-C13:1,SA1091AX1XB01790-A95634A-R11-C38:1,SA1091AX1XB01790-A95634A-R17-C11:1,SA1091AX1XB01790-A95634A-R22-C18:1,SA1091AX1XB01790-A95634A-R23-C26:1,SA1091AX1XB01790-A95634A-R23-C27:1,SA1091AX1XB01790-A95634A-R23-C38:1,SA1091AX1XB01790-A95634A-R28-C15:1,SA1091AX1XB01790-A95634A-R29-C24:1,SA1091AX1XB01790-A95634A-R30-C43:1,SA1091AX1XB01790-A95634A-R39-C10:1,(SA1091AX1XB01790-A95634A-R22-C22:1,SA1091AX1XB01790-A95634A-R29-C18:1,SA1091AX1XB01790-A95634A-R29-C25:1)1:1)1:1)1:1,(SA1091AX1XB01790-A95634A-R03-C34:1,SA1091AX1XB01790-A95634A-R07-C40:1,SA1091AX1XB01790-A95634A-R20-C45:1,SA1091AX1XB01790-A95634A-R21-C36:1,SA1091AX1XB01790-A95634A-R21-C43:1,SA1091AX1XB01790-A95634A-R23-C15:1,SA1091AX1XB01790-A95634A-R27-C22:1,SA1091AX1XB01790-A95634A-R29-C43:1,SA1091AX1XB01790-A95634A-R39-C42:1,(SA1091AX1XB01790-A95634A-R04-C36:1,SA1091AX1XB01790-A95634A-R07-C46:1,SA1091AX1XB01790-A95634A-R31-C46:1,SA1091AX1XB01790-A95634A-R37-C29:1,SA1091AX1XB01790-A95634A-R40-C58:1,(SA1091AX1XB01790-A95634A-R23-C07:1,SA1091AX1XB01790-A95634A-R29-C11:1,SA1091AX1XB01790-A95634A-R40-C54:1,(SA1091AX1XB01790-A95634A-R03-C12:1,SA1091AX1XB01790-A95634A-R40-C46:1,(SA1091AX1XB01790-A95634A-R12-C17:1,(SA1091AX1XB01790-A95634A-R28-C26:1,(SA1091AX1XB01790-A95634A-R22-C26:1,(SA1091AX1XB01790-A95634A-R18-C43:1,(SA1091AX1XB01790-A95634A-R06-C29:1,((SA1091AX1XB01790-A95634A-R06-C14:1,SA1091AX1XB01790-A95634A-R27-C08:1,(SA1091AX1XB01790-A95634A-R04-C13:1,(SA1091AX1XB01790-A95634A-R32-C37:1,(SA1091AX1XB01790-A95634A-R25-C28:1,((SA1091AX1XB01790-A95634A-R12-C13:1,(SA1091AX1XB01790-A95634A-R23-C30:1,((SA1091AX1XB01790-A95634A-R08-C30:1,SA1091AX1XB01790-A95634A-R09-C15:1)1:1,SA1091AX1XB01790-A95634A-R11-C37:1)1:1)1:1)1:1,SA1091AX1XB01790-A95634A-R06-C37:1)1:1)1:1)1:1)1:1)1:1,SA1091AX1XB01790-A95634A-R05-C25:1)1:1)1:1)1:1)1:1)1:1)1:1)1:1)1:1)1:1,(SA1091AX1XB01790-A95634A-R09-C31:1,SA1091AX1XB01790-A95634A-R17-C20:1,SA1091AX1XB01790-A95634A-R26-C38:1,SA1091AX1XB01790-A95634A-R28-C24:1,(SA1091AX1XB01790-A95634A-R38-C38:1,(SA1091AX1XB01790-A95634A-R06-C16:1,SA1091AX1XB01790-A95634A-R30-C32:1)1:1)1:1)1:1,(SA1091AX1XB01790-A95634A-R16-C37:1,SA1091AX1XB01790-A95634A-R17-C27:1,SA1091AX1XB01790-A95634A-R17-C37:1)1:1)1:1,SA1091AX1XB01790-A95634A-R31-C24:1,SA1091AX1XB01790-A95634A-R09-C22:1)1:1)1:1,(SA1091AX1XB01790-A95634A-R04-C14:1,SA1091AX1XB01790-A95634A-R07-C23:1,SA1091AX1XB01790-A95634A-R19-C25:1,SA1091AX1XB01790-A95634A-R19-C37:1,SA1091AX1XB01790-A95634A-R23-C20:1,SA1091AX1XB01790-A95634A-R27-C41:1,(SA1091AX1XB01790-A95634A-R11-C30:1,SA1091AX1XB01790-A95634A-R18-C08:1,SA1091AX1XB01790-A95634A-R25-C30:1)1:1,(SA1091AX1XB01790-A95634A-R03-C42:1,SA1091AX1XB01790-A95634A-R36-C33:1)1:1)1:1,(SA1091AX1XB01790-A95634A-R04-C15:1,SA1091AX1XB01790-A95634A-R07-C27:1,SA1091AX1XB01790-A95634A-R09-C32:1,SA1091AX1XB01790-A95634A-R22-C41:1,SA1091AX1XB01790-A95634A-R22-C46:1)1:1)1:1,(SA1091AX1XB01790-A95634A-R18-C15:1,(SA1091AX1XB01790-A95634A-R08-C34:1,SA1091AX1XB01790-A95634A-R14-C22:1,SA1091AX1XB01790-A95634A-R38-C47:1,(SA1091AX1XB01790-A95634A-R04-C39:1,(SA1091AX1XB01790-A95634A-R03-C38:1,SA1091AX1XB01790-A95634A-R04-C47:1,SA1091AX1XB01790-A95634A-R27-C35:1,SA1091AX1XB01790-A95634A-R31-C29:1,(SA1091AX1XB01790-A95634A-R29-C28:1,(SA1091AX1XB01790-A95634A-R04-C24:1,SA1091AX1XB01790-A95634A-R28-C46:1,SA1091AX1XB01790-A95634A-R32-C41:1,SA1091AX1XB01790-A95634A-R33-C56:1,SA1091AX1XB01790-A95634A-R40-C07:1,(SA1091AX1XB01790-A95634A-R18-C21:1,SA1091AX1XB01790-A95634A-R24-C13:1,SA1091AX1XB01790-A95634A-R30-C24:1,SA1091AX1XB01790-A95634A-R39-C46:1)1:1,((SA1091AX1XB01790-A95634A-R11-C24:1,SA1091AX1XB01790-A95634A-R13-C25:1,SA1091AX1XB01790-A95634A-R14-C07:1,SA1091AX1XB01790-A95634A-R18-C10:1,SA1091AX1XB01790-A95634A-R24-C21:1,SA1091AX1XB01790-A95634A-R26-C41:1,SA1091AX1XB01790-A95634A-R38-C11:1,(SA1091AX1XB01790-A95634A-R31-C41:1,SA1091AX1XB01790-A95634A-R38-C33:1,SA1091AX1XB01790-A95634A-R39-C25:1)1:1,(SA1091AX1XB01790-A95634A-R29-C35:1,SA1091AX1XB01790-A95634A-R30-C12:1)1:1)1:1,(SA1091AX1XB01790-A95634A-R07-C33:1,SA1091AX1XB01790-A95634A-R14-C13:1,SA1091AX1XB01790-A95634A-R15-C20:1,SA1091AX1XB01790-A95634A-R18-C34:1,SA1091AX1XB01790-A95634A-R21-C33:1,SA1091AX1XB01790-A95634A-R21-C40:1,SA1091AX1XB01790-A95634A-R24-C31:1,SA1091AX1XB01790-A95634A-R26-C18:1,SA1091AX1XB01790-A95634A-R26-C28:1,SA1091AX1XB01790-A95634A-R30-C30:1,SA1091AX1XB01790-A95634A-R32-C18:1,SA1091AX1XB01790-A95634A-R37-C55:1,SA1091AX1XB01790-A95634A-R38-C31:1,SA1091AX1XB01790-A95634A-R39-C18:1,SA1091AX1XB01790-A95634A-R40-C31:1,(SA1091AX1XB01790-A95634A-R07-C44:1,SA1091AX1XB01790-A95634A-R15-C16:1,SA1091AX1XB01790-A95634A-R15-C33:1,SA1091AX1XB01790-A95634A-R18-C50:1,SA1091AX1XB01790-A95634A-R39-C17:1,(SA1091AX1XB01790-A95634A-R39-C58:1,(SA1091AX1XB01790-A95634A-R06-C22:1,SA1091AX1XB01790-A95634A-R07-C07:1,SA1091AX1XB01790-A95634A-R08-C10:1,SA1091AX1XB01790-A95634A-R16-C13:1,SA1091AX1XB01790-A95634A-R18-C26:1,SA1091AX1XB01790-A95634A-R27-C43:1,SA1091AX1XB01790-A95634A-R32-C36:1,SA1091AX1XB01790-A95634A-R39-C11:1,(SA1091AX1XB01790-A95634A-R08-C31:1,SA1091AX1XB01790-A95634A-R25-C23:1,SA1091AX1XB01790-A95634A-R30-C23:1,(SA1091AX1XB01790-A95634A-R13-C36:1,SA1091AX1XB01790-A95634A-R14-C26:1,SA1091AX1XB01790-A95634A-R15-C13:1,SA1091AX1XB01790-A95634A-R16-C19:1,SA1091AX1XB01790-A95634A-R21-C38:1,SA1091AX1XB01790-A95634A-R24-C41:1,SA1091AX1XB01790-A95634A-R36-C52:1)1:1,(SA1091AX1XB01790-A95634A-R13-C20:1,SA1091AX1XB01790-A95634A-R21-C23:1)1:1)1:1,(SA1091AX1XB01790-A95634A-R18-C47:1,SA1091AX1XB01790-A95634A-R23-C28:1,SA1091AX1XB01790-A95634A-R28-C52:1)1:1)1:1,(SA1091AX1XB01790-A95634A-R06-C08:1,SA1091AX1XB01790-A95634A-R08-C12:1,SA1091AX1XB01790-A95634A-R19-C34:1,SA1091AX1XB01790-A95634A-R22-C28:1,SA1091AX1XB01790-A95634A-R24-C26:1,SA1091AX1XB01790-A95634A-R27-C21:1)1:1)1:1,(SA1091AX1XB01790-A95634A-R06-C32:1,SA1091AX1XB01790-A95634A-R12-C10:1,SA1091AX1XB01790-A95634A-R17-C21:1,SA1091AX1XB01790-A95634A-R18-C27:1,SA1091AX1XB01790-A95634A-R23-C39:1,SA1091AX1XB01790-A95634A-R23-C41:1,SA1091AX1XB01790-A95634A-R31-C37:1,(SA1091AX1XB01790-A95634A-R27-C20:1,(SA1091AX1XB01790-A95634A-R28-C35:1,SA1091AX1XB01790-A95634A-R38-C21:1)1:1)1:1)1:1,(SA1091AX1XB01790-A95634A-R06-C45:1,SA1091AX1XB01790-A95634A-R37-C44:1,SA1091AX1XB01790-A95634A-R38-C23:1)1:1)1:1,(SA1091AX1XB01790-A95634A-R08-C17:1,SA1091AX1XB01790-A95634A-R11-C21:1,SA1091AX1XB01790-A95634A-R11-C35:1,SA1091AX1XB01790-A95634A-R14-C10:1,SA1091AX1XB01790-A95634A-R16-C28:1,(SA1091AX1XB01790-A95634A-R14-C36:1,SA1091AX1XB01790-A95634A-R19-C28:1,SA1091AX1XB01790-A95634A-R23-C19:1,SA1091AX1XB01790-A95634A-R29-C34:1,SA1091AX1XB01790-A95634A-R30-C41:1,SA1091AX1XB01790-A95634A-R38-C18:1,SA1091AX1XB01790-A95634A-R38-C30:1,SA1091AX1XB01790-A95634A-R40-C11:1,(SA1091AX1XB01790-A95634A-R06-C10:1,SA1091AX1XB01790-A95634A-R08-C21:1,SA1091AX1XB01790-A95634A-R27-C40:1,SA1091AX1XB01790-A95634A-R39-C26:1)1:1)1:1)1:1)1:1)1:1,(SA1091AX1XB01790-A95634A-R06-C31:1,SA1091AX1XB01790-A95634A-R11-C25:1,SA1091AX1XB01790-A95634A-R13-C13:1,SA1091AX1XB01790-A95634A-R13-C31:1,SA1091AX1XB01790-A95634A-R14-C19:1,SA1091AX1XB01790-A95634A-R18-C33:1,SA1091AX1XB01790-A95634A-R27-C31:1,SA1091AX1XB01790-A95634A-R34-C39:1,(SA1091AX1XB01790-A95634A-R26-C14:1,(SA1091AX1XB01790-A95634A-R24-C29:1,SA1091AX1XB01790-A95634A-R39-C16:1)1:1)1:1)1:1)1:1,(SA1091AX1XB01790-A95634A-R24-C43:1,SA1091AX1XB01790-A95634A-R32-C32:1,(SA1091AX1XB01790-A95634A-R05-C07:1,SA1091AX1XB01790-A95634A-R32-C15:1,(SA1091AX1XB01790-A95634A-R07-C14:1,SA1091AX1XB01790-A95634A-R20-C10:1,SA1091AX1XB01790-A95634A-R20-C47:1,SA1091AX1XB01790-A95634A-R28-C23:1,(SA1091AX1XB01790-A95634A-R03-C37:1,SA1091AX1XB01790-A95634A-R03-C39:1,SA1091AX1XB01790-A95634A-R05-C12:1,SA1091AX1XB01790-A95634A-R05-C21:1,SA1091AX1XB01790-A95634A-R11-C15:1,SA1091AX1XB01790-A95634A-R12-C28:1,SA1091AX1XB01790-A95634A-R13-C26:1,SA1091AX1XB01790-A95634A-R14-C16:1,SA1091AX1XB01790-A95634A-R14-C28:1,SA1091AX1XB01790-A95634A-R19-C22:1,SA1091AX1XB01790-A95634A-R24-C11:1,SA1091AX1XB01790-A95634A-R39-C39:1,(SA1091AX1XB01790-A95634A-R25-C14:1,(SA1091AX1XB01790-A95634A-R04-C22:1,SA1091AX1XB01790-A95634A-R05-C11:1,SA1091AX1XB01790-A95634A-R12-C26:1,SA1091AX1XB01790-A95634A-R16-C52:1,SA1091AX1XB01790-A95634A-R19-C21:1,SA1091AX1XB01790-A95634A-R22-C19:1,SA1091AX1XB01790-A95634A-R22-C44:1,SA1091AX1XB01790-A95634A-R27-C28:1)1:1,(SA1091AX1XB01790-A95634A-R13-C14:1,SA1091AX1XB01790-A95634A-R15-C14:1,SA1091AX1XB01790-A95634A-R16-C12:1,SA1091AX1XB01790-A95634A-R25-C07:1,SA1091AX1XB01790-A95634A-R27-C10:1,(SA1091AX1XB01790-A95634A-R08-C07:1,SA1091AX1XB01790-A95634A-R15-C19:1)1:1)1:1)1:1,(SA1091AX1XB01790-A95634A-R09-C08:1,SA1091AX1XB01790-A95634A-R12-C09:1,SA1091AX1XB01790-A95634A-R12-C24:1,SA1091AX1XB01790-A95634A-R16-C15:1,SA1091AX1XB01790-A95634A-R17-C33:1,SA1091AX1XB01790-A95634A-R17-C44:1,SA1091AX1XB01790-A95634A-R25-C35:1,(SA1091AX1XB01790-A95634A-R09-C28:1,SA1091AX1XB01790-A95634A-R09-C34:1,SA1091AX1XB01790-A95634A-R20-C08:1)1:1)1:1,(SA1091AX1XB01790-A95634A-R19-C12:1,SA1091AX1XB01790-A95634A-R25-C10:1,SA1091AX1XB01790-A95634A-R25-C12:1,SA1091AX1XB01790-A95634A-R27-C12:1,SA1091AX1XB01790-A95634A-R29-C37:1)1:1)1:1,(SA1091AX1XB01790-A95634A-R05-C36:1,SA1091AX1XB01790-A95634A-R13-C44:1,SA1091AX1XB01790-A95634A-R14-C38:1,SA1091AX1XB01790-A95634A-R24-C33:1)1:1)1:1,(SA1091AX1XB01790-A95634A-R25-C17:1,SA1091AX1XB01790-A95634A-R31-C08:1,SA1091AX1XB01790-A95634A-R40-C30:1)1:1)1:1)1:1,(SA1091AX1XB01790-A95634A-R15-C07:1,SA1091AX1XB01790-A95634A-R16-C30:1,(SA1091AX1XB01790-A95634A-R23-C12:1,SA1091AX1XB01790-A95634A-R30-C21:1)1:1)1:1)1:1)1:1)1:1)1:1)1:1)1:1)1:1)1:1)1:1)1:1,(SA1091AX1XB01790-A95634A-R28-C08:1,(SA1091AX1XB01790-A95634A-R13-C27:1,SA1091AX1XB01790-A95634A-R28-C36:1,(SA1091AX1XB01790-A95634A-R38-C20:1,((SA1091AX1XB01790-A95634A-R05-C32:1,(SA1091AX1XB01790-A95634A-R08-C23:1,(SA1091AX1XB01790-A95634A-R06-C33:1,SA1091AX1XB01790-A95634A-R07-C13:1)1:1)1:1)1:1,SA1091AX1XB01790-A95634A-R15-C32:1)1:1)1:1)1:1)1:1)1:1,(SA1091AX1XB01790-A95634A-R21-C11:1,SA1091AX1XB01790-A95634A-R24-C39:1,SA1091AX1XB01790-A95634A-R38-C40:1,SA1091AX1XB01790-A95634A-R40-C57:1)1:1)1:1)1:1)1:1)1:1)1:1)1:1,SA1091AX1XB01790-A95634A-R26-C10:1)1:1,(SA1091AX1XB01790-A95634A-R32-C25:1,SA1091AX1XB01790-A95634A-R04-C12:1)1:1)1:1);
