# Supplementary material for: A zero-agnostic model for copy number evolution in cancer
Source: PLoS Comput Biol. 2023 Nov 9;19(11):e1011590. doi: 10.1371/journal.pcbi.1011590 (PMC10662746; doi:10.1371/journal.pcbi.1011590)
Supplement: S1 Data — Twenty-eight patient copy number phylogenies (Newick) inferred by Sitka and Lazac on single-cell sequencing of human breast and ovarian tumor samples. (ZIP) [file pcbi.1011590.s002.zip › supp_data/trees/sitka/SA604_hscn_tree.newick]

(SA604X8XB02204-A96161A-R36-C55:1,(SA604X8XB02204-A96161A-R40-C13:1,(SA604X8XB02240-A96141A-R16-C34:1,(SA604X8XB02204-A96161A-R42-C37:1,(SA604X8XB02204-A96161A-R30-C56:1,SA604X8XB02204-A96161A-R41-C39:1,(SA604X8XB02204-A96161A-R19-C28:1,SA604X8XB02204-A96161A-R31-C50:1,SA604X8XB02204-A96161A-R33-C39:1,SA604X8XB02204-A96161A-R35-C13:1,SA604X8XB02204-A96161A-R35-C24:1,SA604X8XB02204-A96161A-R43-C15:1,SA604X8XB02240-A96141A-R22-C37:1,(SA604X8XB02204-A96161A-R32-C36:1,SA604X8XB02204-A96161A-R35-C17:1,SA604X8XB02204-A96161A-R41-C30:1,(SA604X8XB02204-A96161A-R39-C08:1,(SA604X8XB02204-A96161A-R31-C28:1,SA604X8XB02204-A96161A-R35-C22:1,SA604X8XB02204-A96161A-R36-C18:1,SA604X8XB02204-A96161A-R36-C32:1,SA604X8XB02204-A96161A-R39-C16:1,(SA604X8XB02204-A96161A-R33-C17:1,(SA604X8XB02204-A96161A-R15-C21:1,SA604X8XB02204-A96161A-R34-C64:1,SA604X8XB02204-A96161A-R35-C59:1,SA604X8XB02204-A96161A-R36-C48:1,SA604X8XB02204-A96161A-R40-C18:1,SA604X8XB02204-A96161A-R42-C63:1,(SA604X8XB02204-A96161A-R33-C67:1,SA604X8XB02204-A96161A-R35-C56:1,SA604X8XB02204-A96161A-R38-C19:1,SA604X8XB02204-A96161A-R41-C26:1,(SA604X8XB02204-A96161A-R35-C12:1,SA604X8XB02204-A96161A-R41-C68:1,SA604X8XB02240-A96141A-R23-C27:1,SA604X8XB02240-A96141A-R25-C16:1,(SA604X8XB02204-A96161A-R30-C37:1,SA604X8XB02204-A96161A-R30-C65:1,SA604X8XB02204-A96161A-R34-C42:1,SA604X8XB02204-A96161A-R38-C56:1,SA604X8XB02204-A96161A-R38-C59:1,SA604X8XB02204-A96161A-R41-C09:1,SA604X8XB02204-A96161A-R41-C11:1,SA604X8XB02240-A96141A-R19-C28:1,SA604X8XB02240-A96141A-R19-C51:1,(SA604X8XB02204-A96161A-R31-C54:1,SA604X8XB02204-A96161A-R34-C47:1,SA604X8XB02204-A96161A-R35-C20:1,SA604X8XB02204-A96161A-R36-C70:1,SA604X8XB02240-A96141A-R22-C52:1,(SA604X8XB02204-A96161A-R33-C37:1,SA604X8XB02204-A96161A-R35-C49:1,SA604X8XB02204-A96161A-R39-C13:1,SA604X8XB02240-A96141A-R22-C61:1,(SA604X6XB01972-A96177C-R63-C25:1,SA604X6XB01975-A96180A-R06-C23:1,SA604X6XB01975-A96180A-R06-C36:1,SA604X6XB01979-A95722A-R27-C38:1,SA604X6XB01979-A95722A-R28-C67:1,SA604X8XB02240-A96141A-R03-C18:1,SA604X8XB02240-A96141A-R24-C50:1,(SA604X6XB01972-A96177C-R59-C33:1,SA604X6XB01972-A96177C-R64-C07:1,SA604X6XB01975-A96180A-R19-C15:1,SA604X6XB01979-A95722A-R23-C68:1,SA604X6XB01979-A95722A-R28-C11:1,SA604X6XB01979-A95722A-R28-C42:1,SA604X6XB01979-A95722A-R31-C14:1,SA604X6XB01979-A95722A-R33-C65:1,SA604X8XB02204-A96161A-R30-C44:1,SA604X8XB02240-A96141A-R03-C43:1,SA604X8XB02240-A96141A-R24-C28:1,(SA604X6XB01975-A96180A-R18-C68:1,SA604X8XB02204-A96161A-R31-C18:1,SA604X8XB02204-A96161A-R38-C07:1,SA604X8XB02240-A96141A-R03-C30:1,SA604X8XB02240-A96141A-R07-C11:1,SA604X8XB02240-A96141A-R26-C26:1,(SA604X6XB01975-A96180A-R16-C58:1,SA604X8XB02204-A96161A-R30-C57:1,SA604X8XB02240-A96141A-R10-C61:1,SA604X8XB02240-A96141A-R17-C34:1,SA604X8XB02240-A96141A-R25-C66:1,(SA604X6XB01972-A96177C-R55-C31:1,SA604X6XB01975-A96180A-R07-C18:1,SA604X6XB01975-A96180A-R19-C49:1,SA604X7XB02089-A96212B-R37-C65:1,SA604X8XB02204-A96161A-R31-C34:1,SA604X8XB02204-A96161A-R33-C48:1,SA604X8XB02204-A96161A-R36-C09:1,SA604X8XB02240-A96141A-R06-C23:1,SA604X8XB02240-A96141A-R16-C55:1,SA604X8XB02240-A96141A-R19-C27:1,SA604X8XB02240-A96141A-R19-C46:1,SA604X8XB02240-A96141A-R20-C14:1,(SA604X6XB01972-A96177C-R60-C34:1,SA604X6XB01975-A96180A-R11-C16:1,SA604X6XB01979-A95722A-R25-C37:1,SA604X6XB01979-A95722A-R27-C14:1,SA604X6XB01979-A95722A-R30-C11:1,SA604X8XB02204-A96161A-R35-C69:1,SA604X8XB02204-A96161A-R40-C16:1,SA604X8XB02240-A96141A-R11-C11:1,SA604X8XB02240-A96141A-R12-C28:1,SA604X8XB02240-A96141A-R26-C57:1,(SA604X6XB01972-A96177C-R56-C10:1,SA604X6XB01972-A96177C-R59-C24:1,SA604X6XB01975-A96180A-R11-C10:1,SA604X6XB01975-A96180A-R11-C22:1,SA604X6XB01979-A95722A-R04-C46:1,SA604X6XB01979-A95722A-R22-C64:1,SA604X6XB01979-A95722A-R31-C49:1,SA604X6XB01979-A95722A-R32-C20:1,SA604X7XB02089-A96212B-R39-C12:1,SA604X8XB02204-A96161A-R13-C17:1,SA604X8XB02204-A96161A-R30-C49:1,SA604X8XB02204-A96161A-R32-C17:1,SA604X8XB02204-A96161A-R35-C15:1,SA604X8XB02204-A96161A-R36-C35:1,SA604X8XB02204-A96161A-R40-C17:1,SA604X8XB02204-A96161A-R41-C28:1,SA604X8XB02240-A96141A-R11-C36:1,SA604X8XB02240-A96141A-R14-C50:1,SA604X8XB02240-A96141A-R23-C46:1,SA604X8XB02240-A96141A-R24-C30:1,(SA604X6XB01975-A96180A-R09-C36:1,SA604X6XB01975-A96180A-R19-C18:1,SA604X8XB02204-A96161A-R34-C23:1,SA604X8XB02204-A96161A-R34-C48:1,SA604X8XB02204-A96161A-R35-C67:1,SA604X8XB02204-A96161A-R37-C56:1,SA604X8XB02240-A96141A-R22-C21:1,SA604X8XB02240-A96141A-R22-C49:1,SA604X8XB02240-A96141A-R22-C63:1,SA604X8XB02240-A96141A-R24-C18:1,SA604X8XB02240-A96141A-R24-C43:1,(SA604X6XB01975-A96180A-R15-C44:1,SA604X6XB01979-A95722A-R24-C45:1,SA604X7XB02089-A96212B-R37-C29:1,SA604X8XB02240-A96141A-R21-C11:1,(SA604X6XB01972-A96177C-R59-C52:1,SA604X6XB01972-A96177C-R59-C58:1,SA604X6XB01972-A96177C-R62-C65:1,SA604X6XB01975-A96180A-R04-C56:1,SA604X6XB01975-A96180A-R13-C22:1,SA604X6XB01975-A96180A-R15-C24:1,SA604X6XB01979-A95722A-R22-C34:1,SA604X6XB01979-A95722A-R23-C38:1,SA604X6XB01979-A95722A-R25-C33:1,SA604X6XB01979-A95722A-R27-C50:1,SA604X6XB01979-A95722A-R27-C60:1,SA604X6XB01979-A95722A-R32-C39:1,SA604X7XB02089-A96175A-R03-C12:1,SA604X7XB02089-A96212B-R39-C66:1,SA604X7XB02089-A96212B-R46-C60:1,SA604X8XB02204-A96161A-R37-C15:1,SA604X8XB02240-A96141A-R04-C67:1,SA604X8XB02240-A96141A-R18-C31:1,SA604X8XB02240-A96141A-R20-C52:1,SA604X8XB02240-A96141A-R23-C50:1,SA604X8XB02240-A96141A-R25-C14:1,(SA604X6XB01975-A96180A-R11-C39:1,SA604X6XB01979-A95722A-R28-C08:1,SA604X6XB01979-A95722A-R31-C30:1,SA604X6XB01979-A95722A-R32-C17:1,SA604X7XB02089-A96212B-R39-C34:1,SA604X8XB02204-A96161A-R30-C08:1,SA604X8XB02204-A96161A-R31-C21:1,SA604X8XB02204-A96161A-R35-C28:1,SA604X8XB02240-A96141A-R09-C10:1,SA604X8XB02240-A96141A-R12-C45:1,SA604X8XB02240-A96141A-R14-C32:1,SA604X8XB02240-A96141A-R20-C70:1,SA604X8XB02240-A96141A-R23-C56:1,SA604X8XB02240-A96141A-R25-C07:1,(SA604X6XB01972-A96177C-R55-C36:1,SA604X6XB01972-A96177C-R60-C21:1,SA604X6XB01975-A96180A-R06-C31:1,SA604X6XB01975-A96180A-R09-C68:1,SA604X6XB01975-A96180A-R12-C21:1,SA604X6XB01975-A96180A-R14-C56:1,SA604X6XB01979-A95722A-R23-C42:1,SA604X6XB01979-A95722A-R30-C61:1,SA604X7XB02089-A96175A-R09-C59:1,SA604X7XB02089-A96212B-R34-C33:1,SA604X7XB02089-A96212B-R45-C20:1,SA604X8XB02204-A96161A-R30-C46:1,SA604X8XB02204-A96161A-R31-C32:1,SA604X8XB02204-A96161A-R32-C50:1,SA604X8XB02204-A96161A-R40-C14:1,SA604X8XB02240-A96141A-R16-C32:1,SA604X8XB02240-A96141A-R22-C22:1,SA604X8XB02240-A96141A-R22-C29:1,SA604X8XB02240-A96141A-R22-C35:1,(SA604X6XB01975-A96180A-R07-C34:1,SA604X6XB01975-A96180A-R08-C10:1,SA604X6XB01975-A96180A-R13-C65:1,SA604X6XB01975-A96180A-R14-C24:1,SA604X6XB01975-A96180A-R15-C56:1,SA604X6XB01975-A96180A-R16-C28:1,SA604X6XB01975-A96180A-R17-C21:1,SA604X6XB01979-A95722A-R24-C11:1,SA604X7XB02089-A96175A-R10-C65:1,SA604X8XB02204-A96161A-R29-C10:1,SA604X8XB02204-A96161A-R32-C57:1,SA604X8XB02204-A96161A-R36-C63:1,SA604X8XB02204-A96161A-R43-C14:1,SA604X8XB02240-A96141A-R08-C33:1,SA604X8XB02240-A96141A-R12-C39:1,SA604X8XB02240-A96141A-R12-C60:1,SA604X8XB02240-A96141A-R16-C41:1,SA604X8XB02240-A96141A-R26-C66:1,(SA604X6XB01972-A96177C-R61-C65:1,SA604X6XB01975-A96180A-R05-C26:1,SA604X6XB01975-A96180A-R09-C09:1,SA604X6XB01975-A96180A-R15-C50:1,SA604X6XB01979-A95722A-R30-C26:1,SA604X7XB02089-A96212B-R37-C34:1,SA604X8XB02204-A96161A-R36-C37:1,SA604X8XB02204-A96161A-R41-C60:1,SA604X8XB02240-A96141A-R03-C36:1,SA604X8XB02240-A96141A-R03-C50:1,SA604X8XB02240-A96141A-R03-C62:1,SA604X8XB02240-A96141A-R06-C43:1,SA604X8XB02240-A96141A-R07-C45:1,SA604X8XB02240-A96141A-R09-C14:1,SA604X8XB02240-A96141A-R13-C21:1,SA604X8XB02240-A96141A-R21-C22:1,SA604X8XB02240-A96141A-R23-C31:1,SA604X8XB02240-A96141A-R23-C49:1,(SA604X6XB01975-A96180A-R03-C20:1,SA604X6XB01975-A96180A-R07-C33:1,SA604X6XB01975-A96180A-R16-C69:1,SA604X6XB01975-A96180A-R17-C28:1,SA604X6XB01975-A96180A-R21-C47:1,SA604X6XB01979-A95722A-R07-C52:1,SA604X6XB01979-A95722A-R11-C52:1,SA604X6XB01979-A95722A-R25-C42:1,SA604X6XB01979-A95722A-R25-C66:1,SA604X6XB01979-A95722A-R29-C47:1,SA604X6XB01979-A95722A-R30-C70:1,SA604X6XB01979-A95722A-R31-C11:1,SA604X6XB01979-A95722A-R31-C64:1,SA604X6XB01979-A95722A-R32-C44:1,SA604X7XB02089-A96175A-R05-C12:1,SA604X7XB02089-A96212B-R43-C69:1,SA604X8XB02204-A96161A-R31-C25:1,SA604X8XB02204-A96161A-R33-C15:1,SA604X8XB02204-A96161A-R34-C50:1,SA604X8XB02204-A96161A-R38-C65:1,SA604X8XB02240-A96141A-R04-C22:1,SA604X8XB02240-A96141A-R06-C45:1,SA604X8XB02240-A96141A-R11-C24:1,SA604X8XB02240-A96141A-R11-C26:1,SA604X8XB02240-A96141A-R12-C37:1,SA604X8XB02240-A96141A-R16-C67:1,SA604X8XB02240-A96141A-R21-C42:1,(SA604X6XB01972-A96177C-R59-C35:1,SA604X6XB01972-A96177C-R63-C27:1,SA604X6XB01975-A96180A-R07-C51:1,SA604X6XB01975-A96180A-R08-C44:1,SA604X6XB01975-A96180A-R09-C63:1,SA604X6XB01975-A96180A-R12-C32:1,SA604X6XB01975-A96180A-R13-C12:1,SA604X6XB01975-A96180A-R14-C62:1,SA604X6XB01979-A95722A-R22-C23:1,SA604X6XB01979-A95722A-R23-C10:1,SA604X7XB02089-A96212B-R39-C19:1,SA604X8XB02204-A96161A-R10-C14:1,SA604X8XB02204-A96161A-R30-C54:1,SA604X8XB02204-A96161A-R35-C16:1,SA604X8XB02240-A96141A-R03-C44:1,SA604X8XB02240-A96141A-R18-C09:1,SA604X8XB02240-A96141A-R18-C24:1,SA604X8XB02240-A96141A-R18-C32:1,SA604X8XB02240-A96141A-R21-C32:1,SA604X8XB02240-A96141A-R21-C65:1,(SA604X6XB01972-A96177C-R59-C47:1,SA604X6XB01975-A96180A-R09-C25:1,SA604X6XB01975-A96180A-R13-C28:1,SA604X6XB01975-A96180A-R17-C13:1,SA604X6XB01975-A96180A-R17-C49:1,SA604X6XB01979-A95722A-R22-C18:1,SA604X6XB01979-A95722A-R29-C15:1,SA604X7XB02089-A96212B-R37-C33:1,SA604X7XB02089-A96212B-R39-C55:1,SA604X7XB02089-A96212B-R42-C70:1,SA604X8XB02204-A96161A-R31-C19:1,SA604X8XB02204-A96161A-R32-C08:1,SA604X8XB02204-A96161A-R32-C42:1,SA604X8XB02240-A96141A-R03-C14:1,SA604X8XB02240-A96141A-R06-C18:1,SA604X8XB02240-A96141A-R08-C22:1,SA604X8XB02240-A96141A-R09-C19:1,SA604X8XB02240-A96141A-R10-C09:1,SA604X8XB02240-A96141A-R17-C37:1,SA604X8XB02240-A96141A-R18-C28:1,SA604X8XB02240-A96141A-R18-C67:1,SA604X8XB02240-A96141A-R21-C57:1,SA604X8XB02240-A96141A-R22-C55:1,SA604X8XB02240-A96141A-R24-C39:1,SA604X8XB02240-A96141A-R24-C52:1,(SA604X6XB01972-A96177C-R58-C32:1,SA604X6XB01972-A96177C-R59-C14:1,SA604X6XB01975-A96180A-R04-C13:1,SA604X6XB01975-A96180A-R06-C27:1,SA604X6XB01975-A96180A-R09-C16:1,SA604X6XB01975-A96180A-R11-C65:1,SA604X6XB01975-A96180A-R13-C43:1,SA604X6XB01975-A96180A-R14-C34:1,SA604X6XB01975-A96180A-R16-C40:1,SA604X6XB01975-A96180A-R20-C57:1,SA604X6XB01979-A95722A-R11-C62:1,SA604X6XB01979-A95722A-R23-C51:1,SA604X6XB01979-A95722A-R25-C65:1,SA604X6XB01979-A95722A-R26-C38:1,SA604X6XB01979-A95722A-R27-C69:1,SA604X6XB01979-A95722A-R32-C48:1,SA604X7XB02089-A96212B-R39-C65:1,SA604X8XB02204-A96161A-R19-C09:1,SA604X8XB02204-A96161A-R32-C18:1,SA604X8XB02204-A96161A-R34-C54:1,SA604X8XB02204-A96161A-R35-C10:1,SA604X8XB02204-A96161A-R38-C09:1,SA604X8XB02204-A96161A-R38-C25:1,SA604X8XB02204-A96161A-R39-C63:1,SA604X8XB02204-A96161A-R40-C63:1,SA604X8XB02240-A96141A-R03-C24:1,SA604X8XB02240-A96141A-R03-C55:1,SA604X8XB02240-A96141A-R05-C37:1,SA604X8XB02240-A96141A-R06-C11:1,SA604X8XB02240-A96141A-R06-C69:1,SA604X8XB02240-A96141A-R08-C18:1,SA604X8XB02240-A96141A-R10-C08:1,SA604X8XB02240-A96141A-R16-C09:1,SA604X8XB02240-A96141A-R17-C07:1,SA604X8XB02240-A96141A-R17-C46:1,SA604X8XB02240-A96141A-R17-C61:1,SA604X8XB02240-A96141A-R18-C13:1,SA604X8XB02240-A96141A-R22-C14:1,(SA604X8XB02240-A96141A-R14-C52:1,(SA604X6XB01972-A96177C-R65-C58:1,SA604X6XB01975-A96180A-R04-C27:1,SA604X6XB01975-A96180A-R05-C11:1,SA604X6XB01975-A96180A-R07-C69:1,SA604X6XB01975-A96180A-R09-C30:1,SA604X6XB01975-A96180A-R14-C23:1,SA604X6XB01975-A96180A-R16-C25:1,SA604X6XB01975-A96180A-R16-C43:1,SA604X6XB01975-A96180A-R16-C65:1,SA604X6XB01975-A96180A-R18-C65:1,SA604X6XB01979-A95722A-R04-C68:1,SA604X6XB01979-A95722A-R11-C49:1,SA604X6XB01979-A95722A-R22-C17:1,SA604X6XB01979-A95722A-R24-C14:1,SA604X6XB01979-A95722A-R24-C65:1,SA604X6XB01979-A95722A-R27-C07:1,SA604X6XB01979-A95722A-R28-C27:1,SA604X6XB01979-A95722A-R29-C28:1,SA604X7XB02089-A96175A-R09-C09:1,SA604X8XB02204-A96161A-R31-C11:1,SA604X8XB02204-A96161A-R31-C66:1,SA604X8XB02204-A96161A-R33-C19:1,SA604X8XB02240-A96141A-R10-C39:1,SA604X8XB02240-A96141A-R11-C07:1,SA604X8XB02240-A96141A-R13-C64:1,SA604X8XB02240-A96141A-R14-C65:1,SA604X8XB02240-A96141A-R21-C68:1,SA604X8XB02240-A96141A-R22-C17:1,SA604X8XB02240-A96141A-R25-C46:1,(SA604X6XB01975-A96180A-R04-C10:1,SA604X6XB01975-A96180A-R11-C61:1,SA604X6XB01975-A96180A-R15-C40:1,SA604X8XB02240-A96141A-R11-C43:1,SA604X8XB02240-A96141A-R14-C13:1,SA604X8XB02240-A96141A-R16-C31:1,SA604X8XB02240-A96141A-R19-C13:1,SA604X8XB02240-A96141A-R19-C66:1,SA604X8XB02240-A96141A-R25-C55:1,(SA604X6XB01975-A96180A-R06-C70:1,SA604X6XB01975-A96180A-R08-C39:1,SA604X6XB01975-A96180A-R08-C45:1,SA604X6XB01975-A96180A-R11-C40:1,SA604X6XB01975-A96180A-R12-C11:1,SA604X6XB01975-A96180A-R12-C70:1,SA604X6XB01975-A96180A-R16-C22:1,SA604X6XB01979-A95722A-R27-C36:1,SA604X6XB01979-A95722A-R30-C51:1,SA604X6XB01979-A95722A-R32-C66:1,SA604X7XB02089-A96212B-R33-C18:1,SA604X7XB02089-A96212B-R34-C11:1,SA604X7XB02089-A96212B-R42-C32:1,SA604X8XB02204-A96161A-R30-C70:1,SA604X8XB02204-A96161A-R31-C49:1,SA604X8XB02204-A96161A-R41-C07:1,SA604X8XB02240-A96141A-R04-C30:1,SA604X8XB02240-A96141A-R11-C40:1,SA604X8XB02240-A96141A-R13-C44:1,SA604X8XB02240-A96141A-R14-C49:1,SA604X8XB02240-A96141A-R16-C08:1,SA604X8XB02240-A96141A-R17-C60:1,SA604X8XB02240-A96141A-R20-C22:1,SA604X8XB02240-A96141A-R21-C44:1,SA604X8XB02240-A96141A-R24-C25:1,(SA604X6XB01975-A96180A-R18-C67:1,SA604X6XB01979-A95722A-R29-C40:1,(SA604X6XB01975-A96180A-R18-C63:1,SA604X6XB01979-A95722A-R25-C54:1,SA604X6XB01979-A95722A-R26-C31:1,SA604X6XB01979-A95722A-R27-C41:1,SA604X6XB01979-A95722A-R27-C66:1,SA604X6XB01979-A95722A-R28-C64:1,SA604X6XB01979-A95722A-R31-C12:1,SA604X6XB01979-A95722A-R31-C48:1,SA604X6XB01979-A95722A-R31-C60:1,SA604X7XB02089-A96175A-R03-C22:1,SA604X8XB02204-A96161A-R35-C37:1,SA604X8XB02204-A96161A-R36-C29:1,SA604X8XB02204-A96161A-R37-C48:1,SA604X8XB02240-A96141A-R08-C16:1,SA604X8XB02240-A96141A-R12-C64:1,((SA604X8XB02204-A96161A-R35-C64:1,(SA604X6XB01972-A96177C-R56-C18:1,SA604X6XB01972-A96177C-R59-C40:1,SA604X6XB01975-A96180A-R08-C33:1,SA604X6XB01975-A96180A-R09-C32:1,SA604X6XB01975-A96180A-R10-C21:1,SA604X6XB01975-A96180A-R13-C33:1,SA604X6XB01979-A95722A-R23-C47:1,SA604X6XB01979-A95722A-R23-C63:1,SA604X6XB01979-A95722A-R23-C69:1,SA604X6XB01979-A95722A-R26-C29:1,SA604X6XB01979-A95722A-R27-C25:1,SA604X6XB01979-A95722A-R28-C22:1,SA604X6XB01979-A95722A-R28-C69:1,SA604X6XB01979-A95722A-R33-C60:1,SA604X8XB02204-A96161A-R04-C07:1,SA604X8XB02204-A96161A-R34-C26:1,SA604X8XB02204-A96161A-R38-C61:1,SA604X8XB02240-A96141A-R06-C50:1,SA604X8XB02240-A96141A-R07-C30:1,SA604X8XB02240-A96141A-R08-C32:1,SA604X8XB02240-A96141A-R10-C38:1,SA604X8XB02240-A96141A-R13-C68:1,SA604X8XB02240-A96141A-R17-C19:1,SA604X8XB02240-A96141A-R21-C59:1,SA604X8XB02240-A96141A-R24-C42:1,(SA604X8XB02204-A96161A-R31-C63:1,SA604X8XB02240-A96141A-R07-C36:1,SA604X8XB02240-A96141A-R16-C14:1,SA604X8XB02240-A96141A-R22-C40:1,(SA604X6XB01975-A96180A-R06-C47:1,SA604X6XB01975-A96180A-R17-C10:1,SA604X6XB01979-A95722A-R11-C09:1,SA604X6XB01979-A95722A-R26-C19:1,SA604X7XB02089-A96175A-R07-C65:1,SA604X7XB02089-A96212B-R34-C30:1,SA604X8XB02204-A96161A-R35-C41:1,SA604X8XB02240-A96141A-R10-C30:1,SA604X8XB02240-A96141A-R25-C30:1,(SA604X6XB01975-A96180A-R03-C12:1,SA604X6XB01975-A96180A-R15-C37:1,SA604X6XB01979-A95722A-R08-C60:1,SA604X7XB02089-A96175A-R03-C26:1,SA604X8XB02204-A96161A-R30-C11:1,SA604X8XB02240-A96141A-R05-C44:1,SA604X8XB02240-A96141A-R06-C13:1,SA604X8XB02240-A96141A-R21-C17:1,(SA604X6XB01972-A96177C-R58-C49:1,SA604X6XB01975-A96180A-R03-C24:1,SA604X6XB01975-A96180A-R05-C31:1,SA604X6XB01975-A96180A-R07-C10:1,SA604X6XB01975-A96180A-R07-C31:1,SA604X6XB01975-A96180A-R11-C17:1,SA604X6XB01975-A96180A-R12-C47:1,SA604X6XB01975-A96180A-R13-C09:1,SA604X6XB01975-A96180A-R13-C40:1,SA604X6XB01975-A96180A-R14-C11:1,SA604X6XB01975-A96180A-R16-C57:1,SA604X6XB01979-A95722A-R04-C48:1,SA604X6XB01979-A95722A-R22-C20:1,SA604X6XB01979-A95722A-R23-C55:1,SA604X6XB01979-A95722A-R24-C55:1,SA604X6XB01979-A95722A-R25-C63:1,SA604X6XB01979-A95722A-R28-C20:1,SA604X7XB02089-A96175A-R04-C09:1,SA604X7XB02089-A96175A-R04-C39:1,SA604X7XB02089-A96175A-R07-C56:1,SA604X7XB02089-A96175A-R10-C70:1,SA604X7XB02089-A96212B-R34-C37:1,SA604X7XB02089-A96212B-R40-C55:1,SA604X7XB02089-A96212B-R45-C61:1,SA604X8XB02204-A96161A-R31-C13:1,SA604X8XB02204-A96161A-R35-C26:1,SA604X8XB02204-A96161A-R38-C08:1,SA604X8XB02240-A96141A-R05-C34:1,SA604X8XB02240-A96141A-R05-C46:1,SA604X8XB02240-A96141A-R10-C29:1,(SA604X6XB01975-A96180A-R03-C08:1,SA604X6XB01975-A96180A-R04-C49:1,SA604X6XB01975-A96180A-R05-C18:1,SA604X6XB01975-A96180A-R05-C23:1,SA604X6XB01975-A96180A-R05-C51:1,SA604X6XB01975-A96180A-R05-C56:1,SA604X6XB01975-A96180A-R06-C10:1,SA604X6XB01975-A96180A-R06-C12:1,SA604X6XB01975-A96180A-R06-C64:1,SA604X6XB01975-A96180A-R11-C63:1,SA604X6XB01975-A96180A-R12-C43:1,SA604X6XB01975-A96180A-R14-C16:1,SA604X6XB01975-A96180A-R15-C68:1,SA604X6XB01975-A96180A-R15-C70:1,SA604X6XB01979-A95722A-R07-C19:1,SA604X6XB01979-A95722A-R10-C49:1,SA604X6XB01979-A95722A-R22-C08:1,SA604X6XB01979-A95722A-R23-C67:1,SA604X6XB01979-A95722A-R24-C62:1,SA604X6XB01979-A95722A-R26-C25:1,SA604X6XB01979-A95722A-R28-C31:1,SA604X6XB01979-A95722A-R29-C16:1,SA604X6XB01979-A95722A-R30-C39:1,SA604X7XB02089-A96175A-R03-C49:1,SA604X7XB02089-A96175A-R05-C45:1,SA604X7XB02089-A96175A-R06-C30:1,SA604X7XB02089-A96175A-R07-C09:1,SA604X7XB02089-A96175A-R07-C24:1,SA604X7XB02089-A96212B-R36-C59:1,SA604X7XB02089-A96212B-R46-C68:1,SA604X8XB02204-A96161A-R30-C32:1,SA604X8XB02204-A96161A-R35-C42:1,SA604X8XB02204-A96161A-R37-C49:1,SA604X8XB02240-A96141A-R10-C59:1,SA604X8XB02240-A96141A-R12-C56:1,SA604X8XB02240-A96141A-R12-C66:1,SA604X8XB02240-A96141A-R17-C26:1,SA604X8XB02240-A96141A-R17-C59:1,SA604X8XB02240-A96141A-R21-C24:1,(SA604X6XB01975-A96180A-R03-C65:1,SA604X6XB01975-A96180A-R04-C58:1,SA604X6XB01975-A96180A-R06-C16:1,SA604X6XB01975-A96180A-R06-C24:1,SA604X6XB01975-A96180A-R11-C09:1,SA604X6XB01975-A96180A-R11-C25:1,SA604X6XB01975-A96180A-R15-C28:1,SA604X6XB01975-A96180A-R17-C29:1,SA604X6XB01979-A95722A-R23-C60:1,SA604X6XB01979-A95722A-R25-C25:1,SA604X6XB01979-A95722A-R25-C36:1,SA604X6XB01979-A95722A-R33-C47:1,SA604X7XB02089-A96175A-R07-C45:1,SA604X7XB02089-A96212B-R29-C29:1,SA604X7XB02089-A96212B-R39-C44:1,SA604X7XB02089-A96212B-R44-C09:1,SA604X8XB02204-A96161A-R42-C42:1,SA604X8XB02240-A96141A-R04-C13:1,SA604X8XB02240-A96141A-R05-C40:1,SA604X8XB02240-A96141A-R07-C55:1,SA604X8XB02240-A96141A-R13-C62:1,SA604X8XB02240-A96141A-R14-C33:1,SA604X8XB02240-A96141A-R14-C38:1,SA604X8XB02240-A96141A-R15-C30:1,SA604X8XB02240-A96141A-R21-C29:1,(SA604X6XB01975-A96180A-R04-C08:1,SA604X6XB01975-A96180A-R05-C65:1,SA604X6XB01975-A96180A-R07-C61:1,SA604X6XB01975-A96180A-R08-C48:1,SA604X6XB01975-A96180A-R12-C56:1,SA604X6XB01975-A96180A-R12-C60:1,SA604X6XB01975-A96180A-R12-C65:1,SA604X6XB01975-A96180A-R14-C21:1,SA604X6XB01975-A96180A-R15-C32:1,SA604X6XB01975-A96180A-R16-C32:1,SA604X6XB01975-A96180A-R17-C39:1,SA604X6XB01979-A95722A-R23-C64:1,SA604X6XB01979-A95722A-R24-C60:1,SA604X6XB01979-A95722A-R29-C54:1,SA604X7XB02089-A96175A-R03-C30:1,SA604X7XB02089-A96175A-R05-C39:1,SA604X7XB02089-A96175A-R05-C44:1,SA604X7XB02089-A96175A-R06-C10:1,SA604X7XB02089-A96212B-R42-C21:1,SA604X7XB02089-A96212B-R46-C35:1,SA604X8XB02204-A96161A-R35-C30:1,SA604X8XB02204-A96161A-R36-C07:1,SA604X8XB02240-A96141A-R06-C12:1,SA604X8XB02240-A96141A-R06-C35:1,SA604X8XB02240-A96141A-R15-C65:1,(SA604X6XB01975-A96180A-R06-C59:1,SA604X6XB01975-A96180A-R08-C61:1,SA604X6XB01975-A96180A-R11-C07:1,SA604X6XB01975-A96180A-R13-C24:1,SA604X6XB01975-A96180A-R13-C41:1,SA604X6XB01975-A96180A-R15-C59:1,SA604X6XB01979-A95722A-R12-C42:1,SA604X6XB01979-A95722A-R23-C41:1,SA604X6XB01979-A95722A-R24-C47:1,SA604X6XB01979-A95722A-R26-C30:1,SA604X7XB02089-A96175A-R04-C64:1,SA604X7XB02089-A96175A-R05-C69:1,SA604X7XB02089-A96175A-R06-C52:1,SA604X7XB02089-A96175A-R07-C38:1,SA604X7XB02089-A96175A-R07-C39:1,SA604X7XB02089-A96212B-R31-C14:1,SA604X7XB02089-A96212B-R37-C64:1,SA604X7XB02089-A96212B-R40-C52:1,SA604X8XB02240-A96141A-R04-C59:1,SA604X8XB02240-A96141A-R05-C63:1,SA604X8XB02240-A96141A-R07-C69:1,SA604X8XB02240-A96141A-R17-C62:1,(SA604X6XB01975-A96180A-R04-C69:1,SA604X6XB01975-A96180A-R05-C55:1,SA604X6XB01975-A96180A-R06-C11:1,SA604X6XB01975-A96180A-R06-C58:1,SA604X6XB01975-A96180A-R07-C30:1,SA604X6XB01975-A96180A-R08-C43:1,SA604X6XB01975-A96180A-R09-C61:1,SA604X6XB01975-A96180A-R10-C40:1,SA604X6XB01975-A96180A-R10-C54:1,SA604X6XB01975-A96180A-R11-C26:1,SA604X6XB01975-A96180A-R11-C60:1,SA604X6XB01975-A96180A-R12-C23:1,SA604X6XB01975-A96180A-R13-C59:1,SA604X6XB01975-A96180A-R13-C61:1,SA604X6XB01975-A96180A-R14-C41:1,SA604X6XB01979-A95722A-R08-C42:1,SA604X6XB01979-A95722A-R14-C41:1,SA604X6XB01979-A95722A-R23-C28:1,SA604X6XB01979-A95722A-R24-C41:1,SA604X7XB02089-A96175A-R03-C23:1,SA604X7XB02089-A96175A-R03-C66:1,SA604X7XB02089-A96175A-R04-C08:1,SA604X7XB02089-A96175A-R07-C70:1,SA604X7XB02089-A96175A-R09-C40:1,SA604X7XB02089-A96175A-R10-C42:1,SA604X7XB02089-A96212B-R34-C21:1,SA604X7XB02089-A96212B-R38-C68:1,SA604X8XB02240-A96141A-R05-C20:1,SA604X8XB02240-A96141A-R07-C54:1,SA604X8XB02240-A96141A-R11-C25:1,SA604X8XB02240-A96141A-R13-C35:1,SA604X8XB02240-A96141A-R14-C66:1,SA604X8XB02240-A96141A-R18-C70:1,(SA604X6XB01975-A96180A-R05-C41:1,SA604X6XB01975-A96180A-R05-C50:1,SA604X6XB01975-A96180A-R06-C45:1,SA604X6XB01975-A96180A-R08-C42:1,SA604X6XB01975-A96180A-R15-C33:1,SA604X7XB02089-A96175A-R03-C58:1,SA604X7XB02089-A96175A-R08-C48:1,SA604X7XB02089-A96175A-R08-C61:1,SA604X7XB02089-A96175A-R08-C62:1,SA604X7XB02089-A96212B-R45-C26:1,SA604X8XB02240-A96141A-R05-C70:1,SA604X8XB02240-A96141A-R13-C61:1,(SA604X6XB01975-A96180A-R03-C54:1,SA604X6XB01975-A96180A-R05-C48:1,SA604X6XB01975-A96180A-R09-C51:1,SA604X8XB02240-A96141A-R05-C36:1,SA604X8XB02240-A96141A-R05-C51:1,SA604X8XB02240-A96141A-R06-C57:1,SA604X8XB02240-A96141A-R07-C07:1,SA604X8XB02240-A96141A-R07-C48:1,SA604X8XB02240-A96141A-R15-C15:1)1:1,(SA604X6XB01975-A96180A-R07-C67:1,SA604X7XB02089-A96175A-R05-C56:1,SA604X8XB02240-A96141A-R04-C25:1)1:1)1:1,(SA604X6XB01975-A96180A-R05-C43:1,SA604X6XB01975-A96180A-R08-C22:1,SA604X7XB02089-A96175A-R08-C09:1,SA604X8XB02204-A96161A-R31-C39:1,(SA604X6XB01975-A96180A-R04-C37:1,SA604X6XB01975-A96180A-R18-C43:1,SA604X6XB01979-A95722A-R23-C18:1,SA604X7XB02089-A96175A-R04-C24:1,SA604X7XB02089-A96175A-R09-C17:1,SA604X8XB02240-A96141A-R04-C18:1,SA604X8XB02240-A96141A-R15-C68:1)1:1,(SA604X6XB01979-A95722A-R27-C63:1,SA604X7XB02089-A96175A-R04-C47:1,SA604X7XB02089-A96175A-R05-C50:1,SA604X7XB02089-A96175A-R07-C67:1,SA604X7XB02089-A96175A-R08-C54:1,SA604X7XB02089-A96175A-R10-C41:1)1:1)1:1,(SA604X6XB01975-A96180A-R14-C54:1,SA604X6XB01979-A95722A-R23-C37:1,SA604X7XB02089-A96175A-R06-C15:1,SA604X8XB02240-A96141A-R08-C17:1,SA604X6XB01975-A96180A-R07-C24:1)1:1,(SA604X6XB01975-A96180A-R08-C07:1,SA604X6XB01975-A96180A-R13-C49:1,SA604X6XB01975-A96180A-R20-C25:1)1:1)1:1,(SA604X6XB01975-A96180A-R08-C51:1,SA604X6XB01975-A96180A-R14-C66:1,SA604X6XB01979-A95722A-R26-C59:1)1:1)1:1,(SA604X6XB01975-A96180A-R06-C41:1,SA604X6XB01975-A96180A-R08-C65:1,SA604X6XB01975-A96180A-R12-C20:1,SA604X6XB01979-A95722A-R24-C43:1,SA604X6XB01979-A95722A-R25-C59:1,SA604X7XB02089-A96175A-R03-C08:1,SA604X7XB02089-A96175A-R03-C09:1,SA604X7XB02089-A96175A-R06-C25:1,SA604X7XB02089-A96175A-R06-C46:1,SA604X7XB02089-A96175A-R09-C14:1,SA604X8XB02240-A96141A-R03-C41:1,SA604X8XB02240-A96141A-R04-C41:1,(SA604X6XB01975-A96180A-R08-C13:1,SA604X6XB01975-A96180A-R17-C35:1,SA604X7XB02089-A96175A-R05-C17:1,SA604X8XB02240-A96141A-R06-C48:1,SA604X8XB02240-A96141A-R09-C24:1,SA604X8XB02240-A96141A-R18-C44:1)1:1)1:1)1:1)1:1,(SA604X7XB02089-A96175A-R06-C65:1,SA604X8XB02240-A96141A-R05-C16:1,SA604X8XB02240-A96141A-R10-C56:1,(SA604X6XB01975-A96180A-R03-C23:1,SA604X6XB01975-A96180A-R03-C32:1,SA604X6XB01975-A96180A-R04-C31:1,SA604X6XB01975-A96180A-R05-C30:1,SA604X6XB01975-A96180A-R06-C62:1,SA604X6XB01975-A96180A-R08-C20:1,SA604X6XB01975-A96180A-R11-C31:1,SA604X6XB01975-A96180A-R15-C57:1,SA604X6XB01979-A95722A-R05-C30:1,SA604X6XB01979-A95722A-R13-C60:1,SA604X6XB01979-A95722A-R14-C54:1,SA604X6XB01979-A95722A-R15-C43:1,SA604X6XB01979-A95722A-R23-C31:1,SA604X6XB01979-A95722A-R25-C23:1,SA604X6XB01979-A95722A-R28-C44:1,SA604X7XB02089-A96175A-R03-C24:1,SA604X7XB02089-A96175A-R04-C25:1,SA604X7XB02089-A96175A-R04-C63:1,SA604X7XB02089-A96175A-R05-C29:1,SA604X7XB02089-A96175A-R06-C07:1,SA604X7XB02089-A96175A-R06-C23:1,SA604X7XB02089-A96175A-R06-C27:1,SA604X7XB02089-A96175A-R08-C35:1,SA604X7XB02089-A96175A-R08-C39:1,SA604X7XB02089-A96175A-R08-C42:1,SA604X7XB02089-A96175A-R08-C55:1,SA604X7XB02089-A96175A-R09-C15:1,SA604X7XB02089-A96175A-R09-C33:1,SA604X7XB02089-A96175A-R09-C34:1,SA604X7XB02089-A96175A-R09-C36:1,SA604X7XB02089-A96175A-R09-C48:1,SA604X7XB02089-A96175A-R10-C69:1,SA604X7XB02089-A96212B-R36-C20:1,SA604X7XB02089-A96212B-R39-C64:1,SA604X7XB02089-A96212B-R40-C10:1,SA604X7XB02089-A96212B-R40-C42:1,SA604X7XB02089-A96212B-R44-C43:1,SA604X8XB02204-A96161A-R32-C35:1,SA604X8XB02240-A96141A-R03-C51:1,SA604X8XB02240-A96141A-R05-C13:1,SA604X8XB02240-A96141A-R06-C63:1,SA604X8XB02240-A96141A-R07-C62:1,SA604X8XB02240-A96141A-R07-C66:1,SA604X8XB02240-A96141A-R08-C61:1,SA604X8XB02240-A96141A-R09-C43:1,SA604X8XB02240-A96141A-R10-C35:1,SA604X8XB02240-A96141A-R11-C35:1,SA604X8XB02240-A96141A-R11-C41:1,SA604X8XB02240-A96141A-R15-C62:1,SA604X8XB02240-A96141A-R16-C42:1,SA604X8XB02240-A96141A-R20-C48:1,SA604X8XB02240-A96141A-R22-C23:1,(SA604X6XB01975-A96180A-R06-C08:1,SA604X6XB01979-A95722A-R06-C09:1,SA604X6XB01979-A95722A-R08-C67:1,SA604X7XB02089-A96175A-R06-C24:1,SA604X7XB02089-A96175A-R07-C20:1,SA604X7XB02089-A96175A-R08-C32:1,SA604X7XB02089-A96175A-R08-C57:1,SA604X7XB02089-A96175A-R09-C51:1,SA604X8XB02240-A96141A-R05-C32:1,SA604X8XB02240-A96141A-R05-C52:1,SA604X8XB02240-A96141A-R06-C07:1,SA604X8XB02240-A96141A-R07-C70:1,SA604X8XB02240-A96141A-R08-C14:1,SA604X8XB02240-A96141A-R10-C21:1,SA604X8XB02240-A96141A-R15-C11:1,SA604X8XB02240-A96141A-R15-C22:1,(SA604X6XB01975-A96180A-R03-C43:1,SA604X6XB01979-A95722A-R10-C47:1,SA604X7XB02089-A96175A-R03-C42:1,SA604X7XB02089-A96175A-R08-C65:1,SA604X7XB02089-A96212B-R38-C61:1)1:1,SA604X7XB02089-A96212B-R39-C56:1)1:1,(SA604X6XB01975-A96180A-R05-C28:1,SA604X6XB01975-A96180A-R06-C48:1,SA604X6XB01975-A96180A-R15-C62:1,SA604X6XB01979-A95722A-R29-C63:1,SA604X7XB02089-A96175A-R08-C12:1,SA604X8XB02240-A96141A-R05-C49:1,SA604X8XB02240-A96141A-R08-C46:1)1:1,(SA604X6XB01979-A95722A-R08-C66:1,SA604X7XB02089-A96175A-R04-C56:1,SA604X7XB02089-A96175A-R05-C32:1,SA604X7XB02089-A96212B-R35-C31:1,SA604X7XB02089-A96212B-R36-C52:1,SA604X8XB02240-A96141A-R04-C64:1,SA604X8XB02240-A96141A-R06-C44:1,SA604X8XB02240-A96141A-R13-C07:1,(SA604X7XB02089-A96175A-R05-C36:1,SA604X7XB02089-A96175A-R05-C58:1,SA604X7XB02089-A96212B-R42-C64:1)1:1)1:1,(SA604X6XB01975-A96180A-R06-C43:1,SA604X6XB01979-A95722A-R27-C24:1,SA604X7XB02089-A96175A-R06-C18:1,SA604X7XB02089-A96175A-R06-C56:1,SA604X7XB02089-A96175A-R09-C16:1,SA604X7XB02089-A96212B-R41-C51:1,SA604X8XB02240-A96141A-R07-C13:1)1:1,SA604X8XB02240-A96141A-R05-C56:1)1:1)1:1,(SA604X6XB01975-A96180A-R08-C17:1,SA604X6XB01975-A96180A-R17-C25:1,SA604X6XB01975-A96180A-R17-C69:1,SA604X6XB01979-A95722A-R05-C46:1,SA604X6XB01979-A95722A-R11-C13:1,SA604X6XB01979-A95722A-R24-C66:1,SA604X6XB01979-A95722A-R25-C30:1,SA604X6XB01979-A95722A-R26-C08:1,SA604X6XB01979-A95722A-R28-C25:1,SA604X6XB01979-A95722A-R28-C49:1,SA604X7XB02089-A96175A-R03-C25:1,SA604X8XB02240-A96141A-R04-C40:1,SA604X8XB02240-A96141A-R07-C35:1,SA604X8XB02240-A96141A-R12-C54:1,SA604X8XB02240-A96141A-R14-C16:1,(SA604X6XB01975-A96180A-R04-C07:1,SA604X6XB01975-A96180A-R04-C17:1,SA604X6XB01975-A96180A-R04-C21:1,SA604X6XB01975-A96180A-R04-C50:1,SA604X6XB01975-A96180A-R05-C21:1,SA604X6XB01975-A96180A-R05-C45:1,SA604X6XB01975-A96180A-R05-C67:1,SA604X6XB01975-A96180A-R06-C44:1,SA604X6XB01975-A96180A-R07-C55:1,SA604X6XB01975-A96180A-R08-C35:1,SA604X6XB01975-A96180A-R09-C17:1,SA604X6XB01975-A96180A-R09-C27:1,SA604X6XB01975-A96180A-R11-C66:1,SA604X6XB01975-A96180A-R12-C19:1,SA604X6XB01975-A96180A-R14-C08:1,SA604X6XB01975-A96180A-R17-C50:1,SA604X6XB01979-A95722A-R04-C59:1,SA604X6XB01979-A95722A-R08-C54:1,SA604X6XB01979-A95722A-R12-C58:1,SA604X6XB01979-A95722A-R13-C66:1,SA604X6XB01979-A95722A-R22-C61:1,SA604X6XB01979-A95722A-R23-C39:1,SA604X6XB01979-A95722A-R24-C13:1,SA604X6XB01979-A95722A-R26-C32:1,SA604X6XB01979-A95722A-R30-C66:1,SA604X7XB02089-A96175A-R05-C49:1,SA604X7XB02089-A96175A-R06-C54:1,SA604X7XB02089-A96175A-R07-C31:1,SA604X7XB02089-A96175A-R08-C17:1,SA604X7XB02089-A96175A-R09-C42:1,SA604X7XB02089-A96175A-R09-C58:1,SA604X7XB02089-A96212B-R36-C29:1,SA604X7XB02089-A96212B-R38-C24:1,SA604X7XB02089-A96212B-R41-C21:1,SA604X7XB02089-A96212B-R41-C35:1,SA604X8XB02240-A96141A-R04-C07:1,SA604X8XB02240-A96141A-R04-C35:1,SA604X8XB02240-A96141A-R09-C23:1,SA604X8XB02240-A96141A-R09-C50:1,SA604X8XB02240-A96141A-R14-C07:1,SA604X8XB02240-A96141A-R16-C38:1,(SA604X7XB02089-A96175A-R07-C49:1,SA604X8XB02240-A96141A-R13-C67:1,(SA604X6XB01975-A96180A-R15-C29:1,SA604X6XB01975-A96180A-R17-C61:1,SA604X7XB02089-A96212B-R38-C12:1,SA604X7XB02089-A96212B-R39-C24:1,(SA604X6XB01975-A96180A-R03-C14:1,SA604X6XB01975-A96180A-R11-C24:1,SA604X6XB01975-A96180A-R12-C50:1,SA604X8XB02240-A96141A-R08-C12:1,SA604X8XB02240-A96141A-R18-C30:1)1:1)1:1)1:1,(SA604X6XB01979-A95722A-R22-C29:1,SA604X6XB01979-A95722A-R24-C16:1,SA604X6XB01979-A95722A-R26-C70:1)1:1)1:1,(SA604X6XB01975-A96180A-R09-C11:1,SA604X6XB01975-A96180A-R12-C55:1,SA604X6XB01975-A96180A-R15-C58:1,SA604X6XB01979-A95722A-R08-C52:1,SA604X6XB01979-A95722A-R22-C56:1,SA604X7XB02089-A96175A-R06-C22:1,SA604X7XB02089-A96175A-R09-C47:1,SA604X7XB02089-A96212B-R36-C19:1,SA604X8XB02240-A96141A-R03-C13:1)1:1)1:1)1:1,(SA604X6XB01975-A96180A-R09-C28:1,SA604X6XB01975-A96180A-R15-C22:1,SA604X6XB01979-A95722A-R24-C56:1,(SA604X6XB01975-A96180A-R06-C61:1,SA604X6XB01975-A96180A-R12-C22:1,SA604X6XB01975-A96180A-R13-C39:1,SA604X6XB01975-A96180A-R16-C31:1,SA604X6XB01979-A95722A-R26-C22:1,SA604X7XB02089-A96175A-R10-C29:1,SA604X7XB02089-A96212B-R44-C27:1,SA604X8XB02240-A96141A-R06-C54:1,SA604X8XB02240-A96141A-R15-C19:1,SA604X8XB02240-A96141A-R15-C70:1,SA604X8XB02240-A96141A-R21-C60:1,(SA604X6XB01975-A96180A-R05-C52:1,SA604X6XB01979-A95722A-R30-C19:1,SA604X7XB02089-A96175A-R09-C67:1,SA604X8XB02240-A96141A-R14-C15:1,SA604X8XB02240-A96141A-R16-C63:1,SA604X8XB02240-A96141A-R21-C28:1,(SA604X6XB01975-A96180A-R04-C57:1,SA604X6XB01975-A96180A-R12-C40:1,SA604X6XB01975-A96180A-R13-C17:1,SA604X6XB01979-A95722A-R30-C41:1,(SA604X6XB01975-A96180A-R07-C22:1,SA604X6XB01975-A96180A-R11-C19:1,SA604X6XB01975-A96180A-R21-C24:1,SA604X7XB02089-A96175A-R07-C68:1,SA604X7XB02089-A96212B-R38-C20:1,SA604X8XB02204-A96161A-R30-C51:1,SA604X8XB02240-A96141A-R05-C45:1,SA604X8XB02240-A96141A-R07-C40:1,SA604X8XB02240-A96141A-R10-C37:1,SA604X8XB02240-A96141A-R13-C49:1,SA604X8XB02240-A96141A-R16-C22:1,(SA604X7XB02089-A96175A-R08-C52:1,(SA604X7XB02089-A96212B-R42-C10:1,SA604X7XB02089-A96175A-R06-C33:1)1:1)1:1)1:1)1:1)1:1)1:1,(SA604X6XB01972-A96177C-R58-C47:1,SA604X6XB01975-A96180A-R03-C56:1,SA604X6XB01975-A96180A-R04-C28:1,SA604X6XB01975-A96180A-R14-C46:1,SA604X6XB01975-A96180A-R17-C48:1,SA604X6XB01979-A95722A-R08-C41:1,SA604X6XB01979-A95722A-R23-C20:1,SA604X6XB01979-A95722A-R26-C63:1,SA604X6XB01979-A95722A-R28-C23:1,SA604X7XB02089-A96212B-R38-C14:1,SA604X8XB02204-A96161A-R32-C29:1,SA604X8XB02240-A96141A-R04-C62:1,SA604X8XB02240-A96141A-R08-C70:1,SA604X8XB02240-A96141A-R10-C60:1,SA604X8XB02240-A96141A-R15-C63:1,SA604X8XB02240-A96141A-R20-C39:1,(SA604X8XB02204-A96161A-R11-C40:1,(SA604X8XB02204-A96161A-R14-C18:1,(SA604X6XB01975-A96180A-R14-C37:1,SA604X6XB01979-A95722A-R30-C18:1,(SA604X8XB02240-A96141A-R12-C50:1,(SA604X8XB02240-A96141A-R10-C07:1,SA604X8XB02240-A96141A-R10-C52:1,(SA604X7XB02089-A96175A-R10-C45:1,(SA604X6XB01975-A96180A-R16-C15:1,SA604X8XB02240-A96141A-R13-C18:1,(SA604X6XB01975-A96180A-R06-C29:1,(SA604X7XB02089-A96175A-R05-C62:1,SA604X8XB02240-A96141A-R10-C68:1,(SA604X6XB01975-A96180A-R10-C64:1,(SA604X8XB02240-A96141A-R06-C37:1,(SA604X6XB01975-A96180A-R13-C37:1,SA604X7XB02089-A96175A-R08-C11:1,(SA604X6XB01975-A96180A-R09-C43:1,(SA604X6XB01979-A95722A-R23-C29:1,(SA604X8XB02240-A96141A-R14-C44:1,(SA604X8XB02240-A96141A-R11-C30:1,(SA604X6XB01975-A96180A-R06-C17:1,(SA604X8XB02240-A96141A-R15-C64:1,(SA604X6XB01975-A96180A-R05-C60:1,(SA604X6XB01975-A96180A-R06-C26:1,SA604X6XB01979-A95722A-R05-C61:1,SA604X8XB02240-A96141A-R05-C69:1)1:1)1:1)1:1)1:1)1:1)1:1)1:1)1:1)1:1)1:1)1:1)1:1)1:1)1:1)1:1)1:1)1:1)1:1)1:1)1:1)1:1)1:1,(SA604X6XB01975-A96180A-R03-C17:1,SA604X6XB01975-A96180A-R09-C52:1,SA604X7XB02089-A96175A-R04-C33:1,SA604X7XB02089-A96175A-R07-C40:1,SA604X8XB02240-A96141A-R15-C48:1,SA604X8XB02240-A96141A-R04-C49:1)1:1,SA604X7XB02089-A96175A-R03-C60:1)1:1)1:1)1:1)1:1,(SA604X6XB01972-A96177C-R57-C42:1,SA604X6XB01972-A96177C-R59-C39:1,SA604X6XB01975-A96180A-R03-C29:1,SA604X6XB01975-A96180A-R07-C25:1,SA604X6XB01975-A96180A-R15-C10:1,SA604X6XB01975-A96180A-R18-C30:1,SA604X6XB01979-A95722A-R23-C16:1,SA604X6XB01979-A95722A-R23-C48:1,SA604X6XB01979-A95722A-R25-C28:1,SA604X6XB01979-A95722A-R25-C41:1,SA604X6XB01979-A95722A-R30-C30:1,SA604X6XB01979-A95722A-R30-C35:1,SA604X7XB02089-A96212B-R36-C13:1,SA604X7XB02089-A96212B-R37-C09:1,SA604X8XB02204-A96161A-R30-C20:1,SA604X8XB02204-A96161A-R40-C22:1,SA604X8XB02240-A96141A-R05-C24:1,SA604X8XB02240-A96141A-R07-C26:1,SA604X8XB02240-A96141A-R12-C44:1,SA604X8XB02240-A96141A-R15-C14:1,SA604X8XB02240-A96141A-R18-C38:1,SA604X8XB02240-A96141A-R21-C26:1,SA604X8XB02240-A96141A-R24-C07:1,(SA604X6XB01975-A96180A-R04-C64:1,SA604X6XB01979-A95722A-R27-C37:1,SA604X6XB01979-A95722A-R29-C43:1,SA604X7XB02089-A96175A-R08-C24:1,SA604X7XB02089-A96212B-R36-C23:1,SA604X7XB02089-A96212B-R41-C27:1,SA604X7XB02089-A96212B-R41-C63:1,SA604X8XB02204-A96161A-R36-C46:1,SA604X8XB02240-A96141A-R06-C64:1,SA604X8XB02240-A96141A-R11-C50:1,SA604X8XB02240-A96141A-R13-C33:1,SA604X8XB02240-A96141A-R18-C21:1,SA604X8XB02240-A96141A-R23-C48:1,(SA604X6XB01975-A96180A-R09-C60:1,SA604X6XB01975-A96180A-R12-C58:1,SA604X6XB01979-A95722A-R11-C20:1,SA604X6XB01979-A95722A-R27-C70:1,SA604X6XB01979-A95722A-R30-C49:1,SA604X6XB01979-A95722A-R32-C43:1,SA604X7XB02089-A96175A-R07-C26:1,SA604X7XB02089-A96212B-R46-C46:1,SA604X8XB02204-A96161A-R30-C25:1,SA604X8XB02204-A96161A-R31-C09:1,SA604X8XB02204-A96161A-R38-C20:1,SA604X8XB02240-A96141A-R03-C37:1,(SA604X6XB01972-A96177C-R57-C10:1,SA604X6XB01975-A96180A-R07-C48:1,SA604X6XB01975-A96180A-R11-C14:1,SA604X6XB01975-A96180A-R12-C63:1,SA604X6XB01979-A95722A-R07-C47:1,SA604X6XB01979-A95722A-R14-C67:1,SA604X6XB01979-A95722A-R22-C43:1,SA604X6XB01979-A95722A-R22-C49:1,SA604X6XB01979-A95722A-R25-C08:1,SA604X7XB02089-A96175A-R04-C38:1,SA604X7XB02089-A96212B-R42-C47:1,SA604X8XB02204-A96161A-R34-C18:1,SA604X8XB02240-A96141A-R03-C52:1,SA604X8XB02240-A96141A-R04-C28:1,SA604X8XB02240-A96141A-R05-C21:1,SA604X8XB02240-A96141A-R08-C62:1,SA604X8XB02240-A96141A-R09-C29:1,SA604X8XB02240-A96141A-R14-C51:1,SA604X8XB02240-A96141A-R17-C16:1,SA604X8XB02240-A96141A-R17-C70:1,SA604X8XB02240-A96141A-R20-C30:1,(SA604X6XB01975-A96180A-R03-C49:1,SA604X6XB01975-A96180A-R04-C33:1,SA604X6XB01975-A96180A-R05-C14:1,SA604X6XB01975-A96180A-R06-C57:1,SA604X6XB01975-A96180A-R09-C23:1,SA604X6XB01975-A96180A-R11-C70:1,SA604X6XB01975-A96180A-R13-C15:1,SA604X6XB01975-A96180A-R17-C12:1,SA604X6XB01975-A96180A-R18-C45:1,SA604X6XB01975-A96180A-R18-C56:1,SA604X6XB01975-A96180A-R21-C28:1,SA604X6XB01979-A95722A-R14-C47:1,SA604X6XB01979-A95722A-R23-C30:1,SA604X6XB01979-A95722A-R27-C51:1,SA604X7XB02089-A96175A-R09-C32:1,SA604X7XB02089-A96175A-R09-C54:1,SA604X7XB02089-A96212B-R36-C65:1,SA604X7XB02089-A96212B-R44-C37:1,SA604X7XB02089-A96212B-R45-C08:1,SA604X8XB02204-A96161A-R33-C35:1,SA604X8XB02204-A96161A-R34-C07:1,SA604X8XB02204-A96161A-R36-C30:1,SA604X8XB02240-A96141A-R03-C39:1,SA604X8XB02240-A96141A-R05-C64:1,SA604X8XB02240-A96141A-R11-C66:1,SA604X8XB02240-A96141A-R12-C19:1,SA604X8XB02240-A96141A-R14-C23:1,SA604X8XB02240-A96141A-R16-C35:1,SA604X8XB02240-A96141A-R22-C59:1,SA604X8XB02240-A96141A-R23-C15:1,(SA604X6XB01975-A96180A-R12-C10:1,SA604X6XB01979-A95722A-R23-C59:1,SA604X8XB02240-A96141A-R21-C07:1,SA604X8XB02240-A96141A-R23-C57:1,(SA604X6XB01975-A96180A-R06-C19:1,SA604X6XB01979-A95722A-R24-C42:1,SA604X8XB02240-A96141A-R03-C69:1,SA604X8XB02240-A96141A-R04-C54:1,SA604X8XB02240-A96141A-R05-C54:1,SA604X8XB02240-A96141A-R11-C61:1,SA604X8XB02240-A96141A-R12-C13:1,(SA604X6XB01972-A96177C-R59-C61:1,SA604X6XB01975-A96180A-R08-C28:1,SA604X6XB01975-A96180A-R13-C54:1,SA604X6XB01975-A96180A-R14-C67:1,SA604X6XB01979-A95722A-R23-C19:1,SA604X6XB01979-A95722A-R24-C27:1,SA604X7XB02089-A96175A-R09-C50:1,SA604X7XB02089-A96212B-R35-C09:1,SA604X8XB02204-A96161A-R36-C12:1,SA604X8XB02240-A96141A-R06-C20:1,SA604X8XB02240-A96141A-R11-C20:1,SA604X8XB02240-A96141A-R13-C48:1,SA604X8XB02240-A96141A-R14-C08:1,SA604X8XB02240-A96141A-R18-C59:1,SA604X8XB02240-A96141A-R23-C42:1,(SA604X6XB01975-A96180A-R03-C46:1,SA604X6XB01975-A96180A-R06-C13:1,SA604X6XB01975-A96180A-R06-C52:1,SA604X6XB01975-A96180A-R13-C16:1,SA604X6XB01979-A95722A-R24-C10:1,SA604X6XB01979-A95722A-R24-C28:1,SA604X6XB01979-A95722A-R27-C16:1,SA604X6XB01979-A95722A-R27-C30:1,SA604X6XB01979-A95722A-R28-C34:1,SA604X7XB02089-A96175A-R07-C48:1,SA604X7XB02089-A96212B-R34-C07:1,SA604X7XB02089-A96212B-R43-C37:1,SA604X7XB02089-A96212B-R43-C43:1,SA604X8XB02204-A96161A-R32-C30:1,SA604X8XB02204-A96161A-R32-C62:1,SA604X8XB02240-A96141A-R03-C32:1,SA604X8XB02240-A96141A-R04-C24:1,SA604X8XB02240-A96141A-R06-C31:1,SA604X8XB02240-A96141A-R06-C60:1,SA604X8XB02240-A96141A-R15-C46:1,SA604X8XB02240-A96141A-R17-C63:1,SA604X8XB02240-A96141A-R23-C24:1,(SA604X6XB01979-A95722A-R25-C22:1,SA604X7XB02089-A96212B-R39-C30:1,SA604X8XB02240-A96141A-R16-C25:1)1:1,(SA604X6XB01975-A96180A-R12-C61:1,SA604X8XB02240-A96141A-R05-C68:1,SA604X8XB02240-A96141A-R08-C15:1,SA604X8XB02240-A96141A-R10-C18:1)1:1)1:1,(SA604X6XB01975-A96180A-R18-C15:1,SA604X6XB01979-A95722A-R26-C20:1,SA604X6XB01979-A95722A-R26-C55:1,SA604X7XB02089-A96175A-R03-C57:1,SA604X7XB02089-A96212B-R31-C60:1,SA604X8XB02240-A96141A-R09-C22:1,(SA604X6XB01975-A96180A-R09-C22:1,SA604X8XB02204-A96161A-R32-C13:1,SA604X8XB02204-A96161A-R32-C16:1,SA604X8XB02240-A96141A-R12-C25:1,SA604X8XB02240-A96141A-R20-C45:1)1:1)1:1,(SA604X6XB01975-A96180A-R08-C38:1,SA604X6XB01979-A95722A-R28-C32:1,SA604X8XB02240-A96141A-R11-C29:1,SA604X8XB02240-A96141A-R16-C44:1,SA604X8XB02240-A96141A-R18-C41:1)1:1)1:1)1:1)1:1,(SA604X6XB01972-A96177C-R59-C11:1,SA604X6XB01972-A96177C-R65-C20:1,SA604X6XB01975-A96180A-R10-C26:1,SA604X6XB01975-A96180A-R17-C66:1,SA604X6XB01979-A95722A-R05-C42:1,SA604X7XB02089-A96175A-R03-C46:1,SA604X7XB02089-A96175A-R06-C68:1,SA604X8XB02204-A96161A-R38-C18:1,SA604X8XB02240-A96141A-R05-C38:1,SA604X8XB02240-A96141A-R05-C48:1,SA604X8XB02240-A96141A-R11-C21:1,SA604X8XB02240-A96141A-R15-C41:1,SA604X8XB02240-A96141A-R23-C44:1,(SA604X6XB01975-A96180A-R07-C49:1,SA604X6XB01979-A95722A-R27-C22:1,SA604X8XB02240-A96141A-R09-C44:1,(SA604X6XB01975-A96180A-R09-C21:1,SA604X6XB01975-A96180A-R14-C49:1,SA604X6XB01979-A95722A-R32-C40:1,SA604X8XB02240-A96141A-R10-C42:1,SA604X8XB02240-A96141A-R16-C68:1,SA604X8XB02240-A96141A-R18-C17:1,SA604X8XB02240-A96141A-R23-C52:1,(SA604X6XB01975-A96180A-R08-C64:1,SA604X6XB01975-A96180A-R13-C70:1,SA604X6XB01975-A96180A-R15-C41:1,SA604X6XB01979-A95722A-R24-C24:1,SA604X8XB02204-A96161A-R30-C42:1)1:1)1:1)1:1,(SA604X6XB01975-A96180A-R05-C15:1,SA604X6XB01975-A96180A-R06-C25:1,SA604X6XB01975-A96180A-R08-C59:1,SA604X6XB01979-A95722A-R23-C15:1,SA604X7XB02089-A96175A-R05-C19:1,SA604X7XB02089-A96175A-R09-C66:1)1:1)1:1,(SA604X8XB02240-A96141A-R03-C47:1,SA604X8XB02240-A96141A-R15-C34:1,(SA604X6XB01975-A96180A-R16-C56:1,SA604X7XB02089-A96212B-R37-C49:1,SA604X8XB02240-A96141A-R04-C17:1,SA604X8XB02240-A96141A-R04-C43:1,SA604X8XB02240-A96141A-R05-C39:1,SA604X8XB02240-A96141A-R07-C21:1,SA604X8XB02240-A96141A-R08-C19:1,SA604X8XB02240-A96141A-R08-C59:1,SA604X8XB02240-A96141A-R09-C67:1)1:1)1:1,(SA604X7XB02089-A96175A-R08-C60:1,SA604X7XB02089-A96212B-R47-C28:1)1:1,(SA604X8XB02240-A96141A-R12-C43:1,SA604X8XB02240-A96141A-R19-C43:1)1:1)1:1,(SA604X6XB01975-A96180A-R11-C11:1,SA604X6XB01975-A96180A-R11-C50:1,SA604X6XB01975-A96180A-R13-C19:1,SA604X6XB01975-A96180A-R14-C64:1,SA604X6XB01979-A95722A-R22-C54:1,SA604X6XB01979-A95722A-R23-C33:1,SA604X6XB01979-A95722A-R26-C27:1,SA604X6XB01979-A95722A-R27-C21:1,SA604X6XB01979-A95722A-R29-C14:1,SA604X6XB01979-A95722A-R29-C22:1,SA604X7XB02089-A96212B-R36-C68:1,SA604X7XB02089-A96212B-R37-C43:1,SA604X7XB02089-A96212B-R38-C59:1,SA604X8XB02240-A96141A-R04-C51:1,SA604X8XB02240-A96141A-R07-C68:1,SA604X8XB02240-A96141A-R09-C42:1,SA604X8XB02240-A96141A-R12-C38:1,SA604X8XB02240-A96141A-R18-C69:1,(SA604X6XB01975-A96180A-R06-C21:1,SA604X6XB01975-A96180A-R07-C40:1,SA604X6XB01975-A96180A-R07-C47:1,SA604X6XB01975-A96180A-R08-C68:1,SA604X6XB01975-A96180A-R16-C09:1,SA604X6XB01979-A95722A-R04-C57:1,SA604X6XB01979-A95722A-R05-C40:1,SA604X6XB01979-A95722A-R23-C57:1,SA604X6XB01979-A95722A-R28-C09:1,SA604X6XB01979-A95722A-R28-C66:1,SA604X7XB02089-A96212B-R29-C40:1,SA604X7XB02089-A96212B-R37-C39:1,SA604X8XB02204-A96161A-R17-C25:1,SA604X8XB02240-A96141A-R03-C08:1,SA604X8XB02240-A96141A-R04-C47:1,SA604X8XB02240-A96141A-R04-C50:1,SA604X8XB02240-A96141A-R05-C60:1,SA604X8XB02240-A96141A-R05-C66:1,SA604X8XB02240-A96141A-R07-C44:1,SA604X8XB02240-A96141A-R10-C43:1,SA604X8XB02240-A96141A-R14-C17:1,SA604X8XB02240-A96141A-R15-C36:1,SA604X8XB02240-A96141A-R15-C60:1,SA604X8XB02240-A96141A-R15-C66:1,SA604X8XB02240-A96141A-R17-C54:1,SA604X8XB02240-A96141A-R21-C46:1,(SA604X6XB01972-A96177C-R55-C35:1,SA604X6XB01975-A96180A-R05-C08:1,SA604X6XB01975-A96180A-R07-C16:1,SA604X6XB01975-A96180A-R07-C41:1,SA604X6XB01975-A96180A-R08-C29:1,SA604X6XB01975-A96180A-R08-C31:1,SA604X6XB01975-A96180A-R08-C66:1,SA604X6XB01975-A96180A-R10-C42:1,SA604X6XB01975-A96180A-R12-C51:1,SA604X6XB01975-A96180A-R13-C25:1,SA604X6XB01975-A96180A-R13-C45:1,SA604X6XB01975-A96180A-R14-C58:1,SA604X6XB01979-A95722A-R11-C43:1,SA604X6XB01979-A95722A-R22-C16:1,SA604X6XB01979-A95722A-R25-C21:1,SA604X6XB01979-A95722A-R27-C19:1,SA604X6XB01979-A95722A-R29-C13:1,SA604X6XB01979-A95722A-R32-C13:1,SA604X7XB02089-A96175A-R08-C14:1,SA604X7XB02089-A96175A-R08-C27:1,SA604X8XB02204-A96161A-R40-C09:1,SA604X8XB02240-A96141A-R06-C25:1,SA604X8XB02240-A96141A-R11-C32:1,SA604X8XB02240-A96141A-R13-C09:1,SA604X8XB02240-A96141A-R14-C37:1,SA604X8XB02240-A96141A-R17-C57:1,(SA604X6XB01975-A96180A-R08-C24:1,SA604X6XB01975-A96180A-R09-C58:1,SA604X6XB01979-A95722A-R08-C68:1)1:1,(SA604X6XB01975-A96180A-R19-C26:1,SA604X7XB02089-A96175A-R04-C59:1,SA604X8XB02240-A96141A-R16-C19:1,SA604X8XB02240-A96141A-R17-C25:1)1:1,(SA604X6XB01975-A96180A-R09-C35:1,SA604X6XB01979-A95722A-R06-C07:1,SA604X6XB01979-A95722A-R29-C67:1,SA604X8XB02240-A96141A-R13-C63:1)1:1)1:1,(SA604X6XB01975-A96180A-R03-C59:1,SA604X6XB01975-A96180A-R08-C23:1,SA604X6XB01975-A96180A-R20-C30:1,SA604X6XB01979-A95722A-R08-C44:1,SA604X6XB01979-A95722A-R11-C68:1,SA604X6XB01979-A95722A-R23-C36:1,SA604X6XB01979-A95722A-R32-C28:1,SA604X7XB02089-A96175A-R03-C34:1,SA604X8XB02240-A96141A-R05-C33:1,SA604X8XB02240-A96141A-R08-C51:1,SA604X8XB02240-A96141A-R11-C55:1)1:1,(SA604X6XB01975-A96180A-R10-C39:1,(SA604X6XB01975-A96180A-R05-C47:1,SA604X6XB01975-A96180A-R07-C68:1,SA604X6XB01975-A96180A-R12-C37:1,SA604X6XB01975-A96180A-R14-C15:1,SA604X6XB01979-A95722A-R10-C59:1,SA604X6XB01979-A95722A-R11-C54:1,SA604X6XB01979-A95722A-R24-C18:1,SA604X7XB02089-A96175A-R03-C59:1,SA604X7XB02089-A96175A-R04-C11:1,SA604X8XB02204-A96161A-R31-C48:1)1:1)1:1)1:1)1:1)1:1,(SA604X6XB01975-A96180A-R12-C54:1,SA604X6XB01975-A96180A-R13-C26:1,SA604X6XB01975-A96180A-R14-C25:1,SA604X6XB01979-A95722A-R11-C23:1,SA604X8XB02240-A96141A-R04-C44:1,SA604X8XB02240-A96141A-R05-C62:1,SA604X8XB02240-A96141A-R09-C13:1,SA604X8XB02240-A96141A-R09-C52:1,SA604X8XB02240-A96141A-R11-C10:1,SA604X8XB02240-A96141A-R16-C57:1,(SA604X6XB01972-A96177C-R64-C38:1,SA604X6XB01975-A96180A-R06-C28:1,SA604X6XB01975-A96180A-R11-C46:1,SA604X6XB01975-A96180A-R13-C50:1,SA604X6XB01975-A96180A-R18-C40:1,SA604X6XB01979-A95722A-R05-C51:1,SA604X6XB01979-A95722A-R29-C52:1,SA604X7XB02089-A96212B-R34-C14:1,SA604X7XB02089-A96212B-R35-C10:1,SA604X7XB02089-A96212B-R42-C43:1,SA604X8XB02240-A96141A-R06-C68:1,SA604X8XB02240-A96141A-R08-C69:1,SA604X8XB02240-A96141A-R18-C50:1)1:1,(SA604X6XB01975-A96180A-R13-C08:1,SA604X6XB01975-A96180A-R13-C63:1,SA604X6XB01975-A96180A-R16-C11:1,SA604X6XB01975-A96180A-R16-C48:1,SA604X8XB02240-A96141A-R05-C08:1,SA604X8XB02240-A96141A-R17-C43:1,SA604X8XB02240-A96141A-R18-C39:1,SA604X8XB02240-A96141A-R22-C13:1)1:1)1:1)1:1,(SA604X6XB01979-A95722A-R23-C14:1,SA604X6XB01979-A95722A-R28-C51:1,SA604X7XB02089-A96175A-R08-C69:1,SA604X7XB02089-A96175A-R10-C12:1,SA604X7XB02089-A96212B-R36-C69:1,SA604X8XB02240-A96141A-R09-C64:1,SA604X8XB02240-A96141A-R11-C44:1,SA604X8XB02240-A96141A-R13-C27:1,SA604X8XB02240-A96141A-R13-C60:1,SA604X8XB02240-A96141A-R15-C32:1,SA604X8XB02240-A96141A-R17-C67:1,(SA604X6XB01975-A96180A-R07-C38:1,SA604X6XB01975-A96180A-R10-C20:1,SA604X6XB01979-A95722A-R07-C64:1,SA604X6XB01979-A95722A-R08-C56:1,SA604X6XB01979-A95722A-R11-C65:1,SA604X6XB01979-A95722A-R24-C20:1,SA604X6XB01979-A95722A-R26-C37:1,SA604X6XB01979-A95722A-R28-C18:1,SA604X7XB02089-A96175A-R05-C59:1,SA604X7XB02089-A96175A-R06-C11:1,SA604X7XB02089-A96175A-R08-C36:1,SA604X7XB02089-A96212B-R38-C11:1,SA604X7XB02089-A96212B-R44-C10:1,SA604X8XB02204-A96161A-R16-C31:1,SA604X8XB02204-A96161A-R38-C69:1,SA604X8XB02240-A96141A-R05-C17:1,SA604X8XB02240-A96141A-R05-C59:1,SA604X8XB02240-A96141A-R06-C24:1,SA604X8XB02240-A96141A-R07-C43:1,SA604X8XB02240-A96141A-R08-C23:1,SA604X8XB02240-A96141A-R08-C43:1,SA604X8XB02240-A96141A-R08-C44:1,SA604X8XB02240-A96141A-R08-C64:1,SA604X8XB02240-A96141A-R10-C54:1,SA604X8XB02240-A96141A-R12-C42:1,SA604X8XB02240-A96141A-R14-C14:1,SA604X8XB02240-A96141A-R14-C25:1,SA604X8XB02240-A96141A-R15-C40:1,SA604X8XB02240-A96141A-R17-C40:1,SA604X8XB02240-A96141A-R18-C56:1,SA604X8XB02240-A96141A-R20-C69:1,SA604X8XB02240-A96141A-R25-C62:1,(SA604X6XB01975-A96180A-R04-C60:1,SA604X6XB01979-A95722A-R15-C41:1,SA604X6XB01979-A95722A-R25-C55:1,SA604X6XB01979-A95722A-R29-C20:1,SA604X7XB02089-A96175A-R06-C59:1,SA604X8XB02240-A96141A-R03-C60:1,SA604X8XB02240-A96141A-R05-C11:1,SA604X8XB02240-A96141A-R05-C15:1,SA604X8XB02240-A96141A-R08-C09:1,SA604X8XB02240-A96141A-R10-C28:1,SA604X8XB02240-A96141A-R11-C57:1,SA604X8XB02240-A96141A-R12-C55:1,SA604X8XB02240-A96141A-R16-C66:1,SA604X8XB02240-A96141A-R17-C38:1,SA604X8XB02240-A96141A-R22-C64:1,SA604X8XB02240-A96141A-R23-C40:1,(SA604X6XB01979-A95722A-R11-C11:1,SA604X6XB01979-A95722A-R13-C58:1,SA604X6XB01979-A95722A-R25-C16:1,SA604X7XB02089-A96212B-R41-C39:1,SA604X8XB02240-A96141A-R05-C22:1,SA604X8XB02240-A96141A-R06-C32:1,SA604X8XB02240-A96141A-R08-C45:1,SA604X8XB02240-A96141A-R08-C65:1,SA604X8XB02240-A96141A-R09-C54:1,SA604X8XB02240-A96141A-R11-C51:1,SA604X8XB02240-A96141A-R12-C59:1,SA604X8XB02240-A96141A-R14-C19:1,SA604X8XB02240-A96141A-R16-C52:1,SA604X8XB02240-A96141A-R23-C21:1,(SA604X6XB01979-A95722A-R11-C18:1,SA604X6XB01979-A95722A-R14-C44:1,SA604X7XB02089-A96175A-R04-C17:1,SA604X7XB02089-A96175A-R06-C09:1,SA604X7XB02089-A96175A-R06-C63:1,SA604X8XB02240-A96141A-R10-C25:1,SA604X8XB02240-A96141A-R12-C70:1,SA604X8XB02240-A96141A-R13-C24:1,SA604X8XB02240-A96141A-R17-C17:1,(SA604X6XB01975-A96180A-R05-C32:1,SA604X6XB01975-A96180A-R07-C57:1,SA604X6XB01975-A96180A-R08-C32:1,SA604X6XB01979-A95722A-R25-C31:1,SA604X6XB01979-A95722A-R26-C64:1,SA604X6XB01979-A95722A-R29-C42:1,SA604X7XB02089-A96175A-R03-C16:1,SA604X7XB02089-A96175A-R04-C22:1,SA604X7XB02089-A96175A-R06-C21:1,SA604X7XB02089-A96175A-R09-C30:1,SA604X7XB02089-A96175A-R10-C43:1,SA604X7XB02089-A96175A-R10-C48:1,SA604X8XB02240-A96141A-R05-C23:1,SA604X8XB02240-A96141A-R06-C42:1,SA604X8XB02240-A96141A-R06-C55:1,SA604X8XB02240-A96141A-R07-C56:1,SA604X8XB02240-A96141A-R07-C57:1,SA604X8XB02240-A96141A-R15-C35:1,SA604X8XB02240-A96141A-R15-C69:1,(SA604X6XB01975-A96180A-R05-C33:1,SA604X6XB01979-A95722A-R14-C43:1,SA604X6XB01979-A95722A-R24-C59:1,SA604X7XB02089-A96175A-R07-C12:1,SA604X7XB02089-A96212B-R35-C45:1,SA604X7XB02089-A96212B-R36-C61:1,SA604X7XB02089-A96212B-R38-C22:1,SA604X8XB02240-A96141A-R06-C46:1,SA604X8XB02240-A96141A-R08-C55:1,SA604X8XB02240-A96141A-R11-C23:1,SA604X8XB02240-A96141A-R11-C49:1,SA604X8XB02240-A96141A-R12-C29:1)1:1)1:1,(SA604X6XB01975-A96180A-R09-C37:1,SA604X6XB01975-A96180A-R17-C37:1,SA604X6XB01979-A95722A-R07-C68:1,SA604X6XB01979-A95722A-R11-C61:1,SA604X6XB01979-A95722A-R28-C58:1,SA604X7XB02089-A96212B-R38-C69:1,SA604X8XB02204-A96161A-R30-C14:1,SA604X8XB02204-A96161A-R40-C57:1,SA604X8XB02240-A96141A-R07-C64:1,SA604X8XB02240-A96141A-R08-C21:1,SA604X8XB02240-A96141A-R11-C31:1,SA604X8XB02240-A96141A-R13-C25:1,SA604X8XB02240-A96141A-R13-C31:1)1:1,(SA604X6XB01975-A96180A-R12-C17:1,SA604X6XB01979-A95722A-R22-C24:1,SA604X8XB02240-A96141A-R09-C39:1)1:1)1:1,(SA604X6XB01979-A95722A-R24-C57:1,SA604X6XB01979-A95722A-R25-C46:1,SA604X7XB02089-A96175A-R05-C70:1,SA604X7XB02089-A96175A-R10-C38:1,SA604X7XB02089-A96212B-R33-C35:1,SA604X7XB02089-A96212B-R37-C24:1,SA604X8XB02240-A96141A-R03-C17:1,SA604X8XB02240-A96141A-R06-C62:1,SA604X8XB02240-A96141A-R12-C35:1)1:1,(SA604X6XB01972-A96177C-R60-C30:1,SA604X6XB01979-A95722A-R26-C12:1,SA604X8XB02240-A96141A-R10-C16:1,SA604X8XB02240-A96141A-R14-C43:1,SA604X8XB02240-A96141A-R15-C57:1)1:1)1:1,(SA604X6XB01975-A96180A-R12-C38:1,SA604X6XB01975-A96180A-R16-C23:1,SA604X6XB01979-A95722A-R24-C08:1,SA604X6XB01979-A95722A-R24-C23:1,SA604X7XB02089-A96175A-R10-C36:1,SA604X7XB02089-A96212B-R42-C16:1,SA604X8XB02240-A96141A-R05-C25:1,SA604X8XB02240-A96141A-R05-C43:1,SA604X8XB02240-A96141A-R11-C48:1,SA604X8XB02240-A96141A-R13-C42:1,SA604X8XB02240-A96141A-R14-C69:1,(SA604X6XB01972-A96177C-R57-C34:1,SA604X6XB01975-A96180A-R05-C34:1,SA604X6XB01975-A96180A-R06-C56:1,SA604X6XB01975-A96180A-R15-C14:1,SA604X6XB01975-A96180A-R16-C67:1,SA604X6XB01979-A95722A-R08-C51:1,SA604X6XB01979-A95722A-R08-C65:1,SA604X6XB01979-A95722A-R25-C29:1,SA604X6XB01979-A95722A-R26-C23:1,SA604X6XB01979-A95722A-R29-C24:1,SA604X6XB01979-A95722A-R30-C42:1,SA604X7XB02089-A96175A-R06-C38:1,SA604X7XB02089-A96175A-R06-C45:1,SA604X7XB02089-A96175A-R09-C63:1,SA604X7XB02089-A96212B-R42-C38:1,SA604X7XB02089-A96212B-R45-C64:1,SA604X8XB02204-A96161A-R16-C63:1,SA604X8XB02204-A96161A-R38-C10:1,SA604X8XB02240-A96141A-R04-C38:1,SA604X8XB02240-A96141A-R05-C41:1,SA604X8XB02240-A96141A-R07-C14:1,SA604X8XB02240-A96141A-R07-C50:1,SA604X8XB02240-A96141A-R08-C56:1,SA604X8XB02240-A96141A-R08-C67:1,SA604X8XB02240-A96141A-R09-C47:1,SA604X8XB02240-A96141A-R10-C17:1,SA604X8XB02240-A96141A-R13-C28:1,SA604X8XB02240-A96141A-R13-C59:1,SA604X8XB02240-A96141A-R14-C40:1,SA604X8XB02240-A96141A-R14-C41:1,SA604X8XB02240-A96141A-R15-C21:1,SA604X8XB02240-A96141A-R15-C54:1,SA604X8XB02240-A96141A-R17-C29:1,SA604X8XB02240-A96141A-R17-C32:1,(SA604X6XB01979-A95722A-R08-C48:1,SA604X7XB02089-A96175A-R03-C13:1,SA604X7XB02089-A96212B-R46-C43:1,SA604X8XB02240-A96141A-R12-C16:1,(SA604X6XB01979-A95722A-R27-C57:1,SA604X7XB02089-A96175A-R09-C68:1,SA604X7XB02089-A96212B-R38-C63:1,SA604X8XB02204-A96161A-R34-C09:1,SA604X8XB02240-A96141A-R05-C61:1,SA604X8XB02240-A96141A-R06-C21:1,SA604X8XB02240-A96141A-R09-C48:1,SA604X8XB02240-A96141A-R21-C43:1,(SA604X6XB01975-A96180A-R06-C14:1,SA604X7XB02089-A96175A-R04-C12:1,SA604X8XB02240-A96141A-R06-C08:1,SA604X8XB02240-A96141A-R06-C09:1,SA604X8XB02240-A96141A-R08-C35:1,SA604X8XB02240-A96141A-R09-C57:1,SA604X8XB02240-A96141A-R10-C55:1)1:1,(SA604X6XB01975-A96180A-R14-C42:1,SA604X6XB01979-A95722A-R26-C57:1,SA604X8XB02240-A96141A-R04-C69:1,SA604X8XB02240-A96141A-R07-C49:1,SA604X8XB02240-A96141A-R07-C67:1)1:1)1:1)1:1,(SA604X6XB01979-A95722A-R08-C47:1,SA604X6XB01979-A95722A-R27-C13:1,SA604X7XB02089-A96175A-R04-C57:1,SA604X7XB02089-A96175A-R04-C60:1,SA604X7XB02089-A96175A-R05-C42:1,SA604X7XB02089-A96175A-R07-C17:1,SA604X7XB02089-A96175A-R07-C57:1,SA604X7XB02089-A96175A-R09-C10:1,SA604X7XB02089-A96175A-R09-C57:1,SA604X8XB02240-A96141A-R03-C46:1,SA604X8XB02240-A96141A-R08-C30:1,SA604X8XB02240-A96141A-R08-C39:1,SA604X8XB02240-A96141A-R08-C40:1,SA604X8XB02240-A96141A-R10-C24:1,SA604X8XB02240-A96141A-R13-C17:1,(SA604X6XB01975-A96180A-R08-C16:1,SA604X6XB01979-A95722A-R07-C61:1,SA604X6XB01979-A95722A-R15-C48:1,SA604X7XB02089-A96175A-R04-C51:1,SA604X7XB02089-A96175A-R05-C31:1,SA604X7XB02089-A96175A-R06-C34:1,SA604X7XB02089-A96175A-R07-C59:1,SA604X7XB02089-A96175A-R10-C39:1,SA604X7XB02089-A96212B-R34-C62:1,SA604X8XB02204-A96161A-R30-C60:1,SA604X8XB02204-A96161A-R32-C25:1,SA604X8XB02240-A96141A-R04-C60:1,SA604X8XB02240-A96141A-R15-C13:1,SA604X8XB02240-A96141A-R15-C59:1)1:1)1:1,(SA604X6XB01975-A96180A-R09-C69:1,SA604X6XB01979-A95722A-R24-C69:1,SA604X6XB01979-A95722A-R28-C28:1,SA604X8XB02240-A96141A-R05-C09:1,SA604X8XB02240-A96141A-R11-C37:1)1:1)1:1)1:1)1:1,(SA604X6XB01975-A96180A-R04-C23:1,SA604X6XB01979-A95722A-R10-C61:1,SA604X7XB02089-A96175A-R06-C40:1,SA604X7XB02089-A96212B-R36-C49:1,SA604X8XB02204-A96161A-R32-C32:1,SA604X8XB02240-A96141A-R04-C14:1,SA604X8XB02240-A96141A-R06-C40:1,SA604X8XB02240-A96141A-R07-C12:1,SA604X8XB02240-A96141A-R07-C63:1,SA604X8XB02240-A96141A-R12-C40:1,SA604X8XB02240-A96141A-R15-C55:1,(SA604X6XB01975-A96180A-R04-C42:1,SA604X6XB01975-A96180A-R06-C63:1,SA604X6XB01975-A96180A-R13-C48:1,SA604X6XB01979-A95722A-R04-C58:1,SA604X6XB01979-A95722A-R06-C48:1,SA604X6XB01979-A95722A-R07-C60:1,SA604X6XB01979-A95722A-R23-C07:1,SA604X6XB01979-A95722A-R24-C07:1,SA604X6XB01979-A95722A-R24-C54:1,SA604X6XB01979-A95722A-R25-C14:1,SA604X6XB01979-A95722A-R26-C47:1,SA604X6XB01979-A95722A-R26-C67:1,SA604X6XB01979-A95722A-R31-C15:1,SA604X7XB02089-A96175A-R03-C68:1,SA604X7XB02089-A96175A-R05-C34:1,SA604X7XB02089-A96175A-R05-C61:1,SA604X7XB02089-A96175A-R06-C12:1,SA604X7XB02089-A96175A-R07-C35:1,SA604X7XB02089-A96175A-R08-C50:1,SA604X7XB02089-A96212B-R38-C52:1,SA604X7XB02089-A96212B-R40-C46:1,SA604X7XB02089-A96212B-R47-C57:1,SA604X8XB02204-A96161A-R30-C41:1,SA604X8XB02240-A96141A-R05-C14:1,SA604X8XB02240-A96141A-R05-C30:1,SA604X8XB02240-A96141A-R05-C57:1,SA604X8XB02240-A96141A-R07-C25:1,SA604X8XB02240-A96141A-R09-C60:1,SA604X8XB02240-A96141A-R18-C45:1,SA604X8XB02240-A96141A-R08-C48:1)1:1,(SA604X6XB01975-A96180A-R05-C12:1,SA604X7XB02089-A96175A-R05-C27:1,(SA604X6XB01975-A96180A-R05-C61:1,SA604X6XB01975-A96180A-R15-C43:1,SA604X7XB02089-A96212B-R42-C18:1,SA604X8XB02204-A96161A-R39-C15:1,(SA604X6XB01975-A96180A-R03-C55:1,SA604X6XB01975-A96180A-R05-C10:1,SA604X6XB01975-A96180A-R05-C68:1,SA604X6XB01975-A96180A-R07-C64:1)1:1)1:1)1:1)1:1)1:1,(SA604X6XB01979-A95722A-R25-C50:1,SA604X6XB01979-A95722A-R30-C07:1,SA604X7XB02089-A96175A-R08-C10:1,SA604X7XB02089-A96212B-R36-C50:1,SA604X7XB02089-A96212B-R40-C07:1,SA604X8XB02240-A96141A-R05-C42:1,SA604X8XB02240-A96141A-R07-C28:1,SA604X8XB02240-A96141A-R09-C07:1,SA604X8XB02240-A96141A-R10-C22:1,SA604X8XB02240-A96141A-R15-C26:1,(SA604X6XB01979-A95722A-R22-C70:1,SA604X8XB02240-A96141A-R22-C15:1)1:1)1:1)1:1)1:1,(SA604X6XB01975-A96180A-R04-C62:1,SA604X6XB01975-A96180A-R07-C35:1,SA604X7XB02089-A96175A-R03-C19:1,SA604X8XB02204-A96161A-R09-C31:1,SA604X8XB02240-A96141A-R23-C70:1,(SA604X6XB01975-A96180A-R15-C25:1,SA604X6XB01975-A96180A-R16-C24:1,SA604X6XB01975-A96180A-R16-C35:1,SA604X6XB01975-A96180A-R16-C63:1,SA604X6XB01979-A95722A-R28-C19:1,SA604X6XB01979-A95722A-R33-C18:1,SA604X7XB02089-A96212B-R37-C47:1,SA604X7XB02089-A96212B-R43-C21:1,SA604X8XB02204-A96161A-R03-C39:1,SA604X8XB02204-A96161A-R08-C70:1,SA604X8XB02240-A96141A-R05-C10:1,SA604X8XB02240-A96141A-R07-C47:1,SA604X8XB02240-A96141A-R11-C39:1,SA604X8XB02240-A96141A-R13-C54:1,SA604X8XB02240-A96141A-R20-C16:1,SA604X8XB02240-A96141A-R20-C24:1,(SA604X6XB01975-A96180A-R07-C20:1,SA604X6XB01975-A96180A-R09-C44:1,SA604X6XB01975-A96180A-R11-C67:1,SA604X6XB01975-A96180A-R12-C13:1,SA604X6XB01975-A96180A-R12-C14:1,SA604X6XB01975-A96180A-R13-C52:1,SA604X6XB01975-A96180A-R14-C27:1,SA604X6XB01975-A96180A-R17-C08:1,SA604X6XB01975-A96180A-R18-C50:1,SA604X6XB01975-A96180A-R20-C40:1,SA604X7XB02089-A96212B-R44-C40:1,SA604X8XB02204-A96161A-R03-C14:1,SA604X8XB02204-A96161A-R04-C29:1,SA604X8XB02204-A96161A-R31-C42:1,SA604X8XB02204-A96161A-R39-C18:1,SA604X8XB02204-A96161A-R40-C35:1,SA604X8XB02240-A96141A-R05-C28:1,(SA604X6XB01975-A96180A-R14-C35:1,SA604X6XB01975-A96180A-R14-C47:1,SA604X7XB02089-A96175A-R08-C07:1,SA604X7XB02089-A96212B-R45-C09:1,SA604X7XB02089-A96212B-R46-C16:1,(SA604X6XB01975-A96180A-R17-C16:1,SA604X6XB01975-A96180A-R17-C26:1,SA604X6XB01975-A96180A-R18-C33:1,SA604X6XB01975-A96180A-R18-C37:1,SA604X6XB01979-A95722A-R28-C57:1,SA604X6XB01979-A95722A-R31-C54:1,SA604X8XB02204-A96161A-R33-C07:1,SA604X8XB02240-A96141A-R12-C11:1,(SA604X6XB01972-A96177C-R59-C37:1,SA604X6XB01975-A96180A-R04-C25:1,SA604X6XB01975-A96180A-R06-C22:1,SA604X6XB01975-A96180A-R06-C65:1,SA604X6XB01975-A96180A-R07-C08:1,SA604X6XB01975-A96180A-R07-C32:1,SA604X6XB01975-A96180A-R10-C36:1,SA604X6XB01975-A96180A-R16-C68:1,SA604X6XB01975-A96180A-R17-C46:1,SA604X6XB01979-A95722A-R28-C36:1,SA604X6XB01979-A95722A-R29-C25:1,SA604X7XB02089-A96175A-R03-C39:1,SA604X7XB02089-A96175A-R06-C66:1,SA604X8XB02240-A96141A-R06-C51:1,SA604X8XB02240-A96141A-R07-C18:1,SA604X8XB02240-A96141A-R14-C22:1,SA604X8XB02240-A96141A-R16-C54:1,(SA604X6XB01972-A96177C-R57-C22:1,SA604X6XB01972-A96177C-R57-C36:1,SA604X6XB01975-A96180A-R05-C63:1,SA604X6XB01975-A96180A-R06-C69:1,SA604X6XB01975-A96180A-R07-C27:1,SA604X6XB01975-A96180A-R14-C48:1,SA604X6XB01975-A96180A-R15-C17:1,SA604X6XB01975-A96180A-R15-C27:1,SA604X8XB02204-A96161A-R30-C19:1,SA604X8XB02204-A96161A-R32-C63:1,SA604X8XB02240-A96141A-R17-C35:1,(SA604X6XB01975-A96180A-R03-C67:1,SA604X6XB01975-A96180A-R14-C13:1,SA604X8XB02204-A96161A-R38-C54:1,SA604X8XB02240-A96141A-R13-C16:1,(SA604X6XB01975-A96180A-R10-C27:1,SA604X6XB01979-A95722A-R33-C16:1,SA604X7XB02089-A96175A-R05-C30:1,SA604X7XB02089-A96212B-R41-C62:1,(SA604X6XB01975-A96180A-R14-C28:1,SA604X8XB02240-A96141A-R16-C13:1,(SA604X6XB01975-A96180A-R08-C52:1,SA604X6XB01975-A96180A-R09-C64:1,SA604X6XB01979-A95722A-R28-C68:1,(SA604X6XB01975-A96180A-R12-C31:1,SA604X6XB01975-A96180A-R12-C59:1,SA604X6XB01975-A96180A-R14-C20:1,SA604X6XB01975-A96180A-R15-C42:1,SA604X8XB02240-A96141A-R07-C19:1,(SA604X6XB01975-A96180A-R07-C39:1,(SA604X6XB01975-A96180A-R09-C39:1,SA604X8XB02204-A96161A-R32-C15:1,SA604X8XB02240-A96141A-R12-C17:1,(SA604X6XB01975-A96180A-R08-C49:1,SA604X6XB01975-A96180A-R11-C56:1,(SA604X7XB02089-A96175A-R03-C14:1,(SA604X8XB02240-A96141A-R20-C08:1,(SA604X6XB01979-A95722A-R22-C36:1,SA604X6XB01979-A95722A-R25-C18:1,SA604X6XB01979-A95722A-R26-C34:1)1:1)1:1)1:1)1:1)1:1)1:1)1:1,(SA604X6XB01975-A96180A-R05-C09:1,SA604X8XB02240-A96141A-R11-C45:1,(SA604X6XB01975-A96180A-R10-C68:1,SA604X6XB01979-A95722A-R24-C19:1)1:1)1:1)1:1)1:1)1:1,(SA604X6XB01975-A96180A-R11-C35:1,SA604X6XB01975-A96180A-R14-C40:1,SA604X6XB01975-A96180A-R18-C42:1)1:1,SA604X6XB01975-A96180A-R06-C35:1)1:1,SA604X8XB02240-A96141A-R07-C52:1)1:1,(SA604X6XB01975-A96180A-R11-C20:1,SA604X6XB01975-A96180A-R13-C47:1,SA604X6XB01975-A96180A-R15-C46:1,SA604X6XB01975-A96180A-R16-C20:1,SA604X6XB01975-A96180A-R17-C22:1,SA604X6XB01979-A95722A-R23-C23:1,SA604X6XB01979-A95722A-R27-C68:1,SA604X6XB01979-A95722A-R30-C16:1,SA604X7XB02089-A96175A-R05-C24:1,SA604X7XB02089-A96175A-R07-C29:1,SA604X8XB02204-A96161A-R32-C09:1,SA604X8XB02240-A96141A-R05-C35:1,SA604X8XB02240-A96141A-R15-C17:1,(SA604X6XB01975-A96180A-R14-C19:1,SA604X6XB01975-A96180A-R15-C54:1,SA604X8XB02240-A96141A-R18-C25:1,(SA604X6XB01975-A96180A-R08-C60:1,SA604X8XB02240-A96141A-R07-C23:1,SA604X8XB02240-A96141A-R09-C27:1,SA604X8XB02240-A96141A-R20-C60:1,SA604X8XB02240-A96141A-R21-C27:1,SA604X6XB01975-A96180A-R08-C21:1)1:1)1:1)1:1,SA604X7XB02089-A96175A-R10-C50:1,SA604X8XB02240-A96141A-R07-C16:1,SA604X8XB02240-A96141A-R15-C47:1)1:1)1:1)1:1,(SA604X8XB02204-A96161A-R40-C28:1,SA604X8XB02240-A96141A-R08-C10:1)1:1)1:1)1:1)1:1)1:1)1:1)1:1,(SA604X6XB01975-A96180A-R07-C37:1,SA604X6XB01975-A96180A-R12-C42:1,(SA604X6XB01975-A96180A-R04-C34:1,SA604X6XB01975-A96180A-R06-C32:1,(SA604X6XB01975-A96180A-R09-C34:1,(SA604X6XB01975-A96180A-R05-C57:1,SA604X6XB01975-A96180A-R12-C67:1,SA604X6XB01975-A96180A-R13-C14:1)1:1)1:1)1:1)1:1)1:1,(SA604X6XB01975-A96180A-R06-C18:1,SA604X6XB01975-A96180A-R15-C66:1,SA604X6XB01979-A95722A-R22-C31:1,SA604X8XB02240-A96141A-R06-C15:1,SA604X8XB02240-A96141A-R08-C11:1,SA604X8XB02240-A96141A-R10-C50:1,SA604X8XB02240-A96141A-R13-C66:1,(SA604X6XB01972-A96177C-R59-C63:1,SA604X6XB01979-A95722A-R31-C39:1,SA604X7XB02089-A96212B-R44-C41:1,SA604X8XB02240-A96141A-R16-C12:1)1:1)1:1)1:1,(SA604X6XB01972-A96177C-R58-C65:1,SA604X6XB01975-A96180A-R05-C27:1,SA604X6XB01975-A96180A-R07-C21:1,SA604X6XB01975-A96180A-R07-C62:1,SA604X6XB01975-A96180A-R21-C12:1,SA604X6XB01979-A95722A-R27-C44:1,SA604X8XB02204-A96161A-R39-C11:1,SA604X8XB02240-A96141A-R18-C54:1,(SA604X6XB01979-A95722A-R26-C33:1,SA604X6XB01979-A95722A-R30-C69:1,SA604X8XB02204-A96161A-R39-C46:1,SA604X8XB02240-A96141A-R17-C30:1)1:1)1:1)1:1,(SA604X6XB01975-A96180A-R10-C35:1,SA604X6XB01975-A96180A-R14-C12:1,SA604X6XB01975-A96180A-R14-C65:1,SA604X6XB01975-A96180A-R17-C30:1,SA604X6XB01979-A95722A-R26-C60:1,SA604X6XB01979-A95722A-R31-C47:1,SA604X8XB02204-A96161A-R10-C51:1,SA604X8XB02204-A96161A-R30-C31:1,SA604X8XB02240-A96141A-R09-C45:1,SA604X8XB02240-A96141A-R20-C27:1,SA604X8XB02240-A96141A-R21-C40:1,SA604X8XB02240-A96141A-R22-C08:1,(SA604X6XB01975-A96180A-R10-C11:1,SA604X6XB01975-A96180A-R15-C69:1,SA604X6XB01975-A96180A-R17-C34:1,SA604X6XB01975-A96180A-R19-C21:1,SA604X6XB01975-A96180A-R21-C25:1,SA604X6XB01979-A95722A-R24-C12:1,SA604X6XB01979-A95722A-R27-C15:1,SA604X7XB02089-A96175A-R03-C38:1,SA604X8XB02204-A96161A-R17-C54:1,SA604X8XB02204-A96161A-R33-C21:1,SA604X8XB02204-A96161A-R33-C63:1,SA604X8XB02204-A96161A-R36-C47:1,SA604X8XB02240-A96141A-R07-C20:1,SA604X8XB02240-A96141A-R10-C12:1,SA604X8XB02240-A96141A-R19-C60:1,SA604X8XB02240-A96141A-R23-C54:1)1:1,(SA604X6XB01979-A95722A-R22-C52:1,SA604X6XB01979-A95722A-R27-C67:1,SA604X7XB02089-A96175A-R10-C53:1,SA604X8XB02204-A96161A-R30-C48:1,SA604X8XB02240-A96141A-R24-C61:1)1:1,(SA604X6XB01975-A96180A-R03-C63:1,SA604X6XB01979-A95722A-R23-C45:1,SA604X8XB02240-A96141A-R06-C19:1,SA604X8XB02240-A96141A-R12-C12:1,(SA604X6XB01975-A96180A-R03-C61:1,SA604X7XB02089-A96212B-R31-C16:1,SA604X7XB02089-A96212B-R41-C66:1)1:1)1:1)1:1)1:1)1:1,(SA604X6XB01975-A96180A-R07-C19:1,SA604X6XB01975-A96180A-R11-C30:1,SA604X6XB01979-A95722A-R26-C54:1,SA604X6XB01979-A95722A-R31-C21:1,SA604X8XB02204-A96161A-R16-C16:1,SA604X8XB02204-A96161A-R37-C17:1,SA604X8XB02204-A96161A-R38-C35:1,SA604X8XB02240-A96141A-R20-C26:1)1:1,(SA604X6XB01975-A96180A-R12-C30:1,SA604X6XB01979-A95722A-R26-C41:1,SA604X6XB01979-A95722A-R32-C22:1,SA604X7XB02089-A96212B-R35-C69:1,SA604X8XB02240-A96141A-R14-C10:1)1:1,(SA604X6XB01975-A96180A-R09-C13:1,SA604X6XB01975-A96180A-R18-C69:1,SA604X8XB02204-A96161A-R30-C50:1,SA604X8XB02204-A96161A-R31-C15:1)1:1)1:1)1:1,(SA604X6XB01975-A96180A-R11-C52:1,SA604X6XB01975-A96180A-R16-C54:1,SA604X6XB01975-A96180A-R19-C14:1,SA604X6XB01979-A95722A-R26-C40:1,SA604X6XB01979-A95722A-R29-C10:1,SA604X8XB02240-A96141A-R04-C29:1)1:1)1:1,(SA604X6XB01975-A96180A-R12-C68:1,SA604X6XB01975-A96180A-R13-C20:1,SA604X6XB01979-A95722A-R22-C48:1,SA604X8XB02204-A96161A-R13-C62:1,SA604X8XB02204-A96161A-R36-C24:1,SA604X8XB02240-A96141A-R06-C65:1,SA604X8XB02240-A96141A-R07-C41:1,SA604X8XB02240-A96141A-R08-C50:1,SA604X8XB02240-A96141A-R08-C54:1,SA604X8XB02240-A96141A-R09-C70:1,SA604X8XB02240-A96141A-R10-C62:1,SA604X8XB02240-A96141A-R10-C64:1,SA604X8XB02240-A96141A-R12-C21:1,SA604X8XB02240-A96141A-R12-C32:1,SA604X8XB02240-A96141A-R12-C61:1,SA604X8XB02240-A96141A-R13-C13:1,SA604X8XB02240-A96141A-R13-C29:1,SA604X8XB02240-A96141A-R14-C31:1,SA604X8XB02240-A96141A-R16-C15:1,SA604X8XB02240-A96141A-R16-C26:1,SA604X8XB02240-A96141A-R18-C35:1,SA604X8XB02240-A96141A-R20-C13:1,SA604X8XB02240-A96141A-R22-C30:1,SA604X8XB02240-A96141A-R23-C08:1,SA604X8XB02240-A96141A-R23-C18:1,SA604X8XB02240-A96141A-R24-C44:1,SA604X8XB02240-A96141A-R25-C31:1,(SA604X6XB01975-A96180A-R11-C36:1,SA604X8XB02240-A96141A-R16-C28:1,SA604X8XB02240-A96141A-R18-C57:1,SA604X8XB02240-A96141A-R18-C61:1,SA604X8XB02240-A96141A-R23-C45:1,(SA604X7XB02089-A96175A-R04-C15:1,SA604X8XB02204-A96161A-R30-C26:1,SA604X8XB02240-A96141A-R06-C70:1,SA604X8XB02240-A96141A-R08-C08:1,SA604X8XB02240-A96141A-R14-C60:1,SA604X8XB02240-A96141A-R21-C09:1,SA604X8XB02240-A96141A-R25-C27:1,(SA604X7XB02089-A96212B-R34-C39:1,SA604X8XB02240-A96141A-R07-C08:1,SA604X8XB02240-A96141A-R12-C69:1,SA604X8XB02240-A96141A-R15-C08:1,SA604X8XB02240-A96141A-R16-C24:1,SA604X8XB02240-A96141A-R20-C07:1,(SA604X7XB02089-A96212B-R34-C20:1,SA604X8XB02240-A96141A-R04-C39:1,SA604X8XB02240-A96141A-R21-C69:1,(SA604X6XB01975-A96180A-R11-C21:1,SA604X6XB01979-A95722A-R32-C42:1,SA604X8XB02240-A96141A-R03-C22:1,SA604X8XB02240-A96141A-R07-C37:1,SA604X8XB02240-A96141A-R09-C21:1,SA604X8XB02240-A96141A-R09-C49:1,SA604X8XB02240-A96141A-R09-C61:1,SA604X8XB02240-A96141A-R09-C62:1,SA604X8XB02240-A96141A-R10-C15:1,SA604X8XB02240-A96141A-R16-C64:1,SA604X8XB02240-A96141A-R18-C60:1,SA604X8XB02240-A96141A-R19-C16:1,SA604X8XB02240-A96141A-R19-C54:1,SA604X8XB02240-A96141A-R21-C08:1,SA604X8XB02240-A96141A-R21-C67:1,SA604X8XB02240-A96141A-R22-C44:1,(SA604X7XB02089-A96175A-R10-C34:1,SA604X8XB02240-A96141A-R07-C38:1,SA604X8XB02240-A96141A-R12-C22:1,SA604X8XB02240-A96141A-R12-C30:1,SA604X8XB02240-A96141A-R13-C08:1,SA604X8XB02240-A96141A-R13-C69:1,SA604X8XB02240-A96141A-R13-C70:1,SA604X8XB02240-A96141A-R14-C67:1,SA604X8XB02240-A96141A-R16-C21:1,(SA604X8XB02240-A96141A-R10-C69:1,(SA604X6XB01975-A96180A-R16-C39:1,SA604X7XB02089-A96212B-R42-C37:1,SA604X8XB02240-A96141A-R24-C11:1)1:1)1:1)1:1)1:1)1:1,(SA604X6XB01975-A96180A-R06-C55:1,SA604X6XB01975-A96180A-R08-C67:1,SA604X6XB01975-A96180A-R11-C12:1,SA604X8XB02204-A96161A-R30-C40:1,SA604X8XB02240-A96141A-R08-C63:1,SA604X8XB02240-A96141A-R09-C28:1,SA604X8XB02240-A96141A-R16-C51:1,SA604X8XB02240-A96141A-R17-C28:1,SA604X8XB02240-A96141A-R20-C09:1,SA604X8XB02240-A96141A-R21-C13:1,SA604X8XB02240-A96141A-R23-C67:1)1:1)1:1)1:1)1:1,(SA604X6XB01979-A95722A-R30-C23:1,SA604X7XB02089-A96175A-R03-C45:1,SA604X8XB02240-A96141A-R04-C16:1,SA604X8XB02240-A96141A-R12-C09:1,SA604X8XB02240-A96141A-R14-C34:1,SA604X8XB02240-A96141A-R14-C62:1,(SA604X8XB02204-A96161A-R36-C51:1,SA604X8XB02240-A96141A-R18-C52:1,SA604X8XB02240-A96141A-R24-C48:1)1:1)1:1,(SA604X6XB01975-A96180A-R18-C44:1,SA604X6XB01979-A95722A-R30-C60:1,SA604X7XB02089-A96212B-R46-C62:1,SA604X8XB02240-A96141A-R07-C15:1,SA604X8XB02240-A96141A-R07-C59:1,SA604X8XB02240-A96141A-R14-C18:1,SA604X8XB02240-A96141A-R14-C56:1,SA604X8XB02240-A96141A-R17-C51:1,SA604X8XB02240-A96141A-R18-C11:1,SA604X8XB02240-A96141A-R19-C21:1,SA604X8XB02240-A96141A-R19-C44:1,SA604X8XB02240-A96141A-R21-C37:1,SA604X8XB02240-A96141A-R25-C47:1)1:1,(SA604X8XB02240-A96141A-R06-C66:1,SA604X8XB02240-A96141A-R12-C20:1,SA604X8XB02240-A96141A-R16-C37:1,SA604X8XB02240-A96141A-R16-C50:1,SA604X8XB02240-A96141A-R24-C64:1)1:1,(SA604X8XB02240-A96141A-R04-C20:1,SA604X8XB02240-A96141A-R10-C23:1,SA604X8XB02240-A96141A-R10-C45:1,SA604X8XB02240-A96141A-R20-C42:1)1:1,(SA604X6XB01975-A96180A-R16-C08:1,SA604X7XB02089-A96212B-R42-C31:1,SA604X8XB02240-A96141A-R16-C10:1,SA604X8XB02240-A96141A-R17-C12:1)1:1)1:1)1:1,(SA604X6XB01979-A95722A-R25-C58:1,SA604X8XB02204-A96161A-R06-C11:1,SA604X8XB02204-A96161A-R06-C37:1,SA604X8XB02204-A96161A-R43-C69:1,SA604X8XB02240-A96141A-R21-C14:1)1:1)1:1,(SA604X6XB01979-A95722A-R08-C46:1,SA604X6XB01979-A95722A-R24-C36:1,SA604X8XB02204-A96161A-R36-C38:1,SA604X8XB02240-A96141A-R09-C08:1,SA604X8XB02240-A96141A-R12-C27:1,SA604X8XB02240-A96141A-R20-C62:1,SA604X8XB02240-A96141A-R25-C52:1)1:1)1:1,(SA604X8XB02240-A96141A-R09-C11:1,SA604X8XB02240-A96141A-R09-C65:1,(SA604X7XB02089-A96175A-R09-C55:1,SA604X8XB02240-A96141A-R03-C54:1,SA604X8XB02240-A96141A-R08-C28:1,SA604X8XB02240-A96141A-R09-C51:1,SA604X8XB02240-A96141A-R10-C10:1,SA604X8XB02240-A96141A-R10-C27:1,SA604X8XB02240-A96141A-R12-C68:1,SA604X8XB02240-A96141A-R18-C08:1,SA604X8XB02240-A96141A-R18-C64:1,SA604X8XB02240-A96141A-R19-C59:1,SA604X8XB02240-A96141A-R20-C46:1,SA604X8XB02240-A96141A-R23-C07:1,SA604X8XB02240-A96141A-R23-C43:1)1:1,(SA604X8XB02240-A96141A-R05-C27:1,SA604X8XB02240-A96141A-R10-C66:1,SA604X8XB02240-A96141A-R11-C18:1,SA604X8XB02240-A96141A-R11-C68:1,SA604X8XB02240-A96141A-R12-C65:1,SA604X8XB02240-A96141A-R17-C15:1,SA604X8XB02240-A96141A-R19-C24:1,SA604X8XB02240-A96141A-R21-C19:1,(SA604X8XB02240-A96141A-R16-C17:1,SA604X8XB02240-A96141A-R21-C15:1,SA604X8XB02240-A96141A-R23-C47:1)1:1)1:1)1:1)1:1,(SA604X6XB01972-A96177C-R56-C58:1,SA604X6XB01972-A96177C-R61-C21:1,SA604X6XB01975-A96180A-R04-C46:1,SA604X6XB01975-A96180A-R05-C39:1,SA604X6XB01979-A95722A-R14-C64:1,SA604X6XB01979-A95722A-R30-C24:1,SA604X7XB02089-A96212B-R37-C46:1,SA604X7XB02089-A96212B-R45-C14:1,SA604X8XB02204-A96161A-R31-C20:1,SA604X8XB02204-A96161A-R33-C59:1,SA604X8XB02240-A96141A-R03-C10:1,SA604X8XB02240-A96141A-R09-C46:1,SA604X8XB02240-A96141A-R19-C12:1,SA604X8XB02240-A96141A-R19-C42:1,SA604X8XB02240-A96141A-R20-C54:1,SA604X8XB02240-A96141A-R21-C54:1,SA604X8XB02240-A96141A-R22-C41:1,SA604X8XB02240-A96141A-R24-C57:1,SA604X8XB02240-A96141A-R26-C08:1,(SA604X6XB01975-A96180A-R15-C26:1,SA604X6XB01975-A96180A-R18-C31:1,SA604X6XB01979-A95722A-R26-C69:1,SA604X6XB01979-A95722A-R27-C08:1,SA604X7XB02089-A96175A-R04-C23:1,SA604X8XB02204-A96161A-R34-C62:1,SA604X8XB02240-A96141A-R04-C52:1,SA604X8XB02240-A96141A-R11-C47:1,SA604X8XB02240-A96141A-R12-C26:1,SA604X8XB02240-A96141A-R13-C11:1,SA604X8XB02240-A96141A-R15-C37:1,SA604X8XB02240-A96141A-R16-C59:1,(SA604X6XB01972-A96177C-R56-C43:1,SA604X6XB01972-A96177C-R56-C45:1,SA604X6XB01972-A96177C-R56-C67:1,SA604X6XB01972-A96177C-R58-C22:1,SA604X6XB01975-A96180A-R17-C45:1,SA604X6XB01979-A95722A-R26-C13:1,SA604X6XB01979-A95722A-R27-C12:1,SA604X6XB01979-A95722A-R28-C12:1,SA604X6XB01979-A95722A-R28-C17:1,SA604X6XB01979-A95722A-R32-C15:1,SA604X7XB02089-A96212B-R47-C47:1,SA604X8XB02204-A96161A-R30-C27:1,SA604X8XB02204-A96161A-R32-C59:1,SA604X8XB02204-A96161A-R34-C55:1,SA604X8XB02240-A96141A-R03-C70:1,SA604X8XB02240-A96141A-R11-C09:1,SA604X8XB02240-A96141A-R15-C31:1,SA604X8XB02240-A96141A-R20-C29:1,(SA604X6XB01979-A95722A-R24-C52:1,SA604X8XB02240-A96141A-R04-C12:1,SA604X8XB02240-A96141A-R23-C25:1)1:1)1:1,(SA604X6XB01975-A96180A-R10-C44:1,SA604X6XB01979-A95722A-R29-C64:1,SA604X8XB02204-A96161A-R31-C12:1,SA604X8XB02204-A96161A-R33-C27:1,SA604X8XB02240-A96141A-R13-C40:1)1:1,(SA604X6XB01972-A96177C-R57-C13:1,SA604X7XB02089-A96212B-R44-C50:1)1:1)1:1)1:1)1:1)1:1,SA604X6XB01979-A95722A-R29-C68:1)1:1,(SA604X6XB01975-A96180A-R04-C39:1,SA604X6XB01975-A96180A-R18-C49:1,SA604X8XB02204-A96161A-R31-C40:1,SA604X8XB02240-A96141A-R20-C38:1,SA604X8XB02240-A96141A-R23-C69:1,SA604X8XB02240-A96141A-R24-C35:1,(SA604X6XB01979-A95722A-R29-C56:1,SA604X8XB02240-A96141A-R20-C28:1,(SA604X8XB02204-A96161A-R34-C15:1,(SA604X6XB01979-A95722A-R25-C70:1,SA604X7XB02089-A96175A-R04-C35:1,(SA604X6XB01975-A96180A-R05-C38:1,(SA604X6XB01975-A96180A-R14-C50:1,(SA604X6XB01975-A96180A-R05-C54:1,SA604X8XB02240-A96141A-R06-C67:1,SA604X6XB01975-A96180A-R05-C42:1)1:1)1:1)1:1)1:1)1:1)1:1,(SA604X8XB02204-A96161A-R34-C27:1,SA604X8XB02240-A96141A-R08-C60:1)1:1)1:1)1:1)1:1,(SA604X6XB01975-A96180A-R04-C55:1,SA604X6XB01975-A96180A-R08-C40:1,SA604X8XB02204-A96161A-R35-C09:1,SA604X8XB02240-A96141A-R17-C18:1,SA604X8XB02240-A96141A-R24-C19:1)1:1)1:1)1:1)1:1)1:1)1:1)1:1)1:1)1:1,(SA604X8XB02204-A96161A-R30-C39:1,SA604X8XB02204-A96161A-R32-C11:1,SA604X8XB02204-A96161A-R35-C11:1,SA604X8XB02204-A96161A-R35-C18:1,SA604X8XB02204-A96161A-R35-C60:1,SA604X8XB02204-A96161A-R36-C17:1,SA604X8XB02204-A96161A-R36-C23:1,SA604X8XB02204-A96161A-R38-C12:1,SA604X8XB02204-A96161A-R42-C49:1)1:1)1:1,(SA604X8XB02204-A96161A-R32-C61:1,SA604X8XB02204-A96161A-R35-C66:1,SA604X8XB02204-A96161A-R37-C07:1)1:1)1:1)1:1)1:1)1:1)1:1)1:1)1:1)1:1)1:1)1:1)1:1)1:1)1:1)1:1);
