# Supplementary material for: A zero-agnostic model for copy number evolution in cancer
Source: PLoS Comput Biol. 2023 Nov 9;19(11):e1011590. doi: 10.1371/journal.pcbi.1011590 (PMC10662746; doi:10.1371/journal.pcbi.1011590)
Supplement: S1 Data — Twenty-eight patient copy number phylogenies (Newick) inferred by Sitka and Lazac on single-cell sequencing of human breast and ovarian tumor samples. (ZIP) [file pcbi.1011590.s002.zip › supp_data/trees/sitka/SA1051_hscn_tree.newick]

(SA1051AX1XB01452-A96207A-R26-C17:1,(SA1051DX1XB01482-A95629B-R37-C45:1,(SA1051DX1XB01482-A95629B-R37-C10:1,(SA1051AX1XB01452-A96190B-R50-C14:1,SA1051AX1XB01452-A96190B-R60-C21:1,SA1051AX1XB01452-A96207A-R04-C19:1,SA1051AX1XB01452-A96207A-R04-C47:1,SA1051AX1XB01452-A96207A-R14-C50:1,SA1051DX1XB01482-A95629B-R48-C56:1,SA1051DX1XB01482-A95629B-R50-C45:1,SA1051DX1XB01482-A95629B-R54-C26:1,SA1051DX1XB01482-A95629B-R60-C35:1,(SA1051AX1XB01452-A96190B-R62-C08:1,SA1051AX1XB01452-A96207A-R07-C56:1,SA1051AX1XB01452-A96207A-R19-C11:1,SA1051AX1XB01452-A96207A-R20-C09:1,SA1051DX1XB01482-A95629B-R45-C23:1,SA1051DX1XB01482-A95629B-R47-C22:1,SA1051DX1XB01482-A95629B-R48-C27:1,(SA1051DX1XB01482-A95629B-R48-C65:1,(SA1051AX1XB01452-A96207A-R08-C32:1,SA1051AX1XB01452-A96207A-R15-C31:1,SA1051AX1XB01452-A96207A-R15-C68:1,SA1051AX1XB01452-A96207A-R16-C34:1,(SA1051AX1XB01452-A96207A-R14-C18:1,SA1051AX1XB01452-A96207A-R14-C19:1,SA1051AX1XB01452-A96207A-R23-C26:1,SA1051AX1XB01452-A96207A-R24-C65:1,SA1051DX1XB01482-A95629B-R41-C62:1,(SA1051AX1XB01452-A96190B-R51-C31:1,SA1051AX1XB01452-A96207A-R06-C68:1,SA1051AX1XB01452-A96207A-R16-C64:1,(SA1051AX1XB01452-A96190B-R43-C64:1,SA1051AX1XB01452-A96190B-R46-C57:1,SA1051AX1XB01452-A96190B-R49-C45:1,SA1051AX1XB01452-A96190B-R53-C66:1,SA1051AX1XB01452-A96190B-R58-C26:1,SA1051AX1XB01452-A96190B-R58-C64:1,SA1051AX1XB01452-A96207A-R03-C45:1,SA1051AX1XB01452-A96207A-R04-C21:1,SA1051AX1XB01452-A96207A-R15-C17:1,SA1051AX1XB01452-A96207A-R16-C61:1,SA1051AX1XB01452-A96207A-R18-C44:1,SA1051AX1XB01452-A96207A-R19-C64:1,SA1051AX1XB01452-A96207A-R20-C24:1,SA1051AX1XB01452-A96207A-R21-C38:1,SA1051AX1XB01452-A96207A-R21-C58:1,SA1051AX1XB01452-A96207A-R22-C23:1,SA1051AX1XB01452-A96207A-R22-C40:1,SA1051AX1XB01452-A96207A-R22-C48:1,SA1051AX1XB01452-A96207A-R23-C33:1,SA1051AX1XB01452-A96207A-R24-C49:1,SA1051AX1XB01452-A96207A-R24-C55:1,SA1051DX1XB01482-A95629B-R37-C42:1,SA1051DX1XB01482-A95629B-R43-C15:1,SA1051DX1XB01482-A95629B-R47-C61:1,(SA1051AX1XB01452-A96190B-R45-C11:1,SA1051AX1XB01452-A96190B-R52-C27:1,SA1051AX1XB01452-A96190B-R62-C09:1,SA1051AX1XB01452-A96190B-R62-C63:1,SA1051AX1XB01452-A96190B-R68-C19:1,SA1051AX1XB01452-A96207A-R05-C45:1,SA1051AX1XB01452-A96207A-R07-C50:1,SA1051AX1XB01452-A96207A-R13-C33:1,SA1051AX1XB01452-A96207A-R13-C53:1,SA1051AX1XB01452-A96207A-R15-C16:1,SA1051AX1XB01452-A96207A-R17-C36:1,SA1051AX1XB01452-A96207A-R19-C37:1,SA1051AX1XB01452-A96207A-R20-C28:1,SA1051AX1XB01452-A96207A-R20-C47:1,SA1051AX1XB01452-A96207A-R20-C52:1,SA1051AX1XB01452-A96207A-R22-C12:1,SA1051AX1XB01452-A96207A-R22-C46:1,SA1051AX1XB01452-A96207A-R22-C67:1,SA1051AX1XB01452-A96207A-R23-C21:1,SA1051AX1XB01452-A96207A-R24-C19:1,SA1051AX1XB01452-A96207A-R24-C48:1,SA1051AX1XB01452-A96207A-R25-C30:1,SA1051DX1XB01482-A95629B-R33-C14:1,SA1051DX1XB01482-A95629B-R36-C08:1,SA1051DX1XB01482-A95629B-R40-C40:1,SA1051DX1XB01482-A95629B-R43-C12:1,SA1051DX1XB01482-A95629B-R44-C66:1,SA1051DX1XB01482-A95629B-R48-C23:1,SA1051DX1XB01482-A95629B-R51-C13:1,SA1051DX1XB01482-A95629B-R55-C22:1,SA1051DX1XB01482-A95629B-R59-C39:1,(SA1051AX1XB01452-A96190B-R43-C14:1,SA1051AX1XB01452-A96190B-R47-C46:1,SA1051AX1XB01452-A96190B-R51-C37:1,SA1051AX1XB01452-A96190B-R55-C49:1,SA1051AX1XB01452-A96190B-R70-C61:1,SA1051AX1XB01452-A96207A-R04-C37:1,SA1051AX1XB01452-A96207A-R06-C33:1,SA1051AX1XB01452-A96207A-R07-C20:1,SA1051AX1XB01452-A96207A-R08-C17:1,SA1051AX1XB01452-A96207A-R08-C62:1,SA1051AX1XB01452-A96207A-R11-C40:1,SA1051AX1XB01452-A96207A-R11-C67:1,SA1051AX1XB01452-A96207A-R13-C59:1,SA1051AX1XB01452-A96207A-R14-C27:1,SA1051AX1XB01452-A96207A-R14-C43:1,SA1051AX1XB01452-A96207A-R14-C63:1,SA1051AX1XB01452-A96207A-R15-C55:1,SA1051AX1XB01452-A96207A-R16-C47:1,SA1051AX1XB01452-A96207A-R16-C56:1,SA1051AX1XB01452-A96207A-R19-C45:1,SA1051AX1XB01452-A96207A-R20-C13:1,SA1051AX1XB01452-A96207A-R20-C31:1,SA1051AX1XB01452-A96207A-R21-C35:1,SA1051AX1XB01452-A96207A-R21-C59:1,SA1051AX1XB01452-A96207A-R21-C67:1,SA1051AX1XB01452-A96207A-R22-C25:1,SA1051AX1XB01452-A96207A-R23-C09:1,SA1051AX1XB01452-A96207A-R23-C50:1,SA1051AX1XB01452-A96207A-R23-C55:1,SA1051AX1XB01452-A96207A-R24-C40:1,SA1051AX1XB01452-A96207A-R25-C46:1,SA1051DX1XB01482-A95629B-R33-C18:1,SA1051DX1XB01482-A95629B-R33-C53:1,SA1051DX1XB01482-A95629B-R35-C58:1,SA1051DX1XB01482-A95629B-R36-C15:1,SA1051DX1XB01482-A95629B-R37-C68:1,SA1051DX1XB01482-A95629B-R38-C63:1,SA1051DX1XB01482-A95629B-R42-C23:1,SA1051DX1XB01482-A95629B-R43-C60:1,SA1051DX1XB01482-A95629B-R43-C70:1,SA1051DX1XB01482-A95629B-R45-C68:1,SA1051DX1XB01482-A95629B-R47-C09:1,SA1051DX1XB01482-A95629B-R48-C31:1,SA1051DX1XB01482-A95629B-R49-C67:1,SA1051DX1XB01482-A95629B-R50-C15:1,SA1051DX1XB01482-A95629B-R57-C20:1,(SA1051AX1XB01452-A96190B-R43-C50:1,SA1051AX1XB01452-A96190B-R46-C68:1,SA1051AX1XB01452-A96190B-R47-C29:1,SA1051AX1XB01452-A96190B-R48-C19:1,SA1051AX1XB01452-A96190B-R48-C69:1,SA1051AX1XB01452-A96190B-R55-C11:1,SA1051AX1XB01452-A96190B-R58-C33:1,SA1051AX1XB01452-A96190B-R59-C63:1,SA1051AX1XB01452-A96190B-R60-C34:1,SA1051AX1XB01452-A96190B-R60-C65:1,SA1051AX1XB01452-A96190B-R61-C38:1,SA1051AX1XB01452-A96190B-R62-C11:1,SA1051AX1XB01452-A96190B-R62-C38:1,SA1051AX1XB01452-A96190B-R64-C10:1,SA1051AX1XB01452-A96207A-R03-C46:1,SA1051AX1XB01452-A96207A-R04-C28:1,SA1051AX1XB01452-A96207A-R04-C68:1,SA1051AX1XB01452-A96207A-R05-C55:1,SA1051AX1XB01452-A96207A-R05-C70:1,SA1051AX1XB01452-A96207A-R06-C12:1,SA1051AX1XB01452-A96207A-R06-C18:1,SA1051AX1XB01452-A96207A-R06-C28:1,SA1051AX1XB01452-A96207A-R06-C38:1,SA1051AX1XB01452-A96207A-R06-C61:1,SA1051AX1XB01452-A96207A-R07-C19:1,SA1051AX1XB01452-A96207A-R07-C64:1,SA1051AX1XB01452-A96207A-R08-C46:1,SA1051AX1XB01452-A96207A-R09-C47:1,SA1051AX1XB01452-A96207A-R11-C26:1,SA1051AX1XB01452-A96207A-R11-C33:1,SA1051AX1XB01452-A96207A-R11-C36:1,SA1051AX1XB01452-A96207A-R13-C23:1,SA1051AX1XB01452-A96207A-R14-C41:1,SA1051AX1XB01452-A96207A-R14-C51:1,SA1051AX1XB01452-A96207A-R14-C65:1,SA1051AX1XB01452-A96207A-R15-C15:1,SA1051AX1XB01452-A96207A-R16-C16:1,SA1051AX1XB01452-A96207A-R16-C39:1,SA1051AX1XB01452-A96207A-R17-C13:1,SA1051AX1XB01452-A96207A-R17-C18:1,SA1051AX1XB01452-A96207A-R17-C25:1,SA1051AX1XB01452-A96207A-R18-C34:1,SA1051AX1XB01452-A96207A-R18-C51:1,SA1051AX1XB01452-A96207A-R19-C29:1,SA1051DX1XB01482-A95629B-R32-C20:1,SA1051DX1XB01482-A95629B-R32-C31:1,SA1051DX1XB01482-A95629B-R32-C32:1,SA1051DX1XB01482-A95629B-R34-C08:1,SA1051DX1XB01482-A95629B-R34-C61:1,SA1051DX1XB01482-A95629B-R35-C07:1,SA1051DX1XB01482-A95629B-R35-C38:1,SA1051DX1XB01482-A95629B-R36-C13:1,SA1051DX1XB01482-A95629B-R36-C16:1,SA1051DX1XB01482-A95629B-R36-C43:1,SA1051DX1XB01482-A95629B-R36-C45:1,SA1051DX1XB01482-A95629B-R36-C66:1,SA1051DX1XB01482-A95629B-R37-C59:1,SA1051DX1XB01482-A95629B-R37-C62:1,SA1051DX1XB01482-A95629B-R38-C22:1,SA1051DX1XB01482-A95629B-R39-C57:1,SA1051DX1XB01482-A95629B-R41-C15:1,SA1051DX1XB01482-A95629B-R41-C25:1,SA1051DX1XB01482-A95629B-R42-C63:1,SA1051DX1XB01482-A95629B-R44-C59:1,SA1051DX1XB01482-A95629B-R45-C22:1,SA1051DX1XB01482-A95629B-R45-C35:1,SA1051DX1XB01482-A95629B-R45-C55:1,SA1051DX1XB01482-A95629B-R45-C69:1,SA1051DX1XB01482-A95629B-R46-C66:1,SA1051DX1XB01482-A95629B-R50-C50:1,SA1051DX1XB01482-A95629B-R51-C19:1,SA1051DX1XB01482-A95629B-R51-C31:1,SA1051DX1XB01482-A95629B-R51-C59:1,SA1051DX1XB01482-A95629B-R51-C61:1,SA1051DX1XB01482-A95629B-R52-C61:1,SA1051DX1XB01482-A95629B-R53-C26:1,((SA1051AX1XB01452-A96190B-R58-C43:1,SA1051AX1XB01452-A96190B-R59-C37:1,SA1051AX1XB01452-A96190B-R68-C13:1,SA1051AX1XB01452-A96207A-R05-C14:1,SA1051AX1XB01452-A96207A-R08-C67:1,SA1051AX1XB01452-A96207A-R09-C42:1,SA1051AX1XB01452-A96207A-R18-C30:1,SA1051AX1XB01452-A96207A-R18-C55:1,SA1051AX1XB01452-A96207A-R25-C24:1,(SA1051AX1XB01452-A96190B-R44-C54:1,SA1051AX1XB01452-A96207A-R04-C18:1,SA1051AX1XB01452-A96207A-R04-C60:1,SA1051AX1XB01452-A96207A-R16-C54:1,SA1051AX1XB01452-A96207A-R22-C62:1,(SA1051AX1XB01452-A96190B-R58-C62:1,SA1051AX1XB01452-A96207A-R04-C45:1,SA1051AX1XB01452-A96207A-R07-C18:1,SA1051AX1XB01452-A96207A-R25-C59:1,(SA1051AX1XB01452-A96190B-R43-C11:1,SA1051AX1XB01452-A96190B-R43-C15:1,SA1051AX1XB01452-A96190B-R44-C52:1,SA1051AX1XB01452-A96190B-R45-C19:1,SA1051AX1XB01452-A96190B-R46-C08:1,SA1051AX1XB01452-A96190B-R54-C68:1,SA1051AX1XB01452-A96190B-R66-C56:1,SA1051AX1XB01452-A96207A-R04-C64:1,SA1051AX1XB01452-A96207A-R09-C12:1,SA1051AX1XB01452-A96207A-R09-C63:1,SA1051AX1XB01452-A96207A-R13-C17:1,SA1051AX1XB01452-A96207A-R13-C38:1,SA1051AX1XB01452-A96207A-R17-C11:1,SA1051AX1XB01452-A96207A-R18-C28:1,SA1051AX1XB01452-A96207A-R20-C27:1,SA1051AX1XB01452-A96207A-R20-C30:1,SA1051AX1XB01452-A96207A-R20-C49:1,SA1051AX1XB01452-A96207A-R22-C51:1,SA1051AX1XB01452-A96207A-R23-C22:1,(SA1051AX1XB01452-A96207A-R14-C56:1,(SA1051AX1XB01452-A96190B-R45-C37:1,SA1051AX1XB01452-A96190B-R46-C18:1,SA1051AX1XB01452-A96190B-R46-C38:1,SA1051AX1XB01452-A96190B-R53-C47:1,SA1051AX1XB01452-A96190B-R55-C17:1,SA1051AX1XB01452-A96190B-R57-C59:1,SA1051AX1XB01452-A96190B-R62-C61:1,SA1051AX1XB01452-A96190B-R68-C11:1,SA1051AX1XB01452-A96207A-R03-C57:1,SA1051AX1XB01452-A96207A-R03-C70:1,SA1051AX1XB01452-A96207A-R04-C42:1,SA1051AX1XB01452-A96207A-R05-C61:1,SA1051AX1XB01452-A96207A-R07-C21:1,SA1051AX1XB01452-A96207A-R07-C23:1,SA1051AX1XB01452-A96207A-R07-C24:1,SA1051AX1XB01452-A96207A-R08-C34:1,SA1051AX1XB01452-A96207A-R08-C44:1,SA1051AX1XB01452-A96207A-R08-C48:1,SA1051AX1XB01452-A96207A-R09-C14:1,SA1051AX1XB01452-A96207A-R15-C29:1,SA1051AX1XB01452-A96207A-R16-C57:1,SA1051AX1XB01452-A96207A-R18-C36:1,SA1051AX1XB01452-A96207A-R19-C66:1,SA1051AX1XB01452-A96207A-R21-C24:1)1:1)1:1,(SA1051AX1XB01452-A96207A-R16-C18:1,SA1051AX1XB01452-A96207A-R16-C31:1)1:1,(SA1051AX1XB01452-A96190B-R63-C29:1,(SA1051AX1XB01452-A96207A-R08-C45:1,SA1051AX1XB01452-A96207A-R19-C18:1)1:1)1:1)1:1)1:1)1:1)1:1,(SA1051AX1XB01452-A96190B-R48-C22:1,SA1051AX1XB01452-A96190B-R62-C54:1,SA1051AX1XB01452-A96190B-R68-C25:1,SA1051AX1XB01452-A96207A-R03-C67:1,SA1051AX1XB01452-A96207A-R08-C66:1)1:1,(SA1051AX1XB01452-A96207A-R20-C17:1,SA1051AX1XB01452-A96207A-R22-C50:1)1:1)1:1,(SA1051AX1XB01452-A96190B-R45-C35:1,SA1051AX1XB01452-A96190B-R47-C10:1,SA1051AX1XB01452-A96190B-R54-C23:1,SA1051AX1XB01452-A96190B-R58-C39:1,SA1051AX1XB01452-A96190B-R58-C58:1,SA1051AX1XB01452-A96190B-R59-C25:1,SA1051AX1XB01452-A96190B-R60-C20:1,SA1051AX1XB01452-A96190B-R63-C09:1,SA1051AX1XB01452-A96190B-R65-C61:1,SA1051AX1XB01452-A96207A-R03-C37:1,SA1051AX1XB01452-A96207A-R03-C66:1,SA1051AX1XB01452-A96207A-R04-C53:1,SA1051AX1XB01452-A96207A-R06-C40:1,SA1051AX1XB01452-A96207A-R07-C65:1,SA1051AX1XB01452-A96207A-R08-C36:1,SA1051AX1XB01452-A96207A-R08-C43:1,SA1051AX1XB01452-A96207A-R09-C26:1,SA1051AX1XB01452-A96207A-R09-C31:1,SA1051AX1XB01452-A96207A-R09-C38:1,SA1051AX1XB01452-A96207A-R13-C25:1,SA1051AX1XB01452-A96207A-R13-C58:1,SA1051AX1XB01452-A96207A-R15-C12:1,SA1051AX1XB01452-A96207A-R17-C12:1,SA1051AX1XB01452-A96207A-R19-C44:1,SA1051AX1XB01452-A96207A-R19-C50:1,SA1051AX1XB01452-A96207A-R20-C33:1,SA1051AX1XB01452-A96207A-R20-C55:1,SA1051AX1XB01452-A96207A-R20-C64:1,SA1051AX1XB01452-A96207A-R21-C49:1,SA1051AX1XB01452-A96207A-R23-C30:1,SA1051AX1XB01452-A96207A-R23-C38:1,SA1051AX1XB01452-A96207A-R23-C49:1,SA1051AX1XB01452-A96207A-R23-C56:1,SA1051AX1XB01452-A96207A-R24-C30:1,SA1051AX1XB01452-A96207A-R24-C64:1,SA1051AX1XB01452-A96207A-R25-C25:1,SA1051AX1XB01452-A96207A-R26-C33:1,SA1051DX1XB01482-A95629B-R32-C23:1,SA1051DX1XB01482-A95629B-R32-C24:1,SA1051DX1XB01482-A95629B-R32-C29:1,SA1051DX1XB01482-A95629B-R33-C09:1,SA1051DX1XB01482-A95629B-R34-C11:1,SA1051DX1XB01482-A95629B-R35-C30:1,SA1051DX1XB01482-A95629B-R35-C31:1,SA1051DX1XB01482-A95629B-R36-C31:1,SA1051DX1XB01482-A95629B-R38-C21:1,SA1051DX1XB01482-A95629B-R39-C10:1,SA1051DX1XB01482-A95629B-R39-C15:1,SA1051DX1XB01482-A95629B-R45-C46:1,SA1051DX1XB01482-A95629B-R45-C48:1,SA1051DX1XB01482-A95629B-R46-C30:1,SA1051DX1XB01482-A95629B-R47-C31:1,SA1051DX1XB01482-A95629B-R47-C52:1,SA1051DX1XB01482-A95629B-R48-C10:1,SA1051DX1XB01482-A95629B-R48-C57:1,SA1051DX1XB01482-A95629B-R50-C27:1,SA1051DX1XB01482-A95629B-R50-C29:1,SA1051DX1XB01482-A95629B-R57-C34:1,SA1051DX1XB01482-A95629B-R59-C45:1,(SA1051AX1XB01452-A96190B-R52-C32:1,SA1051AX1XB01452-A96207A-R03-C20:1,SA1051AX1XB01452-A96207A-R07-C38:1,SA1051AX1XB01452-A96207A-R13-C52:1,SA1051AX1XB01452-A96207A-R20-C46:1,SA1051AX1XB01452-A96207A-R20-C67:1,SA1051AX1XB01452-A96207A-R21-C13:1,SA1051DX1XB01482-A95629B-R43-C11:1,SA1051DX1XB01482-A95629B-R45-C18:1,SA1051DX1XB01482-A95629B-R54-C25:1,SA1051DX1XB01482-A95629B-R54-C57:1,(SA1051AX1XB01452-A96207A-R06-C60:1,SA1051AX1XB01452-A96207A-R16-C32:1,SA1051DX1XB01482-A95629B-R45-C49:1)1:1,(SA1051AX1XB01452-A96190B-R52-C22:1,SA1051AX1XB01452-A96207A-R19-C25:1,SA1051DX1XB01482-A95629B-R37-C64:1)1:1)1:1,(SA1051AX1XB01452-A96190B-R58-C63:1,SA1051AX1XB01452-A96207A-R06-C67:1,SA1051AX1XB01452-A96207A-R13-C13:1,SA1051DX1XB01482-A95629B-R42-C09:1,SA1051DX1XB01482-A95629B-R44-C09:1,SA1051DX1XB01482-A95629B-R47-C65:1,((SA1051AX1XB01452-A96190B-R62-C32:1,SA1051AX1XB01452-A96207A-R21-C18:1,(SA1051DX1XB01482-A95629B-R49-C11:1,(SA1051AX1XB01452-A96190B-R62-C70:1,SA1051AX1XB01452-A96207A-R13-C39:1)1:1)1:1)1:1,(SA1051AX1XB01452-A96190B-R43-C51:1,SA1051AX1XB01452-A96207A-R14-C33:1)1:1)1:1,SA1051DX1XB01482-A95629B-R47-C41:1)1:1,(SA1051AX1XB01452-A96207A-R04-C62:1,(SA1051AX1XB01452-A96190B-R48-C16:1,SA1051AX1XB01452-A96207A-R05-C41:1,SA1051AX1XB01452-A96207A-R11-C64:1,SA1051AX1XB01452-A96207A-R16-C38:1,SA1051DX1XB01482-A95629B-R48-C40:1,(SA1051AX1XB01452-A96207A-R18-C70:1,(SA1051AX1XB01452-A96190B-R43-C21:1,SA1051DX1XB01482-A95629B-R46-C43:1)1:1)1:1)1:1)1:1,(SA1051AX1XB01452-A96190B-R55-C14:1,SA1051AX1XB01452-A96190B-R58-C27:1,SA1051DX1XB01482-A95629B-R41-C21:1,SA1051DX1XB01482-A95629B-R48-C08:1,SA1051DX1XB01482-A95629B-R51-C27:1,(SA1051AX1XB01452-A96190B-R64-C15:1,SA1051AX1XB01452-A96207A-R04-C70:1)1:1)1:1,(SA1051AX1XB01452-A96190B-R45-C60:1,SA1051AX1XB01452-A96207A-R16-C19:1,SA1051DX1XB01482-A95629B-R51-C47:1)1:1,(SA1051AX1XB01452-A96190B-R60-C50:1,SA1051AX1XB01452-A96207A-R08-C63:1,SA1051AX1XB01452-A96207A-R20-C50:1,SA1051DX1XB01482-A95629B-R34-C22:1,SA1051DX1XB01482-A95629B-R49-C42:1)1:1,(SA1051AX1XB01452-A96207A-R23-C39:1,SA1051AX1XB01452-A96207A-R25-C31:1,SA1051DX1XB01482-A95629B-R45-C27:1)1:1,(SA1051AX1XB01452-A96207A-R07-C46:1,SA1051AX1XB01452-A96207A-R21-C22:1)1:1,(SA1051AX1XB01452-A96190B-R59-C69:1,SA1051AX1XB01452-A96207A-R09-C69:1,SA1051AX1XB01452-A96207A-R21-C42:1)1:1,SA1051DX1XB01482-A95629B-R35-C56:1)1:1,(SA1051AX1XB01452-A96190B-R44-C31:1,SA1051AX1XB01452-A96190B-R45-C14:1,SA1051AX1XB01452-A96190B-R45-C27:1,SA1051AX1XB01452-A96190B-R46-C28:1,SA1051AX1XB01452-A96190B-R47-C22:1,SA1051AX1XB01452-A96190B-R50-C08:1,SA1051AX1XB01452-A96190B-R50-C11:1,SA1051AX1XB01452-A96190B-R59-C15:1,SA1051AX1XB01452-A96190B-R59-C17:1,SA1051AX1XB01452-A96190B-R60-C49:1,SA1051AX1XB01452-A96190B-R62-C20:1,SA1051AX1XB01452-A96190B-R62-C21:1,SA1051AX1XB01452-A96190B-R62-C31:1,SA1051AX1XB01452-A96190B-R63-C15:1,SA1051AX1XB01452-A96190B-R64-C69:1,SA1051AX1XB01452-A96207A-R03-C33:1,SA1051AX1XB01452-A96207A-R03-C42:1,SA1051AX1XB01452-A96207A-R04-C50:1,SA1051AX1XB01452-A96207A-R05-C12:1,SA1051AX1XB01452-A96207A-R05-C23:1,SA1051AX1XB01452-A96207A-R05-C58:1,SA1051AX1XB01452-A96207A-R05-C65:1,SA1051AX1XB01452-A96207A-R05-C69:1,SA1051AX1XB01452-A96207A-R06-C10:1,SA1051AX1XB01452-A96207A-R06-C17:1,SA1051AX1XB01452-A96207A-R06-C37:1,SA1051AX1XB01452-A96207A-R07-C12:1,SA1051AX1XB01452-A96207A-R08-C21:1,SA1051AX1XB01452-A96207A-R08-C26:1,SA1051AX1XB01452-A96207A-R09-C30:1,SA1051AX1XB01452-A96207A-R12-C32:1,SA1051AX1XB01452-A96207A-R13-C12:1,SA1051AX1XB01452-A96207A-R13-C22:1,SA1051AX1XB01452-A96207A-R15-C10:1,SA1051AX1XB01452-A96207A-R15-C30:1,SA1051AX1XB01452-A96207A-R15-C47:1,SA1051AX1XB01452-A96207A-R16-C41:1,SA1051AX1XB01452-A96207A-R17-C26:1,SA1051AX1XB01452-A96207A-R19-C42:1,SA1051AX1XB01452-A96207A-R19-C46:1,SA1051AX1XB01452-A96207A-R20-C57:1,SA1051AX1XB01452-A96207A-R20-C69:1,SA1051AX1XB01452-A96207A-R21-C10:1,SA1051AX1XB01452-A96207A-R22-C54:1,SA1051AX1XB01452-A96207A-R23-C13:1,SA1051AX1XB01452-A96207A-R23-C43:1,SA1051AX1XB01452-A96207A-R24-C47:1,SA1051DX1XB01482-A95629B-R34-C58:1,SA1051DX1XB01482-A95629B-R35-C27:1,SA1051DX1XB01482-A95629B-R35-C62:1,SA1051DX1XB01482-A95629B-R38-C38:1,SA1051DX1XB01482-A95629B-R39-C34:1,SA1051DX1XB01482-A95629B-R39-C37:1,SA1051DX1XB01482-A95629B-R41-C30:1,SA1051DX1XB01482-A95629B-R42-C07:1,SA1051DX1XB01482-A95629B-R42-C61:1,SA1051DX1XB01482-A95629B-R44-C12:1,SA1051DX1XB01482-A95629B-R44-C62:1,SA1051DX1XB01482-A95629B-R46-C52:1,SA1051DX1XB01482-A95629B-R47-C15:1,SA1051DX1XB01482-A95629B-R49-C21:1,SA1051DX1XB01482-A95629B-R50-C25:1,SA1051DX1XB01482-A95629B-R51-C26:1,SA1051DX1XB01482-A95629B-R51-C57:1,(SA1051AX1XB01452-A96190B-R46-C36:1,SA1051AX1XB01452-A96190B-R52-C23:1,SA1051AX1XB01452-A96190B-R52-C33:1,SA1051AX1XB01452-A96207A-R03-C55:1,SA1051AX1XB01452-A96207A-R04-C15:1,SA1051AX1XB01452-A96207A-R06-C46:1,SA1051AX1XB01452-A96207A-R09-C19:1,SA1051AX1XB01452-A96207A-R14-C20:1,SA1051AX1XB01452-A96207A-R17-C55:1,SA1051AX1XB01452-A96207A-R20-C41:1,SA1051AX1XB01452-A96207A-R22-C09:1,SA1051DX1XB01482-A95629B-R36-C22:1,SA1051DX1XB01482-A95629B-R39-C42:1,SA1051DX1XB01482-A95629B-R40-C43:1,SA1051DX1XB01482-A95629B-R41-C70:1,SA1051DX1XB01482-A95629B-R46-C45:1,SA1051DX1XB01482-A95629B-R47-C36:1,SA1051DX1XB01482-A95629B-R48-C64:1)1:1,(SA1051AX1XB01452-A96190B-R55-C51:1,SA1051AX1XB01452-A96190B-R59-C14:1,SA1051AX1XB01452-A96190B-R64-C60:1,SA1051AX1XB01452-A96207A-R04-C69:1,SA1051AX1XB01452-A96207A-R07-C13:1,SA1051AX1XB01452-A96207A-R07-C45:1,SA1051AX1XB01452-A96207A-R17-C15:1,SA1051AX1XB01452-A96207A-R22-C59:1,SA1051AX1XB01452-A96207A-R24-C09:1,SA1051AX1XB01452-A96207A-R25-C22:1,SA1051DX1XB01482-A95629B-R37-C35:1,SA1051DX1XB01482-A95629B-R45-C19:1)1:1,(SA1051AX1XB01452-A96190B-R49-C09:1,SA1051AX1XB01452-A96207A-R05-C30:1,SA1051AX1XB01452-A96207A-R20-C56:1)1:1,(SA1051AX1XB01452-A96207A-R04-C67:1,SA1051DX1XB01482-A95629B-R34-C13:1,SA1051DX1XB01482-A95629B-R49-C69:1)1:1,(SA1051AX1XB01452-A96207A-R03-C32:1,SA1051DX1XB01482-A95629B-R34-C17:1)1:1)1:1,(SA1051AX1XB01452-A96190B-R46-C45:1,SA1051AX1XB01452-A96190B-R64-C32:1,SA1051AX1XB01452-A96190B-R68-C30:1,SA1051AX1XB01452-A96207A-R03-C48:1,SA1051AX1XB01452-A96207A-R09-C37:1,SA1051DX1XB01482-A95629B-R35-C47:1,SA1051DX1XB01482-A95629B-R38-C64:1,SA1051DX1XB01482-A95629B-R40-C60:1,SA1051DX1XB01482-A95629B-R44-C22:1,SA1051DX1XB01482-A95629B-R47-C59:1,(SA1051AX1XB01452-A96207A-R07-C48:1,SA1051DX1XB01482-A95629B-R49-C64:1,(SA1051AX1XB01452-A96207A-R18-C47:1,(SA1051AX1XB01452-A96207A-R09-C24:1,SA1051AX1XB01452-A96207A-R22-C30:1,SA1051DX1XB01482-A95629B-R48-C59:1,(SA1051AX1XB01452-A96190B-R57-C53:1,SA1051AX1XB01452-A96190B-R61-C47:1,(SA1051DX1XB01482-A95629B-R43-C08:1,((SA1051DX1XB01482-A95629B-R50-C44:1,(SA1051AX1XB01452-A96207A-R14-C66:1,(SA1051AX1XB01452-A96207A-R18-C20:1,((SA1051AX1XB01452-A96190B-R65-C62:1,SA1051AX1XB01452-A96207A-R09-C48:1)1:1,SA1051AX1XB01452-A96207A-R15-C43:1)1:1)1:1)1:1)1:1,(SA1051AX1XB01452-A96190B-R59-C52:1,((SA1051AX1XB01452-A96190B-R60-C23:1,SA1051DX1XB01482-A95629B-R35-C10:1,SA1051AX1XB01452-A96190B-R54-C24:1)1:1,SA1051AX1XB01452-A96207A-R20-C16:1)1:1)1:1)1:1)1:1)1:1)1:1)1:1)1:1)1:1,(SA1051AX1XB01452-A96207A-R09-C18:1,SA1051AX1XB01452-A96207A-R17-C32:1,SA1051DX1XB01482-A95629B-R37-C09:1,(SA1051AX1XB01452-A96190B-R61-C43:1,(SA1051AX1XB01452-A96207A-R09-C41:1,(SA1051AX1XB01452-A96190B-R59-C13:1,SA1051AX1XB01452-A96207A-R03-C28:1)1:1)1:1,(SA1051AX1XB01452-A96207A-R04-C51:1,SA1051AX1XB01452-A96207A-R11-C61:1)1:1)1:1,SA1051DX1XB01482-A95629B-R60-C24:1)1:1,(SA1051AX1XB01452-A96190B-R44-C30:1,SA1051AX1XB01452-A96190B-R44-C35:1,SA1051AX1XB01452-A96190B-R44-C37:1,SA1051AX1XB01452-A96190B-R45-C13:1,SA1051AX1XB01452-A96190B-R45-C26:1,SA1051AX1XB01452-A96190B-R45-C29:1,SA1051AX1XB01452-A96190B-R45-C38:1,SA1051AX1XB01452-A96190B-R45-C59:1,SA1051AX1XB01452-A96190B-R46-C11:1,SA1051AX1XB01452-A96190B-R46-C31:1,SA1051AX1XB01452-A96190B-R47-C17:1,SA1051AX1XB01452-A96190B-R47-C24:1,SA1051AX1XB01452-A96190B-R48-C12:1,SA1051AX1XB01452-A96190B-R48-C32:1,SA1051AX1XB01452-A96190B-R50-C15:1,SA1051AX1XB01452-A96190B-R50-C30:1,SA1051AX1XB01452-A96190B-R51-C69:1,SA1051AX1XB01452-A96190B-R53-C36:1,SA1051AX1XB01452-A96190B-R53-C68:1,SA1051AX1XB01452-A96190B-R53-C69:1,SA1051AX1XB01452-A96190B-R54-C13:1,SA1051AX1XB01452-A96190B-R54-C22:1,SA1051AX1XB01452-A96190B-R54-C36:1,SA1051AX1XB01452-A96190B-R54-C37:1,SA1051AX1XB01452-A96190B-R54-C48:1,SA1051AX1XB01452-A96190B-R57-C12:1,SA1051AX1XB01452-A96190B-R57-C13:1,SA1051AX1XB01452-A96190B-R57-C37:1,SA1051AX1XB01452-A96190B-R57-C50:1,SA1051AX1XB01452-A96190B-R57-C58:1,SA1051AX1XB01452-A96190B-R58-C09:1,SA1051AX1XB01452-A96190B-R58-C51:1,SA1051AX1XB01452-A96190B-R58-C57:1,SA1051AX1XB01452-A96190B-R58-C61:1,SA1051AX1XB01452-A96190B-R59-C08:1,SA1051AX1XB01452-A96190B-R59-C29:1,SA1051AX1XB01452-A96190B-R59-C31:1,SA1051AX1XB01452-A96190B-R60-C11:1,SA1051AX1XB01452-A96190B-R60-C47:1,SA1051AX1XB01452-A96190B-R60-C62:1,SA1051AX1XB01452-A96190B-R60-C63:1,SA1051AX1XB01452-A96190B-R60-C64:1,SA1051AX1XB01452-A96190B-R60-C68:1,SA1051AX1XB01452-A96190B-R60-C70:1,SA1051AX1XB01452-A96190B-R61-C21:1,SA1051AX1XB01452-A96190B-R61-C35:1,SA1051AX1XB01452-A96190B-R62-C13:1,SA1051AX1XB01452-A96190B-R62-C35:1,SA1051AX1XB01452-A96190B-R62-C59:1,SA1051AX1XB01452-A96190B-R62-C69:1,SA1051AX1XB01452-A96190B-R63-C10:1,SA1051AX1XB01452-A96190B-R63-C48:1,SA1051AX1XB01452-A96190B-R63-C50:1,SA1051AX1XB01452-A96190B-R64-C64:1,SA1051AX1XB01452-A96190B-R65-C37:1,SA1051AX1XB01452-A96190B-R66-C29:1,SA1051AX1XB01452-A96190B-R67-C13:1,SA1051AX1XB01452-A96190B-R68-C17:1,SA1051AX1XB01452-A96190B-R68-C26:1,SA1051AX1XB01452-A96190B-R68-C38:1,SA1051AX1XB01452-A96207A-R03-C16:1,SA1051AX1XB01452-A96207A-R03-C24:1,SA1051AX1XB01452-A96207A-R03-C43:1,SA1051AX1XB01452-A96207A-R03-C62:1,SA1051AX1XB01452-A96207A-R04-C20:1,SA1051AX1XB01452-A96207A-R04-C24:1,SA1051AX1XB01452-A96207A-R04-C32:1,SA1051AX1XB01452-A96207A-R05-C10:1,SA1051AX1XB01452-A96207A-R05-C17:1,SA1051AX1XB01452-A96207A-R05-C40:1,SA1051AX1XB01452-A96207A-R05-C42:1,SA1051AX1XB01452-A96207A-R05-C46:1,SA1051AX1XB01452-A96207A-R05-C67:1,SA1051AX1XB01452-A96207A-R05-C68:1,SA1051AX1XB01452-A96207A-R06-C13:1,SA1051AX1XB01452-A96207A-R06-C25:1,SA1051AX1XB01452-A96207A-R06-C39:1,SA1051AX1XB01452-A96207A-R06-C54:1,SA1051AX1XB01452-A96207A-R07-C16:1,SA1051AX1XB01452-A96207A-R07-C25:1,SA1051AX1XB01452-A96207A-R07-C26:1,SA1051AX1XB01452-A96207A-R07-C57:1,SA1051AX1XB01452-A96207A-R08-C12:1,SA1051AX1XB01452-A96207A-R08-C22:1,SA1051AX1XB01452-A96207A-R08-C23:1,SA1051AX1XB01452-A96207A-R08-C39:1,SA1051AX1XB01452-A96207A-R08-C56:1,SA1051AX1XB01452-A96207A-R08-C57:1,SA1051AX1XB01452-A96207A-R08-C60:1,SA1051AX1XB01452-A96207A-R08-C64:1,SA1051AX1XB01452-A96207A-R09-C15:1,SA1051AX1XB01452-A96207A-R09-C25:1,SA1051AX1XB01452-A96207A-R09-C59:1,SA1051AX1XB01452-A96207A-R11-C23:1,SA1051AX1XB01452-A96207A-R11-C24:1,SA1051AX1XB01452-A96207A-R11-C28:1,SA1051AX1XB01452-A96207A-R11-C31:1,SA1051AX1XB01452-A96207A-R12-C09:1,SA1051AX1XB01452-A96207A-R12-C20:1,SA1051AX1XB01452-A96207A-R12-C31:1,SA1051AX1XB01452-A96207A-R13-C09:1,SA1051AX1XB01452-A96207A-R13-C31:1,SA1051AX1XB01452-A96207A-R13-C61:1,SA1051AX1XB01452-A96207A-R13-C70:1,SA1051AX1XB01452-A96207A-R14-C13:1,SA1051AX1XB01452-A96207A-R14-C29:1,SA1051AX1XB01452-A96207A-R14-C31:1,SA1051AX1XB01452-A96207A-R15-C20:1,SA1051AX1XB01452-A96207A-R17-C17:1,SA1051AX1XB01452-A96207A-R18-C24:1,SA1051AX1XB01452-A96207A-R18-C54:1,SA1051AX1XB01452-A96207A-R18-C60:1,SA1051AX1XB01452-A96207A-R19-C12:1,SA1051AX1XB01452-A96207A-R19-C14:1,SA1051AX1XB01452-A96207A-R20-C14:1,SA1051AX1XB01452-A96207A-R20-C35:1,SA1051AX1XB01452-A96207A-R21-C44:1,SA1051AX1XB01452-A96207A-R21-C47:1,SA1051AX1XB01452-A96207A-R22-C39:1,SA1051AX1XB01452-A96207A-R23-C35:1,SA1051DX1XB01482-A95629B-R32-C16:1,SA1051DX1XB01482-A95629B-R32-C18:1,SA1051DX1XB01482-A95629B-R32-C35:1,SA1051DX1XB01482-A95629B-R32-C40:1,SA1051DX1XB01482-A95629B-R32-C52:1,SA1051DX1XB01482-A95629B-R33-C30:1,SA1051DX1XB01482-A95629B-R33-C44:1,SA1051DX1XB01482-A95629B-R33-C63:1,SA1051DX1XB01482-A95629B-R34-C21:1,SA1051DX1XB01482-A95629B-R34-C51:1,SA1051DX1XB01482-A95629B-R35-C13:1,SA1051DX1XB01482-A95629B-R35-C66:1,SA1051DX1XB01482-A95629B-R36-C30:1,SA1051DX1XB01482-A95629B-R36-C42:1,SA1051DX1XB01482-A95629B-R38-C11:1,SA1051DX1XB01482-A95629B-R38-C30:1,SA1051DX1XB01482-A95629B-R39-C36:1,SA1051DX1XB01482-A95629B-R39-C46:1,SA1051DX1XB01482-A95629B-R41-C42:1,SA1051DX1XB01482-A95629B-R41-C48:1,SA1051DX1XB01482-A95629B-R41-C66:1,SA1051DX1XB01482-A95629B-R42-C08:1,SA1051DX1XB01482-A95629B-R42-C16:1,SA1051DX1XB01482-A95629B-R42-C30:1,SA1051DX1XB01482-A95629B-R44-C15:1,SA1051DX1XB01482-A95629B-R46-C14:1,SA1051DX1XB01482-A95629B-R46-C42:1,SA1051DX1XB01482-A95629B-R47-C13:1,SA1051DX1XB01482-A95629B-R48-C29:1,SA1051DX1XB01482-A95629B-R48-C30:1,SA1051DX1XB01482-A95629B-R48-C62:1,SA1051DX1XB01482-A95629B-R49-C26:1,SA1051DX1XB01482-A95629B-R49-C33:1,SA1051DX1XB01482-A95629B-R49-C37:1,SA1051DX1XB01482-A95629B-R49-C47:1,SA1051DX1XB01482-A95629B-R50-C34:1,SA1051DX1XB01482-A95629B-R50-C57:1,SA1051DX1XB01482-A95629B-R51-C41:1,SA1051DX1XB01482-A95629B-R52-C34:1,SA1051DX1XB01482-A95629B-R53-C30:1,SA1051DX1XB01482-A95629B-R56-C22:1,SA1051DX1XB01482-A95629B-R57-C25:1,SA1051DX1XB01482-A95629B-R58-C30:1,SA1051DX1XB01482-A95629B-R60-C15:1,(SA1051DX1XB01482-A95629B-R37-C44:1,(SA1051AX1XB01452-A96190B-R53-C42:1,SA1051AX1XB01452-A96190B-R54-C69:1,SA1051AX1XB01452-A96207A-R06-C35:1,SA1051AX1XB01452-A96207A-R14-C14:1,SA1051AX1XB01452-A96207A-R17-C24:1,SA1051AX1XB01452-A96207A-R19-C28:1,SA1051AX1XB01452-A96207A-R23-C08:1,SA1051DX1XB01482-A95629B-R42-C34:1,SA1051DX1XB01482-A95629B-R45-C51:1,SA1051DX1XB01482-A95629B-R49-C35:1,SA1051DX1XB01482-A95629B-R49-C62:1,SA1051DX1XB01482-A95629B-R52-C15:1)1:1)1:1,(SA1051AX1XB01452-A96190B-R55-C44:1,SA1051AX1XB01452-A96190B-R62-C55:1,(SA1051DX1XB01482-A95629B-R34-C66:1,(SA1051AX1XB01452-A96207A-R16-C27:1,(SA1051AX1XB01452-A96207A-R09-C32:1,SA1051DX1XB01482-A95629B-R40-C28:1)1:1)1:1)1:1)1:1,(SA1051AX1XB01452-A96190B-R48-C14:1,SA1051AX1XB01452-A96190B-R48-C20:1,SA1051AX1XB01452-A96207A-R09-C67:1,SA1051AX1XB01452-A96207A-R20-C15:1)1:1,(SA1051AX1XB01452-A96190B-R61-C41:1,SA1051AX1XB01452-A96190B-R62-C12:1)1:1,(SA1051AX1XB01452-A96190B-R46-C48:1,SA1051AX1XB01452-A96207A-R12-C08:1,SA1051DX1XB01482-A95629B-R38-C07:1)1:1,(SA1051AX1XB01452-A96190B-R44-C21:1,SA1051AX1XB01452-A96190B-R54-C64:1,SA1051AX1XB01452-A96190B-R60-C67:1)1:1,(SA1051AX1XB01452-A96190B-R53-C20:1,SA1051AX1XB01452-A96207A-R07-C44:1)1:1,(SA1051AX1XB01452-A96190B-R61-C60:1,SA1051DX1XB01482-A95629B-R37-C60:1,SA1051DX1XB01482-A95629B-R50-C42:1,(SA1051AX1XB01452-A96190B-R57-C35:1,(SA1051AX1XB01452-A96207A-R15-C36:1,(SA1051AX1XB01452-A96190B-R63-C52:1,(SA1051AX1XB01452-A96207A-R14-C09:1,(SA1051AX1XB01452-A96207A-R06-C36:1,SA1051AX1XB01452-A96207A-R06-C09:1)1:1)1:1)1:1)1:1)1:1)1:1,SA1051DX1XB01482-A95629B-R37-C55:1,SA1051AX1XB01452-A96207A-R05-C35:1)1:1,(SA1051DX1XB01482-A95629B-R35-C24:1,SA1051DX1XB01482-A95629B-R44-C23:1,SA1051DX1XB01482-A95629B-R52-C64:1,SA1051DX1XB01482-A95629B-R53-C31:1,(SA1051AX1XB01452-A96207A-R15-C57:1,SA1051AX1XB01452-A96207A-R21-C43:1,SA1051AX1XB01452-A96207A-R22-C45:1,SA1051DX1XB01482-A95629B-R34-C45:1,((SA1051AX1XB01452-A96207A-R05-C20:1,(SA1051AX1XB01452-A96207A-R09-C29:1,(SA1051AX1XB01452-A96207A-R14-C26:1,SA1051DX1XB01482-A95629B-R40-C22:1)1:1)1:1)1:1,((SA1051DX1XB01482-A95629B-R38-C41:1,(SA1051AX1XB01452-A96190B-R57-C28:1,SA1051DX1XB01482-A95629B-R42-C41:1)1:1)1:1,(SA1051AX1XB01452-A96207A-R07-C33:1,SA1051DX1XB01482-A95629B-R35-C16:1)1:1)1:1)1:1,SA1051AX1XB01452-A96190B-R44-C18:1)1:1,(SA1051DX1XB01482-A95629B-R33-C32:1,SA1051DX1XB01482-A95629B-R37-C26:1,SA1051AX1XB01452-A96190B-R60-C24:1)1:1)1:1,(SA1051AX1XB01452-A96190B-R45-C08:1,SA1051AX1XB01452-A96190B-R53-C67:1,SA1051AX1XB01452-A96190B-R58-C29:1,SA1051AX1XB01452-A96190B-R59-C44:1,SA1051AX1XB01452-A96190B-R60-C12:1,SA1051AX1XB01452-A96190B-R60-C36:1,SA1051AX1XB01452-A96190B-R61-C28:1,SA1051AX1XB01452-A96190B-R62-C62:1,SA1051AX1XB01452-A96190B-R64-C16:1,SA1051AX1XB01452-A96207A-R04-C22:1,SA1051AX1XB01452-A96207A-R05-C36:1,SA1051AX1XB01452-A96207A-R11-C10:1,SA1051AX1XB01452-A96207A-R11-C18:1,SA1051AX1XB01452-A96207A-R13-C10:1,SA1051AX1XB01452-A96207A-R13-C60:1,SA1051AX1XB01452-A96207A-R14-C45:1,SA1051AX1XB01452-A96207A-R15-C66:1,SA1051AX1XB01452-A96207A-R18-C56:1,SA1051AX1XB01452-A96207A-R19-C63:1,SA1051AX1XB01452-A96207A-R20-C58:1,SA1051AX1XB01452-A96207A-R21-C16:1,SA1051AX1XB01452-A96207A-R22-C41:1,SA1051AX1XB01452-A96207A-R23-C14:1,SA1051AX1XB01452-A96207A-R26-C11:1,SA1051DX1XB01482-A95629B-R33-C49:1,SA1051DX1XB01482-A95629B-R34-C15:1,SA1051DX1XB01482-A95629B-R34-C40:1,SA1051DX1XB01482-A95629B-R35-C61:1,SA1051DX1XB01482-A95629B-R36-C11:1,SA1051DX1XB01482-A95629B-R41-C14:1,SA1051DX1XB01482-A95629B-R47-C21:1,SA1051DX1XB01482-A95629B-R47-C62:1,SA1051DX1XB01482-A95629B-R49-C63:1,SA1051DX1XB01482-A95629B-R50-C43:1,SA1051DX1XB01482-A95629B-R50-C62:1,SA1051DX1XB01482-A95629B-R51-C33:1,(SA1051AX1XB01452-A96207A-R15-C25:1,(SA1051AX1XB01452-A96207A-R16-C11:1,(SA1051AX1XB01452-A96190B-R52-C10:1,(SA1051AX1XB01452-A96207A-R08-C65:1,SA1051AX1XB01452-A96207A-R21-C25:1)1:1)1:1)1:1)1:1,(SA1051AX1XB01452-A96190B-R64-C68:1,SA1051AX1XB01452-A96207A-R22-C52:1,SA1051DX1XB01482-A95629B-R38-C14:1)1:1)1:1)1:1,(SA1051AX1XB01452-A96190B-R49-C12:1,SA1051AX1XB01452-A96207A-R03-C41:1,SA1051AX1XB01452-A96207A-R08-C70:1,SA1051AX1XB01452-A96207A-R19-C16:1,SA1051AX1XB01452-A96207A-R22-C16:1,SA1051DX1XB01482-A95629B-R34-C46:1,SA1051DX1XB01482-A95629B-R36-C54:1,SA1051DX1XB01482-A95629B-R39-C51:1,SA1051DX1XB01482-A95629B-R43-C44:1,(SA1051AX1XB01452-A96207A-R03-C36:1,SA1051AX1XB01452-A96207A-R21-C27:1,SA1051AX1XB01452-A96207A-R22-C53:1,SA1051DX1XB01482-A95629B-R43-C63:1,SA1051DX1XB01482-A95629B-R46-C63:1)1:1)1:1,(SA1051AX1XB01452-A96207A-R06-C30:1,SA1051AX1XB01452-A96207A-R11-C57:1,SA1051AX1XB01452-A96207A-R17-C10:1,SA1051AX1XB01452-A96207A-R17-C29:1,SA1051AX1XB01452-A96207A-R24-C58:1,SA1051AX1XB01452-A96207A-R25-C42:1,SA1051DX1XB01482-A95629B-R34-C37:1,(SA1051DX1XB01482-A95629B-R41-C29:1,SA1051DX1XB01482-A95629B-R48-C66:1,SA1051DX1XB01482-A95629B-R50-C10:1)1:1)1:1,(SA1051AX1XB01452-A96190B-R50-C32:1,(SA1051AX1XB01452-A96190B-R48-C30:1,SA1051AX1XB01452-A96207A-R03-C30:1,SA1051AX1XB01452-A96207A-R05-C24:1,SA1051DX1XB01482-A95629B-R36-C26:1)1:1)1:1,(SA1051AX1XB01452-A96190B-R43-C52:1,SA1051AX1XB01452-A96207A-R05-C47:1,SA1051AX1XB01452-A96207A-R05-C52:1,SA1051DX1XB01482-A95629B-R45-C16:1)1:1,(SA1051AX1XB01452-A96190B-R51-C46:1,SA1051AX1XB01452-A96190B-R53-C70:1,SA1051AX1XB01452-A96190B-R60-C25:1)1:1,(SA1051DX1XB01482-A95629B-R36-C38:1,SA1051DX1XB01482-A95629B-R45-C33:1)1:1)1:1,(SA1051AX1XB01452-A96190B-R54-C43:1,SA1051AX1XB01452-A96207A-R25-C08:1)1:1,SA1051AX1XB01452-A96207A-R05-C44:1)1:1,(SA1051AX1XB01452-A96207A-R07-C53:1,SA1051AX1XB01452-A96207A-R17-C35:1,SA1051AX1XB01452-A96207A-R22-C58:1,SA1051AX1XB01452-A96207A-R22-C68:1,SA1051AX1XB01452-A96207A-R26-C45:1,SA1051DX1XB01482-A95629B-R49-C66:1)1:1)1:1,(SA1051AX1XB01452-A96207A-R19-C70:1,SA1051AX1XB01452-A96207A-R20-C60:1,SA1051AX1XB01452-A96207A-R21-C19:1,SA1051AX1XB01452-A96207A-R21-C69:1,SA1051AX1XB01452-A96207A-R22-C42:1,SA1051AX1XB01452-A96207A-R23-C23:1,SA1051DX1XB01482-A95629B-R48-C60:1,SA1051DX1XB01482-A95629B-R52-C33:1,(SA1051DX1XB01482-A95629B-R36-C21:1,SA1051DX1XB01482-A95629B-R52-C29:1)1:1,SA1051AX1XB01452-A96207A-R24-C18:1)1:1,(SA1051AX1XB01452-A96190B-R58-C37:1,SA1051AX1XB01452-A96207A-R06-C16:1,SA1051AX1XB01452-A96207A-R19-C23:1,SA1051AX1XB01452-A96207A-R19-C26:1,SA1051DX1XB01482-A95629B-R32-C28:1,SA1051DX1XB01482-A95629B-R48-C36:1,SA1051DX1XB01482-A95629B-R49-C56:1)1:1)1:1)1:1)1:1)1:1,(SA1051AX1XB01452-A96190B-R46-C53:1,SA1051AX1XB01452-A96190B-R61-C33:1,SA1051DX1XB01482-A95629B-R42-C25:1,SA1051DX1XB01482-A95629B-R49-C53:1)1:1,(SA1051AX1XB01452-A96190B-R68-C20:1,SA1051AX1XB01452-A96207A-R21-C23:1)1:1)1:1)1:1)1:1)1:1);
