# Supplementary material for: A zero-agnostic model for copy number evolution in cancer
Source: PLoS Comput Biol. 2023 Nov 9;19(11):e1011590. doi: 10.1371/journal.pcbi.1011590 (PMC10662746; doi:10.1371/journal.pcbi.1011590)
Supplement: S1 Data — Twenty-eight patient copy number phylogenies (Newick) inferred by Sitka and Lazac on single-cell sequencing of human breast and ovarian tumor samples. (ZIP) [file pcbi.1011590.s002.zip › supp_data/trees/sitka/SA610_hscn_tree.newick]

(((SA610X3XB03802-A118790A-R48-C07:1,(SA610X3XB03802-A118790A-R48-C19:1,(SA610X3XB03802-A118790A-R49-C10:1,(SA610X3XB03802-A118790A-R66-C17:1,(SA610X3XB03802-A110660A-R03-C53:1,(SA610X3XB03802-A110660A-R13-C19:1,(SA610X3XB03802-A110660A-R04-C10:1,(SA610X3XB03802-A118790A-R48-C29:1,SA610X3XB03802-A118790A-R48-C42:1,(SA610X3XB03802-A110660A-R05-C41:1,((((SA610X3XB03802-A110660A-R07-C10:1,(SA610X3XB03802-A110660A-R06-C23:1,SA610X3XB03802-A110660A-R08-C31:1,SA610X3XB03802-A118790A-R47-C39:1,(SA610X3XB03802-A110660A-R03-C50:1,SA610X3XB03802-A110660A-R04-C33:1,SA610X3XB03802-A110660A-R05-C59:1,SA610X3XB03802-A110660A-R06-C56:1,SA610X3XB03802-A110660A-R12-C39:1,SA610X3XB03802-A110660A-R16-C23:1,(SA610X3XB03802-A110660A-R03-C33:1,SA610X3XB03802-A110660A-R10-C14:1,SA610X3XB03802-A110660A-R12-C07:1,SA610X3XB03802-A110660A-R15-C62:1,SA610X3XB03802-A110660A-R16-C47:1,SA610X3XB03802-A110660A-R18-C19:1,SA610X3XB03802-A110660A-R18-C49:1,SA610X3XB03802-A110660A-R18-C58:1,(SA610X3XB03802-A110660A-R05-C11:1,(SA610X3XB03802-A110660A-R03-C45:1,SA610X3XB03802-A110660A-R04-C50:1,SA610X3XB03802-A110660A-R05-C49:1,SA610X3XB03802-A110660A-R05-C61:1,SA610X3XB03802-A110660A-R06-C18:1,SA610X3XB03802-A110660A-R06-C69:1,SA610X3XB03802-A110660A-R16-C27:1,SA610X3XB03802-A110660A-R20-C29:1,(SA610X3XB03802-A110660A-R03-C30:1,SA610X3XB03802-A110660A-R05-C40:1,SA610X3XB03802-A110660A-R08-C23:1,SA610X3XB03802-A110660A-R12-C60:1,SA610X3XB03802-A110660A-R18-C26:1,SA610X3XB03802-A110660A-R19-C62:1,SA610X3XB03802-A110660A-R20-C35:1,SA610X3XB03802-A110660A-R20-C60:1,SA610X3XB03802-A110660A-R21-C51:1,(SA610X3XB03802-A110660A-R07-C33:1,SA610X3XB03802-A110660A-R17-C22:1,SA610X3XB03802-A110660A-R17-C28:1,SA610X3XB03802-A110660A-R18-C60:1,SA610X3XB03802-A110660A-R19-C67:1,(SA610X3XB03802-A110660A-R03-C49:1,SA610X3XB03802-A110660A-R12-C65:1,(SA610X3XB03802-A110660A-R13-C69:1,SA610X3XB03802-A110660A-R21-C11:1,(SA610X3XB03802-A110660A-R18-C24:1,SA610X3XB03802-A118790A-R59-C18:1)1:1)1:1)1:1,SA610X3XB03802-A110660A-R20-C44:1)1:1)1:1,(SA610X3XB03802-A110660A-R06-C13:1,SA610X3XB03802-A110660A-R07-C61:1,SA610X3XB03802-A110660A-R14-C43:1,SA610X3XB03802-A110660A-R17-C43:1,(SA610X3XB03802-A110660A-R06-C70:1,SA610X3XB03802-A110660A-R12-C28:1,SA610X3XB03802-A110660A-R13-C28:1,SA610X3XB03802-A110660A-R14-C32:1,SA610X3XB03802-A110660A-R14-C50:1,SA610X3XB03802-A110660A-R16-C58:1,SA610X3XB03802-A110660A-R17-C16:1,SA610X3XB03802-A110660A-R18-C68:1,SA610X3XB03802-A110660A-R20-C57:1,SA610X3XB03802-A110660A-R21-C31:1,SA610X3XB03802-A110660A-R18-C16:1)1:1)1:1,SA610X3XB03802-A110660A-R04-C36:1)1:1,(SA610X3XB03802-A110660A-R04-C07:1,SA610X3XB03802-A110660A-R07-C47:1,SA610X3XB03802-A110660A-R12-C50:1,SA610X3XB03802-A110660A-R16-C35:1,SA610X3XB03802-A110660A-R17-C33:1,SA610X3XB03802-A110660A-R20-C54:1,SA610X3XB03802-A110660A-R21-C21:1,(SA610X3XB03802-A110660A-R15-C54:1,SA610X3XB03802-A110660A-R16-C10:1,(SA610X3XB03802-A110660A-R11-C16:1,SA610X3XB03802-A110660A-R14-C25:1,(SA610X3XB03802-A110660A-R06-C41:1,SA610X3XB03802-A110660A-R14-C61:1,SA610X3XB03802-A110660A-R16-C22:1)1:1)1:1)1:1)1:1)1:1,(SA610X3XB03802-A110660A-R06-C29:1,SA610X3XB03802-A110660A-R12-C22:1,(SA610X3XB03802-A110660A-R03-C32:1,SA610X3XB03802-A110660A-R04-C56:1,SA610X3XB03802-A110660A-R05-C50:1,SA610X3XB03802-A110660A-R07-C12:1,SA610X3XB03802-A110660A-R07-C34:1,SA610X3XB03802-A110660A-R07-C36:1,SA610X3XB03802-A110660A-R08-C35:1,SA610X3XB03802-A110660A-R17-C42:1,SA610X3XB03802-A110660A-R18-C61:1,SA610X3XB03802-A110660A-R20-C68:1,SA610X3XB03802-A110660A-R21-C38:1,(SA610X3XB03802-A110660A-R03-C23:1,SA610X3XB03802-A110660A-R05-C28:1,SA610X3XB03802-A110660A-R13-C45:1)1:1,(SA610X3XB03802-A110660A-R04-C18:1,SA610X3XB03802-A110660A-R10-C69:1,SA610X3XB03802-A110660A-R13-C16:1,SA610X3XB03802-A110660A-R19-C08:1)1:1,(SA610X3XB03802-A110660A-R04-C45:1,SA610X3XB03802-A110660A-R20-C36:1)1:1)1:1)1:1)1:1,(SA610X3XB03802-A110660A-R03-C15:1,SA610X3XB03802-A110660A-R04-C34:1,SA610X3XB03802-A110660A-R08-C34:1,SA610X3XB03802-A110660A-R11-C30:1,SA610X3XB03802-A110660A-R12-C29:1,SA610X3XB03802-A110660A-R15-C20:1,SA610X3XB03802-A110660A-R17-C07:1,SA610X3XB03802-A110660A-R17-C35:1,SA610X3XB03802-A110660A-R21-C58:1,SA610X3XB03802-A118790A-R48-C37:1,(SA610X3XB03802-A110660A-R03-C24:1,SA610X3XB03802-A110660A-R03-C26:1,SA610X3XB03802-A110660A-R03-C58:1,SA610X3XB03802-A110660A-R08-C30:1,SA610X3XB03802-A110660A-R16-C59:1,SA610X3XB03802-A110660A-R18-C27:1,SA610X3XB03802-A110660A-R18-C39:1,SA610X3XB03802-A110660A-R19-C26:1,SA610X3XB03802-A110660A-R20-C23:1,SA610X3XB03802-A110660A-R21-C57:1,(SA610X3XB03802-A110660A-R04-C61:1,SA610X3XB03802-A110660A-R05-C64:1,SA610X3XB03802-A110660A-R06-C09:1,SA610X3XB03802-A110660A-R07-C62:1)1:1)1:1)1:1,(SA610X3XB03802-A110660A-R04-C17:1,SA610X3XB03802-A110660A-R05-C46:1,SA610X3XB03802-A110660A-R07-C53:1,SA610X3XB03802-A110660A-R07-C66:1,SA610X3XB03802-A110660A-R10-C47:1,SA610X3XB03802-A110660A-R12-C20:1,SA610X3XB03802-A110660A-R12-C27:1,SA610X3XB03802-A110660A-R12-C69:1,SA610X3XB03802-A110660A-R13-C32:1,SA610X3XB03802-A110660A-R15-C25:1,SA610X3XB03802-A110660A-R16-C12:1,SA610X3XB03802-A110660A-R16-C60:1,SA610X3XB03802-A110660A-R18-C25:1,SA610X3XB03802-A110660A-R19-C19:1,SA610X3XB03802-A110660A-R19-C47:1,SA610X3XB03802-A110660A-R20-C62:1,SA610X3XB03802-A110660A-R21-C22:1,SA610X3XB03802-A110660A-R21-C26:1,SA610X3XB03802-A110660A-R21-C60:1,SA610X3XB03802-A110660A-R21-C62:1,(SA610X3XB03802-A110660A-R09-C11:1,SA610X3XB03802-A110660A-R11-C08:1,SA610X3XB03802-A110660A-R19-C10:1,SA610X3XB03802-A110660A-R21-C29:1,(SA610X3XB03802-A110660A-R07-C44:1,SA610X3XB03802-A110660A-R11-C24:1,SA610X3XB03802-A110660A-R11-C33:1,SA610X3XB03802-A110660A-R20-C39:1)1:1,(SA610X3XB03802-A118790A-R48-C41:1,(SA610X3XB03802-A110660A-R10-C36:1,SA610X3XB03802-A110660A-R18-C54:1)1:1)1:1,SA610X3XB03802-A110660A-R11-C21:1)1:1,(SA610X3XB03802-A110660A-R07-C29:1,SA610X3XB03802-A110660A-R16-C39:1,SA610X3XB03802-A110660A-R19-C70:1,SA610X3XB03802-A110660A-R20-C30:1,SA610X3XB03802-A110660A-R21-C16:1,SA610X3XB03802-A110660A-R21-C19:1,(SA610X3XB03802-A110660A-R04-C66:1,(SA610X3XB03802-A110660A-R04-C46:1,SA610X3XB03802-A118790A-R51-C39:1)1:1)1:1)1:1,SA610X3XB03802-A110660A-R17-C65:1,SA610X3XB03802-A110660A-R06-C40:1)1:1)1:1,(SA610X3XB03802-A110660A-R11-C27:1,SA610X3XB03802-A110660A-R12-C48:1,(SA610X3XB03802-A110660A-R03-C20:1,SA610X3XB03802-A110660A-R21-C14:1)1:1)1:1)1:1)1:1,(SA610X3XB03802-A110660A-R19-C32:1,SA610X3XB03802-A118790A-R57-C34:1)1:1)1:1,(SA610X3XB03802-A110660A-R18-C38:1,SA610X3XB03802-A118790A-R61-C33:1)1:1)1:1,(SA610X3XB03802-A110660A-R03-C47:1,SA610X3XB03802-A110660A-R12-C44:1,SA610X3XB03802-A110660A-R20-C13:1,(SA610X3XB03802-A110660A-R08-C33:1,(SA610X3XB03802-A110660A-R06-C17:1,SA610X3XB03802-A110660A-R21-C30:1,SA610X3XB03802-A110660A-R21-C56:1,(SA610X3XB03802-A110660A-R05-C45:1,SA610X3XB03802-A110660A-R05-C56:1,SA610X3XB03802-A110660A-R06-C38:1,SA610X3XB03802-A110660A-R10-C09:1,SA610X3XB03802-A110660A-R13-C67:1,SA610X3XB03802-A110660A-R19-C17:1,(SA610X3XB03802-A110660A-R11-C57:1,SA610X3XB03802-A110660A-R13-C13:1,SA610X3XB03802-A110660A-R14-C09:1,SA610X3XB03802-A110660A-R18-C29:1,SA610X3XB03802-A110660A-R18-C32:1,(SA610X3XB03802-A110660A-R03-C59:1,SA610X3XB03802-A110660A-R05-C39:1,SA610X3XB03802-A110660A-R05-C48:1,SA610X3XB03802-A110660A-R07-C16:1,SA610X3XB03802-A110660A-R16-C41:1,SA610X3XB03802-A110660A-R17-C59:1,(SA610X3XB03802-A110660A-R03-C11:1,SA610X3XB03802-A110660A-R03-C48:1,SA610X3XB03802-A110660A-R03-C51:1,SA610X3XB03802-A110660A-R03-C57:1,SA610X3XB03802-A110660A-R07-C51:1,SA610X3XB03802-A110660A-R11-C11:1,SA610X3XB03802-A110660A-R12-C52:1,SA610X3XB03802-A110660A-R14-C17:1,SA610X3XB03802-A110660A-R15-C56:1,SA610X3XB03802-A110660A-R20-C33:1,SA610X3XB03802-A110660A-R20-C42:1,(SA610X3XB03802-A110660A-R03-C66:1,SA610X3XB03802-A110660A-R06-C37:1,SA610X3XB03802-A110660A-R12-C36:1,SA610X3XB03802-A110660A-R14-C47:1,SA610X3XB03802-A110660A-R17-C61:1,(SA610X3XB03802-A110660A-R13-C48:1,SA610X3XB03802-A110660A-R14-C07:1,SA610X3XB03802-A110660A-R16-C30:1,(SA610X3XB03802-A110660A-R20-C16:1,(SA610X3XB03802-A110660A-R11-C14:1,SA610X3XB03802-A110660A-R11-C42:1,SA610X3XB03802-A110660A-R16-C28:1,SA610X3XB03802-A110660A-R18-C09:1,SA610X3XB03802-A110660A-R19-C25:1,SA610X3XB03802-A110660A-R20-C49:1,SA610X3XB03802-A110660A-R21-C08:1)1:1)1:1)1:1)1:1)1:1,SA610X3XB03802-A110660A-R11-C28:1)1:1)1:1,(SA610X3XB03802-A110660A-R07-C32:1,SA610X3XB03802-A110660A-R11-C17:1,SA610X3XB03802-A110660A-R20-C27:1,SA610X3XB03802-A110660A-R21-C70:1)1:1)1:1,(SA610X3XB03802-A110660A-R04-C29:1,SA610X3XB03802-A110660A-R18-C59:1,SA610X3XB03802-A110660A-R19-C51:1,SA610X3XB03802-A110660A-R20-C52:1,SA610X3XB03802-A110660A-R21-C49:1,SA610X3XB03802-A118790A-R50-C16:1,(SA610X3XB03802-A110660A-R07-C19:1,SA610X3XB03802-A110660A-R16-C29:1,(SA610X3XB03802-A110660A-R07-C20:1,SA610X3XB03802-A110660A-R08-C29:1,SA610X3XB03802-A110660A-R17-C46:1,SA610X3XB03802-A110660A-R19-C66:1,(SA610X3XB03802-A110660A-R19-C64:1,(SA610X3XB03802-A110660A-R04-C11:1,SA610X3XB03802-A110660A-R11-C60:1,SA610X3XB03802-A110660A-R14-C45:1)1:1)1:1)1:1,(SA610X3XB03802-A110660A-R03-C19:1,SA610X3XB03802-A110660A-R04-C57:1,SA610X3XB03802-A110660A-R21-C54:1)1:1)1:1,(SA610X3XB03802-A110660A-R14-C48:1,(SA610X3XB03802-A110660A-R06-C48:1,SA610X3XB03802-A110660A-R12-C13:1,SA610X3XB03802-A110660A-R15-C49:1,SA610X3XB03802-A110660A-R19-C23:1)1:1)1:1)1:1)1:1)1:1)1:1)1:1)1:1)1:1)1:1)1:1)1:1)1:1)1:1)1:1)1:1,(SA610X3XB03802-A110660A-R14-C11:1,SA610X3XB03802-A118790A-R57-C11:1)1:1)1:1,SA610X3XB03802-A118790A-R51-C12:1);
