# Supplementary material for: A zero-agnostic model for copy number evolution in cancer
Source: PLoS Comput Biol. 2023 Nov 9;19(11):e1011590. doi: 10.1371/journal.pcbi.1011590 (PMC10662746; doi:10.1371/journal.pcbi.1011590)
Supplement: S1 Data — Twenty-eight patient copy number phylogenies (Newick) inferred by Sitka and Lazac on single-cell sequencing of human breast and ovarian tumor samples. (ZIP) [file pcbi.1011590.s002.zip › supp_data/trees/sitka/SA1093_hscn_tree.newick]

(SA1093CX1XB01917-A96192A-R16-C65:1,(SA1093CX1XB01917-A96192A-R11-C27:1,SA1093CX1XB01917-A96192A-R16-C24:1,(SA1093CX1XB01917-A96192A-R31-C68:1,(SA1093CX1XB01917-A96192A-R07-C53:1,SA1093CX1XB01917-A96192A-R27-C51:1,(SA1093CX1XB01917-A96192A-R27-C70:1,(SA1093CX1XB01917-A96192A-R12-C64:1,SA1093CX1XB01917-A96192A-R19-C66:1,SA1093CX1XB01917-A96192A-R22-C20:1,SA1093CX1XB01917-A96192A-R25-C21:1,(SA1093CX1XB01917-A96192A-R03-C09:1,SA1093CX1XB01917-A96192A-R03-C41:1,SA1093CX1XB01917-A96192A-R08-C14:1,SA1093CX1XB01917-A96192A-R09-C41:1,SA1093CX1XB01917-A96192A-R17-C53:1,SA1093CX1XB01917-A96192A-R18-C24:1,SA1093CX1XB01917-A96192A-R22-C34:1,SA1093CX1XB01917-A96192A-R30-C35:1,(SA1093CX1XB01917-A96192A-R24-C36:1,(SA1093CX1XB01917-A96192A-R13-C16:1,SA1093CX1XB01917-A96192A-R15-C47:1,SA1093CX1XB01917-A96192A-R17-C25:1,SA1093CX1XB01917-A96192A-R32-C37:1,((SA1093CX1XB01917-A96192A-R08-C23:1,SA1093CX1XB01917-A96192A-R16-C47:1,SA1093CX1XB01917-A96192A-R20-C45:1,SA1093CX1XB01917-A96192A-R20-C58:1,SA1093CX1XB01917-A96192A-R21-C12:1,SA1093CX1XB01917-A96192A-R26-C32:1,(SA1093CX1XB01917-A96192A-R21-C09:1,(SA1093CX1XB01917-A96192A-R04-C54:1,SA1093CX1XB01917-A96192A-R07-C31:1,SA1093CX1XB01917-A96192A-R08-C27:1,SA1093CX1XB01917-A96192A-R10-C36:1,SA1093CX1XB01917-A96192A-R14-C09:1,SA1093CX1XB01917-A96192A-R16-C68:1,SA1093CX1XB01917-A96192A-R17-C49:1,SA1093CX1XB01917-A96192A-R18-C49:1,SA1093CX1XB01917-A96192A-R20-C17:1,SA1093CX1XB01917-A96192A-R20-C37:1,SA1093CX1XB01917-A96192A-R22-C10:1,SA1093CX1XB01917-A96192A-R23-C69:1,SA1093CX1XB01917-A96192A-R28-C43:1,SA1093CX1XB01917-A96192A-R30-C12:1,(SA1093CX1XB01917-A96192A-R04-C17:1,SA1093CX1XB01917-A96192A-R08-C22:1,SA1093CX1XB01917-A96192A-R10-C17:1,SA1093CX1XB01917-A96192A-R16-C18:1,SA1093CX1XB01917-A96192A-R17-C10:1,SA1093CX1XB01917-A96192A-R20-C42:1)1:1,(SA1093CX1XB01917-A96192A-R20-C23:1,(SA1093CX1XB01917-A96192A-R03-C10:1,SA1093CX1XB01917-A96192A-R03-C66:1,SA1093CX1XB01917-A96192A-R06-C65:1,SA1093CX1XB01917-A96192A-R09-C15:1,SA1093CX1XB01917-A96192A-R09-C33:1,SA1093CX1XB01917-A96192A-R21-C67:1,SA1093CX1XB01917-A96192A-R23-C40:1,SA1093CX1XB01917-A96192A-R26-C13:1,SA1093CX1XB01917-A96192A-R28-C65:1,SA1093CX1XB01917-A96192A-R29-C62:1,SA1093CX1XB01917-A96192A-R29-C70:1,(SA1093CX1XB01917-A96192A-R32-C60:1,(SA1093CX1XB01917-A96192A-R06-C49:1,SA1093CX1XB01917-A96192A-R07-C30:1,SA1093CX1XB01917-A96192A-R07-C50:1,SA1093CX1XB01917-A96192A-R10-C43:1,SA1093CX1XB01917-A96192A-R11-C56:1,SA1093CX1XB01917-A96192A-R13-C34:1,SA1093CX1XB01917-A96192A-R15-C43:1,SA1093CX1XB01917-A96192A-R16-C07:1,SA1093CX1XB01917-A96192A-R24-C38:1,SA1093CX1XB01917-A96192A-R26-C28:1,(SA1093CX1XB01917-A96192A-R04-C07:1,SA1093CX1XB01917-A96192A-R04-C63:1,SA1093CX1XB01917-A96192A-R10-C47:1,SA1093CX1XB01917-A96192A-R16-C55:1,SA1093CX1XB01917-A96192A-R16-C69:1,SA1093CX1XB01917-A96192A-R18-C42:1,SA1093CX1XB01917-A96192A-R19-C26:1,SA1093CX1XB01917-A96192A-R19-C35:1,SA1093CX1XB01917-A96192A-R21-C26:1,(SA1093CX1XB01917-A96192A-R08-C66:1,SA1093CX1XB01917-A96192A-R11-C20:1,SA1093CX1XB01917-A96192A-R12-C62:1,SA1093CX1XB01917-A96192A-R17-C16:1,SA1093CX1XB01917-A96192A-R21-C70:1,SA1093CX1XB01917-A96192A-R24-C33:1,SA1093CX1XB01917-A96192A-R24-C60:1,(SA1093CX1XB01917-A96192A-R05-C38:1,SA1093CX1XB01917-A96192A-R11-C10:1,SA1093CX1XB01917-A96192A-R17-C35:1,SA1093CX1XB01917-A96192A-R21-C51:1,SA1093CX1XB01917-A96192A-R24-C17:1,SA1093CX1XB01917-A96192A-R32-C18:1,SA1093CX1XB01917-A96192A-R32-C31:1)1:1,(SA1093CX1XB01917-A96192A-R03-C21:1,SA1093CX1XB01917-A96192A-R03-C32:1,SA1093CX1XB01917-A96192A-R04-C37:1,SA1093CX1XB01917-A96192A-R05-C56:1,SA1093CX1XB01917-A96192A-R08-C40:1,SA1093CX1XB01917-A96192A-R16-C60:1,SA1093CX1XB01917-A96192A-R17-C52:1,SA1093CX1XB01917-A96192A-R19-C50:1,(SA1093CX1XB01917-A96192A-R22-C21:1,SA1093CX1XB01917-A96192A-R24-C18:1,SA1093CX1XB01917-A96192A-R25-C45:1,(SA1093CX1XB01917-A96192A-R05-C29:1,SA1093CX1XB01917-A96192A-R05-C57:1,SA1093CX1XB01917-A96192A-R07-C14:1,SA1093CX1XB01917-A96192A-R08-C57:1,SA1093CX1XB01917-A96192A-R11-C08:1,SA1093CX1XB01917-A96192A-R12-C44:1,SA1093CX1XB01917-A96192A-R17-C07:1,SA1093CX1XB01917-A96192A-R17-C59:1,SA1093CX1XB01917-A96192A-R17-C61:1,SA1093CX1XB01917-A96192A-R18-C35:1,SA1093CX1XB01917-A96192A-R22-C22:1,SA1093CX1XB01917-A96192A-R23-C35:1,SA1093CX1XB01917-A96192A-R28-C49:1,SA1093CX1XB01917-A96192A-R31-C48:1,(SA1093CX1XB01917-A96192A-R15-C17:1,SA1093CX1XB01917-A96192A-R30-C47:1,((SA1093CX1XB01917-A96192A-R11-C47:1,SA1093CX1XB01917-A96192A-R20-C60:1)1:1,SA1093CX1XB01917-A96192A-R26-C62:1)1:1)1:1,(SA1093CX1XB01917-A96192A-R07-C54:1,(SA1093CX1XB01917-A96192A-R15-C51:1,SA1093CX1XB01917-A96192A-R30-C08:1)1:1)1:1)1:1,(SA1093CX1XB01917-A96192A-R05-C10:1,SA1093CX1XB01917-A96192A-R06-C14:1,SA1093CX1XB01917-A96192A-R06-C36:1,SA1093CX1XB01917-A96192A-R07-C09:1,SA1093CX1XB01917-A96192A-R07-C38:1,SA1093CX1XB01917-A96192A-R14-C21:1,SA1093CX1XB01917-A96192A-R15-C09:1,SA1093CX1XB01917-A96192A-R18-C19:1,SA1093CX1XB01917-A96192A-R19-C64:1,SA1093CX1XB01917-A96192A-R26-C20:1,SA1093CX1XB01917-A96192A-R26-C66:1,SA1093CX1XB01917-A96192A-R31-C64:1,(SA1093CX1XB01917-A96192A-R03-C56:1,(SA1093CX1XB01917-A96192A-R03-C59:1,SA1093CX1XB01917-A96192A-R03-C60:1,SA1093CX1XB01917-A96192A-R07-C21:1,SA1093CX1XB01917-A96192A-R08-C61:1,SA1093CX1XB01917-A96192A-R09-C54:1,SA1093CX1XB01917-A96192A-R10-C41:1,SA1093CX1XB01917-A96192A-R10-C59:1,SA1093CX1XB01917-A96192A-R11-C58:1,SA1093CX1XB01917-A96192A-R12-C24:1,SA1093CX1XB01917-A96192A-R20-C24:1,SA1093CX1XB01917-A96192A-R21-C16:1,SA1093CX1XB01917-A96192A-R24-C50:1,SA1093CX1XB01917-A96192A-R27-C39:1,SA1093CX1XB01917-A96192A-R27-C41:1,(SA1093CX1XB01917-A96192A-R04-C26:1,SA1093CX1XB01917-A96192A-R05-C52:1,SA1093CX1XB01917-A96192A-R05-C61:1,SA1093CX1XB01917-A96192A-R05-C69:1,SA1093CX1XB01917-A96192A-R06-C41:1,SA1093CX1XB01917-A96192A-R08-C28:1,SA1093CX1XB01917-A96192A-R09-C23:1,SA1093CX1XB01917-A96192A-R12-C22:1,SA1093CX1XB01917-A96192A-R13-C25:1,SA1093CX1XB01917-A96192A-R14-C40:1,SA1093CX1XB01917-A96192A-R15-C66:1,SA1093CX1XB01917-A96192A-R18-C58:1,SA1093CX1XB01917-A96192A-R27-C18:1,SA1093CX1XB01917-A96192A-R29-C63:1,SA1093CX1XB01917-A96192A-R30-C56:1,SA1093CX1XB01917-A96192A-R32-C61:1,(SA1093CX1XB01917-A96192A-R04-C60:1,SA1093CX1XB01917-A96192A-R05-C12:1,SA1093CX1XB01917-A96192A-R06-C19:1,SA1093CX1XB01917-A96192A-R09-C44:1,SA1093CX1XB01917-A96192A-R17-C15:1,SA1093CX1XB01917-A96192A-R29-C47:1,(SA1093CX1XB01917-A96192A-R05-C07:1,SA1093CX1XB01917-A96192A-R05-C21:1,SA1093CX1XB01917-A96192A-R07-C13:1,SA1093CX1XB01917-A96192A-R07-C40:1,SA1093CX1XB01917-A96192A-R07-C46:1,SA1093CX1XB01917-A96192A-R10-C35:1,SA1093CX1XB01917-A96192A-R12-C50:1,SA1093CX1XB01917-A96192A-R14-C58:1,SA1093CX1XB01917-A96192A-R23-C49:1,(SA1093CX1XB01917-A96192A-R06-C56:1,SA1093CX1XB01917-A96192A-R07-C58:1,SA1093CX1XB01917-A96192A-R08-C47:1,SA1093CX1XB01917-A96192A-R10-C58:1,(SA1093CX1XB01917-A96192A-R06-C25:1,SA1093CX1XB01917-A96192A-R12-C11:1,SA1093CX1XB01917-A96192A-R15-C31:1,SA1093CX1XB01917-A96192A-R21-C56:1,SA1093CX1XB01917-A96192A-R22-C28:1,(SA1093CX1XB01917-A96192A-R06-C43:1,SA1093CX1XB01917-A96192A-R10-C56:1,SA1093CX1XB01917-A96192A-R10-C60:1,SA1093CX1XB01917-A96192A-R12-C28:1,SA1093CX1XB01917-A96192A-R12-C58:1,SA1093CX1XB01917-A96192A-R15-C29:1,SA1093CX1XB01917-A96192A-R15-C60:1,SA1093CX1XB01917-A96192A-R16-C42:1,SA1093CX1XB01917-A96192A-R18-C07:1,SA1093CX1XB01917-A96192A-R21-C18:1,(SA1093CX1XB01917-A96192A-R03-C51:1,SA1093CX1XB01917-A96192A-R04-C15:1,SA1093CX1XB01917-A96192A-R04-C56:1,SA1093CX1XB01917-A96192A-R06-C51:1,SA1093CX1XB01917-A96192A-R14-C48:1)1:1,(SA1093CX1XB01917-A96192A-R04-C55:1,SA1093CX1XB01917-A96192A-R05-C24:1,SA1093CX1XB01917-A96192A-R09-C55:1,SA1093CX1XB01917-A96192A-R11-C42:1,SA1093CX1XB01917-A96192A-R15-C40:1,SA1093CX1XB01917-A96192A-R18-C66:1,(SA1093CX1XB01917-A96192A-R11-C11:1,SA1093CX1XB01917-A96192A-R13-C61:1,SA1093CX1XB01917-A96192A-R14-C31:1,SA1093CX1XB01917-A96192A-R23-C51:1,(SA1093CX1XB01917-A96192A-R09-C11:1,SA1093CX1XB01917-A96192A-R09-C20:1,SA1093CX1XB01917-A96192A-R18-C46:1,(SA1093CX1XB01917-A96192A-R22-C11:1,(SA1093CX1XB01917-A96192A-R07-C67:1,(SA1093CX1XB01917-A96192A-R04-C62:1,SA1093CX1XB01917-A96192A-R12-C19:1)1:1)1:1)1:1,SA1093CX1XB01917-A96192A-R11-C35:1)1:1,SA1093CX1XB01917-A96192A-R18-C22:1,(SA1093CX1XB01917-A96192A-R15-C14:1,SA1093CX1XB01917-A96192A-R26-C14:1)1:1)1:1)1:1,SA1093CX1XB01917-A96192A-R31-C22:1,SA1093CX1XB01917-A96192A-R11-C61:1)1:1)1:1,(SA1093CX1XB01917-A96192A-R03-C44:1,SA1093CX1XB01917-A96192A-R14-C07:1)1:1)1:1,(SA1093CX1XB01917-A96192A-R04-C08:1,SA1093CX1XB01917-A96192A-R05-C46:1,SA1093CX1XB01917-A96192A-R06-C13:1,SA1093CX1XB01917-A96192A-R06-C33:1,SA1093CX1XB01917-A96192A-R07-C69:1,SA1093CX1XB01917-A96192A-R10-C20:1,SA1093CX1XB01917-A96192A-R15-C20:1,SA1093CX1XB01917-A96192A-R16-C38:1)1:1,(SA1093CX1XB01917-A96192A-R10-C70:1,SA1093CX1XB01917-A96192A-R14-C39:1,((SA1093CX1XB01917-A96192A-R22-C48:1,SA1093CX1XB01917-A96192A-R27-C48:1)1:1,SA1093CX1XB01917-A96192A-R17-C55:1)1:1)1:1)1:1,(SA1093CX1XB01917-A96192A-R04-C09:1,SA1093CX1XB01917-A96192A-R07-C37:1,SA1093CX1XB01917-A96192A-R03-C52:1)1:1)1:1,(SA1093CX1XB01917-A96192A-R06-C54:1,SA1093CX1XB01917-A96192A-R07-C17:1,SA1093CX1XB01917-A96192A-R07-C64:1,SA1093CX1XB01917-A96192A-R09-C63:1,SA1093CX1XB01917-A96192A-R27-C40:1)1:1)1:1)1:1,(SA1093CX1XB01917-A96192A-R07-C57:1,SA1093CX1XB01917-A96192A-R09-C21:1,SA1093CX1XB01917-A96192A-R19-C07:1,SA1093CX1XB01917-A96192A-R29-C23:1,SA1093CX1XB01917-A96192A-R29-C31:1,SA1093CX1XB01917-A96192A-R30-C22:1,SA1093CX1XB01917-A96192A-R32-C29:1,(SA1093CX1XB01917-A96192A-R17-C22:1,SA1093CX1XB01917-A96192A-R29-C52:1,((SA1093CX1XB01917-A96192A-R03-C26:1,SA1093CX1XB01917-A96192A-R05-C32:1,SA1093CX1XB01917-A96192A-R14-C08:1,SA1093CX1XB01917-A96192A-R16-C54:1,SA1093CX1XB01917-A96192A-R17-C50:1,SA1093CX1XB01917-A96192A-R18-C14:1,(SA1093CX1XB01917-A96192A-R10-C19:1,(SA1093CX1XB01917-A96192A-R04-C49:1,(SA1093CX1XB01917-A96192A-R29-C13:1,SA1093CX1XB01917-A96192A-R22-C30:1)1:1)1:1)1:1)1:1,(SA1093CX1XB01917-A96192A-R27-C56:1,SA1093CX1XB01917-A96192A-R31-C41:1)1:1)1:1,(SA1093CX1XB01917-A96192A-R11-C16:1,(SA1093CX1XB01917-A96192A-R06-C28:1,(SA1093CX1XB01917-A96192A-R06-C16:1,SA1093CX1XB01917-A96192A-R06-C21:1,SA1093CX1XB01917-A96192A-R09-C60:1)1:1)1:1)1:1,(SA1093CX1XB01917-A96192A-R22-C56:1,(SA1093CX1XB01917-A96192A-R07-C07:1,SA1093CX1XB01917-A96192A-R24-C13:1,((SA1093CX1XB01917-A96192A-R29-C10:1,(SA1093CX1XB01917-A96192A-R11-C52:1,((SA1093CX1XB01917-A96192A-R28-C44:1,SA1093CX1XB01917-A96192A-R23-C18:1)1:1,SA1093CX1XB01917-A96192A-R26-C07:1)1:1)1:1)1:1,(SA1093CX1XB01917-A96192A-R10-C38:1,SA1093CX1XB01917-A96192A-R16-C12:1)1:1)1:1)1:1)1:1,SA1093CX1XB01917-A96192A-R29-C58:1)1:1,SA1093CX1XB01917-A96192A-R29-C14:1)1:1)1:1,(SA1093CX1XB01917-A96192A-R03-C27:1,SA1093CX1XB01917-A96192A-R07-C63:1,SA1093CX1XB01917-A96192A-R08-C54:1,SA1093CX1XB01917-A96192A-R20-C35:1,(SA1093CX1XB01917-A96192A-R11-C70:1,SA1093CX1XB01917-A96192A-R12-C69:1,SA1093CX1XB01917-A96192A-R14-C69:1,SA1093CX1XB01917-A96192A-R16-C08:1)1:1)1:1,(SA1093CX1XB01917-A96192A-R03-C14:1,SA1093CX1XB01917-A96192A-R06-C11:1,SA1093CX1XB01917-A96192A-R07-C55:1,SA1093CX1XB01917-A96192A-R25-C07:1,(SA1093CX1XB01917-A96192A-R14-C47:1,(SA1093CX1XB01917-A96192A-R12-C52:1,SA1093CX1XB01917-A96192A-R14-C64:1)1:1)1:1)1:1,(SA1093CX1XB01917-A96192A-R10-C18:1,(SA1093CX1XB01917-A96192A-R14-C11:1,SA1093CX1XB01917-A96192A-R30-C55:1)1:1)1:1,(SA1093CX1XB01917-A96192A-R05-C54:1,SA1093CX1XB01917-A96192A-R15-C63:1,SA1093CX1XB01917-A96192A-R17-C23:1)1:1)1:1)1:1)1:1)1:1)1:1,(SA1093CX1XB01917-A96192A-R14-C45:1,SA1093CX1XB01917-A96192A-R15-C36:1,SA1093CX1XB01917-A96192A-R21-C07:1,(SA1093CX1XB01917-A96192A-R05-C68:1,SA1093CX1XB01917-A96192A-R09-C59:1,SA1093CX1XB01917-A96192A-R28-C26:1,(SA1093CX1XB01917-A96192A-R21-C19:1,SA1093CX1XB01917-A96192A-R29-C44:1,(SA1093CX1XB01917-A96192A-R06-C50:1,SA1093CX1XB01917-A96192A-R29-C50:1)1:1)1:1)1:1,(SA1093CX1XB01917-A96192A-R09-C52:1,(SA1093CX1XB01917-A96192A-R13-C35:1,SA1093CX1XB01917-A96192A-R32-C26:1)1:1)1:1)1:1,SA1093CX1XB01917-A96192A-R09-C25:1)1:1)1:1,SA1093CX1XB01917-A96192A-R19-C32:1,SA1093CX1XB01917-A96192A-R19-C29:1)1:1)1:1)1:1)1:1,(SA1093CX1XB01917-A96192A-R06-C35:1,(SA1093CX1XB01917-A96192A-R14-C68:1,SA1093CX1XB01917-A96192A-R31-C19:1,SA1093CX1XB01917-A96192A-R29-C54:1)1:1)1:1)1:1,(SA1093CX1XB01917-A96192A-R27-C65:1,(SA1093CX1XB01917-A96192A-R04-C67:1,(SA1093CX1XB01917-A96192A-R22-C17:1,SA1093CX1XB01917-A96192A-R27-C69:1,SA1093CX1XB01917-A96192A-R30-C28:1,(SA1093CX1XB01917-A96192A-R03-C62:1,SA1093CX1XB01917-A96192A-R06-C64:1)1:1)1:1)1:1)1:1)1:1)1:1)1:1)1:1,(SA1093CX1XB01917-A96192A-R21-C44:1,SA1093CX1XB01917-A96192A-R31-C18:1)1:1)1:1)1:1)1:1)1:1)1:1);
