# Supplementary material for: A zero-agnostic model for copy number evolution in cancer
Source: PLoS Comput Biol. 2023 Nov 9;19(11):e1011590. doi: 10.1371/journal.pcbi.1011590 (PMC10662746; doi:10.1371/journal.pcbi.1011590)
Supplement: S1 Data — Twenty-eight patient copy number phylogenies (Newick) inferred by Sitka and Lazac on single-cell sequencing of human breast and ovarian tumor samples. (ZIP) [file pcbi.1011590.s002.zip › supp_data/trees/sitka/SA1182_hscn_tree.newick]

(SA1182EX1XB02724-A108847B-R65-C53:1,(SA1182EX1XB02724-A108847B-R68-C69:1,SA1182EX1XB02724-A108847B-R70-C56:1,(SA1182EX1XB02724-A108847B-R70-C24:1,SA1182EX1XB02724-A108847B-R70-C25:1,(SA1182EX1XB02724-A108847B-R69-C62:1,(SA1182EX1XB02724-A108847B-R69-C45:1,(SA1182EX1XB02724-A108847B-R69-C55:1,(SA1182EX1XB02724-A108847B-R70-C32:1,((SA1182EX1XB02724-A108847B-R66-C26:1,SA1182EX1XB02724-A108847B-R66-C69:1,SA1182EX1XB02724-A108847B-R68-C11:1,SA1182EX1XB02724-A108847B-R68-C27:1,SA1182EX1XB02724-A108847B-R69-C32:1,(SA1182EX1XB02724-A108847B-R67-C68:1,SA1182EX1XB02724-A108847B-R69-C30:1,(SA1182EX1XB02724-A108847B-R60-C36:1,SA1182EX1XB02724-A108847B-R63-C42:1,SA1182EX1XB02724-A108847B-R69-C56:1,((SA1182EX1XB02724-A108847B-R70-C34:1,(SA1182EX1XB02724-A108847B-R62-C36:1,SA1182EX1XB02724-A108847B-R68-C28:1,(SA1182EX1XB02724-A108847B-R58-C36:1,SA1182EX1XB02724-A108847B-R63-C38:1,SA1182EX1XB02724-A108847B-R69-C48:1,(SA1182EX1XB02724-A108847B-R46-C26:1,SA1182EX1XB02724-A108847B-R61-C39:1,SA1182EX1XB02724-A108847B-R65-C07:1,(SA1182EX1XB02724-A108847B-R67-C66:1,(SA1182EX1XB02724-A108847B-R58-C25:1,SA1182EX1XB02724-A108847B-R64-C38:1,(SA1182EX1XB02724-A108847B-R62-C60:1,SA1182EX1XB02724-A108847B-R65-C22:1,SA1182EX1XB02724-A108847B-R70-C11:1,(SA1182EX1XB02724-A108847B-R59-C18:1,SA1182EX1XB02724-A108847B-R60-C32:1,SA1182EX1XB02724-A108847B-R63-C11:1,SA1182EX1XB02724-A108847B-R65-C44:1,SA1182EX1XB02724-A108847B-R67-C20:1,SA1182EX1XB02724-A108847B-R67-C28:1,(SA1182EX1XB02724-A108847B-R66-C09:1,(SA1182EX1XB02724-A108847B-R52-C56:1,SA1182EX1XB02724-A108847B-R59-C07:1,SA1182EX1XB02724-A108847B-R68-C56:1,((SA1182EX1XB02724-A108847B-R49-C31:1,SA1182EX1XB02724-A108847B-R57-C34:1,(SA1182EX1XB02724-A108847B-R63-C30:1,SA1182EX1XB02724-A108847B-R64-C20:1,SA1182EX1XB02724-A108847B-R64-C59:1,(SA1182EX1XB02724-A108847B-R47-C18:1,SA1182EX1XB02724-A108847B-R47-C66:1,SA1182EX1XB02724-A108847B-R48-C25:1,SA1182EX1XB02724-A108847B-R52-C20:1,SA1182EX1XB02724-A108847B-R60-C46:1,SA1182EX1XB02724-A108847B-R62-C51:1,SA1182EX1XB02724-A108847B-R66-C34:1,(SA1182EX1XB02724-A108847B-R47-C16:1,SA1182EX1XB02724-A108847B-R50-C21:1,SA1182EX1XB02724-A108847B-R62-C54:1,SA1182EX1XB02724-A108847B-R69-C22:1,(SA1182EX1XB02724-A108847B-R47-C67:1,((SA1182EX1XB02724-A108847B-R50-C28:1,((SA1182EX1XB02724-A108847B-R63-C31:1,(SA1182EX1XB02724-A108847B-R63-C20:1,(SA1182EX1XB02724-A108847B-R48-C26:1,SA1182EX1XB02724-A108847B-R48-C36:1,SA1182EX1XB02724-A108847B-R49-C23:1,SA1182EX1XB02724-A108847B-R64-C55:1,SA1182EX1XB02724-A108847B-R65-C50:1,SA1182EX1XB02724-A108847B-R68-C64:1,(SA1182EX1XB02724-A108847B-R61-C55:1,SA1182EX1XB02724-A108847B-R70-C19:1,(SA1182EX1XB02724-A108847B-R48-C37:1,SA1182EX1XB02724-A108847B-R50-C27:1,SA1182EX1XB02724-A108847B-R62-C48:1)1:1)1:1)1:1)1:1)1:1,(SA1182EX1XB02724-A108847B-R63-C27:1,(SA1182EX1XB02724-A108847B-R68-C60:1,(SA1182EX1XB02724-A108847B-R69-C64:1,((SA1182EX1XB02724-A108847B-R46-C10:1,(SA1182EX1XB02724-A108847B-R47-C70:1,SA1182EX1XB02724-A108847B-R58-C24:1,SA1182EX1XB02724-A108847B-R63-C51:1)1:1)1:1,(SA1182EX1XB02724-A108847B-R48-C40:1,SA1182EX1XB02724-A108847B-R50-C10:1,(SA1182EX1XB02724-A108847B-R48-C63:1,SA1182EX1XB02724-A108847B-R69-C07:1,(SA1182EX1XB02724-A108847B-R48-C34:1,SA1182EX1XB02724-A108847B-R61-C38:1,SA1182EX1XB02724-A108847B-R62-C22:1,SA1182EX1XB02724-A108847B-R62-C52:1,SA1182EX1XB02724-A108847B-R64-C68:1,SA1182EX1XB02724-A108847B-R67-C24:1)1:1)1:1)1:1)1:1)1:1)1:1)1:1)1:1)1:1,(SA1182EX1XB02724-A108847B-R58-C68:1,SA1182EX1XB02724-A108847B-R59-C22:1,SA1182EX1XB02724-A108847B-R65-C09:1)1:1)1:1,(SA1182EX1XB02724-A108847B-R61-C51:1,SA1182EX1XB02724-A108847B-R68-C15:1)1:1)1:1,(SA1182EX1XB02724-A108847B-R50-C40:1,SA1182EX1XB02724-A108847B-R59-C62:1,SA1182EX1XB02724-A108847B-R59-C69:1,(SA1182EX1XB02724-A108847B-R48-C20:1,SA1182EX1XB02724-A108847B-R48-C67:1,(SA1182EX1XB02724-A108847B-R48-C66:1,SA1182EX1XB02724-A108847B-R57-C37:1,(SA1182EX1XB02724-A108847B-R47-C57:1,(SA1182EX1XB02724-A108847B-R58-C10:1,(SA1182EX1XB02724-A108847B-R59-C45:1,SA1182EX1XB02724-A108847B-R69-C54:1)1:1)1:1)1:1)1:1)1:1,(SA1182EX1XB02724-A108847B-R49-C66:1,(SA1182EX1XB02724-A108847B-R61-C11:1,SA1182EX1XB02724-A108847B-R63-C54:1,SA1182EX1XB02724-A108847B-R63-C61:1,SA1182EX1XB02724-A108847B-R67-C43:1,SA1182EX1XB02724-A108847B-R68-C41:1)1:1)1:1)1:1)1:1)1:1,(SA1182EX1XB02724-A108847B-R47-C25:1,(SA1182EX1XB02724-A108847B-R47-C54:1,SA1182EX1XB02724-A108847B-R67-C10:1,(SA1182EX1XB02724-A108847B-R70-C50:1,(SA1182EX1XB02724-A108847B-R65-C26:1,(SA1182EX1XB02724-A108847B-R49-C61:1,SA1182EX1XB02724-A108847B-R59-C29:1,(SA1182EX1XB02724-A108847B-R47-C32:1,SA1182EX1XB02724-A108847B-R48-C59:1,SA1182EX1XB02724-A108847B-R59-C48:1,SA1182EX1XB02724-A108847B-R62-C59:1,(SA1182EX1XB02724-A108847B-R61-C21:1,SA1182EX1XB02724-A108847B-R61-C27:1,SA1182EX1XB02724-A108847B-R64-C36:1,(SA1182EX1XB02724-A108847B-R45-C23:1,SA1182EX1XB02724-A108847B-R59-C33:1,SA1182EX1XB02724-A108847B-R61-C63:1,SA1182EX1XB02724-A108847B-R69-C70:1)1:1)1:1,SA1182EX1XB02724-A108847B-R67-C53:1)1:1)1:1,(SA1182EX1XB02724-A108847B-R67-C70:1,(SA1182EX1XB02724-A108847B-R64-C45:1,(SA1182EX1XB02724-A108847B-R59-C11:1,SA1182EX1XB02724-A108847B-R70-C47:1)1:1)1:1)1:1)1:1)1:1,(SA1182EX1XB02724-A108847B-R48-C07:1,SA1182EX1XB02724-A108847B-R49-C32:1,(SA1182EX1XB02724-A108847B-R65-C20:1,SA1182EX1XB02724-A108847B-R66-C43:1,SA1182EX1XB02724-A108847B-R67-C25:1,(SA1182EX1XB02724-A108847B-R50-C08:1,(SA1182EX1XB02724-A108847B-R47-C19:1,(SA1182EX1XB02724-A108847B-R69-C33:1,(SA1182EX1XB02724-A108847B-R48-C23:1,(SA1182EX1XB02724-A108847B-R58-C37:1,(SA1182EX1XB02724-A108847B-R60-C52:1,SA1182EX1XB02724-A108847B-R65-C43:1,(SA1182EX1XB02724-A108847B-R47-C14:1,SA1182EX1XB02724-A108847B-R70-C41:1,SA1182EX1XB02724-A108847B-R48-C31:1)1:1)1:1)1:1)1:1)1:1)1:1)1:1)1:1)1:1)1:1)1:1,(SA1182EX1XB02724-A108847B-R59-C24:1,(SA1182EX1XB02724-A108847B-R62-C44:1,(SA1182EX1XB02724-A108847B-R59-C23:1,(SA1182EX1XB02724-A108847B-R48-C68:1,(SA1182EX1XB02724-A108847B-R63-C63:1,(SA1182EX1XB02724-A108847B-R61-C25:1,SA1182EX1XB02724-A108847B-R67-C27:1)1:1)1:1)1:1)1:1)1:1,SA1182EX1XB02724-A108847B-R59-C42:1)1:1)1:1)1:1,(SA1182EX1XB02724-A108847B-R47-C43:1,SA1182EX1XB02724-A108847B-R64-C19:1,SA1182EX1XB02724-A108847B-R66-C20:1,SA1182EX1XB02724-A108847B-R67-C37:1,SA1182EX1XB02724-A108847B-R69-C42:1,(SA1182EX1XB02724-A108847B-R48-C17:1,SA1182EX1XB02724-A108847B-R61-C17:1,SA1182EX1XB02724-A108847B-R66-C39:1,SA1182EX1XB02724-A108847B-R67-C48:1,(SA1182EX1XB02724-A108847B-R47-C13:1,SA1182EX1XB02724-A108847B-R47-C59:1,SA1182EX1XB02724-A108847B-R48-C38:1,SA1182EX1XB02724-A108847B-R58-C21:1,SA1182EX1XB02724-A108847B-R67-C26:1,(SA1182EX1XB02724-A108847B-R61-C35:1,SA1182EX1XB02724-A108847B-R68-C65:1,(SA1182EX1XB02724-A108847B-R49-C38:1,(SA1182EX1XB02724-A108847B-R49-C62:1,SA1182EX1XB02724-A108847B-R61-C28:1,SA1182EX1XB02724-A108847B-R63-C15:1)1:1)1:1)1:1)1:1,(SA1182EX1XB02724-A108847B-R68-C67:1,SA1182EX1XB02724-A108847B-R49-C65:1)1:1)1:1,(SA1182EX1XB02724-A108847B-R52-C51:1,SA1182EX1XB02724-A108847B-R59-C51:1,SA1182EX1XB02724-A108847B-R65-C52:1,SA1182EX1XB02724-A108847B-R69-C25:1,(SA1182EX1XB02724-A108847B-R48-C08:1,SA1182EX1XB02724-A108847B-R53-C21:1,SA1182EX1XB02724-A108847B-R59-C28:1,SA1182EX1XB02724-A108847B-R60-C56:1,SA1182EX1XB02724-A108847B-R70-C52:1,(SA1182EX1XB02724-A108847B-R63-C28:1,SA1182EX1XB02724-A108847B-R67-C22:1,SA1182EX1XB02724-A108847B-R49-C54:1)1:1)1:1,(SA1182EX1XB02724-A108847B-R60-C58:1,SA1182EX1XB02724-A108847B-R64-C22:1,SA1182EX1XB02724-A108847B-R64-C62:1,SA1182EX1XB02724-A108847B-R68-C40:1)1:1,SA1182EX1XB02724-A108847B-R59-C20:1)1:1)1:1)1:1)1:1)1:1,(SA1182EX1XB02724-A108847B-R63-C17:1,SA1182EX1XB02724-A108847B-R67-C16:1)1:1)1:1)1:1)1:1,(SA1182EX1XB02724-A108847B-R63-C23:1,(SA1182EX1XB02724-A108847B-R66-C29:1,(SA1182EX1XB02724-A108847B-R69-C39:1,SA1182EX1XB02724-A108847B-R60-C51:1)1:1)1:1)1:1)1:1)1:1)1:1)1:1)1:1,(SA1182EX1XB02724-A108847B-R60-C70:1,SA1182EX1XB02724-A108847B-R63-C65:1,SA1182EX1XB02724-A108847B-R68-C44:1,SA1182EX1XB02724-A108847B-R68-C53:1,SA1182EX1XB02724-A108847B-R69-C63:1,SA1182EX1XB02724-A108847B-R70-C15:1)1:1)1:1)1:1)1:1)1:1,(SA1182EX1XB02724-A108847B-R68-C46:1,(SA1182EX1XB02724-A108847B-R69-C19:1,SA1182EX1XB02724-A108847B-R69-C36:1)1:1)1:1)1:1)1:1)1:1)1:1)1:1)1:1)1:1);
