# Supplementary material for: A zero-agnostic model for copy number evolution in cancer
Source: PLoS Comput Biol. 2023 Nov 9;19(11):e1011590. doi: 10.1371/journal.pcbi.1011590 (PMC10662746; doi:10.1371/journal.pcbi.1011590)
Supplement: S1 Data — Twenty-eight patient copy number phylogenies (Newick) inferred by Sitka and Lazac on single-cell sequencing of human breast and ovarian tumor samples. (ZIP) [file pcbi.1011590.s002.zip › supp_data/trees/sitka/SA1188_hscn_tree.newick]

(SA1188-A95618B-R52-C14:1,(SA1188-A118425B-R49-C58:1,SA1188-A95618B-R45-C38:1,SA1188-A95618B-R46-C25:1,SA1188-A95618B-R50-C21:1,SA1188-A95618B-R51-C28:1,SA1188-A95618B-R55-C45:1,SA1188-A95618B-R63-C14:1,SA1188-A95618B-R63-C22:1,SA1188-A95652A-R14-C44:1,SA1188-A95652A-R19-C40:1,(SA1188-A118357B-R45-C33:1,SA1188-A118357B-R45-C57:1,SA1188-A118357B-R46-C29:1,SA1188-A118357B-R46-C45:1,SA1188-A118357B-R47-C44:1,SA1188-A118357B-R48-C07:1,SA1188-A118357B-R48-C23:1,SA1188-A118357B-R48-C33:1,SA1188-A118357B-R48-C44:1,SA1188-A118357B-R49-C07:1,SA1188-A118357B-R49-C08:1,SA1188-A118357B-R49-C43:1,SA1188-A118357B-R49-C58:1,SA1188-A118357B-R49-C67:1,SA1188-A118357B-R50-C38:1,SA1188-A118357B-R50-C48:1,SA1188-A118357B-R50-C53:1,SA1188-A118357B-R50-C64:1,SA1188-A118357B-R50-C70:1,SA1188-A118357B-R51-C16:1,SA1188-A118357B-R51-C31:1,SA1188-A118357B-R51-C62:1,SA1188-A118357B-R51-C66:1,SA1188-A118357B-R52-C27:1,SA1188-A118357B-R52-C28:1,SA1188-A118357B-R52-C45:1,SA1188-A118357B-R53-C11:1,SA1188-A118357B-R53-C27:1,SA1188-A118357B-R54-C07:1,SA1188-A118357B-R54-C09:1,SA1188-A118357B-R54-C36:1,SA1188-A118357B-R54-C45:1,SA1188-A118357B-R54-C66:1,SA1188-A118357B-R55-C07:1,SA1188-A118357B-R55-C11:1,SA1188-A118357B-R55-C12:1,SA1188-A118357B-R55-C27:1,SA1188-A118357B-R55-C49:1,SA1188-A118357B-R55-C55:1,SA1188-A118357B-R56-C68:1,SA1188-A118357B-R56-C70:1,SA1188-A118357B-R57-C14:1,SA1188-A118357B-R57-C26:1,SA1188-A118357B-R57-C33:1,SA1188-A118357B-R57-C34:1,SA1188-A118357B-R57-C49:1,SA1188-A118357B-R57-C67:1,SA1188-A118357B-R58-C09:1,SA1188-A118357B-R58-C10:1,SA1188-A118357B-R58-C18:1,SA1188-A118357B-R58-C19:1,SA1188-A118357B-R58-C23:1,SA1188-A118357B-R58-C49:1,SA1188-A118357B-R58-C55:1,SA1188-A118357B-R58-C56:1,SA1188-A118357B-R58-C57:1,SA1188-A118357B-R58-C70:1,SA1188-A118357B-R59-C08:1,SA1188-A118357B-R59-C12:1,SA1188-A118357B-R59-C19:1,SA1188-A118357B-R59-C33:1,SA1188-A118357B-R59-C43:1,SA1188-A118357B-R59-C58:1,SA1188-A118357B-R59-C59:1,SA1188-A118357B-R59-C61:1,SA1188-A118357B-R60-C08:1,SA1188-A118357B-R60-C09:1,SA1188-A118357B-R60-C11:1,SA1188-A118357B-R60-C20:1,SA1188-A118357B-R60-C25:1,SA1188-A118357B-R60-C29:1,SA1188-A118357B-R60-C34:1,SA1188-A118357B-R60-C38:1,SA1188-A118357B-R60-C42:1,SA1188-A118357B-R60-C59:1,SA1188-A118357B-R60-C67:1,SA1188-A118357B-R61-C12:1,SA1188-A118357B-R61-C33:1,SA1188-A118357B-R62-C08:1,SA1188-A118357B-R62-C70:1,SA1188-A118357B-R63-C23:1,SA1188-A118357B-R63-C52:1,SA1188-A118357B-R63-C70:1,SA1188-A118357B-R64-C11:1,SA1188-A118425B-R45-C37:1,SA1188-A118425B-R46-C14:1,SA1188-A118425B-R46-C30:1,SA1188-A118425B-R46-C43:1,SA1188-A118425B-R46-C59:1,SA1188-A118425B-R46-C60:1,SA1188-A118425B-R47-C17:1,SA1188-A118425B-R47-C33:1,SA1188-A118425B-R47-C47:1,SA1188-A118425B-R48-C16:1,SA1188-A118425B-R48-C22:1,SA1188-A118425B-R48-C29:1,SA1188-A118425B-R48-C40:1,SA1188-A118425B-R48-C41:1,SA1188-A118425B-R48-C49:1,SA1188-A118425B-R48-C61:1,SA1188-A118425B-R48-C65:1,SA1188-A118425B-R49-C07:1,SA1188-A118425B-R49-C13:1,SA1188-A118425B-R49-C17:1,SA1188-A118425B-R49-C18:1,SA1188-A118425B-R49-C30:1,SA1188-A118425B-R49-C34:1,SA1188-A118425B-R49-C35:1,SA1188-A118425B-R49-C46:1,SA1188-A118425B-R49-C50:1,SA1188-A118425B-R49-C52:1,SA1188-A118425B-R49-C59:1,SA1188-A118425B-R49-C69:1,SA1188-A118425B-R52-C23:1,SA1188-A118425B-R52-C34:1,SA1188-A118425B-R53-C25:1,SA1188-A118425B-R53-C63:1,SA1188-A118425B-R54-C28:1,SA1188-A118425B-R54-C46:1,SA1188-A118425B-R54-C54:1,SA1188-A118425B-R55-C21:1,SA1188-A118425B-R55-C24:1,SA1188-A118425B-R55-C39:1,SA1188-A118425B-R55-C46:1,SA1188-A118425B-R56-C13:1,SA1188-A118425B-R56-C23:1,SA1188-A118425B-R56-C62:1,SA1188-A118425B-R56-C65:1,SA1188-A118425B-R57-C10:1,SA1188-A118425B-R57-C70:1,SA1188-A118425B-R58-C17:1,SA1188-A118425B-R60-C33:1,SA1188-A118425B-R60-C38:1,SA1188-A118425B-R61-C60:1,SA1188-A95618B-R45-C16:1,SA1188-A95618B-R45-C18:1,SA1188-A95618B-R45-C20:1,SA1188-A95618B-R45-C25:1,SA1188-A95618B-R45-C27:1,SA1188-A95618B-R45-C46:1,SA1188-A95618B-R45-C47:1,SA1188-A95618B-R45-C52:1,SA1188-A95618B-R45-C55:1,SA1188-A95618B-R45-C59:1,SA1188-A95618B-R45-C64:1,SA1188-A95618B-R45-C65:1,SA1188-A95618B-R46-C10:1,SA1188-A95618B-R46-C11:1,SA1188-A95618B-R46-C13:1,SA1188-A95618B-R46-C17:1,SA1188-A95618B-R46-C19:1,SA1188-A95618B-R46-C27:1,SA1188-A95618B-R46-C29:1,SA1188-A95618B-R46-C31:1,SA1188-A95618B-R46-C32:1,SA1188-A95618B-R46-C35:1,SA1188-A95618B-R46-C42:1,SA1188-A95618B-R46-C48:1,SA1188-A95618B-R46-C49:1,SA1188-A95618B-R46-C52:1,SA1188-A95618B-R47-C13:1,SA1188-A95618B-R47-C14:1,SA1188-A95618B-R47-C16:1,SA1188-A95618B-R47-C19:1,SA1188-A95618B-R47-C24:1,SA1188-A95618B-R47-C27:1,SA1188-A95618B-R47-C30:1,SA1188-A95618B-R47-C31:1,SA1188-A95618B-R47-C37:1,SA1188-A95618B-R47-C39:1,SA1188-A95618B-R47-C42:1,SA1188-A95618B-R47-C43:1,SA1188-A95618B-R47-C45:1,SA1188-A95618B-R47-C47:1,SA1188-A95618B-R47-C51:1,SA1188-A95618B-R47-C52:1,SA1188-A95618B-R47-C54:1,SA1188-A95618B-R47-C65:1,SA1188-A95618B-R47-C69:1,SA1188-A95618B-R48-C10:1,SA1188-A95618B-R48-C12:1,SA1188-A95618B-R48-C21:1,SA1188-A95618B-R48-C22:1,SA1188-A95618B-R48-C27:1,SA1188-A95618B-R48-C28:1,SA1188-A95618B-R48-C32:1,SA1188-A95618B-R48-C34:1,SA1188-A95618B-R48-C38:1,SA1188-A95618B-R48-C41:1,SA1188-A95618B-R48-C45:1,SA1188-A95618B-R48-C50:1,SA1188-A95618B-R48-C53:1,SA1188-A95618B-R48-C65:1,SA1188-A95618B-R48-C69:1,SA1188-A95618B-R49-C10:1,SA1188-A95618B-R49-C17:1,SA1188-A95618B-R49-C18:1,SA1188-A95618B-R49-C20:1,SA1188-A95618B-R49-C26:1,SA1188-A95618B-R49-C30:1,SA1188-A95618B-R49-C31:1,SA1188-A95618B-R49-C32:1,SA1188-A95618B-R49-C36:1,SA1188-A95618B-R49-C39:1,SA1188-A95618B-R49-C42:1,SA1188-A95618B-R49-C46:1,SA1188-A95618B-R49-C65:1,SA1188-A95618B-R50-C11:1,SA1188-A95618B-R50-C12:1,SA1188-A95618B-R50-C17:1,SA1188-A95618B-R50-C19:1,SA1188-A95618B-R50-C22:1,SA1188-A95618B-R50-C23:1,SA1188-A95618B-R50-C28:1,SA1188-A95618B-R50-C33:1,SA1188-A95618B-R50-C34:1,SA1188-A95618B-R50-C36:1,SA1188-A95618B-R50-C45:1,SA1188-A95618B-R50-C47:1,SA1188-A95618B-R50-C52:1,SA1188-A95618B-R50-C62:1,SA1188-A95618B-R50-C65:1,SA1188-A95618B-R51-C07:1,SA1188-A95618B-R51-C08:1,SA1188-A95618B-R51-C11:1,SA1188-A95618B-R51-C13:1,SA1188-A95618B-R51-C15:1,SA1188-A95618B-R51-C18:1,SA1188-A95618B-R51-C19:1,SA1188-A95618B-R51-C21:1,SA1188-A95618B-R51-C24:1,SA1188-A95618B-R51-C25:1,SA1188-A95618B-R51-C31:1,SA1188-A95618B-R51-C34:1,SA1188-A95618B-R51-C36:1,SA1188-A95618B-R51-C49:1,SA1188-A95618B-R51-C50:1,SA1188-A95618B-R51-C52:1,SA1188-A95618B-R51-C57:1,SA1188-A95618B-R51-C67:1,SA1188-A95618B-R52-C09:1,SA1188-A95618B-R52-C16:1,SA1188-A95618B-R52-C18:1,SA1188-A95618B-R52-C22:1,SA1188-A95618B-R52-C23:1,SA1188-A95618B-R52-C26:1,SA1188-A95618B-R52-C28:1,SA1188-A95618B-R52-C31:1,SA1188-A95618B-R52-C32:1,SA1188-A95618B-R52-C35:1,SA1188-A95618B-R52-C39:1,SA1188-A95618B-R52-C53:1,SA1188-A95618B-R53-C12:1,SA1188-A95618B-R53-C14:1,SA1188-A95618B-R53-C15:1,SA1188-A95618B-R53-C20:1,SA1188-A95618B-R53-C22:1,SA1188-A95618B-R53-C24:1,SA1188-A95618B-R53-C27:1,SA1188-A95618B-R53-C29:1,SA1188-A95618B-R54-C08:1,SA1188-A95618B-R54-C10:1,SA1188-A95618B-R54-C16:1,SA1188-A95618B-R54-C17:1,SA1188-A95618B-R54-C20:1,SA1188-A95618B-R54-C24:1,SA1188-A95618B-R54-C26:1,SA1188-A95618B-R54-C27:1,SA1188-A95618B-R54-C35:1,SA1188-A95618B-R54-C38:1,SA1188-A95618B-R54-C40:1,SA1188-A95618B-R54-C49:1,SA1188-A95618B-R55-C11:1,SA1188-A95618B-R55-C27:1,SA1188-A95618B-R55-C29:1,SA1188-A95618B-R55-C30:1,SA1188-A95618B-R55-C34:1,SA1188-A95618B-R55-C35:1,SA1188-A95618B-R55-C36:1,SA1188-A95618B-R55-C38:1,SA1188-A95618B-R55-C40:1,SA1188-A95618B-R55-C41:1,SA1188-A95618B-R56-C10:1,SA1188-A95618B-R56-C15:1,SA1188-A95618B-R56-C34:1,SA1188-A95618B-R56-C37:1,SA1188-A95618B-R56-C40:1,SA1188-A95618B-R56-C43:1,SA1188-A95618B-R56-C44:1,SA1188-A95618B-R57-C08:1,SA1188-A95618B-R57-C15:1,SA1188-A95618B-R57-C18:1,SA1188-A95618B-R57-C27:1,SA1188-A95618B-R57-C34:1,SA1188-A95618B-R57-C35:1,SA1188-A95618B-R57-C37:1,SA1188-A95618B-R57-C43:1,SA1188-A95618B-R57-C45:1,SA1188-A95618B-R58-C09:1,SA1188-A95618B-R58-C10:1,SA1188-A95618B-R58-C14:1,SA1188-A95618B-R58-C17:1,SA1188-A95618B-R58-C19:1,SA1188-A95618B-R58-C24:1,SA1188-A95618B-R58-C26:1,SA1188-A95618B-R58-C29:1,SA1188-A95618B-R58-C30:1,SA1188-A95618B-R58-C31:1,SA1188-A95618B-R58-C34:1,SA1188-A95618B-R58-C37:1,SA1188-A95618B-R58-C40:1,SA1188-A95618B-R58-C51:1,SA1188-A95618B-R59-C08:1,SA1188-A95618B-R59-C14:1,SA1188-A95618B-R59-C15:1,SA1188-A95618B-R59-C17:1,SA1188-A95618B-R59-C20:1,SA1188-A95618B-R59-C25:1,SA1188-A95618B-R59-C33:1,SA1188-A95618B-R59-C35:1,SA1188-A95618B-R59-C38:1,SA1188-A95618B-R59-C53:1,SA1188-A95618B-R60-C08:1,SA1188-A95618B-R60-C10:1,SA1188-A95618B-R60-C12:1,SA1188-A95618B-R60-C13:1,SA1188-A95618B-R60-C16:1,SA1188-A95618B-R60-C20:1,SA1188-A95618B-R60-C28:1,SA1188-A95618B-R60-C30:1,SA1188-A95618B-R60-C32:1,SA1188-A95618B-R60-C34:1,SA1188-A95618B-R60-C43:1,SA1188-A95618B-R61-C09:1,SA1188-A95618B-R61-C12:1,SA1188-A95618B-R61-C17:1,SA1188-A95618B-R61-C20:1,SA1188-A95618B-R61-C27:1,SA1188-A95618B-R61-C28:1,SA1188-A95618B-R61-C34:1,SA1188-A95618B-R61-C36:1,SA1188-A95618B-R62-C10:1,SA1188-A95618B-R62-C12:1,SA1188-A95618B-R62-C30:1,SA1188-A95618B-R62-C32:1,SA1188-A95618B-R62-C33:1,SA1188-A95618B-R62-C39:1,SA1188-A95618B-R62-C40:1,SA1188-A95618B-R63-C07:1,SA1188-A95618B-R63-C11:1,SA1188-A95618B-R63-C30:1,SA1188-A95618B-R63-C36:1,SA1188-A95618B-R63-C65:1,SA1188-A95652A-R03-C12:1,SA1188-A95652A-R03-C53:1,SA1188-A95652A-R06-C36:1,SA1188-A95652A-R09-C36:1,SA1188-A95652A-R10-C44:1,SA1188-A95652A-R11-C46:1,SA1188-A95652A-R12-C10:1,SA1188-A95652A-R12-C53:1,SA1188-A95652A-R12-C61:1,SA1188-A95652A-R12-C65:1,SA1188-A95652A-R13-C43:1,SA1188-A95652A-R13-C44:1,SA1188-A95652A-R14-C10:1,SA1188-A95652A-R14-C11:1,SA1188-A95652A-R14-C34:1,SA1188-A95652A-R14-C36:1,SA1188-A95652A-R14-C43:1,SA1188-A95652A-R14-C57:1,SA1188-A95652A-R14-C58:1,SA1188-A95652A-R14-C66:1,SA1188-A95652A-R16-C16:1,SA1188-A95652A-R16-C34:1,SA1188-A95652A-R16-C41:1,SA1188-A95652A-R16-C61:1,SA1188-A95652A-R17-C09:1,SA1188-A95652A-R17-C14:1,SA1188-A95652A-R17-C22:1,SA1188-A95652A-R17-C34:1,SA1188-A95652A-R17-C35:1,SA1188-A95652A-R17-C45:1,SA1188-A95652A-R17-C48:1,SA1188-A95652A-R17-C51:1,SA1188-A95652A-R17-C59:1,SA1188-A95652A-R17-C65:1,SA1188-A95652A-R18-C10:1,SA1188-A95652A-R18-C27:1,SA1188-A95652A-R18-C30:1,SA1188-A95652A-R18-C41:1,SA1188-A95652A-R18-C42:1,SA1188-A95652A-R18-C53:1,SA1188-A95652A-R19-C07:1,SA1188-A95652A-R19-C08:1,SA1188-A95652A-R19-C20:1,SA1188-A95652A-R19-C21:1,SA1188-A95652A-R19-C27:1,SA1188-A95652A-R19-C29:1,SA1188-A95652A-R19-C31:1,SA1188-A95652A-R19-C33:1,SA1188-A95652A-R19-C34:1,SA1188-A95652A-R19-C36:1,SA1188-A95652A-R19-C39:1,SA1188-A95652A-R19-C49:1,SA1188-A95652A-R19-C52:1,SA1188-A95652A-R19-C58:1,SA1188-A95652A-R19-C62:1,SA1188-A95652A-R19-C64:1,SA1188-A95652A-R20-C26:1,SA1188-A95652A-R20-C58:1,SA1188-A95652A-R20-C67:1,SA1188-A95652A-R21-C10:1,SA1188-A95652A-R21-C11:1,SA1188-A95652A-R21-C17:1,SA1188-A95652A-R21-C21:1,SA1188-A95652A-R21-C23:1,SA1188-A95652A-R21-C45:1,(SA1188-A118357B-R49-C64:1,SA1188-A118357B-R51-C49:1,SA1188-A118357B-R54-C69:1,SA1188-A118357B-R56-C65:1,SA1188-A118357B-R57-C36:1,SA1188-A118357B-R58-C44:1,SA1188-A118357B-R58-C50:1,SA1188-A118357B-R59-C17:1,SA1188-A118357B-R59-C64:1,SA1188-A118357B-R61-C36:1,SA1188-A118357B-R61-C55:1,SA1188-A118357B-R62-C14:1,SA1188-A118357B-R63-C45:1,SA1188-A118425B-R47-C26:1,SA1188-A118425B-R48-C11:1,SA1188-A118425B-R48-C18:1,SA1188-A118425B-R48-C39:1,SA1188-A118425B-R49-C39:1,SA1188-A118425B-R51-C12:1,SA1188-A118425B-R54-C49:1,SA1188-A118425B-R55-C19:1,SA1188-A118425B-R60-C12:1,SA1188-A118425B-R61-C22:1,SA1188-A118425B-R62-C60:1,SA1188-A95618B-R45-C17:1,SA1188-A95618B-R45-C19:1,SA1188-A95618B-R45-C24:1,SA1188-A95618B-R45-C30:1,SA1188-A95618B-R45-C32:1,SA1188-A95618B-R45-C35:1,SA1188-A95618B-R46-C14:1,SA1188-A95618B-R46-C21:1,SA1188-A95618B-R46-C22:1,SA1188-A95618B-R46-C50:1,SA1188-A95618B-R46-C65:1,SA1188-A95618B-R47-C10:1,SA1188-A95618B-R47-C20:1,SA1188-A95618B-R47-C36:1,SA1188-A95618B-R48-C08:1,SA1188-A95618B-R48-C09:1,SA1188-A95618B-R48-C17:1,SA1188-A95618B-R48-C24:1,SA1188-A95618B-R48-C25:1,SA1188-A95618B-R48-C29:1,SA1188-A95618B-R48-C30:1,SA1188-A95618B-R48-C35:1,SA1188-A95618B-R48-C39:1,SA1188-A95618B-R48-C42:1,SA1188-A95618B-R48-C44:1,SA1188-A95618B-R49-C07:1,SA1188-A95618B-R49-C12:1,SA1188-A95618B-R49-C14:1,SA1188-A95618B-R49-C15:1,SA1188-A95618B-R49-C21:1,SA1188-A95618B-R49-C28:1,SA1188-A95618B-R49-C34:1,SA1188-A95618B-R49-C55:1,SA1188-A95618B-R50-C10:1,SA1188-A95618B-R50-C15:1,SA1188-A95618B-R50-C41:1,SA1188-A95618B-R51-C09:1,SA1188-A95618B-R51-C23:1,SA1188-A95618B-R51-C26:1,SA1188-A95618B-R51-C41:1,SA1188-A95618B-R51-C53:1,SA1188-A95618B-R52-C07:1,SA1188-A95618B-R52-C21:1,SA1188-A95618B-R52-C24:1,SA1188-A95618B-R52-C25:1,SA1188-A95618B-R52-C34:1,SA1188-A95618B-R52-C37:1,SA1188-A95618B-R52-C45:1,SA1188-A95618B-R52-C54:1,SA1188-A95618B-R52-C65:1,SA1188-A95618B-R53-C08:1,SA1188-A95618B-R53-C18:1,SA1188-A95618B-R53-C32:1,SA1188-A95618B-R53-C34:1,SA1188-A95618B-R53-C35:1,SA1188-A95618B-R54-C14:1,SA1188-A95618B-R54-C25:1,SA1188-A95618B-R54-C32:1,SA1188-A95618B-R55-C12:1,SA1188-A95618B-R55-C15:1,SA1188-A95618B-R55-C33:1,SA1188-A95618B-R55-C39:1,SA1188-A95618B-R55-C53:1,SA1188-A95618B-R56-C16:1,SA1188-A95618B-R56-C53:1,SA1188-A95618B-R57-C16:1,SA1188-A95618B-R57-C19:1,SA1188-A95618B-R57-C24:1,SA1188-A95618B-R57-C28:1,SA1188-A95618B-R57-C50:1,SA1188-A95618B-R58-C08:1,SA1188-A95618B-R58-C23:1,SA1188-A95618B-R59-C07:1,SA1188-A95618B-R59-C34:1,SA1188-A95618B-R59-C39:1,SA1188-A95618B-R60-C14:1,SA1188-A95618B-R60-C23:1,SA1188-A95618B-R60-C31:1,SA1188-A95618B-R60-C45:1,SA1188-A95618B-R61-C13:1,SA1188-A95618B-R61-C18:1,SA1188-A95618B-R61-C21:1,SA1188-A95618B-R61-C25:1,SA1188-A95618B-R61-C31:1,SA1188-A95618B-R61-C38:1,SA1188-A95618B-R62-C08:1,SA1188-A95618B-R62-C19:1,SA1188-A95618B-R62-C22:1,SA1188-A95618B-R63-C20:1,SA1188-A95618B-R63-C25:1,SA1188-A95618B-R63-C26:1,SA1188-A95618B-R63-C28:1,SA1188-A95618B-R63-C53:1,SA1188-A95652A-R06-C53:1,SA1188-A95652A-R08-C53:1,SA1188-A95652A-R09-C18:1,SA1188-A95652A-R09-C34:1,SA1188-A95652A-R09-C53:1,SA1188-A95652A-R09-C64:1,SA1188-A95652A-R10-C53:1,SA1188-A95652A-R13-C36:1,SA1188-A95652A-R13-C53:1,SA1188-A95652A-R14-C19:1,SA1188-A95652A-R14-C42:1,SA1188-A95652A-R14-C47:1,SA1188-A95652A-R14-C52:1,SA1188-A95652A-R15-C37:1,SA1188-A95652A-R16-C28:1,SA1188-A95652A-R16-C33:1,SA1188-A95652A-R17-C39:1,SA1188-A95652A-R17-C53:1,SA1188-A95652A-R18-C21:1,SA1188-A95652A-R18-C22:1,SA1188-A95652A-R18-C25:1,SA1188-A95652A-R19-C09:1,SA1188-A95652A-R19-C63:1,SA1188-A95652A-R19-C68:1,SA1188-A95652A-R20-C41:1,SA1188-A95652A-R20-C63:1,SA1188-A95652A-R20-C65:1,SA1188-A95652A-R21-C34:1,SA1188-A95652A-R21-C36:1,SA1188-A95652A-R21-C54:1,SA1188-A95652A-R21-C58:1,SA1188-A95652A-R21-C64:1,(SA1188-A118357B-R46-C47:1,SA1188-A118357B-R50-C22:1,SA1188-A118357B-R55-C68:1,SA1188-A118425B-R45-C32:1,SA1188-A95618B-R46-C53:1,SA1188-A95618B-R48-C11:1,SA1188-A95618B-R54-C21:1,SA1188-A95618B-R60-C38:1,SA1188-A95618B-R62-C15:1,SA1188-A95618B-R62-C21:1,SA1188-A95618B-R63-C16:1,SA1188-A95618B-R63-C49:1,SA1188-A95652A-R07-C45:1)1:1,(SA1188-A95618B-R50-C38:1,SA1188-A95618B-R50-C40:1,SA1188-A95618B-R51-C70:1,SA1188-A95652A-R14-C40:1,SA1188-A95652A-R15-C33:1,SA1188-A95652A-R16-C68:1)1:1,(SA1188-A118425B-R49-C47:1,SA1188-A95652A-R21-C32:1)1:1,(SA1188-A118357B-R56-C22:1,SA1188-A118425B-R50-C23:1)1:1,(SA1188-A95618B-R45-C58:1,SA1188-A95618B-R49-C43:1)1:1,(SA1188-A118357B-R45-C60:1,SA1188-A118357B-R46-C13:1,SA1188-A118357B-R46-C40:1,SA1188-A118357B-R47-C20:1,SA1188-A118357B-R47-C23:1,SA1188-A118357B-R47-C54:1,SA1188-A118357B-R49-C44:1,SA1188-A118357B-R50-C21:1,SA1188-A118357B-R50-C58:1,SA1188-A118357B-R52-C69:1,SA1188-A118357B-R53-C34:1,SA1188-A118357B-R53-C38:1,SA1188-A118357B-R53-C40:1,SA1188-A118357B-R53-C53:1,SA1188-A118357B-R54-C70:1,SA1188-A118357B-R55-C21:1,SA1188-A118357B-R55-C42:1,SA1188-A118357B-R56-C34:1,SA1188-A118357B-R56-C47:1,SA1188-A118357B-R57-C09:1,SA1188-A118357B-R57-C16:1,SA1188-A118357B-R57-C32:1,SA1188-A118357B-R58-C08:1,SA1188-A118357B-R58-C52:1,SA1188-A118357B-R58-C64:1,SA1188-A118357B-R59-C29:1,SA1188-A118357B-R59-C69:1,SA1188-A118357B-R60-C40:1,SA1188-A118357B-R60-C52:1,SA1188-A118357B-R60-C65:1,SA1188-A118357B-R60-C68:1,SA1188-A118357B-R61-C10:1,SA1188-A118357B-R61-C20:1,SA1188-A118357B-R61-C51:1,SA1188-A118357B-R61-C58:1,SA1188-A118357B-R61-C65:1,SA1188-A118357B-R62-C30:1,SA1188-A118357B-R62-C44:1,SA1188-A118357B-R63-C39:1,SA1188-A118425B-R48-C68:1,SA1188-A118425B-R49-C43:1,SA1188-A118425B-R50-C09:1,SA1188-A118425B-R50-C11:1,SA1188-A118425B-R50-C13:1,SA1188-A118425B-R50-C30:1,SA1188-A118425B-R51-C07:1,SA1188-A118425B-R51-C09:1,SA1188-A118425B-R51-C27:1,SA1188-A118425B-R51-C51:1,SA1188-A118425B-R51-C58:1,SA1188-A118425B-R52-C69:1,SA1188-A118425B-R54-C13:1,SA1188-A118425B-R56-C59:1,SA1188-A118425B-R61-C63:1,SA1188-A118425B-R62-C52:1,SA1188-A95618B-R45-C22:1,SA1188-A95618B-R45-C56:1,SA1188-A95618B-R46-C38:1,SA1188-A95618B-R47-C11:1,SA1188-A95618B-R47-C18:1,SA1188-A95618B-R47-C26:1,SA1188-A95618B-R47-C28:1,SA1188-A95618B-R47-C49:1,SA1188-A95618B-R48-C07:1,SA1188-A95618B-R48-C36:1,SA1188-A95618B-R49-C09:1,SA1188-A95618B-R49-C25:1,SA1188-A95618B-R50-C25:1,SA1188-A95618B-R50-C49:1,SA1188-A95618B-R51-C22:1,SA1188-A95618B-R51-C40:1,SA1188-A95618B-R51-C44:1,SA1188-A95618B-R52-C08:1,SA1188-A95618B-R53-C10:1,SA1188-A95618B-R53-C13:1,SA1188-A95618B-R53-C21:1,SA1188-A95618B-R54-C37:1,SA1188-A95618B-R55-C13:1,SA1188-A95618B-R55-C28:1,SA1188-A95618B-R56-C33:1,SA1188-A95618B-R57-C09:1,SA1188-A95618B-R57-C10:1,SA1188-A95618B-R57-C14:1,SA1188-A95618B-R57-C21:1,SA1188-A95618B-R57-C41:1,SA1188-A95618B-R58-C38:1,SA1188-A95618B-R59-C09:1,SA1188-A95618B-R59-C12:1,SA1188-A95618B-R59-C19:1,SA1188-A95618B-R59-C45:1,SA1188-A95618B-R60-C11:1,SA1188-A95618B-R60-C17:1,SA1188-A95618B-R60-C19:1,SA1188-A95618B-R60-C27:1,SA1188-A95618B-R61-C14:1,SA1188-A95618B-R61-C30:1,SA1188-A95618B-R61-C32:1,SA1188-A95618B-R61-C37:1,SA1188-A95618B-R62-C13:1,SA1188-A95618B-R62-C24:1,SA1188-A95618B-R63-C10:1,SA1188-A95618B-R63-C18:1,SA1188-A95652A-R03-C08:1,SA1188-A95652A-R03-C21:1,SA1188-A95652A-R04-C26:1,SA1188-A95652A-R04-C56:1,SA1188-A95652A-R04-C65:1,SA1188-A95652A-R04-C68:1,SA1188-A95652A-R05-C23:1,SA1188-A95652A-R05-C47:1,SA1188-A95652A-R05-C51:1,SA1188-A95652A-R05-C59:1,SA1188-A95652A-R06-C12:1,SA1188-A95652A-R06-C25:1,SA1188-A95652A-R06-C27:1,SA1188-A95652A-R06-C32:1,SA1188-A95652A-R06-C33:1,SA1188-A95652A-R07-C10:1,SA1188-A95652A-R07-C13:1,SA1188-A95652A-R07-C18:1,SA1188-A95652A-R07-C21:1,SA1188-A95652A-R07-C24:1,SA1188-A95652A-R07-C31:1,SA1188-A95652A-R07-C52:1,SA1188-A95652A-R07-C62:1,SA1188-A95652A-R08-C25:1,SA1188-A95652A-R08-C33:1,SA1188-A95652A-R08-C41:1,SA1188-A95652A-R08-C47:1,SA1188-A95652A-R08-C62:1,SA1188-A95652A-R09-C09:1,SA1188-A95652A-R09-C12:1,SA1188-A95652A-R09-C15:1,SA1188-A95652A-R09-C23:1,SA1188-A95652A-R09-C24:1,SA1188-A95652A-R09-C29:1,SA1188-A95652A-R09-C35:1,SA1188-A95652A-R09-C40:1,SA1188-A95652A-R09-C44:1,SA1188-A95652A-R09-C45:1,SA1188-A95652A-R09-C52:1,SA1188-A95652A-R09-C62:1,SA1188-A95652A-R09-C63:1,SA1188-A95652A-R09-C66:1,SA1188-A95652A-R10-C20:1,SA1188-A95652A-R10-C23:1,SA1188-A95652A-R10-C45:1,SA1188-A95652A-R10-C64:1,SA1188-A95652A-R10-C65:1,SA1188-A95652A-R11-C10:1,SA1188-A95652A-R11-C11:1,SA1188-A95652A-R11-C12:1,SA1188-A95652A-R11-C33:1,SA1188-A95652A-R11-C34:1,SA1188-A95652A-R11-C45:1,SA1188-A95652A-R11-C56:1,SA1188-A95652A-R11-C62:1,SA1188-A95652A-R12-C08:1,SA1188-A95652A-R12-C09:1,SA1188-A95652A-R12-C18:1,SA1188-A95652A-R12-C19:1,SA1188-A95652A-R12-C21:1,SA1188-A95652A-R12-C24:1,SA1188-A95652A-R12-C27:1,SA1188-A95652A-R12-C28:1,SA1188-A95652A-R12-C31:1,SA1188-A95652A-R12-C34:1,SA1188-A95652A-R12-C35:1,SA1188-A95652A-R12-C36:1,SA1188-A95652A-R12-C44:1,SA1188-A95652A-R12-C48:1,SA1188-A95652A-R12-C49:1,SA1188-A95652A-R12-C50:1,SA1188-A95652A-R12-C54:1,SA1188-A95652A-R12-C58:1,SA1188-A95652A-R12-C59:1,SA1188-A95652A-R12-C60:1,SA1188-A95652A-R12-C63:1,SA1188-A95652A-R12-C64:1,SA1188-A95652A-R12-C68:1,SA1188-A95652A-R13-C07:1,SA1188-A95652A-R13-C14:1,SA1188-A95652A-R13-C17:1,SA1188-A95652A-R13-C19:1,SA1188-A95652A-R13-C20:1,SA1188-A95652A-R13-C31:1,SA1188-A95652A-R13-C34:1,SA1188-A95652A-R13-C37:1,SA1188-A95652A-R13-C48:1,SA1188-A95652A-R13-C52:1,SA1188-A95652A-R13-C56:1,SA1188-A95652A-R13-C58:1,SA1188-A95652A-R13-C62:1,SA1188-A95652A-R13-C67:1,SA1188-A95652A-R14-C09:1,SA1188-A95652A-R14-C14:1,SA1188-A95652A-R14-C16:1,SA1188-A95652A-R14-C20:1,SA1188-A95652A-R14-C21:1,SA1188-A95652A-R14-C22:1,SA1188-A95652A-R14-C24:1,SA1188-A95652A-R14-C26:1,SA1188-A95652A-R14-C27:1,SA1188-A95652A-R14-C30:1,SA1188-A95652A-R14-C31:1,SA1188-A95652A-R14-C39:1,SA1188-A95652A-R14-C46:1,SA1188-A95652A-R14-C63:1,SA1188-A95652A-R14-C64:1,SA1188-A95652A-R14-C65:1,SA1188-A95652A-R14-C68:1,SA1188-A95652A-R15-C07:1,SA1188-A95652A-R15-C08:1,SA1188-A95652A-R15-C09:1,SA1188-A95652A-R15-C16:1,SA1188-A95652A-R15-C18:1,SA1188-A95652A-R15-C19:1,SA1188-A95652A-R15-C20:1,SA1188-A95652A-R15-C22:1,SA1188-A95652A-R15-C25:1,SA1188-A95652A-R15-C27:1,SA1188-A95652A-R15-C29:1,SA1188-A95652A-R15-C39:1,SA1188-A95652A-R15-C40:1,SA1188-A95652A-R15-C41:1,SA1188-A95652A-R15-C44:1,SA1188-A95652A-R15-C45:1,SA1188-A95652A-R15-C47:1,SA1188-A95652A-R15-C49:1,SA1188-A95652A-R15-C50:1,SA1188-A95652A-R15-C52:1,SA1188-A95652A-R15-C53:1,SA1188-A95652A-R15-C54:1,SA1188-A95652A-R15-C66:1,SA1188-A95652A-R15-C68:1,SA1188-A95652A-R16-C09:1,SA1188-A95652A-R16-C11:1,SA1188-A95652A-R16-C13:1,SA1188-A95652A-R16-C14:1,SA1188-A95652A-R16-C18:1,SA1188-A95652A-R16-C23:1,SA1188-A95652A-R16-C24:1,SA1188-A95652A-R16-C39:1,SA1188-A95652A-R16-C42:1,SA1188-A95652A-R16-C43:1,SA1188-A95652A-R16-C45:1,SA1188-A95652A-R16-C46:1,SA1188-A95652A-R16-C51:1,SA1188-A95652A-R16-C56:1,SA1188-A95652A-R16-C57:1,SA1188-A95652A-R16-C59:1,SA1188-A95652A-R16-C62:1,SA1188-A95652A-R16-C63:1,SA1188-A95652A-R16-C66:1,SA1188-A95652A-R17-C08:1,SA1188-A95652A-R17-C13:1,SA1188-A95652A-R17-C15:1,SA1188-A95652A-R17-C16:1,SA1188-A95652A-R17-C24:1,SA1188-A95652A-R17-C28:1,SA1188-A95652A-R17-C30:1,SA1188-A95652A-R17-C31:1,SA1188-A95652A-R17-C33:1,SA1188-A95652A-R17-C38:1,SA1188-A95652A-R17-C41:1,SA1188-A95652A-R17-C42:1,SA1188-A95652A-R17-C44:1,SA1188-A95652A-R17-C49:1,SA1188-A95652A-R17-C50:1,SA1188-A95652A-R17-C52:1,SA1188-A95652A-R17-C55:1,SA1188-A95652A-R17-C56:1,SA1188-A95652A-R17-C57:1,SA1188-A95652A-R17-C60:1,SA1188-A95652A-R17-C62:1,SA1188-A95652A-R17-C64:1,SA1188-A95652A-R17-C66:1,SA1188-A95652A-R18-C08:1,SA1188-A95652A-R18-C12:1,SA1188-A95652A-R18-C19:1,SA1188-A95652A-R18-C20:1,SA1188-A95652A-R18-C24:1,SA1188-A95652A-R18-C26:1,SA1188-A95652A-R18-C28:1,SA1188-A95652A-R18-C31:1,SA1188-A95652A-R18-C32:1,SA1188-A95652A-R18-C33:1,SA1188-A95652A-R18-C34:1,SA1188-A95652A-R18-C35:1,SA1188-A95652A-R18-C39:1,SA1188-A95652A-R18-C44:1,SA1188-A95652A-R18-C46:1,SA1188-A95652A-R18-C47:1,SA1188-A95652A-R18-C48:1,SA1188-A95652A-R18-C52:1,SA1188-A95652A-R18-C54:1,SA1188-A95652A-R18-C55:1,SA1188-A95652A-R18-C56:1,SA1188-A95652A-R18-C59:1,SA1188-A95652A-R18-C67:1,SA1188-A95652A-R19-C16:1,SA1188-A95652A-R19-C43:1,SA1188-A95652A-R19-C51:1,SA1188-A95652A-R19-C54:1,SA1188-A95652A-R19-C67:1,SA1188-A95652A-R20-C09:1,SA1188-A95652A-R20-C14:1,SA1188-A95652A-R20-C16:1,SA1188-A95652A-R20-C18:1,SA1188-A95652A-R20-C22:1,SA1188-A95652A-R20-C24:1,SA1188-A95652A-R20-C27:1,SA1188-A95652A-R20-C28:1,SA1188-A95652A-R20-C29:1,SA1188-A95652A-R20-C31:1,SA1188-A95652A-R20-C32:1,SA1188-A95652A-R20-C35:1,SA1188-A95652A-R20-C36:1,SA1188-A95652A-R20-C47:1,SA1188-A95652A-R20-C50:1,SA1188-A95652A-R20-C52:1,SA1188-A95652A-R20-C56:1,SA1188-A95652A-R20-C64:1,SA1188-A95652A-R20-C66:1,SA1188-A95652A-R20-C68:1,SA1188-A95652A-R21-C12:1,SA1188-A95652A-R21-C15:1,SA1188-A95652A-R21-C18:1,SA1188-A95652A-R21-C24:1,SA1188-A95652A-R21-C30:1,SA1188-A95652A-R21-C37:1,SA1188-A95652A-R21-C39:1,SA1188-A95652A-R21-C44:1,SA1188-A95652A-R21-C46:1,SA1188-A95652A-R21-C49:1,SA1188-A95652A-R21-C55:1,SA1188-A95652A-R21-C62:1,SA1188-A95652A-R21-C66:1,SA1188-A95652A-R21-C67:1,(SA1188-A118357B-R45-C19:1,SA1188-A118357B-R45-C21:1,SA1188-A118357B-R46-C08:1,SA1188-A118357B-R46-C16:1,SA1188-A118357B-R46-C39:1,SA1188-A118357B-R48-C37:1,SA1188-A118357B-R48-C52:1,SA1188-A118357B-R48-C69:1,SA1188-A118357B-R49-C16:1,SA1188-A118357B-R49-C18:1,SA1188-A118357B-R49-C39:1,SA1188-A118357B-R49-C42:1,SA1188-A118357B-R49-C59:1,SA1188-A118357B-R50-C16:1,SA1188-A118357B-R50-C32:1,SA1188-A118357B-R50-C54:1,SA1188-A118357B-R50-C57:1,SA1188-A118357B-R52-C38:1,SA1188-A118357B-R52-C42:1,SA1188-A118357B-R53-C13:1,SA1188-A118357B-R53-C31:1,SA1188-A118357B-R53-C59:1,SA1188-A118357B-R54-C18:1,SA1188-A118357B-R54-C42:1,SA1188-A118357B-R54-C46:1,SA1188-A118357B-R55-C29:1,SA1188-A118357B-R56-C12:1,SA1188-A118357B-R56-C19:1,SA1188-A118357B-R56-C20:1,SA1188-A118357B-R57-C07:1,SA1188-A118357B-R57-C19:1,SA1188-A118357B-R57-C61:1,SA1188-A118357B-R59-C10:1,SA1188-A118357B-R59-C57:1,SA1188-A118357B-R60-C54:1,SA1188-A118357B-R61-C08:1,SA1188-A118357B-R62-C63:1,SA1188-A118357B-R62-C67:1,SA1188-A118357B-R63-C12:1,SA1188-A118357B-R63-C16:1,SA1188-A118357B-R63-C31:1,SA1188-A118357B-R63-C32:1,SA1188-A118357B-R63-C41:1,SA1188-A118357B-R64-C07:1,(SA1188-A95652A-R12-C67:1,(SA1188-A118357B-R45-C20:1,SA1188-A118357B-R45-C38:1,SA1188-A118357B-R46-C09:1,SA1188-A118357B-R46-C10:1,SA1188-A118357B-R46-C19:1,SA1188-A118357B-R46-C38:1,SA1188-A118357B-R46-C56:1,SA1188-A118357B-R46-C59:1,SA1188-A118357B-R46-C64:1,SA1188-A118357B-R47-C17:1,SA1188-A118357B-R47-C40:1,SA1188-A118357B-R47-C55:1,SA1188-A118357B-R48-C13:1,SA1188-A118357B-R49-C15:1,SA1188-A118357B-R49-C28:1,SA1188-A118357B-R49-C63:1,SA1188-A118357B-R49-C66:1,SA1188-A118357B-R50-C26:1,SA1188-A118357B-R50-C29:1,SA1188-A118357B-R50-C30:1,SA1188-A118357B-R50-C49:1,SA1188-A118357B-R50-C50:1,SA1188-A118357B-R51-C28:1,SA1188-A118357B-R51-C41:1,SA1188-A118357B-R51-C47:1,SA1188-A118357B-R51-C67:1,SA1188-A118357B-R52-C15:1,SA1188-A118357B-R52-C19:1,SA1188-A118357B-R52-C30:1,SA1188-A118357B-R53-C09:1,SA1188-A118357B-R53-C18:1,SA1188-A118357B-R53-C20:1,SA1188-A118357B-R53-C21:1,SA1188-A118357B-R53-C28:1,SA1188-A118357B-R53-C44:1,SA1188-A118357B-R53-C47:1,SA1188-A118357B-R53-C64:1,SA1188-A118357B-R53-C68:1,SA1188-A118357B-R54-C15:1,SA1188-A118357B-R54-C27:1,SA1188-A118357B-R55-C25:1,SA1188-A118357B-R55-C63:1,SA1188-A118357B-R56-C25:1,SA1188-A118357B-R56-C26:1,SA1188-A118357B-R56-C39:1,SA1188-A118357B-R57-C56:1,SA1188-A118357B-R57-C58:1,SA1188-A118357B-R57-C59:1,SA1188-A118357B-R57-C64:1,SA1188-A118357B-R58-C27:1,SA1188-A118357B-R58-C39:1,SA1188-A118357B-R58-C61:1,SA1188-A118357B-R59-C18:1,SA1188-A118357B-R59-C54:1,SA1188-A118357B-R59-C60:1,SA1188-A118357B-R59-C68:1,SA1188-A118357B-R60-C15:1,SA1188-A118357B-R60-C17:1,SA1188-A118357B-R60-C50:1,SA1188-A118357B-R60-C63:1,SA1188-A118357B-R61-C11:1,SA1188-A118357B-R61-C13:1,SA1188-A118357B-R61-C47:1,SA1188-A118357B-R61-C50:1,SA1188-A118357B-R62-C17:1,SA1188-A118357B-R62-C43:1,SA1188-A118357B-R62-C48:1,SA1188-A118357B-R62-C51:1,SA1188-A118357B-R63-C13:1,SA1188-A118357B-R63-C18:1,SA1188-A118357B-R63-C19:1,SA1188-A118357B-R63-C44:1,SA1188-A118357B-R63-C57:1,SA1188-A118357B-R64-C10:1,(SA1188-A118357B-R49-C24:1,SA1188-A118357B-R61-C63:1)1:1,(SA1188-A118357B-R45-C70:1,SA1188-A118357B-R46-C51:1,SA1188-A118357B-R47-C69:1,SA1188-A118357B-R48-C54:1,SA1188-A118357B-R49-C23:1,SA1188-A118357B-R49-C32:1,SA1188-A118357B-R50-C14:1,SA1188-A118357B-R50-C31:1,SA1188-A118357B-R52-C17:1,SA1188-A118357B-R53-C51:1,SA1188-A118357B-R56-C57:1,SA1188-A118357B-R57-C21:1,SA1188-A118357B-R59-C21:1,SA1188-A118357B-R59-C41:1,SA1188-A118357B-R62-C21:1,SA1188-A118357B-R62-C50:1,SA1188-A118357B-R63-C26:1)1:1,SA1188-A118357B-R51-C58:1,SA1188-A118357B-R63-C40:1)1:1)1:1,(SA1188-A118357B-R45-C63:1,SA1188-A118357B-R46-C54:1,SA1188-A118357B-R47-C07:1,SA1188-A118357B-R48-C18:1,SA1188-A118357B-R49-C11:1,SA1188-A118357B-R51-C10:1,SA1188-A118357B-R53-C07:1,SA1188-A118357B-R54-C26:1,SA1188-A118357B-R54-C67:1,SA1188-A118357B-R55-C50:1,SA1188-A118357B-R57-C12:1,SA1188-A118357B-R58-C51:1,SA1188-A118357B-R59-C45:1,SA1188-A118357B-R62-C69:1)1:1,(SA1188-A118357B-R47-C67:1,SA1188-A118357B-R48-C29:1,SA1188-A118357B-R50-C44:1,SA1188-A118357B-R51-C15:1,SA1188-A118357B-R51-C48:1,SA1188-A118357B-R54-C08:1,SA1188-A118357B-R55-C64:1,SA1188-A118357B-R56-C60:1,SA1188-A118357B-R58-C66:1,SA1188-A118357B-R59-C51:1,SA1188-A118357B-R60-C07:1)1:1,(SA1188-A118357B-R46-C69:1,SA1188-A118357B-R53-C08:1,SA1188-A118357B-R53-C61:1,SA1188-A118357B-R57-C66:1)1:1,(SA1188-A118357B-R56-C14:1,SA1188-A118357B-R57-C43:1,SA1188-A118357B-R58-C47:1,SA1188-A118357B-R59-C25:1,SA1188-A118357B-R62-C59:1,SA1188-A118357B-R63-C24:1,SA1188-A118357B-R63-C27:1,SA1188-A95652A-R06-C09:1)1:1,(SA1188-A118357B-R49-C14:1,SA1188-A118357B-R51-C57:1,SA1188-A118357B-R57-C47:1,SA1188-A118357B-R58-C40:1,SA1188-A118357B-R61-C57:1)1:1,(SA1188-A118357B-R45-C44:1,SA1188-A118357B-R45-C56:1,SA1188-A118357B-R52-C12:1)1:1,(SA1188-A118357B-R47-C13:1,SA1188-A118357B-R48-C30:1,SA1188-A118357B-R49-C12:1,SA1188-A118357B-R49-C60:1)1:1)1:1,(SA1188-A118357B-R45-C17:1,SA1188-A118357B-R45-C48:1,SA1188-A118357B-R45-C58:1,SA1188-A118357B-R49-C09:1,SA1188-A118357B-R49-C22:1,SA1188-A118357B-R49-C36:1,SA1188-A118357B-R50-C20:1,SA1188-A118357B-R55-C41:1,SA1188-A118357B-R56-C13:1,SA1188-A118357B-R57-C30:1,SA1188-A118357B-R57-C44:1,SA1188-A118357B-R57-C48:1,SA1188-A118357B-R58-C13:1,SA1188-A118357B-R59-C44:1,SA1188-A118357B-R60-C13:1,SA1188-A118357B-R60-C35:1,SA1188-A118357B-R62-C61:1,SA1188-A118357B-R62-C64:1,SA1188-A118357B-R63-C59:1,SA1188-A118357B-R64-C09:1,SA1188-A118425B-R47-C35:1,SA1188-A118425B-R51-C52:1,SA1188-A118425B-R52-C10:1,SA1188-A118425B-R55-C51:1,SA1188-A118425B-R57-C65:1,SA1188-A118425B-R60-C62:1,SA1188-A95618B-R45-C12:1,SA1188-A95618B-R45-C15:1,SA1188-A95618B-R45-C23:1,SA1188-A95618B-R45-C33:1,SA1188-A95618B-R45-C37:1,SA1188-A95618B-R45-C45:1,SA1188-A95618B-R45-C51:1,SA1188-A95618B-R46-C18:1,SA1188-A95618B-R46-C20:1,SA1188-A95618B-R46-C24:1,SA1188-A95618B-R46-C28:1,SA1188-A95618B-R46-C34:1,SA1188-A95618B-R47-C44:1,SA1188-A95618B-R47-C64:1,SA1188-A95618B-R48-C14:1,SA1188-A95618B-R49-C35:1,SA1188-A95618B-R49-C45:1,SA1188-A95618B-R49-C53:1,SA1188-A95618B-R50-C08:1,SA1188-A95618B-R50-C09:1,SA1188-A95618B-R50-C13:1,SA1188-A95618B-R50-C16:1,SA1188-A95618B-R50-C20:1,SA1188-A95618B-R50-C46:1,SA1188-A95618B-R50-C53:1,SA1188-A95618B-R51-C16:1,SA1188-A95618B-R52-C27:1,SA1188-A95618B-R52-C52:1,SA1188-A95618B-R52-C70:1,SA1188-A95618B-R53-C45:1,SA1188-A95618B-R53-C53:1,SA1188-A95618B-R54-C28:1,SA1188-A95618B-R54-C31:1,SA1188-A95618B-R55-C17:1,SA1188-A95618B-R55-C26:1,SA1188-A95618B-R57-C23:1,SA1188-A95618B-R58-C11:1,SA1188-A95618B-R58-C28:1,SA1188-A95618B-R58-C36:1,SA1188-A95618B-R58-C39:1,SA1188-A95618B-R58-C53:1,SA1188-A95618B-R59-C26:1,SA1188-A95618B-R59-C37:1,SA1188-A95618B-R60-C18:1,SA1188-A95618B-R61-C10:1,SA1188-A95618B-R61-C22:1,SA1188-A95618B-R62-C31:1,SA1188-A95618B-R63-C09:1,SA1188-A95618B-R63-C27:1,SA1188-A95652A-R05-C53:1,SA1188-A95652A-R10-C11:1,SA1188-A95652A-R11-C19:1,SA1188-A95652A-R11-C21:1,SA1188-A95652A-R12-C42:1,SA1188-A95652A-R13-C35:1,SA1188-A95652A-R14-C51:1,SA1188-A95652A-R15-C11:1,SA1188-A95652A-R15-C14:1,SA1188-A95652A-R15-C65:1,SA1188-A95652A-R16-C10:1,SA1188-A95652A-R16-C12:1,SA1188-A95652A-R16-C37:1,SA1188-A95652A-R16-C38:1,SA1188-A95652A-R17-C12:1,SA1188-A95652A-R17-C18:1,SA1188-A95652A-R18-C07:1,SA1188-A95652A-R18-C63:1,SA1188-A95652A-R19-C25:1,SA1188-A95652A-R19-C30:1,SA1188-A95652A-R19-C47:1,SA1188-A95652A-R19-C50:1,SA1188-A95652A-R19-C53:1,SA1188-A95652A-R19-C56:1,SA1188-A95652A-R21-C20:1,SA1188-A95652A-R21-C52:1,(SA1188-A95652A-R12-C30:1,(SA1188-A118357B-R50-C17:1,SA1188-A118357B-R52-C60:1,SA1188-A118357B-R55-C31:1,SA1188-A118357B-R60-C14:1,SA1188-A95618B-R48-C43:1,SA1188-A95618B-R53-C49:1,SA1188-A95618B-R54-C33:1,SA1188-A95618B-R59-C10:1,SA1188-A95618B-R59-C11:1,SA1188-A95618B-R59-C18:1,SA1188-A95618B-R59-C28:1,SA1188-A95652A-R14-C07:1,SA1188-A95652A-R17-C58:1,SA1188-A95652A-R17-C63:1,SA1188-A95652A-R20-C57:1,SA1188-A95652A-R21-C09:1,(SA1188-A118357B-R45-C47:1,SA1188-A118357B-R52-C55:1,SA1188-A118357B-R56-C21:1,SA1188-A118357B-R61-C34:1,SA1188-A118357B-R62-C19:1,SA1188-A118425B-R60-C34:1,SA1188-A95618B-R49-C44:1,SA1188-A95618B-R58-C18:1,SA1188-A95618B-R59-C22:1,SA1188-A95652A-R03-C34:1,SA1188-A95652A-R04-C49:1,SA1188-A95652A-R10-C14:1,SA1188-A95652A-R11-C37:1,SA1188-A95652A-R15-C10:1,(SA1188-A95618B-R56-C29:1,(SA1188-A118357B-R48-C26:1,SA1188-A118357B-R48-C67:1,SA1188-A118357B-R49-C51:1,SA1188-A118357B-R51-C35:1,SA1188-A95618B-R45-C29:1,SA1188-A95618B-R45-C44:1,SA1188-A95618B-R49-C13:1,SA1188-A95652A-R05-C38:1,SA1188-A95652A-R13-C64:1,(SA1188-A95652A-R06-C30:1,SA1188-A95652A-R17-C10:1,(SA1188-A118425B-R46-C67:1,SA1188-A95652A-R06-C42:1,(SA1188-A95618B-R49-C69:1,SA1188-A95652A-R11-C67:1,(SA1188-A95652A-R15-C46:1,(SA1188-A118357B-R48-C57:1,SA1188-A95618B-R47-C40:1,(SA1188-A95618B-R47-C60:1,(SA1188-A118357B-R51-C34:1,SA1188-A118425B-R49-C20:1,(SA1188-A95652A-R10-C68:1,(SA1188-A118425B-R46-C38:1,(SA1188-A118357B-R52-C47:1,SA1188-A118357B-R56-C50:1,(SA1188-A118357B-R46-C46:1,((SA1188-A118357B-R60-C43:1,SA1188-A118425B-R49-C42:1,(SA1188-A118357B-R50-C55:1,(SA1188-A95652A-R03-C64:1,(SA1188-A118357B-R45-C32:1,(SA1188-A95618B-R52-C30:1,(SA1188-A95652A-R09-C16:1,SA1188-A95652A-R16-C25:1,(SA1188-A95652A-R04-C50:1,(SA1188-A95652A-R08-C19:1,(SA1188-A118425B-R49-C08:1,(SA1188-A118425B-R63-C38:1,(SA1188-A95652A-R18-C61:1,(SA1188-A95652A-R19-C35:1,(SA1188-A95652A-R15-C26:1,(SA1188-A95652A-R06-C18:1,(SA1188-A95618B-R46-C56:1,(SA1188-A95618B-R46-C09:1,SA1188-A95652A-R08-C67:1,(SA1188-A95618B-R55-C07:1,(SA1188-A95652A-R18-C49:1,(SA1188-A95652A-R07-C56:1,(SA1188-A118357B-R51-C60:1,(SA1188-A95652A-R06-C40:1,(SA1188-A95652A-R16-C31:1,(SA1188-A95652A-R20-C60:1,(SA1188-A95652A-R17-C20:1,(SA1188-A95652A-R21-C22:1,(SA1188-A95652A-R14-C54:1,(SA1188-A95652A-R06-C22:1,(SA1188-A95652A-R09-C33:1,(SA1188-A95652A-R14-C08:1,(SA1188-A95652A-R07-C25:1,((SA1188-A95652A-R10-C33:1,(SA1188-A95652A-R14-C17:1,(SA1188-A95652A-R06-C56:1,(SA1188-A95652A-R08-C56:1,(SA1188-A95652A-R07-C08:1,SA1188-A95652A-R13-C10:1,SA1188-A95652A-R13-C32:1)1:1)1:1)1:1)1:1)1:1,(SA1188-A95618B-R51-C39:1,SA1188-A95652A-R06-C62:1,SA1188-A95652A-R11-C26:1)1:1)1:1)1:1)1:1)1:1)1:1)1:1)1:1)1:1)1:1)1:1)1:1)1:1)1:1)1:1)1:1)1:1)1:1)1:1)1:1)1:1)1:1)1:1)1:1)1:1)1:1)1:1)1:1)1:1)1:1)1:1)1:1,(SA1188-A118357B-R56-C58:1,(SA1188-A118357B-R46-C41:1,SA1188-A118357B-R48-C15:1,SA1188-A118357B-R60-C21:1)1:1)1:1)1:1)1:1)1:1)1:1)1:1)1:1)1:1)1:1)1:1)1:1)1:1)1:1)1:1)1:1)1:1)1:1)1:1,(SA1188-A118357B-R45-C26:1,SA1188-A118357B-R45-C67:1,SA1188-A118357B-R49-C35:1,SA1188-A118357B-R50-C10:1,SA1188-A118357B-R61-C35:1,SA1188-A118357B-R61-C42:1,SA1188-A118357B-R63-C50:1,SA1188-A118425B-R49-C57:1,SA1188-A95618B-R53-C28:1,SA1188-A95652A-R05-C54:1,SA1188-A95652A-R12-C62:1,SA1188-A95652A-R16-C60:1,SA1188-A95652A-R17-C21:1,SA1188-A95652A-R17-C68:1,SA1188-A95652A-R21-C40:1,(SA1188-A118357B-R45-C35:1,SA1188-A118357B-R45-C68:1,SA1188-A118357B-R46-C70:1,SA1188-A118357B-R47-C70:1,SA1188-A118357B-R49-C30:1,SA1188-A118357B-R54-C11:1,SA1188-A118357B-R56-C62:1,SA1188-A118357B-R61-C24:1,SA1188-A118357B-R63-C08:1,SA1188-A118357B-R63-C68:1,(SA1188-A118357B-R45-C11:1,SA1188-A118357B-R49-C27:1,SA1188-A118357B-R49-C41:1,SA1188-A118357B-R50-C11:1,SA1188-A118357B-R51-C36:1,SA1188-A118357B-R52-C50:1,SA1188-A118357B-R52-C51:1,SA1188-A118357B-R52-C59:1,SA1188-A118357B-R53-C55:1,SA1188-A118357B-R53-C60:1,SA1188-A118357B-R54-C29:1,SA1188-A118357B-R54-C63:1,SA1188-A118357B-R56-C42:1,SA1188-A118357B-R56-C44:1,SA1188-A118357B-R59-C20:1,SA1188-A118357B-R59-C35:1,SA1188-A118357B-R59-C40:1,SA1188-A118357B-R63-C28:1,SA1188-A118357B-R63-C38:1,SA1188-A118357B-R64-C12:1,(SA1188-A118357B-R46-C18:1,SA1188-A118357B-R47-C21:1,SA1188-A118357B-R48-C51:1,SA1188-A118357B-R52-C56:1,SA1188-A118357B-R53-C65:1,SA1188-A118357B-R57-C18:1,SA1188-A118357B-R60-C19:1,(SA1188-A118357B-R54-C60:1,SA1188-A118357B-R56-C37:1,SA1188-A118357B-R58-C30:1,SA1188-A118357B-R61-C62:1,SA1188-A118357B-R63-C46:1,(SA1188-A118357B-R62-C11:1,(SA1188-A118357B-R63-C20:1,SA1188-A118425B-R45-C27:1,(SA1188-A118357B-R46-C58:1,(SA1188-A95618B-R62-C28:1,(SA1188-A118357B-R49-C40:1,(SA1188-A95618B-R45-C10:1,(SA1188-A118357B-R56-C32:1,(SA1188-A118357B-R47-C43:1,(SA1188-A118357B-R50-C15:1,(SA1188-A118357B-R59-C63:1,(SA1188-A118357B-R58-C11:1,(SA1188-A118357B-R53-C69:1,(SA1188-A118357B-R58-C42:1,(SA1188-A95652A-R15-C42:1,(SA1188-A118357B-R59-C30:1,(SA1188-A118425B-R50-C35:1,(SA1188-A118357B-R55-C51:1,(SA1188-A118357B-R55-C20:1,(SA1188-A118357B-R64-C08:1,(SA1188-A118357B-R54-C20:1,(SA1188-A95618B-R48-C49:1,(SA1188-A118357B-R54-C64:1,(SA1188-A118425B-R48-C13:1,(SA1188-A118357B-R57-C50:1,(SA1188-A95618B-R46-C46:1,(SA1188-A95652A-R14-C38:1,(SA1188-A95618B-R46-C45:1,(SA1188-A95652A-R14-C13:1,(SA1188-A118357B-R60-C49:1,(SA1188-A118357B-R63-C54:1,(SA1188-A95652A-R21-C48:1,(SA1188-A95652A-R13-C38:1,(SA1188-A118357B-R50-C63:1,(SA1188-A95652A-R09-C14:1,SA1188-A95652A-R15-C34:1)1:1)1:1)1:1)1:1)1:1)1:1)1:1)1:1)1:1)1:1)1:1)1:1)1:1)1:1)1:1)1:1)1:1)1:1)1:1)1:1)1:1)1:1)1:1)1:1)1:1)1:1)1:1)1:1)1:1)1:1)1:1)1:1)1:1)1:1)1:1)1:1)1:1,(SA1188-A118357B-R48-C25:1,(SA1188-A118357B-R46-C43:1,SA1188-A118357B-R48-C60:1,SA1188-A118357B-R52-C44:1,SA1188-A118357B-R53-C15:1,SA1188-A118357B-R57-C08:1,SA1188-A118357B-R62-C68:1)1:1)1:1)1:1)1:1,(SA1188-A118357B-R62-C60:1,SA1188-A95618B-R63-C17:1)1:1,(SA1188-A118357B-R61-C09:1,SA1188-A95618B-R57-C31:1)1:1,(SA1188-A118357B-R49-C57:1,SA1188-A95618B-R52-C15:1)1:1,(SA1188-A118357B-R55-C30:1,SA1188-A118425B-R60-C07:1)1:1,SA1188-A95618B-R49-C33:1)1:1,(SA1188-A118425B-R45-C12:1,SA1188-A118425B-R46-C08:1,SA1188-A118425B-R48-C15:1,SA1188-A118425B-R52-C58:1,SA1188-A118425B-R55-C23:1,SA1188-A118425B-R57-C27:1,SA1188-A118425B-R60-C30:1,SA1188-A118425B-R61-C39:1,SA1188-A95618B-R46-C12:1,SA1188-A95618B-R46-C23:1,SA1188-A95618B-R46-C26:1,SA1188-A95618B-R47-C15:1,SA1188-A95618B-R47-C38:1,SA1188-A95618B-R48-C23:1,SA1188-A95618B-R48-C59:1,SA1188-A95618B-R49-C50:1,SA1188-A95618B-R51-C32:1,SA1188-A95618B-R51-C43:1,SA1188-A95618B-R51-C45:1,SA1188-A95618B-R52-C38:1,SA1188-A95618B-R52-C42:1,SA1188-A95618B-R53-C25:1,SA1188-A95618B-R54-C42:1,SA1188-A95618B-R55-C31:1,SA1188-A95618B-R56-C32:1,SA1188-A95618B-R56-C38:1,SA1188-A95618B-R58-C12:1,SA1188-A95618B-R58-C13:1,SA1188-A95618B-R59-C13:1,SA1188-A95618B-R59-C30:1,SA1188-A95618B-R61-C24:1,SA1188-A95618B-R62-C18:1,SA1188-A95618B-R63-C08:1,SA1188-A95618B-R63-C46:1,SA1188-A95652A-R03-C22:1,SA1188-A95652A-R07-C20:1,SA1188-A95652A-R07-C23:1,SA1188-A95652A-R07-C36:1,SA1188-A95652A-R07-C39:1,SA1188-A95652A-R07-C59:1,SA1188-A95652A-R09-C46:1,SA1188-A95652A-R09-C65:1,SA1188-A95652A-R10-C32:1,SA1188-A95652A-R10-C62:1,SA1188-A95652A-R11-C36:1,SA1188-A95652A-R11-C38:1,SA1188-A95652A-R11-C68:1,SA1188-A95652A-R12-C12:1,SA1188-A95652A-R12-C20:1,SA1188-A95652A-R12-C52:1,SA1188-A95652A-R13-C09:1,SA1188-A95652A-R13-C13:1,SA1188-A95652A-R13-C28:1,SA1188-A95652A-R13-C41:1,SA1188-A95652A-R13-C55:1,SA1188-A95652A-R13-C57:1,SA1188-A95652A-R13-C61:1,SA1188-A95652A-R13-C65:1,SA1188-A95652A-R14-C23:1,SA1188-A95652A-R14-C29:1,SA1188-A95652A-R14-C37:1,SA1188-A95652A-R14-C41:1,SA1188-A95652A-R14-C45:1,SA1188-A95652A-R14-C50:1,SA1188-A95652A-R14-C56:1,SA1188-A95652A-R14-C60:1,SA1188-A95652A-R15-C17:1,SA1188-A95652A-R15-C31:1,SA1188-A95652A-R15-C51:1,SA1188-A95652A-R15-C56:1,SA1188-A95652A-R16-C08:1,SA1188-A95652A-R16-C29:1,SA1188-A95652A-R16-C44:1,SA1188-A95652A-R16-C49:1,SA1188-A95652A-R16-C54:1,SA1188-A95652A-R16-C58:1,SA1188-A95652A-R17-C19:1,SA1188-A95652A-R18-C09:1,SA1188-A95652A-R18-C36:1,SA1188-A95652A-R18-C40:1,SA1188-A95652A-R18-C45:1,SA1188-A95652A-R18-C50:1,SA1188-A95652A-R18-C51:1,SA1188-A95652A-R18-C58:1,SA1188-A95652A-R18-C64:1,SA1188-A95652A-R18-C65:1,SA1188-A95652A-R19-C13:1,SA1188-A95652A-R19-C17:1,SA1188-A95652A-R19-C19:1,SA1188-A95652A-R19-C26:1,SA1188-A95652A-R19-C28:1,SA1188-A95652A-R19-C38:1,SA1188-A95652A-R19-C45:1,SA1188-A95652A-R19-C60:1,SA1188-A95652A-R19-C66:1,SA1188-A95652A-R20-C23:1,SA1188-A95652A-R20-C40:1,SA1188-A95652A-R20-C44:1,SA1188-A95652A-R20-C46:1,SA1188-A95652A-R20-C59:1,SA1188-A95652A-R21-C14:1,SA1188-A95652A-R21-C29:1,SA1188-A95652A-R21-C33:1,SA1188-A95652A-R21-C38:1,SA1188-A95652A-R21-C42:1,(SA1188-A118425B-R52-C07:1,SA1188-A95618B-R57-C29:1)1:1,(SA1188-A95618B-R58-C46:1,SA1188-A95652A-R03-C27:1)1:1,SA1188-A95618B-R54-C13:1,SA1188-A95652A-R18-C66:1,SA1188-A95618B-R50-C42:1)1:1,(SA1188-A118425B-R51-C28:1,SA1188-A118425B-R52-C29:1,SA1188-A118425B-R53-C44:1,SA1188-A118425B-R54-C14:1,SA1188-A118425B-R58-C67:1,SA1188-A95618B-R45-C48:1,SA1188-A95618B-R46-C08:1,SA1188-A95618B-R46-C36:1,SA1188-A95618B-R46-C40:1,SA1188-A95618B-R51-C35:1,SA1188-A95618B-R54-C39:1,SA1188-A95652A-R04-C33:1,SA1188-A95652A-R08-C45:1,SA1188-A95652A-R09-C11:1,SA1188-A95652A-R09-C32:1,SA1188-A95652A-R09-C49:1,SA1188-A95652A-R09-C58:1,SA1188-A95652A-R10-C67:1,SA1188-A95652A-R12-C15:1,SA1188-A95652A-R12-C33:1,SA1188-A95652A-R12-C40:1,SA1188-A95652A-R12-C45:1,SA1188-A95652A-R13-C18:1,SA1188-A95652A-R13-C22:1,SA1188-A95652A-R13-C26:1,SA1188-A95652A-R13-C66:1,SA1188-A95652A-R14-C15:1,SA1188-A95652A-R14-C25:1,SA1188-A95652A-R14-C28:1,SA1188-A95652A-R15-C32:1,SA1188-A95652A-R15-C38:1,SA1188-A95652A-R15-C58:1,SA1188-A95652A-R15-C59:1,SA1188-A95652A-R15-C67:1,SA1188-A95652A-R16-C36:1,SA1188-A95652A-R18-C18:1,SA1188-A95652A-R19-C12:1,SA1188-A95652A-R19-C15:1,SA1188-A95652A-R19-C32:1,SA1188-A95652A-R19-C57:1,SA1188-A95652A-R20-C34:1,SA1188-A95652A-R20-C39:1,SA1188-A95652A-R20-C51:1,SA1188-A95652A-R21-C13:1,SA1188-A95652A-R21-C16:1,SA1188-A95652A-R21-C35:1,(SA1188-A118425B-R54-C53:1,SA1188-A95618B-R45-C14:1,SA1188-A95652A-R13-C15:1,SA1188-A95652A-R13-C39:1,SA1188-A95652A-R17-C43:1,SA1188-A95652A-R18-C43:1,SA1188-A95652A-R20-C11:1,(SA1188-A95618B-R47-C08:1,SA1188-A95618B-R47-C50:1,SA1188-A95652A-R04-C19:1,SA1188-A95652A-R07-C49:1,SA1188-A95652A-R09-C21:1,SA1188-A95652A-R10-C36:1,SA1188-A95652A-R13-C29:1,SA1188-A95652A-R14-C18:1,SA1188-A95652A-R14-C49:1,SA1188-A95652A-R15-C12:1,SA1188-A95652A-R15-C28:1,SA1188-A95652A-R16-C21:1,SA1188-A95652A-R16-C35:1,SA1188-A95652A-R18-C13:1,SA1188-A95652A-R20-C15:1,SA1188-A95652A-R21-C60:1)1:1)1:1,(SA1188-A95618B-R52-C13:1,SA1188-A95618B-R62-C27:1,SA1188-A95652A-R11-C65:1,SA1188-A95652A-R20-C53:1)1:1,(SA1188-A118357B-R58-C26:1,SA1188-A95618B-R47-C48:1,SA1188-A95618B-R54-C18:1,SA1188-A95652A-R19-C44:1)1:1,(SA1188-A95618B-R51-C51:1,SA1188-A95652A-R13-C08:1)1:1)1:1,(SA1188-A118425B-R46-C23:1,SA1188-A118425B-R46-C29:1,SA1188-A118425B-R46-C51:1,SA1188-A118425B-R47-C19:1,SA1188-A118425B-R48-C30:1,SA1188-A118425B-R49-C22:1,SA1188-A118425B-R49-C29:1,SA1188-A118425B-R49-C33:1,SA1188-A118425B-R49-C41:1,SA1188-A118425B-R49-C70:1,SA1188-A118425B-R51-C08:1,SA1188-A118425B-R51-C65:1,SA1188-A118425B-R52-C26:1,SA1188-A118425B-R52-C30:1,SA1188-A118425B-R53-C11:1,SA1188-A118425B-R56-C54:1,SA1188-A118425B-R57-C22:1,SA1188-A118425B-R59-C40:1,SA1188-A118425B-R60-C69:1,SA1188-A95618B-R45-C08:1,SA1188-A95618B-R45-C11:1,SA1188-A95618B-R45-C41:1,SA1188-A95618B-R45-C50:1,SA1188-A95618B-R46-C07:1,SA1188-A95618B-R46-C33:1,SA1188-A95618B-R46-C37:1,SA1188-A95618B-R46-C39:1,SA1188-A95618B-R46-C64:1,SA1188-A95618B-R48-C20:1,SA1188-A95618B-R48-C52:1,SA1188-A95618B-R49-C29:1,SA1188-A95618B-R49-C41:1,SA1188-A95618B-R50-C27:1,SA1188-A95618B-R51-C68:1,SA1188-A95618B-R52-C41:1,SA1188-A95618B-R53-C09:1,SA1188-A95618B-R53-C26:1,SA1188-A95618B-R53-C37:1,SA1188-A95618B-R55-C18:1,SA1188-A95618B-R55-C43:1,SA1188-A95618B-R56-C13:1,SA1188-A95618B-R56-C17:1,SA1188-A95618B-R56-C19:1,SA1188-A95618B-R59-C27:1,SA1188-A95618B-R59-C31:1,SA1188-A95618B-R59-C36:1,SA1188-A95618B-R60-C26:1,SA1188-A95618B-R61-C39:1,SA1188-A95618B-R62-C17:1,SA1188-A95618B-R62-C35:1,SA1188-A95618B-R63-C13:1,SA1188-A95618B-R63-C15:1,SA1188-A95652A-R04-C11:1,SA1188-A95652A-R06-C17:1,SA1188-A95652A-R08-C65:1,SA1188-A95652A-R08-C68:1,SA1188-A95652A-R09-C25:1,SA1188-A95652A-R09-C26:1,SA1188-A95652A-R09-C38:1,SA1188-A95652A-R09-C59:1,SA1188-A95652A-R09-C68:1,SA1188-A95652A-R10-C07:1,SA1188-A95652A-R10-C50:1,SA1188-A95652A-R11-C23:1,SA1188-A95652A-R11-C49:1,SA1188-A95652A-R11-C53:1,SA1188-A95652A-R11-C58:1,SA1188-A95652A-R12-C13:1,SA1188-A95652A-R12-C32:1,SA1188-A95652A-R12-C41:1,SA1188-A95652A-R12-C47:1,SA1188-A95652A-R13-C12:1,SA1188-A95652A-R13-C21:1,SA1188-A95652A-R13-C23:1,SA1188-A95652A-R13-C27:1,SA1188-A95652A-R13-C30:1,SA1188-A95652A-R13-C40:1,SA1188-A95652A-R13-C49:1,SA1188-A95652A-R13-C51:1,SA1188-A95652A-R13-C54:1,SA1188-A95652A-R14-C32:1,SA1188-A95652A-R14-C33:1,SA1188-A95652A-R14-C53:1,SA1188-A95652A-R14-C55:1,SA1188-A95652A-R14-C62:1,SA1188-A95652A-R15-C30:1,SA1188-A95652A-R15-C55:1,SA1188-A95652A-R15-C62:1,SA1188-A95652A-R16-C15:1,SA1188-A95652A-R16-C26:1,SA1188-A95652A-R16-C65:1,SA1188-A95652A-R17-C11:1,SA1188-A95652A-R17-C25:1,SA1188-A95652A-R17-C26:1,SA1188-A95652A-R17-C32:1,SA1188-A95652A-R17-C37:1,SA1188-A95652A-R17-C61:1,SA1188-A95652A-R18-C11:1,SA1188-A95652A-R18-C68:1,SA1188-A95652A-R19-C10:1,SA1188-A95652A-R19-C18:1,SA1188-A95652A-R19-C22:1,SA1188-A95652A-R19-C41:1,SA1188-A95652A-R19-C42:1,SA1188-A95652A-R19-C48:1,SA1188-A95652A-R19-C59:1,SA1188-A95652A-R19-C61:1,SA1188-A95652A-R20-C13:1,SA1188-A95652A-R20-C17:1,SA1188-A95652A-R20-C30:1,SA1188-A95652A-R20-C37:1,SA1188-A95652A-R21-C25:1,SA1188-A95652A-R21-C26:1,SA1188-A95652A-R21-C28:1,SA1188-A95652A-R21-C31:1,SA1188-A95652A-R21-C63:1,SA1188-A95652A-R21-C68:1,(SA1188-A118425B-R48-C38:1,SA1188-A118425B-R49-C51:1,SA1188-A118425B-R52-C22:1,SA1188-A118425B-R55-C37:1,SA1188-A95652A-R06-C28:1)1:1,(SA1188-A95618B-R47-C59:1,SA1188-A95618B-R53-C50:1)1:1,(SA1188-A118357B-R61-C07:1,SA1188-A95618B-R61-C35:1)1:1,SA1188-A95652A-R14-C35:1,SA1188-A118425B-R58-C09:1)1:1,(SA1188-A118357B-R45-C30:1,SA1188-A118357B-R46-C21:1,SA1188-A118357B-R46-C49:1,SA1188-A118357B-R47-C24:1,SA1188-A118357B-R48-C14:1,SA1188-A118357B-R48-C24:1,SA1188-A118357B-R48-C32:1,SA1188-A118357B-R48-C66:1,SA1188-A118357B-R50-C27:1,SA1188-A118357B-R51-C32:1,SA1188-A118357B-R52-C07:1,SA1188-A118357B-R52-C13:1,SA1188-A118357B-R52-C43:1,SA1188-A118357B-R52-C66:1,SA1188-A118357B-R52-C67:1,SA1188-A118357B-R53-C46:1,SA1188-A118357B-R54-C61:1,SA1188-A118357B-R56-C52:1,SA1188-A118357B-R57-C69:1,SA1188-A118357B-R59-C16:1,SA1188-A118357B-R61-C17:1,SA1188-A118357B-R62-C47:1,SA1188-A118357B-R62-C56:1,SA1188-A118357B-R64-C13:1,SA1188-A118425B-R63-C63:1,SA1188-A95618B-R45-C42:1,SA1188-A95618B-R49-C24:1,SA1188-A95618B-R50-C32:1,SA1188-A95618B-R50-C44:1,SA1188-A95618B-R52-C36:1,SA1188-A95618B-R53-C38:1,SA1188-A95618B-R54-C09:1,SA1188-A95618B-R58-C16:1,SA1188-A95618B-R62-C25:1,SA1188-A95618B-R63-C24:1,SA1188-A95652A-R06-C65:1,SA1188-A95652A-R07-C65:1,SA1188-A95652A-R08-C54:1,SA1188-A95652A-R09-C19:1,SA1188-A95652A-R10-C31:1,SA1188-A95652A-R11-C64:1,SA1188-A95652A-R12-C11:1,SA1188-A95652A-R12-C22:1,SA1188-A95652A-R13-C50:1,SA1188-A95652A-R13-C59:1,SA1188-A95652A-R13-C68:1,SA1188-A95652A-R15-C23:1,SA1188-A95652A-R15-C57:1,SA1188-A95652A-R16-C64:1,SA1188-A95652A-R17-C47:1,SA1188-A95652A-R18-C16:1,SA1188-A95652A-R18-C23:1,SA1188-A95652A-R18-C60:1,SA1188-A95652A-R20-C43:1,SA1188-A95652A-R20-C48:1,SA1188-A95652A-R20-C55:1,SA1188-A95652A-R20-C62:1,SA1188-A95652A-R21-C19:1,SA1188-A95652A-R21-C41:1,SA1188-A95652A-R21-C51:1,SA1188-A95652A-R21-C61:1,(SA1188-A118357B-R51-C08:1,SA1188-A118357B-R62-C57:1,SA1188-A95652A-R13-C11:1,(SA1188-A118357B-R47-C58:1,SA1188-A118357B-R54-C30:1,SA1188-A118357B-R55-C66:1,SA1188-A118357B-R56-C56:1,SA1188-A118357B-R59-C49:1,SA1188-A118357B-R60-C22:1,SA1188-A118357B-R61-C54:1)1:1)1:1,(SA1188-A118357B-R46-C23:1,SA1188-A118357B-R56-C18:1,SA1188-A95652A-R03-C61:1,SA1188-A95652A-R09-C17:1,SA1188-A95652A-R15-C21:1)1:1,(SA1188-A118357B-R47-C35:1,SA1188-A118357B-R63-C35:1,SA1188-A95652A-R06-C24:1,SA1188-A95652A-R16-C22:1,SA1188-A95652A-R18-C62:1)1:1,(SA1188-A118357B-R59-C39:1,SA1188-A95652A-R13-C42:1)1:1)1:1,(SA1188-A118425B-R47-C29:1,SA1188-A118425B-R47-C39:1,SA1188-A118425B-R47-C61:1,SA1188-A118425B-R48-C31:1,SA1188-A118425B-R49-C14:1,SA1188-A118425B-R49-C65:1,SA1188-A118425B-R55-C47:1,SA1188-A118425B-R59-C54:1,SA1188-A95618B-R46-C44:1,SA1188-A95618B-R47-C62:1,SA1188-A95618B-R49-C37:1,SA1188-A95618B-R49-C49:1,SA1188-A95618B-R51-C30:1,SA1188-A95618B-R54-C34:1,SA1188-A95618B-R54-C44:1,SA1188-A95618B-R56-C08:1,SA1188-A95618B-R58-C21:1,SA1188-A95618B-R58-C35:1,SA1188-A95618B-R59-C43:1,SA1188-A95652A-R04-C53:1,SA1188-A95652A-R05-C56:1,SA1188-A95652A-R06-C13:1,SA1188-A95652A-R08-C24:1,SA1188-A95652A-R08-C58:1,SA1188-A95652A-R09-C10:1,SA1188-A95652A-R11-C20:1,SA1188-A95652A-R11-C22:1,SA1188-A95652A-R13-C24:1,SA1188-A95652A-R15-C24:1,SA1188-A95652A-R15-C36:1,SA1188-A95652A-R15-C48:1,SA1188-A95652A-R15-C63:1,SA1188-A95652A-R16-C53:1,SA1188-A95652A-R17-C40:1,SA1188-A95652A-R18-C17:1,SA1188-A95652A-R19-C11:1,SA1188-A95652A-R20-C49:1,SA1188-A95652A-R21-C59:1,(SA1188-A118425B-R55-C22:1,SA1188-A118425B-R60-C63:1,SA1188-A95618B-R55-C09:1,SA1188-A95618B-R56-C09:1,SA1188-A95652A-R20-C38:1)1:1)1:1,(SA1188-A118357B-R56-C35:1,SA1188-A95618B-R45-C26:1,SA1188-A95618B-R47-C46:1,SA1188-A95618B-R49-C48:1,SA1188-A95618B-R49-C57:1,SA1188-A95618B-R49-C62:1,SA1188-A95618B-R60-C15:1,SA1188-A95652A-R03-C33:1,SA1188-A95652A-R11-C17:1,SA1188-A95652A-R12-C37:1,SA1188-A95652A-R13-C16:1,SA1188-A95652A-R14-C48:1,SA1188-A95652A-R15-C13:1,SA1188-A95652A-R15-C35:1,SA1188-A95652A-R15-C43:1,SA1188-A95652A-R16-C32:1,SA1188-A95652A-R16-C40:1,SA1188-A95652A-R16-C48:1,SA1188-A95652A-R17-C23:1,SA1188-A95652A-R17-C67:1,SA1188-A95652A-R18-C37:1,SA1188-A95652A-R20-C25:1)1:1,(SA1188-A118357B-R45-C25:1,SA1188-A118357B-R45-C49:1,SA1188-A118357B-R46-C12:1,SA1188-A118357B-R48-C11:1,SA1188-A118357B-R48-C45:1,SA1188-A118357B-R49-C56:1,SA1188-A118357B-R51-C13:1,SA1188-A118357B-R52-C24:1,SA1188-A118357B-R53-C14:1,SA1188-A118357B-R57-C28:1,SA1188-A118357B-R58-C12:1,SA1188-A118357B-R60-C60:1,SA1188-A118357B-R61-C27:1,SA1188-A118357B-R62-C38:1,SA1188-A118357B-R63-C47:1,SA1188-A118425B-R46-C12:1,SA1188-A95652A-R10-C13:1,SA1188-A95652A-R13-C45:1)1:1,(SA1188-A118425B-R51-C50:1,SA1188-A95618B-R49-C11:1,SA1188-A95652A-R04-C30:1,SA1188-A95652A-R06-C23:1,SA1188-A95652A-R12-C17:1,SA1188-A95652A-R16-C19:1,SA1188-A95652A-R16-C30:1,SA1188-A95652A-R20-C33:1,SA1188-A95652A-R20-C54:1)1:1,(SA1188-A95652A-R04-C39:1,SA1188-A95652A-R17-C07:1,SA1188-A95652A-R17-C17:1,SA1188-A95652A-R20-C21:1,SA1188-A95652A-R21-C50:1)1:1,(SA1188-A95618B-R47-C53:1,SA1188-A95618B-R52-C10:1,SA1188-A95652A-R17-C36:1,SA1188-A95652A-R19-C23:1)1:1,SA1188-A95618B-R52-C44:1,SA1188-A118357B-R55-C35:1,SA1188-A95652A-R03-C15:1)1:1,SA1188-A118425B-R48-C44:1)1:1,(SA1188-A118425B-R56-C29:1,SA1188-A118425B-R63-C39:1,SA1188-A95618B-R51-C33:1,SA1188-A95618B-R52-C29:1,SA1188-A95618B-R56-C12:1,SA1188-A95618B-R60-C25:1,SA1188-A95618B-R60-C36:1,SA1188-A95652A-R16-C67:1)1:1,(SA1188-A118425B-R50-C08:1,SA1188-A118425B-R55-C59:1,SA1188-A118425B-R57-C07:1,SA1188-A95618B-R50-C35:1,SA1188-A95618B-R61-C29:1,SA1188-A95618B-R61-C42:1,SA1188-A95618B-R62-C26:1,SA1188-A95618B-R63-C19:1)1:1,(SA1188-A95618B-R45-C28:1,SA1188-A95618B-R50-C43:1,SA1188-A95618B-R59-C32:1,SA1188-A95652A-R06-C55:1,SA1188-A95652A-R19-C24:1,SA1188-A95652A-R21-C43:1)1:1,(SA1188-A95618B-R51-C12:1,SA1188-A95618B-R56-C24:1,SA1188-A95618B-R56-C48:1,SA1188-A95652A-R21-C65:1)1:1,(SA1188-A95618B-R45-C69:1,SA1188-A95618B-R50-C31:1,SA1188-A95618B-R54-C11:1,SA1188-A95618B-R61-C16:1)1:1,(SA1188-A118425B-R60-C66:1,SA1188-A95618B-R55-C24:1,SA1188-A95652A-R15-C61:1)1:1,(SA1188-A95618B-R48-C47:1,SA1188-A95618B-R58-C45:1)1:1,(SA1188-A95618B-R46-C47:1,SA1188-A95618B-R60-C35:1)1:1,(SA1188-A118357B-R57-C41:1,SA1188-A95618B-R58-C27:1)1:1,(SA1188-A118357B-R61-C19:1,SA1188-A95618B-R46-C41:1)1:1,(SA1188-A95618B-R47-C41:1,SA1188-A95618B-R54-C07:1)1:1,(SA1188-A118357B-R45-C59:1,SA1188-A118357B-R49-C34:1,SA1188-A95618B-R47-C12:1)1:1,SA1188-A95618B-R60-C37:1,SA1188-A95618B-R51-C10:1,SA1188-A118357B-R63-C64:1,SA1188-A118425B-R54-C30:1)1:1)1:1);
