# Supplementary material for: A zero-agnostic model for copy number evolution in cancer
Source: PLoS Comput Biol. 2023 Nov 9;19(11):e1011590. doi: 10.1371/journal.pcbi.1011590 (PMC10662746; doi:10.1371/journal.pcbi.1011590)
Supplement: S1 Data — Twenty-eight patient copy number phylogenies (Newick) inferred by Sitka and Lazac on single-cell sequencing of human breast and ovarian tumor samples. (ZIP) [file pcbi.1011590.s002.zip › supp_data/trees/sitka/SA1055_hscn_tree.newick]

((SA1055-A95621A-R04-C07:1,SA1055-A95621A-R04-C08:1,SA1055-A95621A-R04-C18:1,SA1055-A95621A-R04-C22:1,SA1055-A95621A-R04-C27:1,SA1055-A95621A-R04-C35:1,SA1055-A95621A-R04-C42:1,SA1055-A95621A-R06-C41:1,SA1055-A95621A-R06-C52:1,SA1055-A95621A-R06-C55:1,SA1055-A95621A-R06-C60:1,SA1055-A95621A-R06-C67:1,SA1055-A95621A-R07-C10:1,SA1055-A95621A-R07-C23:1,SA1055-A95621A-R07-C27:1,SA1055-A95621A-R07-C30:1,SA1055-A95621A-R07-C32:1,SA1055-A95621A-R07-C36:1,SA1055-A95621A-R07-C39:1,SA1055-A95621A-R07-C45:1,SA1055-A95621A-R07-C48:1,SA1055-A95621A-R08-C13:1,SA1055-A95621A-R08-C17:1,SA1055-A95621A-R08-C23:1,SA1055-A95621A-R08-C24:1,SA1055-A95621A-R08-C28:1,SA1055-A95621A-R08-C34:1,SA1055-A95621A-R08-C37:1,SA1055-A95621A-R08-C42:1,SA1055-A95621A-R08-C49:1,SA1055-A95621A-R08-C50:1,SA1055-A95621A-R08-C56:1,SA1055-A95621A-R08-C69:1,SA1055-A95621A-R08-C70:1,SA1055-A95621A-R09-C21:1,SA1055-A95621A-R09-C34:1,SA1055-A95621A-R09-C35:1,SA1055-A95621A-R09-C41:1,SA1055-A95621A-R09-C43:1,SA1055-A95621A-R09-C49:1,SA1055-A95621A-R09-C54:1,SA1055-A95621A-R09-C64:1,SA1055-A95621A-R09-C65:1,SA1055-A95621A-R09-C66:1,SA1055-A95621A-R09-C67:1,SA1055-A95621A-R10-C19:1,SA1055-A95621A-R10-C22:1,SA1055-A95621A-R10-C23:1,SA1055-A95621A-R10-C40:1,SA1055-A95621A-R10-C54:1,SA1055-A95621A-R11-C09:1,SA1055-A95621A-R11-C22:1,SA1055-A95621A-R11-C38:1,SA1055-A95621A-R11-C39:1,SA1055-A95621A-R11-C49:1,SA1055-A95621A-R11-C52:1,SA1055-A95621A-R11-C63:1,SA1055-A95621A-R11-C68:1,SA1055-A95621A-R12-C07:1,SA1055-A95621A-R12-C12:1,SA1055-A95621A-R12-C22:1,SA1055-A95621A-R12-C24:1,SA1055-A95621A-R12-C29:1,SA1055-A95621A-R12-C36:1,SA1055-A95621A-R12-C40:1,SA1055-A95621A-R12-C49:1,SA1055-A95621A-R12-C54:1,SA1055-A95621A-R13-C08:1,SA1055-A95621A-R13-C12:1,SA1055-A95621A-R13-C13:1,SA1055-A95621A-R13-C18:1,SA1055-A95621A-R13-C20:1,SA1055-A95621A-R13-C27:1,SA1055-A95621A-R13-C31:1,SA1055-A95621A-R13-C37:1,SA1055-A95621A-R13-C49:1,SA1055-A95621A-R13-C52:1,SA1055-A95621A-R13-C54:1,SA1055-A95621A-R13-C58:1,SA1055-A95621A-R14-C16:1,SA1055-A95621A-R14-C25:1,SA1055-A95621A-R14-C29:1,SA1055-A95621A-R14-C38:1,SA1055-A95621A-R14-C49:1,SA1055-A95621A-R14-C58:1,SA1055-A95621A-R14-C68:1,SA1055-A95621A-R15-C24:1,SA1055-A95621A-R15-C37:1,SA1055-A95621A-R15-C52:1,(SA1055-A95621A-R04-C11:1,SA1055-A95621A-R07-C34:1,SA1055-A95621A-R09-C22:1,SA1055-A95621A-R09-C33:1,SA1055-A95621A-R09-C39:1,SA1055-A95621A-R09-C50:1,SA1055-A95621A-R09-C52:1,SA1055-A95621A-R10-C13:1,SA1055-A95621A-R11-C10:1,SA1055-A95621A-R11-C12:1,SA1055-A95621A-R11-C13:1,SA1055-A95621A-R11-C45:1,SA1055-A95621A-R11-C50:1,SA1055-A95621A-R12-C61:1,SA1055-A95621A-R13-C53:1,SA1055-A95621A-R13-C62:1,SA1055-A95621A-R14-C33:1,(SA1055-A95621A-R06-C46:1,(SA1055-A95621A-R08-C21:1,SA1055-A95621A-R11-C15:1,SA1055-A95621A-R11-C60:1,SA1055-A95621A-R13-C28:1,SA1055-A95621A-R13-C45:1,SA1055-A95621A-R13-C51:1,SA1055-A95621A-R14-C61:1,(SA1055-A95621A-R14-C45:1,(SA1055-A95621A-R09-C55:1,SA1055-A95621A-R10-C27:1,SA1055-A95621A-R10-C37:1,SA1055-A95621A-R15-C58:1,(SA1055-A95621A-R07-C44:1,SA1055-A95621A-R07-C68:1,SA1055-A95621A-R08-C45:1,SA1055-A95621A-R09-C24:1,SA1055-A95621A-R15-C57:1,((SA1055-A95621A-R09-C47:1,SA1055-A95621A-R13-C36:1,SA1055-A95621A-R13-C55:1,SA1055-A95621A-R14-C07:1,(((SA1055-A95621A-R06-C37:1,SA1055-A95621A-R07-C29:1,SA1055-A95621A-R11-C30:1,SA1055-A95621A-R13-C60:1,(SA1055-A95621A-R07-C24:1,SA1055-A95621A-R11-C16:1,SA1055-A95621A-R11-C32:1,SA1055-A95621A-R11-C58:1,(SA1055-A95621A-R09-C18:1,SA1055-A95621A-R09-C58:1,SA1055-A95621A-R14-C66:1,(SA1055-A95621A-R14-C18:1,(SA1055-A95621A-R06-C57:1,SA1055-A95621A-R13-C59:1,SA1055-A95621A-R13-C67:1,SA1055-A95621A-R15-C61:1,(SA1055-A95621A-R10-C07:1,(SA1055-A95621A-R12-C50:1,(SA1055-A95621A-R06-C51:1,SA1055-A95621A-R11-C35:1)1:1,(SA1055-A95621A-R08-C43:1,SA1055-A95621A-R08-C63:1)1:1,(SA1055-A95621A-R07-C47:1,SA1055-A95621A-R12-C18:1)1:1)1:1)1:1,(SA1055-A95621A-R12-C53:1,(SA1055-A95621A-R07-C70:1,SA1055-A95621A-R10-C17:1)1:1)1:1)1:1,(SA1055-A95621A-R06-C38:1,SA1055-A95621A-R08-C65:1,SA1055-A95621A-R09-C31:1,SA1055-A95621A-R14-C65:1,(SA1055-A95621A-R06-C48:1,SA1055-A95621A-R11-C26:1,(SA1055-A95621A-R13-C50:1,SA1055-A95621A-R15-C45:1)1:1)1:1)1:1)1:1,SA1055-A95621A-R15-C44:1)1:1,(SA1055-A95621A-R06-C66:1,SA1055-A95621A-R07-C60:1,SA1055-A95621A-R08-C51:1,SA1055-A95621A-R14-C08:1)1:1,SA1055-A95621A-R04-C50:1)1:1,(SA1055-A95621A-R08-C39:1,SA1055-A95621A-R10-C15:1)1:1,(SA1055-A95621A-R07-C19:1,SA1055-A95621A-R10-C50:1)1:1)1:1,(SA1055-A95621A-R09-C51:1,(SA1055-A95621A-R04-C13:1,SA1055-A95621A-R04-C20:1,SA1055-A95621A-R06-C49:1,SA1055-A95621A-R07-C08:1,SA1055-A95621A-R07-C14:1,SA1055-A95621A-R07-C49:1,SA1055-A95621A-R11-C19:1,SA1055-A95621A-R11-C29:1,SA1055-A95621A-R11-C51:1,SA1055-A95621A-R12-C68:1,SA1055-A95621A-R13-C14:1,SA1055-A95621A-R13-C16:1,SA1055-A95621A-R13-C40:1,SA1055-A95621A-R13-C48:1,SA1055-A95621A-R14-C20:1,SA1055-A95621A-R14-C48:1,(SA1055-A95621A-R10-C52:1,SA1055-A95621A-R10-C61:1,SA1055-A95621A-R11-C34:1,SA1055-A95621A-R12-C10:1,SA1055-A95621A-R13-C38:1,SA1055-A95621A-R15-C49:1,(SA1055-A95621A-R08-C10:1,SA1055-A95621A-R10-C35:1,SA1055-A95621A-R15-C11:1,SA1055-A95621A-R15-C63:1,(SA1055-A95621A-R07-C46:1,SA1055-A95621A-R12-C15:1,SA1055-A95621A-R15-C64:1)1:1,(SA1055-A95621A-R08-C08:1,SA1055-A95621A-R12-C11:1)1:1)1:1)1:1,(SA1055-A95621A-R04-C14:1,SA1055-A95621A-R09-C61:1,SA1055-A95621A-R14-C17:1,(SA1055-A95621A-R13-C66:1,SA1055-A95621A-R14-C70:1)1:1)1:1,(SA1055-A95621A-R08-C18:1,SA1055-A95621A-R09-C28:1,SA1055-A95621A-R14-C60:1)1:1,(SA1055-A95621A-R08-C67:1,SA1055-A95621A-R11-C18:1)1:1,(SA1055-A95621A-R13-C17:1,SA1055-A95621A-R15-C70:1)1:1,(SA1055-A95621A-R08-C62:1,SA1055-A95621A-R09-C23:1)1:1,(SA1055-A95621A-R04-C29:1,SA1055-A95621A-R08-C41:1)1:1)1:1)1:1)1:1,(SA1055-A95621A-R11-C37:1,((SA1055-A95621A-R12-C67:1,(SA1055-A95621A-R11-C70:1,(SA1055-A95621A-R11-C23:1,(SA1055-A95621A-R06-C40:1,SA1055-A95621A-R11-C11:1,(SA1055-A95621A-R09-C68:1,SA1055-A95621A-R10-C08:1,(SA1055-A95621A-R04-C15:1,SA1055-A95621A-R08-C07:1,SA1055-A95621A-R09-C15:1,SA1055-A95621A-R10-C42:1,SA1055-A95621A-R11-C47:1,SA1055-A95621A-R13-C63:1,SA1055-A95621A-R14-C47:1,SA1055-A95621A-R14-C54:1,(SA1055-A95621A-R11-C36:1,SA1055-A95621A-R11-C65:1,SA1055-A95621A-R14-C09:1)1:1,(SA1055-A95621A-R07-C21:1,SA1055-A95621A-R07-C58:1,SA1055-A95621A-R15-C31:1)1:1)1:1,(SA1055-A95621A-R04-C19:1,SA1055-A95621A-R10-C12:1)1:1)1:1)1:1)1:1)1:1)1:1,(SA1055-A95621A-R10-C45:1,(SA1055-A95621A-R14-C12:1,(SA1055-A95621A-R06-C34:1,SA1055-A95621A-R07-C15:1,SA1055-A95621A-R13-C46:1)1:1,(SA1055-A95621A-R09-C19:1,SA1055-A95621A-R14-C53:1)1:1)1:1)1:1)1:1)1:1)1:1,((SA1055-A95621A-R11-C17:1,((SA1055-A95621A-R06-C42:1,(SA1055-A95621A-R04-C49:1,SA1055-A95621A-R08-C66:1,(SA1055-A95621A-R07-C25:1,(SA1055-A95621A-R08-C32:1,SA1055-A95621A-R12-C45:1)1:1)1:1)1:1)1:1,(SA1055-A95621A-R04-C16:1,SA1055-A95621A-R07-C07:1,(SA1055-A95621A-R06-C63:1,SA1055-A95621A-R13-C42:1,SA1055-A95621A-R13-C47:1,SA1055-A95621A-R13-C70:1)1:1)1:1,(SA1055-A95621A-R06-C58:1,SA1055-A95621A-R07-C61:1)1:1)1:1)1:1,(((SA1055-A95621A-R08-C22:1,(SA1055-A95621A-R09-C08:1,(SA1055-A95621A-R15-C18:1,SA1055-A95621A-R06-C64:1)1:1)1:1)1:1,(SA1055-A95621A-R06-C56:1,SA1055-A95621A-R15-C42:1)1:1)1:1,(SA1055-A95621A-R04-C26:1,SA1055-A95621A-R13-C26:1)1:1)1:1)1:1,(SA1055-A95621A-R12-C69:1,(SA1055-A95621A-R09-C10:1,((SA1055-A95621A-R12-C31:1,(SA1055-A95621A-R12-C17:1,(SA1055-A95621A-R06-C62:1,SA1055-A95621A-R13-C69:1)1:1)1:1)1:1,(SA1055-A95621A-R09-C32:1,SA1055-A95621A-R13-C61:1,SA1055-A95621A-R14-C32:1)1:1)1:1)1:1)1:1)1:1,(SA1055-A95621A-R15-C13:1,(((SA1055-A95621A-R15-C66:1,(SA1055-A95621A-R06-C50:1,SA1055-A95621A-R07-C64:1)1:1)1:1,(SA1055-A95621A-R11-C56:1,(SA1055-A95621A-R07-C41:1,SA1055-A95621A-R13-C30:1)1:1)1:1)1:1,(SA1055-A95621A-R15-C35:1,(SA1055-A95621A-R10-C49:1,SA1055-A95621A-R12-C16:1)1:1)1:1)1:1)1:1)1:1,(SA1055-A95621A-R06-C47:1,SA1055-A95621A-R07-C22:1,SA1055-A95621A-R09-C09:1,SA1055-A95621A-R10-C64:1)1:1)1:1)1:1)1:1,(SA1055-A95621A-R10-C58:1,SA1055-A95621A-R12-C30:1,SA1055-A95621A-R12-C66:1,SA1055-A95621A-R14-C63:1,SA1055-A95621A-R15-C10:1)1:1,(SA1055-A95621A-R08-C55:1,SA1055-A95621A-R09-C13:1)1:1)1:1)1:1,(SA1055-A95621A-R06-C59:1,SA1055-A95621A-R10-C66:1,SA1055-A95621A-R11-C53:1,SA1055-A95621A-R15-C19:1,(SA1055-A95621A-R09-C53:1,SA1055-A95621A-R11-C64:1)1:1)1:1,(SA1055-A95621A-R06-C44:1,SA1055-A95621A-R14-C36:1,(SA1055-A95621A-R06-C35:1,SA1055-A95621A-R09-C11:1)1:1)1:1)1:1,(SA1055-A95621A-R08-C46:1,SA1055-A95621A-R09-C25:1,SA1055-A95621A-R09-C56:1,SA1055-A95621A-R10-C65:1,SA1055-A95621A-R12-C32:1,SA1055-A95621A-R14-C22:1,SA1055-A95621A-R14-C55:1)1:1,(SA1055-A95621A-R06-C69:1,SA1055-A95621A-R08-C61:1,SA1055-A95621A-R09-C37:1,SA1055-A95621A-R13-C44:1,SA1055-A95621A-R14-C13:1,SA1055-A95621A-R15-C14:1,(SA1055-A95621A-R06-C39:1,SA1055-A95621A-R15-C46:1)1:1)1:1,(SA1055-A95621A-R06-C33:1,SA1055-A95621A-R07-C31:1,SA1055-A95621A-R07-C67:1,SA1055-A95621A-R07-C69:1,SA1055-A95621A-R08-C64:1,SA1055-A95621A-R13-C41:1)1:1,(SA1055-A95621A-R08-C35:1,SA1055-A95621A-R11-C57:1,SA1055-A95621A-R15-C65:1)1:1,(SA1055-A95621A-R07-C28:1,SA1055-A95621A-R07-C57:1,SA1055-A95621A-R09-C29:1)1:1,(SA1055-A95621A-R12-C52:1,(SA1055-A95621A-R06-C30:1,SA1055-A95621A-R07-C51:1)1:1)1:1,(SA1055-A95621A-R08-C38:1,SA1055-A95621A-R12-C70:1)1:1,(SA1055-A95621A-R07-C54:1,SA1055-A95621A-R12-C48:1)1:1,(SA1055-A95621A-R15-C59:1,SA1055-A95621A-R13-C33:1)1:1,(SA1055-A95621A-R09-C30:1,SA1055-A95621A-R09-C69:1)1:1,(SA1055-A95621A-R04-C17:1,SA1055-A95621A-R09-C44:1)1:1,(SA1055-A95621A-R09-C07:1,SA1055-A95621A-R10-C56:1)1:1,SA1055-A95621A-R11-C40:1,SA1055-A95621A-R10-C32:1,SA1055-A95621A-R10-C20:1,SA1055-A95621A-R14-C34:1,SA1055-A95621A-R07-C65:1)1:1,(SA1055-A95621A-R04-C21:1,SA1055-A95621A-R04-C23:1,SA1055-A95621A-R06-C54:1,SA1055-A95621A-R07-C40:1,SA1055-A95621A-R07-C59:1,SA1055-A95621A-R07-C62:1,SA1055-A95621A-R08-C16:1,SA1055-A95621A-R08-C36:1,SA1055-A95621A-R08-C47:1,SA1055-A95621A-R09-C20:1,SA1055-A95621A-R09-C27:1,SA1055-A95621A-R09-C48:1,SA1055-A95621A-R09-C60:1,SA1055-A95621A-R10-C10:1,SA1055-A95621A-R10-C38:1,SA1055-A95621A-R10-C69:1,SA1055-A95621A-R11-C08:1,SA1055-A95621A-R11-C14:1,SA1055-A95621A-R11-C55:1,SA1055-A95621A-R13-C23:1,SA1055-A95621A-R13-C24:1,SA1055-A95621A-R13-C32:1,SA1055-A95621A-R13-C39:1,SA1055-A95621A-R13-C43:1,SA1055-A95621A-R14-C14:1,SA1055-A95621A-R14-C19:1,SA1055-A95621A-R15-C34:1,(SA1055-A95621A-R08-C09:1,SA1055-A95621A-R11-C62:1)1:1)1:1);
