# Supplementary material for: A zero-agnostic model for copy number evolution in cancer
Source: PLoS Comput Biol. 2023 Nov 9;19(11):e1011590. doi: 10.1371/journal.pcbi.1011590 (PMC10662746; doi:10.1371/journal.pcbi.1011590)
Supplement: S1 Data — Twenty-eight patient copy number phylogenies (Newick) inferred by Sitka and Lazac on single-cell sequencing of human breast and ovarian tumor samples. (ZIP) [file pcbi.1011590.s002.zip › supp_data/trees/sitka/SA1047_hscn_tree.newick]

(SA1047B-A96210B-R28-C49:1,SA1047B-A96210B-R28-C53:1,(SA1047B-A96210B-R26-C55:1,SA1047B-A96210B-R28-C57:1,SA1047B-A96210B-R29-C53:1,SA1047B-A96210B-R33-C53:1,SA1047B-A96210B-R34-C55:1,SA1047B-A96210B-R36-C53:1,SA1047B-A96210B-R37-C53:1,SA1047B-A96210B-R41-C34:1,SA1047B-A96210B-R41-C53:1,SA1047B-A96210B-R41-C54:1,SA1047B-A96210B-R41-C56:1,(SA1047B-A96210B-R26-C47:1,SA1047B-A96210B-R30-C53:1,(SA1047B-A96210B-R26-C44:1,SA1047B-A96210B-R26-C53:1,SA1047B-A96210B-R31-C59:1,SA1047B-A96210B-R32-C33:1,SA1047B-A96210B-R40-C33:1,SA1047B-A96210B-R41-C22:1,SA1047B-A96210B-R41-C49:1,SA1047B-A96210B-R41-C50:1,(SA1047B-A96210B-R26-C35:1,SA1047B-A96210B-R26-C38:1,SA1047B-A96210B-R28-C41:1,SA1047B-A96210B-R30-C16:1,SA1047B-A96210B-R34-C36:1,SA1047B-A96210B-R34-C45:1,SA1047B-A96210B-R35-C36:1,SA1047B-A96210B-R35-C63:1,SA1047B-A96210B-R36-C19:1,SA1047B-A96210B-R37-C61:1,SA1047B-A96210B-R39-C48:1,SA1047B-A96210B-R41-C11:1,SA1047B-A96210B-R41-C28:1,SA1047B-A96210B-R41-C41:1,SA1047B-A96210B-R41-C62:1,SA1047B-A96210B-R41-C67:1,(SA1047B-A96210B-R26-C41:1,SA1047B-A96210B-R26-C51:1,SA1047B-A96210B-R26-C61:1,SA1047B-A96210B-R26-C62:1,SA1047B-A96210B-R27-C54:1,SA1047B-A96210B-R27-C61:1,SA1047B-A96210B-R27-C62:1,SA1047B-A96210B-R27-C66:1,SA1047B-A96210B-R31-C37:1,SA1047B-A96210B-R31-C70:1,SA1047B-A96210B-R32-C35:1,SA1047B-A96210B-R32-C36:1,SA1047B-A96210B-R32-C66:1,SA1047B-A96210B-R33-C43:1,SA1047B-A96210B-R33-C46:1,SA1047B-A96210B-R33-C54:1,SA1047B-A96210B-R34-C63:1,SA1047B-A96210B-R35-C34:1,SA1047B-A96210B-R35-C44:1,SA1047B-A96210B-R36-C27:1,SA1047B-A96210B-R36-C35:1,SA1047B-A96210B-R36-C45:1,SA1047B-A96210B-R36-C50:1,SA1047B-A96210B-R36-C69:1,SA1047B-A96210B-R37-C49:1,SA1047B-A96210B-R37-C67:1,SA1047B-A96210B-R38-C33:1,SA1047B-A96210B-R38-C45:1,SA1047B-A96210B-R38-C53:1,SA1047B-A96210B-R39-C12:1,SA1047B-A96210B-R39-C15:1,SA1047B-A96210B-R39-C29:1,SA1047B-A96210B-R39-C44:1,SA1047B-A96210B-R40-C18:1,SA1047B-A96210B-R41-C19:1,SA1047B-A96210B-R41-C29:1,SA1047B-A96210B-R41-C46:1,(SA1047B-A96210B-R26-C26:1,SA1047B-A96210B-R26-C36:1,SA1047B-A96210B-R26-C46:1,SA1047B-A96210B-R26-C59:1,SA1047B-A96210B-R26-C60:1,SA1047B-A96210B-R26-C66:1,SA1047B-A96210B-R27-C30:1,SA1047B-A96210B-R27-C36:1,SA1047B-A96210B-R27-C44:1,SA1047B-A96210B-R27-C46:1,SA1047B-A96210B-R27-C49:1,SA1047B-A96210B-R27-C52:1,SA1047B-A96210B-R27-C55:1,SA1047B-A96210B-R27-C65:1,SA1047B-A96210B-R27-C68:1,SA1047B-A96210B-R27-C70:1,SA1047B-A96210B-R28-C68:1,SA1047B-A96210B-R28-C70:1,SA1047B-A96210B-R29-C70:1,SA1047B-A96210B-R30-C39:1,SA1047B-A96210B-R30-C41:1,SA1047B-A96210B-R30-C46:1,SA1047B-A96210B-R30-C48:1,SA1047B-A96210B-R30-C51:1,SA1047B-A96210B-R30-C52:1,SA1047B-A96210B-R30-C56:1,SA1047B-A96210B-R30-C59:1,SA1047B-A96210B-R30-C65:1,SA1047B-A96210B-R30-C66:1,SA1047B-A96210B-R30-C69:1,SA1047B-A96210B-R31-C36:1,SA1047B-A96210B-R31-C39:1,SA1047B-A96210B-R31-C40:1,SA1047B-A96210B-R31-C45:1,SA1047B-A96210B-R31-C46:1,SA1047B-A96210B-R31-C52:1,SA1047B-A96210B-R31-C56:1,SA1047B-A96210B-R31-C57:1,SA1047B-A96210B-R31-C60:1,SA1047B-A96210B-R31-C67:1,SA1047B-A96210B-R31-C69:1,SA1047B-A96210B-R32-C38:1,SA1047B-A96210B-R32-C46:1,SA1047B-A96210B-R32-C55:1,SA1047B-A96210B-R32-C61:1,SA1047B-A96210B-R32-C63:1,SA1047B-A96210B-R32-C65:1,SA1047B-A96210B-R33-C32:1,SA1047B-A96210B-R33-C35:1,SA1047B-A96210B-R33-C52:1,SA1047B-A96210B-R33-C56:1,SA1047B-A96210B-R33-C59:1,SA1047B-A96210B-R33-C62:1,SA1047B-A96210B-R33-C64:1,SA1047B-A96210B-R33-C68:1,SA1047B-A96210B-R34-C24:1,SA1047B-A96210B-R34-C33:1,SA1047B-A96210B-R34-C34:1,SA1047B-A96210B-R34-C38:1,SA1047B-A96210B-R34-C39:1,SA1047B-A96210B-R34-C41:1,SA1047B-A96210B-R34-C42:1,SA1047B-A96210B-R34-C44:1,SA1047B-A96210B-R34-C47:1,SA1047B-A96210B-R34-C49:1,SA1047B-A96210B-R34-C57:1,SA1047B-A96210B-R34-C59:1,SA1047B-A96210B-R34-C64:1,SA1047B-A96210B-R34-C67:1,SA1047B-A96210B-R34-C70:1,SA1047B-A96210B-R35-C31:1,SA1047B-A96210B-R35-C38:1,SA1047B-A96210B-R35-C43:1,SA1047B-A96210B-R35-C53:1,SA1047B-A96210B-R35-C54:1,SA1047B-A96210B-R35-C55:1,SA1047B-A96210B-R35-C59:1,SA1047B-A96210B-R35-C67:1,SA1047B-A96210B-R35-C68:1,SA1047B-A96210B-R36-C24:1,SA1047B-A96210B-R36-C26:1,SA1047B-A96210B-R36-C29:1,SA1047B-A96210B-R36-C33:1,SA1047B-A96210B-R36-C37:1,SA1047B-A96210B-R36-C49:1,SA1047B-A96210B-R36-C56:1,SA1047B-A96210B-R36-C57:1,SA1047B-A96210B-R36-C64:1,SA1047B-A96210B-R36-C65:1,SA1047B-A96210B-R37-C11:1,SA1047B-A96210B-R37-C14:1,SA1047B-A96210B-R37-C15:1,SA1047B-A96210B-R37-C17:1,SA1047B-A96210B-R37-C25:1,SA1047B-A96210B-R37-C27:1,SA1047B-A96210B-R37-C28:1,SA1047B-A96210B-R37-C33:1,SA1047B-A96210B-R37-C34:1,SA1047B-A96210B-R37-C35:1,SA1047B-A96210B-R37-C37:1,SA1047B-A96210B-R37-C40:1,SA1047B-A96210B-R37-C43:1,SA1047B-A96210B-R37-C51:1,SA1047B-A96210B-R37-C63:1,SA1047B-A96210B-R37-C65:1,SA1047B-A96210B-R37-C70:1,SA1047B-A96210B-R38-C10:1,SA1047B-A96210B-R38-C12:1,SA1047B-A96210B-R38-C19:1,SA1047B-A96210B-R38-C21:1,SA1047B-A96210B-R38-C29:1,SA1047B-A96210B-R38-C32:1,SA1047B-A96210B-R38-C37:1,SA1047B-A96210B-R38-C38:1,SA1047B-A96210B-R38-C43:1,SA1047B-A96210B-R38-C46:1,SA1047B-A96210B-R38-C47:1,SA1047B-A96210B-R38-C50:1,SA1047B-A96210B-R38-C59:1,SA1047B-A96210B-R38-C61:1,SA1047B-A96210B-R38-C63:1,SA1047B-A96210B-R38-C68:1,SA1047B-A96210B-R39-C14:1,SA1047B-A96210B-R39-C19:1,SA1047B-A96210B-R39-C22:1,SA1047B-A96210B-R39-C25:1,SA1047B-A96210B-R39-C28:1,SA1047B-A96210B-R39-C32:1,SA1047B-A96210B-R39-C38:1,SA1047B-A96210B-R39-C42:1,SA1047B-A96210B-R39-C56:1,SA1047B-A96210B-R39-C60:1,SA1047B-A96210B-R39-C62:1,SA1047B-A96210B-R39-C69:1,SA1047B-A96210B-R40-C09:1,SA1047B-A96210B-R40-C10:1,SA1047B-A96210B-R40-C27:1,SA1047B-A96210B-R40-C31:1,SA1047B-A96210B-R40-C32:1,SA1047B-A96210B-R40-C35:1,SA1047B-A96210B-R40-C39:1,SA1047B-A96210B-R40-C41:1,SA1047B-A96210B-R40-C57:1,SA1047B-A96210B-R40-C62:1,SA1047B-A96210B-R41-C10:1,SA1047B-A96210B-R41-C26:1,SA1047B-A96210B-R41-C47:1,SA1047B-A96210B-R41-C55:1,SA1047B-A96210B-R41-C60:1,((SA1047B-A96210B-R32-C40:1,SA1047B-A96210B-R39-C13:1,(SA1047B-A96210B-R38-C23:1,(SA1047B-A96210B-R33-C16:1,(SA1047B-A96210B-R26-C45:1,(SA1047B-A96210B-R30-C33:1,SA1047B-A96210B-R34-C52:1)1:1)1:1)1:1)1:1)1:1,(SA1047B-A96210B-R27-C60:1,SA1047B-A96210B-R33-C15:1,SA1047B-A96210B-R33-C63:1,SA1047B-A96210B-R38-C15:1,SA1047B-A96210B-R41-C59:1,(SA1047B-A96210B-R34-C68:1,(SA1047B-A96210B-R32-C57:1,(SA1047B-A96210B-R40-C50:1,SA1047B-A96210B-R38-C62:1)1:1)1:1)1:1)1:1)1:1,(SA1047B-A96210B-R28-C63:1,SA1047B-A96210B-R31-C41:1,SA1047B-A96210B-R33-C34:1,SA1047B-A96210B-R34-C54:1,SA1047B-A96210B-R36-C46:1,SA1047B-A96210B-R36-C59:1,SA1047B-A96210B-R37-C18:1,SA1047B-A96210B-R39-C37:1,SA1047B-A96210B-R39-C63:1,SA1047B-A96210B-R40-C08:1,SA1047B-A96210B-R41-C69:1)1:1,(SA1047B-A96210B-R30-C43:1,(SA1047B-A96210B-R41-C40:1,(SA1047B-A96210B-R34-C60:1,SA1047B-A96210B-R37-C13:1)1:1)1:1)1:1,(SA1047B-A96210B-R30-C67:1,SA1047B-A96210B-R30-C70:1,SA1047B-A96210B-R32-C59:1)1:1,(SA1047B-A96210B-R36-C55:1,SA1047B-A96210B-R38-C69:1)1:1,(SA1047B-A96210B-R26-C65:1,SA1047B-A96210B-R27-C48:1,SA1047B-A96210B-R27-C50:1,SA1047B-A96210B-R27-C63:1,SA1047B-A96210B-R30-C40:1,SA1047B-A96210B-R30-C49:1,SA1047B-A96210B-R30-C62:1,SA1047B-A96210B-R30-C68:1,SA1047B-A96210B-R31-C20:1,SA1047B-A96210B-R31-C31:1,SA1047B-A96210B-R31-C38:1,SA1047B-A96210B-R31-C44:1,SA1047B-A96210B-R31-C48:1,SA1047B-A96210B-R31-C61:1,SA1047B-A96210B-R32-C23:1,SA1047B-A96210B-R32-C34:1,SA1047B-A96210B-R32-C39:1,SA1047B-A96210B-R32-C41:1,SA1047B-A96210B-R32-C68:1,SA1047B-A96210B-R32-C70:1,SA1047B-A96210B-R33-C57:1,SA1047B-A96210B-R33-C66:1,SA1047B-A96210B-R34-C32:1,SA1047B-A96210B-R34-C40:1,SA1047B-A96210B-R34-C43:1,SA1047B-A96210B-R35-C49:1,SA1047B-A96210B-R35-C51:1,SA1047B-A96210B-R35-C61:1,SA1047B-A96210B-R35-C65:1,SA1047B-A96210B-R36-C30:1,SA1047B-A96210B-R36-C32:1,SA1047B-A96210B-R36-C48:1,SA1047B-A96210B-R36-C61:1,SA1047B-A96210B-R36-C62:1,SA1047B-A96210B-R36-C66:1,SA1047B-A96210B-R37-C16:1,SA1047B-A96210B-R37-C24:1,SA1047B-A96210B-R37-C29:1,SA1047B-A96210B-R37-C30:1,SA1047B-A96210B-R37-C60:1,SA1047B-A96210B-R37-C68:1,SA1047B-A96210B-R38-C17:1,SA1047B-A96210B-R38-C20:1,SA1047B-A96210B-R38-C25:1,SA1047B-A96210B-R38-C34:1,SA1047B-A96210B-R38-C36:1,SA1047B-A96210B-R38-C52:1,SA1047B-A96210B-R38-C55:1,SA1047B-A96210B-R39-C16:1,SA1047B-A96210B-R39-C18:1,SA1047B-A96210B-R39-C67:1,SA1047B-A96210B-R40-C07:1,SA1047B-A96210B-R40-C15:1,SA1047B-A96210B-R40-C21:1,SA1047B-A96210B-R40-C22:1,SA1047B-A96210B-R40-C23:1,SA1047B-A96210B-R40-C29:1,SA1047B-A96210B-R40-C38:1,SA1047B-A96210B-R40-C42:1,SA1047B-A96210B-R40-C47:1,SA1047B-A96210B-R40-C49:1,SA1047B-A96210B-R40-C55:1,SA1047B-A96210B-R40-C60:1,SA1047B-A96210B-R41-C14:1,SA1047B-A96210B-R41-C57:1,SA1047B-A96210B-R41-C64:1,(SA1047B-A96210B-R30-C57:1,SA1047B-A96210B-R34-C61:1,SA1047B-A96210B-R35-C66:1,SA1047B-A96210B-R38-C57:1)1:1,(SA1047B-A96210B-R32-C21:1,SA1047B-A96210B-R41-C15:1)1:1,SA1047B-A96210B-R33-C65:1,SA1047B-A96210B-R30-C61:1)1:1,(SA1047B-A96210B-R35-C48:1,SA1047B-A96210B-R36-C36:1)1:1,SA1047B-A96210B-R37-C64:1,SA1047B-A96210B-R38-C66:1,SA1047B-A96210B-R37-C42:1,SA1047B-A96210B-R30-C35:1,SA1047B-A96210B-R26-C42:1,SA1047B-A96210B-R32-C45:1)1:1)1:1,SA1047B-A96210B-R37-C69:1)1:1)1:1)1:1)1:1,(SA1047B-A96210B-R27-C33:1,SA1047B-A96210B-R38-C07:1,SA1047B-A96210B-R38-C35:1)1:1);
