# Supplementary material for: A zero-agnostic model for copy number evolution in cancer
Source: PLoS Comput Biol. 2023 Nov 9;19(11):e1011590. doi: 10.1371/journal.pcbi.1011590 (PMC10662746; doi:10.1371/journal.pcbi.1011590)
Supplement: S1 Data — Twenty-eight patient copy number phylogenies (Newick) inferred by Sitka and Lazac on single-cell sequencing of human breast and ovarian tumor samples. (ZIP) [file pcbi.1011590.s002.zip › supp_data/trees/sitka/SA1052_hscn_tree.newick]

((SA1052JX1XB01535-A95650A-R23-C67:1,(SA1052JX1XB01535-A95650A-R08-C40:1,SA1052JX1XB01535-A95650A-R12-C62:1,SA1052JX1XB01535-A95650A-R22-C21:1,SA1052JX1XB01535-A95650A-R22-C29:1,(SA1052JX1XB01535-A95650A-R05-C66:1,(SA1052JX1XB01535-A95650A-R03-C50:1,(SA1052JX1XB01535-A95650A-R18-C26:1,(SA1052JX1XB01535-A95650A-R05-C49:1,(SA1052JX1XB01535-A95650A-R09-C54:1,(SA1052JX1XB01535-A95650A-R05-C34:1,(SA1052JX1XB01535-A95650A-R24-C42:1,(SA1052JX1XB01535-A95650A-R09-C58:1,SA1052JX1XB01535-A95650A-R17-C52:1,SA1052JX1XB01535-A95650A-R20-C42:1,(SA1052JX1XB01535-A95650A-R03-C47:1,SA1052JX1XB01535-A95650A-R03-C65:1,SA1052JX1XB01535-A95650A-R05-C19:1,SA1052JX1XB01535-A95650A-R06-C63:1,SA1052JX1XB01535-A95650A-R07-C10:1,SA1052JX1XB01535-A95650A-R09-C14:1,SA1052JX1XB01535-A95650A-R09-C50:1,SA1052JX1XB01535-A95650A-R10-C15:1,SA1052JX1XB01535-A95650A-R10-C45:1,SA1052JX1XB01535-A95650A-R11-C13:1,SA1052JX1XB01535-A95650A-R11-C37:1,SA1052JX1XB01535-A95650A-R11-C41:1,SA1052JX1XB01535-A95650A-R11-C47:1,SA1052JX1XB01535-A95650A-R11-C67:1,SA1052JX1XB01535-A95650A-R12-C13:1,SA1052JX1XB01535-A95650A-R13-C19:1,SA1052JX1XB01535-A95650A-R13-C41:1,SA1052JX1XB01535-A95650A-R13-C65:1,SA1052JX1XB01535-A95650A-R14-C15:1,SA1052JX1XB01535-A95650A-R14-C32:1,SA1052JX1XB01535-A95650A-R15-C08:1,SA1052JX1XB01535-A95650A-R15-C59:1,SA1052JX1XB01535-A95650A-R16-C50:1,SA1052JX1XB01535-A95650A-R17-C22:1,SA1052JX1XB01535-A95650A-R19-C14:1,SA1052JX1XB01535-A95650A-R19-C29:1,SA1052JX1XB01535-A95650A-R19-C34:1,SA1052JX1XB01535-A95650A-R19-C45:1,SA1052JX1XB01535-A95650A-R19-C55:1,SA1052JX1XB01535-A95650A-R20-C29:1,SA1052JX1XB01535-A95650A-R20-C70:1,SA1052JX1XB01535-A95650A-R22-C36:1,SA1052JX1XB01535-A95650A-R23-C15:1,(SA1052JX1XB01535-A95650A-R06-C37:1,SA1052JX1XB01535-A95650A-R07-C09:1,SA1052JX1XB01535-A95650A-R12-C19:1,(SA1052JX1XB01535-A95650A-R19-C67:1,(SA1052JX1XB01535-A95650A-R13-C18:1,((SA1052JX1XB01535-A95650A-R11-C45:1,(SA1052JX1XB01535-A95650A-R16-C08:1,SA1052JX1XB01535-A95650A-R22-C57:1)1:1)1:1,(SA1052JX1XB01535-A95650A-R04-C09:1,SA1052JX1XB01535-A95650A-R15-C20:1)1:1)1:1)1:1)1:1,(SA1052JX1XB01535-A95650A-R15-C12:1,(SA1052JX1XB01535-A95650A-R15-C07:1,SA1052JX1XB01535-A95650A-R22-C52:1)1:1)1:1,(SA1052JX1XB01535-A95650A-R10-C19:1,SA1052JX1XB01535-A95650A-R17-C18:1)1:1)1:1,(SA1052JX1XB01535-A95650A-R15-C55:1,SA1052JX1XB01535-A95650A-R19-C31:1,SA1052JX1XB01535-A95650A-R20-C37:1,SA1052JX1XB01535-A95650A-R21-C65:1,SA1052JX1XB01535-A95650A-R23-C18:1,SA1052JX1XB01535-A95650A-R23-C60:1,(SA1052JX1XB01535-A95650A-R04-C23:1,SA1052JX1XB01535-A95650A-R05-C63:1)1:1)1:1,(SA1052JX1XB01535-A95650A-R06-C59:1,SA1052JX1XB01535-A95650A-R10-C52:1,SA1052JX1XB01535-A95650A-R17-C53:1)1:1,(SA1052JX1XB01535-A95650A-R17-C58:1,SA1052JX1XB01535-A95650A-R24-C16:1)1:1)1:1)1:1)1:1)1:1)1:1)1:1,(SA1052JX1XB01535-A95650A-R21-C66:1,(SA1052JX1XB01535-A95650A-R19-C24:1,(SA1052JX1XB01535-A95650A-R15-C37:1,(SA1052JX1XB01535-A95650A-R03-C69:1,SA1052JX1XB01535-A95650A-R11-C35:1,SA1052JX1XB01535-A95650A-R17-C14:1,(SA1052JX1XB01535-A95650A-R22-C31:1,(SA1052JX1XB01535-A95650A-R04-C14:1,SA1052JX1XB01535-A95650A-R04-C24:1,SA1052JX1XB01535-A95650A-R04-C38:1,SA1052JX1XB01535-A95650A-R11-C51:1,SA1052JX1XB01535-A95650A-R12-C61:1,SA1052JX1XB01535-A95650A-R12-C64:1,SA1052JX1XB01535-A95650A-R20-C10:1,SA1052JX1XB01535-A95650A-R21-C48:1,SA1052JX1XB01535-A95650A-R22-C16:1,SA1052JX1XB01535-A95650A-R24-C09:1,(SA1052JX1XB01535-A95650A-R14-C56:1,SA1052JX1XB01535-A95650A-R15-C10:1,SA1052JX1XB01535-A95650A-R20-C45:1)1:1,(SA1052JX1XB01535-A95650A-R20-C17:1,(SA1052JX1XB01535-A95650A-R03-C60:1,SA1052JX1XB01535-A95650A-R06-C09:1,SA1052JX1XB01535-A95650A-R08-C30:1,SA1052JX1XB01535-A95650A-R08-C34:1)1:1)1:1,(SA1052JX1XB01535-A95650A-R11-C12:1,SA1052JX1XB01535-A95650A-R19-C61:1,SA1052JX1XB01535-A95650A-R25-C41:1)1:1)1:1,(SA1052JX1XB01535-A95650A-R09-C28:1,SA1052JX1XB01535-A95650A-R18-C55:1,(SA1052JX1XB01535-A95650A-R05-C22:1,SA1052JX1XB01535-A95650A-R14-C50:1,SA1052JX1XB01535-A95650A-R17-C57:1,SA1052JX1XB01535-A95650A-R19-C49:1,SA1052JX1XB01535-A95650A-R23-C42:1,(SA1052JX1XB01535-A95650A-R07-C31:1,SA1052JX1XB01535-A95650A-R12-C12:1,SA1052JX1XB01535-A95650A-R13-C14:1,SA1052JX1XB01535-A95650A-R13-C31:1,SA1052JX1XB01535-A95650A-R13-C33:1,SA1052JX1XB01535-A95650A-R18-C32:1,SA1052JX1XB01535-A95650A-R18-C41:1,SA1052JX1XB01535-A95650A-R20-C41:1,(SA1052JX1XB01535-A95650A-R09-C16:1,SA1052JX1XB01535-A95650A-R09-C49:1,SA1052JX1XB01535-A95650A-R13-C49:1,SA1052JX1XB01535-A95650A-R14-C64:1,SA1052JX1XB01535-A95650A-R20-C13:1)1:1,(SA1052JX1XB01535-A95650A-R03-C17:1,SA1052JX1XB01535-A95650A-R15-C62:1,SA1052JX1XB01535-A95650A-R19-C59:1)1:1)1:1)1:1)1:1)1:1)1:1,(SA1052JX1XB01535-A95650A-R09-C42:1,(SA1052JX1XB01535-A95650A-R09-C17:1,SA1052JX1XB01535-A95650A-R21-C28:1)1:1)1:1)1:1)1:1)1:1)1:1,(SA1052JX1XB01535-A95650A-R11-C65:1,SA1052JX1XB01535-A95650A-R14-C10:1,SA1052JX1XB01535-A95650A-R23-C34:1,(SA1052JX1XB01535-A95650A-R03-C62:1,SA1052JX1XB01535-A95650A-R07-C40:1,SA1052JX1XB01535-A95650A-R22-C20:1,(SA1052JX1XB01535-A95650A-R08-C41:1,SA1052JX1XB01535-A95650A-R11-C38:1,SA1052JX1XB01535-A95650A-R15-C18:1,SA1052JX1XB01535-A95650A-R19-C32:1,SA1052JX1XB01535-A95650A-R23-C37:1,(SA1052JX1XB01535-A95650A-R08-C11:1,SA1052JX1XB01535-A95650A-R09-C61:1,SA1052JX1XB01535-A95650A-R16-C47:1)1:1)1:1,(SA1052JX1XB01535-A95650A-R09-C24:1,(SA1052JX1XB01535-A95650A-R21-C22:1,(SA1052JX1XB01535-A95650A-R04-C13:1,SA1052JX1XB01535-A95650A-R12-C28:1,SA1052JX1XB01535-A95650A-R17-C21:1)1:1)1:1)1:1,(SA1052JX1XB01535-A95650A-R18-C70:1,SA1052JX1XB01535-A95650A-R22-C40:1)1:1)1:1,(SA1052JX1XB01535-A95650A-R08-C46:1,SA1052JX1XB01535-A95650A-R23-C29:1,(SA1052JX1XB01535-A95650A-R06-C28:1,SA1052JX1XB01535-A95650A-R06-C45:1,SA1052JX1XB01535-A95650A-R08-C50:1,SA1052JX1XB01535-A95650A-R17-C60:1,SA1052JX1XB01535-A95650A-R20-C63:1,(SA1052JX1XB01535-A95650A-R03-C09:1,SA1052JX1XB01535-A95650A-R04-C47:1,SA1052JX1XB01535-A95650A-R04-C62:1,SA1052JX1XB01535-A95650A-R10-C49:1,SA1052JX1XB01535-A95650A-R11-C57:1,SA1052JX1XB01535-A95650A-R12-C66:1,SA1052JX1XB01535-A95650A-R14-C39:1,SA1052JX1XB01535-A95650A-R20-C49:1,SA1052JX1XB01535-A95650A-R20-C67:1,(SA1052JX1XB01535-A95650A-R08-C16:1,SA1052JX1XB01535-A95650A-R09-C22:1,SA1052JX1XB01535-A95650A-R13-C70:1,SA1052JX1XB01535-A95650A-R15-C44:1,SA1052JX1XB01535-A95650A-R16-C37:1,SA1052JX1XB01535-A95650A-R16-C54:1,SA1052JX1XB01535-A95650A-R18-C33:1,SA1052JX1XB01535-A95650A-R19-C66:1,SA1052JX1XB01535-A95650A-R19-C68:1,SA1052JX1XB01535-A95650A-R20-C61:1,SA1052JX1XB01535-A95650A-R21-C07:1,SA1052JX1XB01535-A95650A-R22-C68:1,SA1052JX1XB01535-A95650A-R23-C23:1,SA1052JX1XB01535-A95650A-R23-C63:1,SA1052JX1XB01535-A95650A-R24-C30:1)1:1)1:1)1:1)1:1,(SA1052JX1XB01535-A95650A-R14-C67:1,(SA1052JX1XB01535-A95650A-R17-C49:1,(SA1052JX1XB01535-A95650A-R18-C61:1,(SA1052JX1XB01535-A95650A-R04-C64:1,((SA1052JX1XB01535-A95650A-R03-C32:1,SA1052JX1XB01535-A95650A-R09-C27:1,SA1052JX1XB01535-A95650A-R14-C21:1,(SA1052JX1XB01535-A95650A-R06-C24:1,SA1052JX1XB01535-A95650A-R09-C07:1,SA1052JX1XB01535-A95650A-R10-C47:1,SA1052JX1XB01535-A95650A-R14-C54:1,SA1052JX1XB01535-A95650A-R20-C27:1,SA1052JX1XB01535-A95650A-R24-C18:1,(SA1052JX1XB01535-A95650A-R04-C30:1,SA1052JX1XB01535-A95650A-R07-C07:1,SA1052JX1XB01535-A95650A-R12-C08:1,SA1052JX1XB01535-A95650A-R14-C25:1,SA1052JX1XB01535-A95650A-R14-C30:1,SA1052JX1XB01535-A95650A-R16-C22:1,SA1052JX1XB01535-A95650A-R16-C70:1,SA1052JX1XB01535-A95650A-R19-C37:1,SA1052JX1XB01535-A95650A-R22-C54:1,SA1052JX1XB01535-A95650A-R22-C65:1,(SA1052JX1XB01535-A95650A-R05-C44:1,SA1052JX1XB01535-A95650A-R05-C56:1,SA1052JX1XB01535-A95650A-R18-C23:1,(SA1052JX1XB01535-A95650A-R09-C46:1,(SA1052JX1XB01535-A95650A-R20-C08:1,SA1052JX1XB01535-A95650A-R24-C38:1,SA1052JX1XB01535-A95650A-R25-C28:1)1:1)1:1,SA1052JX1XB01535-A95650A-R04-C48:1)1:1)1:1)1:1)1:1,(SA1052JX1XB01535-A95650A-R10-C28:1,SA1052JX1XB01535-A95650A-R12-C44:1,(SA1052JX1XB01535-A95650A-R21-C51:1,(SA1052JX1XB01535-A95650A-R03-C48:1,SA1052JX1XB01535-A95650A-R14-C37:1,SA1052JX1XB01535-A95650A-R16-C59:1,SA1052JX1XB01535-A95650A-R18-C30:1,SA1052JX1XB01535-A95650A-R18-C63:1,(SA1052JX1XB01535-A95650A-R14-C11:1,SA1052JX1XB01535-A95650A-R17-C13:1)1:1)1:1)1:1)1:1,(SA1052JX1XB01535-A95650A-R10-C42:1,(SA1052JX1XB01535-A95650A-R06-C38:1,SA1052JX1XB01535-A95650A-R07-C28:1,SA1052JX1XB01535-A95650A-R08-C28:1,SA1052JX1XB01535-A95650A-R10-C67:1,SA1052JX1XB01535-A95650A-R13-C42:1,SA1052JX1XB01535-A95650A-R18-C18:1,SA1052JX1XB01535-A95650A-R20-C50:1,SA1052JX1XB01535-A95650A-R24-C49:1,SA1052JX1XB01535-A95650A-R24-C64:1,(SA1052JX1XB01535-A95650A-R19-C42:1,(SA1052JX1XB01535-A95650A-R06-C23:1,(SA1052JX1XB01535-A95650A-R04-C16:1,SA1052JX1XB01535-A95650A-R05-C16:1,SA1052JX1XB01535-A95650A-R09-C13:1,SA1052JX1XB01535-A95650A-R10-C09:1,SA1052JX1XB01535-A95650A-R15-C11:1,SA1052JX1XB01535-A95650A-R20-C48:1,SA1052JX1XB01535-A95650A-R21-C60:1,SA1052JX1XB01535-A95650A-R23-C10:1,SA1052JX1XB01535-A95650A-R25-C08:1,(SA1052JX1XB01535-A95650A-R03-C33:1,SA1052JX1XB01535-A95650A-R04-C69:1,SA1052JX1XB01535-A95650A-R16-C19:1,SA1052JX1XB01535-A95650A-R16-C55:1,SA1052JX1XB01535-A95650A-R18-C56:1,SA1052JX1XB01535-A95650A-R19-C26:1,SA1052JX1XB01535-A95650A-R21-C56:1,SA1052JX1XB01535-A95650A-R25-C38:1)1:1)1:1)1:1)1:1,(SA1052JX1XB01535-A95650A-R16-C67:1,(SA1052JX1XB01535-A95650A-R11-C33:1,(SA1052JX1XB01535-A95650A-R16-C11:1,SA1052JX1XB01535-A95650A-R18-C53:1)1:1)1:1)1:1)1:1)1:1)1:1)1:1)1:1)1:1)1:1)1:1)1:1,(SA1052JX1XB01535-A95650A-R06-C65:1,SA1052JX1XB01535-A95650A-R08-C53:1,SA1052JX1XB01535-A95650A-R21-C58:1,SA1052JX1XB01535-A95650A-R22-C33:1)1:1)1:1)1:1)1:1,((SA1052BX1XB01516-A96207B-R37-C53:1,(SA1052BX1XB01516-A96207B-R57-C33:1,(SA1052BX1XB01516-A96207B-R56-C31:1,((SA1052BX1XB01516-A96207B-R36-C54:1,(SA1052BX1XB01516-A96207B-R37-C26:1,SA1052BX1XB01516-A96207B-R60-C23:1,(SA1052BX1XB01516-A96207B-R35-C40:1,SA1052BX1XB01516-A96207B-R43-C57:1,(SA1052BX1XB01516-A96207B-R62-C31:1,(SA1052BX1XB01516-A96207B-R38-C51:1,SA1052BX1XB01516-A96207B-R45-C09:1,SA1052BX1XB01516-A96207B-R61-C40:1,SA1052BX1XB01516-A96207B-R61-C48:1,(SA1052BX1XB01516-A96207B-R50-C54:1,SA1052BX1XB01516-A96207B-R61-C16:1,(SA1052BX1XB01516-A96207B-R63-C30:1,(SA1052BX1XB01516-A96207B-R39-C46:1,(SA1052BX1XB01516-A96207B-R45-C61:1,SA1052BX1XB01516-A96207B-R60-C40:1,(SA1052BX1XB01516-A96207B-R39-C56:1,SA1052BX1XB01516-A96207B-R45-C38:1,SA1052BX1XB01516-A96207B-R45-C47:1,(SA1052BX1XB01516-A96207B-R35-C66:1,SA1052BX1XB01516-A96207B-R47-C61:1,(SA1052BX1XB01516-A96207B-R36-C32:1,(SA1052BX1XB01516-A96207B-R46-C18:1,(SA1052BX1XB01516-A96207B-R37-C34:1,SA1052BX1XB01516-A96207B-R40-C67:1,SA1052BX1XB01516-A96207B-R57-C32:1)1:1)1:1)1:1)1:1,(SA1052BX1XB01516-A96207B-R55-C64:1,SA1052BX1XB01516-A96207B-R61-C26:1)1:1)1:1)1:1)1:1,(SA1052BX1XB01516-A96207B-R58-C40:1,(SA1052BX1XB01516-A96207B-R38-C66:1,SA1052BX1XB01516-A96207B-R39-C14:1,SA1052BX1XB01516-A96207B-R40-C43:1,SA1052BX1XB01516-A96207B-R63-C60:1)1:1)1:1,(SA1052BX1XB01516-A96207B-R35-C56:1,SA1052BX1XB01516-A96207B-R38-C29:1,SA1052BX1XB01516-A96207B-R40-C68:1,SA1052BX1XB01516-A96207B-R45-C67:1,(SA1052BX1XB01516-A96207B-R39-C47:1,SA1052BX1XB01516-A96207B-R40-C63:1)1:1)1:1)1:1)1:1,((SA1052BX1XB01516-A96207B-R40-C58:1,SA1052BX1XB01516-A96207B-R38-C52:1)1:1,SA1052BX1XB01516-A96207B-R45-C26:1)1:1)1:1)1:1)1:1,(SA1052BX1XB01516-A96207B-R36-C30:1,SA1052BX1XB01516-A96207B-R42-C38:1,SA1052BX1XB01516-A96207B-R42-C49:1)1:1)1:1)1:1,(SA1052BX1XB01516-A96207B-R36-C67:1,(SA1052BX1XB01516-A96207B-R54-C55:1,SA1052BX1XB01516-A96207B-R62-C59:1,(SA1052BX1XB01516-A96207B-R36-C22:1,SA1052BX1XB01516-A96207B-R38-C23:1,SA1052BX1XB01516-A96207B-R40-C54:1,SA1052BX1XB01516-A96207B-R43-C11:1,SA1052BX1XB01516-A96207B-R44-C34:1,SA1052BX1XB01516-A96207B-R45-C18:1,SA1052BX1XB01516-A96207B-R49-C23:1,SA1052BX1XB01516-A96207B-R66-C23:1,(SA1052BX1XB01516-A96207B-R36-C45:1,SA1052BX1XB01516-A96207B-R36-C62:1,SA1052BX1XB01516-A96207B-R38-C45:1,SA1052BX1XB01516-A96207B-R38-C70:1,SA1052BX1XB01516-A96207B-R39-C37:1,SA1052BX1XB01516-A96207B-R39-C45:1,SA1052BX1XB01516-A96207B-R63-C52:1,SA1052BX1XB01516-A96207B-R63-C63:1,(SA1052BX1XB01516-A96207B-R35-C32:1,SA1052BX1XB01516-A96207B-R36-C12:1,SA1052BX1XB01516-A96207B-R36-C60:1,SA1052BX1XB01516-A96207B-R37-C41:1,SA1052BX1XB01516-A96207B-R37-C63:1,SA1052BX1XB01516-A96207B-R43-C26:1,SA1052BX1XB01516-A96207B-R46-C38:1,SA1052BX1XB01516-A96207B-R49-C42:1,SA1052BX1XB01516-A96207B-R50-C41:1,SA1052BX1XB01516-A96207B-R54-C29:1,(SA1052BX1XB01516-A96207B-R35-C61:1,SA1052BX1XB01516-A96207B-R36-C09:1,SA1052BX1XB01516-A96207B-R36-C23:1,SA1052BX1XB01516-A96207B-R36-C27:1,SA1052BX1XB01516-A96207B-R36-C31:1,SA1052BX1XB01516-A96207B-R36-C44:1,SA1052BX1XB01516-A96207B-R38-C57:1,SA1052BX1XB01516-A96207B-R40-C56:1,SA1052BX1XB01516-A96207B-R44-C36:1,SA1052BX1XB01516-A96207B-R45-C55:1,SA1052BX1XB01516-A96207B-R60-C26:1,SA1052BX1XB01516-A96207B-R61-C18:1,SA1052BX1XB01516-A96207B-R63-C36:1,(SA1052BX1XB01516-A96207B-R37-C42:1,SA1052BX1XB01516-A96207B-R40-C50:1,SA1052BX1XB01516-A96207B-R40-C66:1,SA1052BX1XB01516-A96207B-R58-C59:1,SA1052BX1XB01516-A96207B-R60-C15:1,SA1052BX1XB01516-A96207B-R62-C10:1,(SA1052BX1XB01516-A96207B-R45-C08:1,SA1052BX1XB01516-A96207B-R67-C63:1,(SA1052BX1XB01516-A96207B-R42-C22:1,SA1052BX1XB01516-A96207B-R44-C37:1,SA1052BX1XB01516-A96207B-R45-C52:1,SA1052BX1XB01516-A96207B-R64-C25:1,SA1052BX1XB01516-A96207B-R65-C61:1,(SA1052BX1XB01516-A96207B-R38-C56:1,SA1052BX1XB01516-A96207B-R40-C59:1,(SA1052BX1XB01516-A96207B-R37-C24:1,(SA1052BX1XB01516-A96207B-R57-C70:1,SA1052BX1XB01516-A96207B-R67-C53:1)1:1)1:1)1:1,(SA1052BX1XB01516-A96207B-R35-C37:1,SA1052BX1XB01516-A96207B-R35-C57:1,SA1052BX1XB01516-A96207B-R38-C32:1,SA1052BX1XB01516-A96207B-R62-C29:1)1:1,(SA1052BX1XB01516-A96207B-R36-C14:1,SA1052BX1XB01516-A96207B-R38-C68:1,SA1052BX1XB01516-A96207B-R43-C55:1)1:1,SA1052BX1XB01516-A96207B-R57-C41:1)1:1,(SA1052BX1XB01516-A96207B-R38-C09:1,SA1052BX1XB01516-A96207B-R39-C20:1,SA1052BX1XB01516-A96207B-R59-C55:1,SA1052BX1XB01516-A96207B-R59-C62:1,(SA1052BX1XB01516-A96207B-R39-C67:1,SA1052BX1XB01516-A96207B-R57-C29:1,SA1052BX1XB01516-A96207B-R60-C69:1,SA1052BX1XB01516-A96207B-R63-C61:1)1:1)1:1,SA1052BX1XB01516-A96207B-R37-C52:1)1:1)1:1,(SA1052BX1XB01516-A96207B-R38-C46:1,SA1052BX1XB01516-A96207B-R43-C48:1,SA1052BX1XB01516-A96207B-R58-C70:1,SA1052BX1XB01516-A96207B-R62-C15:1,(SA1052BX1XB01516-A96207B-R54-C60:1,SA1052BX1XB01516-A96207B-R58-C13:1,(SA1052BX1XB01516-A96207B-R35-C69:1,SA1052BX1XB01516-A96207B-R35-C70:1,SA1052BX1XB01516-A96207B-R36-C57:1,SA1052BX1XB01516-A96207B-R37-C58:1,SA1052BX1XB01516-A96207B-R38-C27:1,SA1052BX1XB01516-A96207B-R39-C38:1,SA1052BX1XB01516-A96207B-R40-C35:1,SA1052BX1XB01516-A96207B-R45-C63:1,SA1052BX1XB01516-A96207B-R47-C28:1,(SA1052BX1XB01516-A96207B-R42-C13:1,SA1052BX1XB01516-A96207B-R58-C55:1,(SA1052BX1XB01516-A96207B-R35-C58:1,SA1052BX1XB01516-A96207B-R37-C15:1,SA1052BX1XB01516-A96207B-R38-C43:1,SA1052BX1XB01516-A96207B-R57-C68:1,SA1052BX1XB01516-A96207B-R61-C66:1)1:1)1:1,SA1052BX1XB01516-A96207B-R62-C48:1)1:1)1:1,(SA1052BX1XB01516-A96207B-R38-C31:1,SA1052BX1XB01516-A96207B-R59-C56:1,SA1052BX1XB01516-A96207B-R64-C43:1)1:1)1:1)1:1,(SA1052BX1XB01516-A96207B-R36-C66:1,SA1052BX1XB01516-A96207B-R37-C61:1,SA1052BX1XB01516-A96207B-R42-C16:1,(SA1052BX1XB01516-A96207B-R51-C07:1,SA1052BX1XB01516-A96207B-R54-C67:1,SA1052BX1XB01516-A96207B-R58-C54:1)1:1)1:1)1:1)1:1)1:1)1:1)1:1)1:1)1:1)1:1)1:1,(SA1052DX1XB01519-A96200B-R39-C35:1,(SA1052DX1XB01519-A96200B-R37-C67:1,SA1052DX1XB01519-A96200B-R51-C39:1,(SA1052DX1XB01519-A96200B-R61-C66:1,(SA1052DX1XB01519-A96200B-R50-C42:1,SA1052DX1XB01519-A96200B-R60-C69:1,SA1052DX1XB01519-A96200B-R62-C16:1,SA1052DX1XB01519-A96200B-R63-C59:1,SA1052DX1XB01519-A98243B-R58-C67:1,SA1052DX1XB01519-A98243B-R65-C69:1,(SA1052DX1XB01519-A96200B-R51-C42:1,SA1052DX1XB01519-A96200B-R64-C14:1,SA1052DX1XB01519-A98243B-R56-C65:1,(SA1052DX1XB01519-A96200B-R38-C61:1,SA1052DX1XB01519-A96200B-R38-C67:1,SA1052DX1XB01519-A96200B-R39-C51:1,(SA1052DX1XB01519-A96200B-R39-C08:1,SA1052DX1XB01519-A96200B-R62-C31:1,(SA1052DX1XB01519-A96200B-R38-C15:1,(SA1052DX1XB01519-A96200B-R39-C09:1,SA1052DX1XB01519-A96200B-R62-C43:1,SA1052DX1XB01519-A98243B-R69-C64:1,(SA1052DX1XB01519-A96200B-R38-C34:1,SA1052DX1XB01519-A96200B-R40-C09:1,SA1052DX1XB01519-A96200B-R41-C20:1,SA1052DX1XB01519-A96200B-R61-C53:1,SA1052DX1XB01519-A96200B-R62-C59:1,SA1052DX1XB01519-A96200B-R64-C51:1,SA1052DX1XB01519-A98243B-R50-C12:1,SA1052DX1XB01519-A98243B-R50-C45:1,SA1052DX1XB01519-A98243B-R51-C60:1,SA1052DX1XB01519-A98243B-R57-C64:1,SA1052DX1XB01519-A98243B-R59-C14:1,SA1052DX1XB01519-A98243B-R59-C20:1,SA1052DX1XB01519-A98243B-R61-C13:1,SA1052DX1XB01519-A98243B-R63-C44:1,(SA1052DX1XB01519-A96200B-R61-C35:1,SA1052DX1XB01519-A96200B-R62-C07:1,SA1052DX1XB01519-A96200B-R65-C07:1,SA1052DX1XB01519-A98243B-R63-C36:1,(SA1052DX1XB01519-A98243B-R52-C65:1,(SA1052DX1XB01519-A96200B-R38-C08:1,SA1052DX1XB01519-A96200B-R38-C65:1,SA1052DX1XB01519-A96200B-R60-C44:1,SA1052DX1XB01519-A96200B-R60-C68:1,SA1052DX1XB01519-A96200B-R66-C62:1,SA1052DX1XB01519-A98243B-R57-C40:1,(SA1052DX1XB01519-A96200B-R66-C19:1,SA1052DX1XB01519-A98243B-R52-C48:1,SA1052DX1XB01519-A98243B-R57-C52:1,SA1052DX1XB01519-A98243B-R58-C65:1,(SA1052DX1XB01519-A96200B-R60-C46:1,SA1052DX1XB01519-A96200B-R62-C12:1,SA1052DX1XB01519-A96200B-R64-C17:1,SA1052DX1XB01519-A96200B-R65-C66:1,SA1052DX1XB01519-A98243B-R51-C65:1,SA1052DX1XB01519-A98243B-R52-C07:1)1:1,(SA1052DX1XB01519-A96200B-R38-C37:1,SA1052DX1XB01519-A96200B-R61-C14:1,SA1052DX1XB01519-A96200B-R63-C58:1,(SA1052DX1XB01519-A96200B-R60-C09:1,SA1052DX1XB01519-A96200B-R60-C55:1)1:1)1:1)1:1,(SA1052DX1XB01519-A96200B-R39-C69:1,SA1052DX1XB01519-A96200B-R61-C44:1,SA1052DX1XB01519-A96200B-R63-C10:1,SA1052DX1XB01519-A98243B-R63-C64:1)1:1)1:1,(SA1052DX1XB01519-A96200B-R39-C66:1,SA1052DX1XB01519-A96200B-R63-C45:1,SA1052DX1XB01519-A98243B-R54-C08:1,(SA1052DX1XB01519-A96200B-R61-C25:1,SA1052DX1XB01519-A96200B-R66-C37:1,SA1052DX1XB01519-A98243B-R55-C64:1,SA1052DX1XB01519-A98243B-R65-C48:1,SA1052DX1XB01519-A96200B-R62-C36:1)1:1)1:1)1:1,((SA1052DX1XB01519-A96200B-R40-C14:1,SA1052DX1XB01519-A98243B-R56-C14:1,(SA1052DX1XB01519-A96200B-R51-C31:1,SA1052DX1XB01519-A96200B-R62-C19:1,SA1052DX1XB01519-A98243B-R52-C12:1)1:1)1:1,(SA1052DX1XB01519-A96200B-R48-C55:1,SA1052DX1XB01519-A96200B-R63-C42:1,SA1052DX1XB01519-A96200B-R66-C61:1)1:1)1:1)1:1,(SA1052DX1XB01519-A96200B-R42-C47:1,(SA1052DX1XB01519-A96200B-R51-C66:1,(SA1052DX1XB01519-A96200B-R62-C15:1,(SA1052DX1XB01519-A96200B-R65-C20:1,(SA1052DX1XB01519-A96200B-R60-C29:1,SA1052DX1XB01519-A98243B-R64-C22:1)1:1)1:1)1:1)1:1)1:1,SA1052DX1XB01519-A96200B-R43-C15:1)1:1,(SA1052DX1XB01519-A96200B-R39-C55:1,SA1052DX1XB01519-A96200B-R60-C15:1,SA1052DX1XB01519-A98243B-R50-C20:1,(SA1052DX1XB01519-A96200B-R39-C12:1,SA1052DX1XB01519-A96200B-R42-C20:1,SA1052DX1XB01519-A96200B-R67-C30:1,SA1052DX1XB01519-A98243B-R52-C09:1,SA1052DX1XB01519-A98243B-R53-C29:1,SA1052DX1XB01519-A98243B-R54-C31:1,SA1052DX1XB01519-A98243B-R56-C48:1,(SA1052DX1XB01519-A96200B-R48-C45:1,SA1052DX1XB01519-A96200B-R64-C27:1,SA1052DX1XB01519-A96200B-R64-C46:1,SA1052DX1XB01519-A96200B-R65-C09:1,SA1052DX1XB01519-A98243B-R52-C20:1,SA1052DX1XB01519-A98243B-R53-C38:1,SA1052DX1XB01519-A98243B-R61-C64:1,SA1052DX1XB01519-A98243B-R64-C43:1,(SA1052DX1XB01519-A96200B-R42-C38:1,SA1052DX1XB01519-A96200B-R61-C43:1,SA1052DX1XB01519-A96200B-R62-C20:1,SA1052DX1XB01519-A98243B-R65-C43:1,(SA1052DX1XB01519-A96200B-R65-C61:1,(SA1052DX1XB01519-A96200B-R60-C13:1,SA1052DX1XB01519-A96200B-R61-C47:1)1:1)1:1,(SA1052DX1XB01519-A96200B-R64-C22:1,SA1052DX1XB01519-A98243B-R57-C63:1,(SA1052DX1XB01519-A96200B-R63-C36:1,SA1052DX1XB01519-A98243B-R69-C60:1)1:1)1:1)1:1)1:1)1:1)1:1)1:1)1:1)1:1)1:1)1:1,(SA1052DX1XB01519-A96200B-R41-C53:1,SA1052DX1XB01519-A96200B-R62-C51:1,SA1052DX1XB01519-A96200B-R65-C15:1,(SA1052DX1XB01519-A96200B-R37-C61:1,(SA1052DX1XB01519-A96200B-R37-C37:1,SA1052DX1XB01519-A96200B-R61-C61:1,SA1052DX1XB01519-A98243B-R59-C09:1)1:1)1:1)1:1)1:1)1:1)1:1,(((SA1052BX1XB01516-A96207B-R50-C62:1,(SA1052BX1XB01516-A96207B-R36-C28:1,SA1052BX1XB01516-A96207B-R63-C19:1,(SA1052BX1XB01516-A96207B-R51-C59:1,(SA1052BX1XB01516-A96207B-R37-C48:1,(SA1052BX1XB01516-A96207B-R63-C54:1,(SA1052BX1XB01516-A96207B-R39-C34:1,SA1052BX1XB01516-A96207B-R45-C49:1)1:1)1:1)1:1)1:1,(SA1052BX1XB01516-A96207B-R50-C56:1,SA1052BX1XB01516-A96207B-R60-C51:1,(SA1052BX1XB01516-A96207B-R45-C40:1,SA1052BX1XB01516-A96207B-R64-C42:1)1:1)1:1)1:1)1:1,SA1052DX1XB01519-A98243B-R50-C69:1)1:1,SA1052DX1XB01519-A96200B-R63-C12:1)1:1)1:1)1:1);
