# Supplementary material for: A zero-agnostic model for copy number evolution in cancer
Source: PLoS Comput Biol. 2023 Nov 9;19(11):e1011590. doi: 10.1371/journal.pcbi.1011590 (PMC10662746; doi:10.1371/journal.pcbi.1011590)
Supplement: S1 Data — Twenty-eight patient copy number phylogenies (Newick) inferred by Sitka and Lazac on single-cell sequencing of human breast and ovarian tumor samples. (ZIP) [file pcbi.1011590.s002.zip › supp_data/trees/sitka/SA1096_hscn_tree.newick]

((SA1096CX1XB02039-A118790A-R31-C63:1,SA1096CX1XB02039-A118808B-R64-C21:1,(SA1096AX1XB02034-A95717A-R21-C59:1,SA1096CX1XB02039-A118808B-R47-C10:1,(SA1096AX1XB02034-A95717A-R29-C54:1,((SA1096AX1XB02034-A95717A-R19-C23:1,(SA1096AX1XB02034-A95717A-R16-C50:1,SA1096AX1XB02034-A95717A-R21-C30:1,SA1096CX1XB02039-A118790A-R03-C43:1,(SA1096CX1XB02039-A118790A-R13-C32:1,(SA1096AX1XB02034-A95717A-R26-C16:1,SA1096AX1XB02034-A95717A-R27-C18:1,(SA1096AX1XB02034-A95717A-R24-C48:1,SA1096AX1XB02034-A95717A-R26-C12:1,SA1096AX1XB02034-A95717A-R28-C21:1,(SA1096AX1XB02034-A95717A-R04-C45:1,SA1096AX1XB02034-A95717A-R05-C64:1,SA1096AX1XB02034-A95717A-R08-C58:1,SA1096AX1XB02034-A95717A-R16-C31:1,SA1096AX1XB02034-A95717A-R16-C41:1,SA1096AX1XB02034-A95717A-R18-C47:1,SA1096AX1XB02034-A95717A-R19-C57:1,SA1096AX1XB02034-A95717A-R23-C37:1,SA1096AX1XB02034-A95717A-R23-C42:1,SA1096AX1XB02034-A95717A-R24-C43:1,SA1096AX1XB02034-A95717A-R25-C26:1,SA1096AX1XB02034-A95717A-R27-C17:1,SA1096AX1XB02034-A95717A-R29-C13:1,SA1096AX1XB02034-A95717A-R29-C16:1,SA1096AX1XB02034-A95717A-R29-C43:1,SA1096AX1XB02034-A95717A-R31-C08:1,SA1096AX1XB02034-A95717A-R32-C41:1,SA1096AX1XB02034-A95717A-R32-C57:1,SA1096CX1XB02039-A118808B-R62-C29:1,(SA1096AX1XB02034-A95717A-R14-C50:1,SA1096AX1XB02034-A95717A-R15-C39:1,SA1096AX1XB02034-A95717A-R16-C38:1,SA1096AX1XB02034-A95717A-R19-C55:1,SA1096AX1XB02034-A95717A-R25-C07:1,SA1096AX1XB02034-A95717A-R27-C16:1,SA1096AX1XB02034-A95717A-R27-C30:1,SA1096AX1XB02034-A95717A-R28-C59:1,SA1096AX1XB02034-A95717A-R29-C48:1,SA1096AX1XB02034-A95717A-R29-C61:1,SA1096CX1XB02039-A118790A-R06-C07:1,SA1096CX1XB02039-A118790A-R07-C20:1,(SA1096AX1XB02034-A95717A-R08-C62:1,SA1096AX1XB02034-A95717A-R14-C39:1,SA1096AX1XB02034-A95717A-R14-C66:1,SA1096AX1XB02034-A95717A-R18-C46:1,SA1096AX1XB02034-A95717A-R18-C67:1,SA1096AX1XB02034-A95717A-R19-C70:1,SA1096AX1XB02034-A95717A-R20-C43:1,SA1096AX1XB02034-A95717A-R23-C50:1,SA1096AX1XB02034-A95717A-R23-C59:1,SA1096AX1XB02034-A95717A-R25-C08:1,SA1096AX1XB02034-A95717A-R25-C14:1,SA1096AX1XB02034-A95717A-R28-C63:1,SA1096AX1XB02034-A95717A-R31-C09:1,SA1096AX1XB02034-A95717A-R31-C21:1,(SA1096AX1XB02034-A95717A-R05-C66:1,SA1096AX1XB02034-A95717A-R14-C42:1,SA1096AX1XB02034-A95717A-R23-C23:1,(SA1096AX1XB02034-A95717A-R11-C69:1,SA1096AX1XB02034-A95717A-R14-C70:1,(SA1096AX1XB02034-A95717A-R05-C45:1,SA1096AX1XB02034-A95717A-R15-C46:1,SA1096AX1XB02034-A95717A-R23-C19:1,(SA1096AX1XB02034-A95717A-R15-C47:1,SA1096AX1XB02034-A95717A-R21-C17:1,(SA1096AX1XB02034-A95717A-R14-C37:1,SA1096AX1XB02034-A95717A-R18-C30:1,SA1096AX1XB02034-A95717A-R20-C13:1,SA1096AX1XB02034-A95717A-R21-C18:1,SA1096AX1XB02034-A95717A-R21-C26:1,SA1096AX1XB02034-A95717A-R23-C18:1,SA1096AX1XB02034-A95717A-R18-C34:1)1:1)1:1,(SA1096AX1XB02034-A95717A-R03-C55:1,SA1096AX1XB02034-A95717A-R26-C09:1)1:1)1:1,(SA1096AX1XB02034-A95717A-R04-C54:1,SA1096AX1XB02034-A95717A-R15-C63:1,SA1096AX1XB02034-A95717A-R24-C14:1,(SA1096AX1XB02034-A95717A-R18-C29:1,SA1096AX1XB02034-A95717A-R23-C17:1,(SA1096AX1XB02034-A95717A-R06-C69:1,SA1096AX1XB02034-A95717A-R07-C42:1,SA1096AX1XB02034-A95717A-R20-C08:1)1:1)1:1)1:1,SA1096AX1XB02034-A95717A-R06-C59:1)1:1)1:1,(SA1096AX1XB02034-A95717A-R05-C67:1,SA1096AX1XB02034-A95717A-R16-C63:1,SA1096AX1XB02034-A95717A-R20-C33:1,SA1096AX1XB02034-A95717A-R22-C48:1,SA1096AX1XB02034-A95717A-R23-C56:1,SA1096AX1XB02034-A95717A-R26-C26:1,SA1096AX1XB02034-A95717A-R32-C07:1,SA1096CX1XB02039-A118808B-R53-C43:1,(SA1096AX1XB02034-A95717A-R26-C20:1,SA1096AX1XB02034-A95717A-R28-C11:1,(SA1096AX1XB02034-A95717A-R05-C44:1,SA1096AX1XB02034-A95717A-R14-C62:1,SA1096AX1XB02034-A95717A-R21-C43:1,SA1096CX1XB02039-A118808B-R69-C41:1)1:1,(SA1096AX1XB02034-A95717A-R05-C70:1,(SA1096AX1XB02034-A95717A-R07-C56:1,SA1096AX1XB02034-A95717A-R27-C69:1)1:1)1:1)1:1,(SA1096AX1XB02034-A95717A-R30-C25:1,(SA1096AX1XB02034-A95717A-R20-C32:1,SA1096AX1XB02034-A95717A-R31-C07:1,SA1096AX1XB02034-A95717A-R27-C36:1)1:1)1:1)1:1)1:1,(SA1096AX1XB02034-A95717A-R03-C43:1,SA1096AX1XB02034-A95717A-R04-C59:1,SA1096AX1XB02034-A95717A-R11-C59:1,SA1096AX1XB02034-A95717A-R12-C60:1,SA1096AX1XB02034-A95717A-R14-C61:1,SA1096AX1XB02034-A95717A-R15-C38:1,SA1096AX1XB02034-A95717A-R26-C14:1,SA1096AX1XB02034-A95717A-R26-C49:1,SA1096AX1XB02034-A95717A-R27-C19:1,SA1096AX1XB02034-A95717A-R29-C55:1,SA1096CX1XB02039-A118790A-R03-C53:1,SA1096CX1XB02039-A118808B-R60-C69:1,(SA1096AX1XB02034-A95717A-R24-C16:1,(SA1096AX1XB02034-A95717A-R04-C64:1,SA1096AX1XB02034-A95717A-R11-C54:1,SA1096AX1XB02034-A95717A-R12-C56:1,SA1096AX1XB02034-A95717A-R20-C63:1,SA1096AX1XB02034-A95717A-R24-C38:1,SA1096AX1XB02034-A95717A-R26-C42:1,SA1096AX1XB02034-A95717A-R27-C61:1,SA1096AX1XB02034-A95717A-R28-C70:1,SA1096AX1XB02034-A95717A-R30-C15:1,SA1096CX1XB02039-A118808B-R58-C33:1,SA1096CX1XB02039-A118808B-R63-C64:1,(SA1096AX1XB02034-A95717A-R15-C48:1,SA1096AX1XB02034-A95717A-R21-C61:1,SA1096AX1XB02034-A95717A-R25-C34:1,SA1096AX1XB02034-A95717A-R26-C17:1,SA1096AX1XB02034-A95717A-R29-C64:1,(SA1096AX1XB02034-A95717A-R25-C28:1,SA1096AX1XB02034-A95717A-R25-C66:1,SA1096AX1XB02034-A95717A-R30-C60:1,SA1096AX1XB02034-A95717A-R32-C38:1,(SA1096AX1XB02034-A95717A-R23-C58:1,SA1096AX1XB02034-A95717A-R30-C40:1,SA1096AX1XB02034-A95717A-R31-C22:1,SA1096AX1XB02034-A95717A-R32-C56:1,SA1096CX1XB02039-A118808B-R68-C64:1,(SA1096AX1XB02034-A95717A-R18-C56:1,SA1096AX1XB02034-A95717A-R28-C31:1)1:1)1:1,(SA1096AX1XB02034-A95717A-R15-C64:1,(SA1096AX1XB02034-A95717A-R11-C58:1,SA1096AX1XB02034-A95717A-R32-C45:1,(SA1096AX1XB02034-A95717A-R16-C47:1,SA1096AX1XB02034-A95717A-R22-C59:1)1:1)1:1,(SA1096AX1XB02034-A95717A-R07-C69:1,SA1096AX1XB02034-A95717A-R29-C42:1)1:1)1:1,(((SA1096AX1XB02034-A95717A-R24-C66:1,SA1096AX1XB02034-A95717A-R26-C67:1)1:1,SA1096AX1XB02034-A95717A-R26-C36:1)1:1,SA1096AX1XB02034-A95717A-R23-C60:1)1:1,(SA1096AX1XB02034-A95717A-R20-C42:1,SA1096AX1XB02034-A95717A-R23-C32:1)1:1)1:1,(SA1096AX1XB02034-A95717A-R04-C57:1,SA1096AX1XB02034-A95717A-R16-C66:1)1:1,(SA1096AX1XB02034-A95717A-R28-C54:1,(SA1096AX1XB02034-A95717A-R18-C59:1,SA1096AX1XB02034-A95717A-R29-C57:1,SA1096AX1XB02034-A95717A-R22-C36:1)1:1)1:1,(SA1096AX1XB02034-A95717A-R15-C60:1,SA1096AX1XB02034-A95717A-R16-C49:1,(SA1096AX1XB02034-A95717A-R11-C55:1,SA1096AX1XB02034-A95717A-R11-C67:1)1:1)1:1,SA1096AX1XB02034-A95717A-R14-C51:1)1:1,(SA1096AX1XB02034-A95717A-R05-C38:1,SA1096AX1XB02034-A95717A-R05-C62:1,SA1096AX1XB02034-A95717A-R06-C44:1,SA1096AX1XB02034-A95717A-R12-C49:1,SA1096AX1XB02034-A95717A-R12-C55:1,SA1096AX1XB02034-A95717A-R13-C56:1,SA1096AX1XB02034-A95717A-R16-C51:1,SA1096AX1XB02034-A95717A-R21-C19:1,SA1096AX1XB02034-A95717A-R27-C26:1,SA1096AX1XB02034-A95717A-R29-C09:1)1:1)1:1,(SA1096CX1XB02039-A118790A-R17-C08:1,SA1096CX1XB02039-A118808B-R49-C53:1)1:1)1:1)1:1,(SA1096CX1XB02039-A118808B-R64-C20:1,(SA1096AX1XB02034-A95717A-R13-C47:1,SA1096AX1XB02034-A95717A-R20-C51:1,SA1096AX1XB02034-A95717A-R30-C16:1,SA1096AX1XB02034-A95717A-R31-C54:1,(SA1096AX1XB02034-A95717A-R11-C51:1,SA1096AX1XB02034-A95717A-R32-C30:1,(SA1096AX1XB02034-A95717A-R14-C59:1,SA1096AX1XB02034-A95717A-R17-C34:1,SA1096AX1XB02034-A95717A-R21-C49:1,SA1096AX1XB02034-A95717A-R24-C64:1,SA1096AX1XB02034-A95717A-R27-C32:1)1:1)1:1)1:1)1:1)1:1,(SA1096AX1XB02034-A95717A-R17-C35:1,SA1096AX1XB02034-A95717A-R18-C31:1,SA1096AX1XB02034-A95717A-R21-C35:1,SA1096AX1XB02034-A95717A-R25-C18:1,SA1096AX1XB02034-A95717A-R32-C16:1,SA1096CX1XB02039-A118808B-R45-C70:1,SA1096CX1XB02039-A118808B-R65-C17:1,(SA1096AX1XB02034-A95717A-R25-C21:1,SA1096AX1XB02034-A95717A-R25-C38:1,SA1096AX1XB02034-A95717A-R28-C67:1,(SA1096AX1XB02034-A95717A-R04-C60:1,SA1096AX1XB02034-A95717A-R04-C62:1,SA1096AX1XB02034-A95717A-R14-C46:1,SA1096AX1XB02034-A95717A-R21-C63:1,SA1096AX1XB02034-A95717A-R22-C37:1,SA1096AX1XB02034-A95717A-R24-C39:1,SA1096AX1XB02034-A95717A-R24-C60:1,SA1096AX1XB02034-A95717A-R32-C09:1,SA1096CX1XB02039-A118790A-R10-C26:1,SA1096CX1XB02039-A118808B-R52-C09:1,SA1096CX1XB02039-A118808B-R56-C11:1,SA1096CX1XB02039-A118808B-R60-C61:1,(SA1096AX1XB02034-A95717A-R04-C63:1,SA1096AX1XB02034-A95717A-R08-C67:1,SA1096AX1XB02034-A95717A-R16-C40:1,SA1096AX1XB02034-A95717A-R21-C54:1,SA1096AX1XB02034-A95717A-R22-C45:1,SA1096AX1XB02034-A95717A-R28-C50:1,SA1096CX1XB02039-A118790A-R10-C27:1,(SA1096AX1XB02034-A95717A-R11-C47:1,SA1096AX1XB02034-A95717A-R16-C28:1,(SA1096AX1XB02034-A95717A-R23-C27:1,SA1096AX1XB02034-A95717A-R28-C08:1,(SA1096AX1XB02034-A95717A-R15-C51:1,SA1096AX1XB02034-A95717A-R22-C09:1,SA1096AX1XB02034-A95717A-R25-C23:1,(SA1096AX1XB02034-A95717A-R14-C31:1,(SA1096AX1XB02034-A95717A-R06-C60:1,SA1096AX1XB02034-A95717A-R15-C42:1,SA1096AX1XB02034-A95717A-R23-C14:1,SA1096AX1XB02034-A95717A-R23-C26:1,SA1096AX1XB02034-A95717A-R31-C11:1)1:1)1:1)1:1,(SA1096AX1XB02034-A95717A-R15-C35:1,SA1096AX1XB02034-A95717A-R22-C10:1,SA1096AX1XB02034-A95717A-R24-C25:1)1:1)1:1)1:1,(SA1096AX1XB02034-A95717A-R04-C47:1,SA1096AX1XB02034-A95717A-R07-C64:1,SA1096AX1XB02034-A95717A-R13-C37:1,SA1096AX1XB02034-A95717A-R19-C49:1,SA1096AX1XB02034-A95717A-R25-C19:1,SA1096AX1XB02034-A95717A-R25-C48:1,SA1096CX1XB02039-A118790A-R12-C13:1,(SA1096AX1XB02034-A95717A-R11-C48:1,SA1096AX1XB02034-A95717A-R16-C42:1,SA1096AX1XB02034-A95717A-R30-C08:1)1:1)1:1,(SA1096AX1XB02034-A95717A-R04-C58:1,(SA1096AX1XB02034-A95717A-R29-C59:1,SA1096AX1XB02034-A95717A-R05-C69:1)1:1)1:1)1:1,(SA1096AX1XB02034-A95717A-R03-C57:1,SA1096AX1XB02034-A95717A-R04-C42:1,SA1096AX1XB02034-A95717A-R11-C60:1)1:1)1:1)1:1,(SA1096AX1XB02034-A95717A-R15-C57:1,(SA1096AX1XB02034-A95717A-R30-C35:1,SA1096AX1XB02034-A95717A-R25-C17:1)1:1)1:1)1:1,(SA1096CX1XB02039-A118790A-R03-C08:1,SA1096CX1XB02039-A118790A-R33-C23:1)1:1,(SA1096AX1XB02034-A95717A-R18-C35:1,SA1096AX1XB02034-A95717A-R20-C58:1)1:1,SA1096AX1XB02034-A95717A-R12-C63:1,SA1096AX1XB02034-A95717A-R09-C66:1)1:1)1:1)1:1)1:1,(SA1096AX1XB02034-A95717A-R23-C66:1,(SA1096AX1XB02034-A95717A-R04-C66:1,SA1096AX1XB02034-A95717A-R14-C48:1,SA1096AX1XB02034-A95717A-R23-C44:1,SA1096AX1XB02034-A95717A-R30-C21:1)1:1)1:1)1:1)1:1,((SA1096AX1XB02034-A95717A-R20-C52:1,SA1096AX1XB02034-A95717A-R22-C69:1,SA1096CX1XB02039-A118790A-R12-C08:1,(SA1096CX1XB02039-A118808B-R64-C43:1,(SA1096CX1XB02039-A118790A-R06-C15:1,SA1096CX1XB02039-A118790A-R07-C60:1,SA1096CX1XB02039-A118790A-R12-C31:1,SA1096CX1XB02039-A118808B-R61-C30:1,SA1096CX1XB02039-A118808B-R61-C42:1,SA1096CX1XB02039-A118808B-R65-C64:1,(SA1096AX1XB02034-A95717A-R27-C68:1,SA1096CX1XB02039-A118790A-R04-C67:1,SA1096CX1XB02039-A118790A-R07-C62:1,SA1096CX1XB02039-A118790A-R15-C40:1,SA1096CX1XB02039-A118790A-R20-C41:1,SA1096CX1XB02039-A118808B-R63-C33:1,(SA1096CX1XB02039-A118790A-R04-C13:1,SA1096CX1XB02039-A118808B-R61-C65:1,SA1096CX1XB02039-A118808B-R63-C21:1,SA1096CX1XB02039-A118808B-R65-C29:1,(SA1096CX1XB02039-A118790A-R07-C64:1,SA1096CX1XB02039-A118790A-R12-C51:1,SA1096CX1XB02039-A118790A-R13-C55:1,SA1096CX1XB02039-A118790A-R28-C61:1,SA1096CX1XB02039-A118790A-R31-C47:1,SA1096CX1XB02039-A118808B-R61-C35:1,SA1096CX1XB02039-A118808B-R62-C32:1,SA1096CX1XB02039-A118808B-R69-C32:1,(SA1096AX1XB02034-A95717A-R19-C39:1,SA1096CX1XB02039-A118790A-R07-C22:1,SA1096CX1XB02039-A118790A-R09-C48:1,SA1096CX1XB02039-A118790A-R24-C14:1,SA1096CX1XB02039-A118808B-R57-C62:1,(SA1096CX1XB02039-A118790A-R04-C37:1,SA1096CX1XB02039-A118790A-R07-C11:1,SA1096CX1XB02039-A118790A-R21-C27:1,SA1096CX1XB02039-A118790A-R30-C43:1,SA1096CX1XB02039-A118808B-R46-C53:1,SA1096CX1XB02039-A118808B-R50-C15:1,SA1096CX1XB02039-A118808B-R55-C55:1,SA1096CX1XB02039-A118808B-R59-C26:1,SA1096CX1XB02039-A118808B-R62-C25:1,SA1096CX1XB02039-A118808B-R64-C17:1,SA1096CX1XB02039-A118808B-R66-C67:1,(SA1096CX1XB02039-A118790A-R04-C55:1,SA1096CX1XB02039-A118790A-R15-C11:1,SA1096CX1XB02039-A118790A-R19-C11:1,SA1096CX1XB02039-A118808B-R51-C69:1,SA1096CX1XB02039-A118808B-R54-C57:1,SA1096CX1XB02039-A118808B-R59-C18:1,SA1096CX1XB02039-A118808B-R61-C58:1,SA1096CX1XB02039-A118808B-R61-C68:1,SA1096CX1XB02039-A118808B-R63-C34:1,SA1096CX1XB02039-A118808B-R64-C32:1,SA1096CX1XB02039-A118808B-R64-C51:1,SA1096CX1XB02039-A118808B-R68-C19:1,(SA1096CX1XB02039-A118790A-R03-C13:1,SA1096CX1XB02039-A118790A-R10-C31:1,SA1096CX1XB02039-A118790A-R11-C27:1,SA1096CX1XB02039-A118790A-R16-C17:1,SA1096CX1XB02039-A118790A-R19-C25:1,SA1096CX1XB02039-A118790A-R19-C48:1,SA1096CX1XB02039-A118808B-R45-C10:1,SA1096CX1XB02039-A118808B-R60-C26:1,SA1096CX1XB02039-A118808B-R64-C09:1,SA1096CX1XB02039-A118808B-R64-C10:1,(SA1096CX1XB02039-A118790A-R06-C65:1,SA1096CX1XB02039-A118790A-R10-C43:1,(SA1096AX1XB02034-A95717A-R13-C48:1,SA1096AX1XB02034-A95717A-R18-C40:1,SA1096CX1XB02039-A118790A-R03-C47:1,SA1096CX1XB02039-A118790A-R04-C10:1,SA1096CX1XB02039-A118790A-R05-C30:1,SA1096CX1XB02039-A118790A-R06-C33:1,SA1096CX1XB02039-A118790A-R08-C10:1,SA1096CX1XB02039-A118790A-R08-C12:1,SA1096CX1XB02039-A118790A-R14-C08:1,SA1096CX1XB02039-A118790A-R19-C35:1,SA1096CX1XB02039-A118790A-R35-C69:1,SA1096CX1XB02039-A118808B-R54-C18:1,SA1096CX1XB02039-A118808B-R57-C67:1,SA1096CX1XB02039-A118808B-R69-C37:1,(SA1096CX1XB02039-A118790A-R06-C16:1,SA1096CX1XB02039-A118790A-R07-C53:1,SA1096CX1XB02039-A118808B-R54-C53:1,SA1096CX1XB02039-A118808B-R55-C23:1,SA1096CX1XB02039-A118808B-R58-C52:1,SA1096CX1XB02039-A118808B-R60-C13:1,SA1096CX1XB02039-A118808B-R63-C19:1,SA1096CX1XB02039-A118808B-R68-C07:1,SA1096CX1XB02039-A118808B-R68-C40:1,(SA1096AX1XB02034-A95717A-R18-C61:1,SA1096CX1XB02039-A118790A-R03-C14:1,SA1096CX1XB02039-A118790A-R03-C28:1,SA1096CX1XB02039-A118790A-R04-C25:1,SA1096CX1XB02039-A118808B-R53-C13:1,SA1096CX1XB02039-A118808B-R58-C65:1,SA1096CX1XB02039-A118808B-R63-C36:1,SA1096CX1XB02039-A118808B-R63-C40:1,SA1096CX1XB02039-A118808B-R64-C26:1,SA1096CX1XB02039-A118808B-R68-C25:1,(SA1096CX1XB02039-A118790A-R16-C63:1,(SA1096CX1XB02039-A118790A-R04-C23:1,SA1096CX1XB02039-A118808B-R45-C14:1,SA1096CX1XB02039-A118808B-R45-C32:1,SA1096CX1XB02039-A118808B-R61-C29:1,SA1096CX1XB02039-A118808B-R62-C09:1,SA1096CX1XB02039-A118808B-R63-C17:1,SA1096CX1XB02039-A118808B-R63-C24:1,SA1096CX1XB02039-A118808B-R63-C25:1,SA1096CX1XB02039-A118808B-R67-C43:1,(SA1096CX1XB02039-A118790A-R09-C37:1,SA1096CX1XB02039-A118808B-R57-C32:1,SA1096CX1XB02039-A118808B-R59-C30:1,(SA1096CX1XB02039-A118808B-R47-C50:1,SA1096CX1XB02039-A118808B-R50-C14:1,SA1096CX1XB02039-A118808B-R51-C41:1,SA1096CX1XB02039-A118808B-R52-C58:1,SA1096CX1XB02039-A118808B-R53-C28:1,SA1096CX1XB02039-A118808B-R56-C64:1,SA1096CX1XB02039-A118808B-R58-C63:1,SA1096CX1XB02039-A118808B-R65-C16:1,(SA1096CX1XB02039-A118808B-R46-C48:1,SA1096CX1XB02039-A118808B-R56-C13:1,SA1096CX1XB02039-A118808B-R64-C25:1,SA1096CX1XB02039-A118808B-R64-C30:1,SA1096CX1XB02039-A118808B-R69-C43:1,(SA1096CX1XB02039-A118808B-R52-C27:1,(SA1096CX1XB02039-A118808B-R50-C36:1,SA1096CX1XB02039-A118808B-R55-C41:1,SA1096CX1XB02039-A118808B-R55-C50:1,SA1096CX1XB02039-A118808B-R57-C12:1,SA1096CX1XB02039-A118808B-R58-C59:1,SA1096CX1XB02039-A118808B-R64-C40:1,SA1096CX1XB02039-A118808B-R64-C67:1,(SA1096CX1XB02039-A118790A-R04-C15:1,SA1096CX1XB02039-A118790A-R11-C34:1,SA1096CX1XB02039-A118808B-R48-C10:1,SA1096CX1XB02039-A118808B-R48-C17:1,SA1096CX1XB02039-A118808B-R52-C23:1,SA1096CX1XB02039-A118808B-R53-C63:1,SA1096CX1XB02039-A118808B-R55-C28:1,SA1096CX1XB02039-A118808B-R57-C31:1)1:1)1:1)1:1)1:1)1:1,(SA1096CX1XB02039-A118790A-R10-C17:1,SA1096CX1XB02039-A118808B-R53-C61:1,(SA1096AX1XB02034-A95717A-R08-C66:1,SA1096CX1XB02039-A118808B-R53-C19:1,SA1096CX1XB02039-A118808B-R57-C35:1,SA1096CX1XB02039-A118808B-R57-C60:1)1:1)1:1)1:1,(SA1096CX1XB02039-A118790A-R06-C11:1,SA1096CX1XB02039-A118790A-R19-C17:1,SA1096CX1XB02039-A118790A-R21-C50:1,SA1096CX1XB02039-A118808B-R53-C41:1,SA1096CX1XB02039-A118808B-R57-C44:1,(SA1096AX1XB02034-A95717A-R09-C50:1,SA1096AX1XB02034-A95717A-R11-C61:1,SA1096AX1XB02034-A95717A-R12-C48:1,SA1096AX1XB02034-A95717A-R23-C07:1,SA1096CX1XB02039-A118790A-R03-C17:1,SA1096CX1XB02039-A118790A-R08-C23:1,SA1096CX1XB02039-A118790A-R25-C31:1,SA1096CX1XB02039-A118808B-R45-C49:1,SA1096CX1XB02039-A118808B-R48-C24:1,SA1096CX1XB02039-A118808B-R51-C59:1,SA1096CX1XB02039-A118808B-R58-C49:1,SA1096CX1XB02039-A118808B-R64-C69:1,(SA1096AX1XB02034-A95717A-R15-C61:1,SA1096CX1XB02039-A118790A-R03-C48:1,SA1096CX1XB02039-A118790A-R07-C17:1,SA1096CX1XB02039-A118808B-R50-C65:1,SA1096CX1XB02039-A118808B-R70-C25:1)1:1,(SA1096CX1XB02039-A118808B-R56-C66:1,SA1096CX1XB02039-A118808B-R57-C58:1)1:1)1:1)1:1)1:1)1:1,(SA1096CX1XB02039-A118808B-R46-C20:1,SA1096CX1XB02039-A118808B-R57-C47:1,SA1096CX1XB02039-A118808B-R60-C32:1)1:1,(SA1096CX1XB02039-A118808B-R45-C27:1,SA1096CX1XB02039-A118808B-R53-C24:1,SA1096CX1XB02039-A118808B-R53-C58:1)1:1)1:1,(SA1096AX1XB02034-A95717A-R24-C17:1,SA1096CX1XB02039-A118790A-R04-C54:1,SA1096CX1XB02039-A118790A-R07-C25:1,SA1096CX1XB02039-A118808B-R45-C28:1,SA1096CX1XB02039-A118808B-R56-C31:1)1:1)1:1,(SA1096CX1XB02039-A118790A-R30-C40:1,(SA1096CX1XB02039-A118790A-R15-C32:1,(SA1096CX1XB02039-A118790A-R08-C32:1,SA1096CX1XB02039-A118790A-R18-C11:1,SA1096CX1XB02039-A118790A-R21-C40:1)1:1)1:1)1:1,(SA1096CX1XB02039-A118808B-R55-C56:1,SA1096CX1XB02039-A118808B-R61-C59:1)1:1)1:1)1:1,(SA1096CX1XB02039-A118790A-R03-C61:1,(SA1096CX1XB02039-A118790A-R07-C59:1,SA1096CX1XB02039-A118790A-R09-C08:1,SA1096CX1XB02039-A118790A-R26-C23:1,SA1096CX1XB02039-A118808B-R45-C47:1,(SA1096CX1XB02039-A118790A-R05-C17:1,SA1096CX1XB02039-A118790A-R05-C33:1,SA1096CX1XB02039-A118808B-R58-C54:1)1:1)1:1,(SA1096CX1XB02039-A118790A-R08-C56:1,SA1096CX1XB02039-A118790A-R09-C62:1,SA1096CX1XB02039-A118790A-R20-C54:1,SA1096CX1XB02039-A118808B-R53-C66:1,SA1096CX1XB02039-A118808B-R61-C25:1)1:1)1:1,(SA1096CX1XB02039-A118790A-R03-C16:1,SA1096CX1XB02039-A118790A-R29-C29:1,SA1096CX1XB02039-A118808B-R53-C23:1,SA1096CX1XB02039-A118808B-R57-C42:1,SA1096CX1XB02039-A118808B-R57-C45:1,SA1096CX1XB02039-A118808B-R58-C34:1,SA1096CX1XB02039-A118808B-R62-C17:1,SA1096CX1XB02039-A118808B-R63-C45:1,SA1096CX1XB02039-A118808B-R65-C12:1,(SA1096CX1XB02039-A118790A-R15-C49:1,SA1096CX1XB02039-A118790A-R17-C27:1)1:1)1:1,(SA1096CX1XB02039-A118790A-R04-C44:1,SA1096CX1XB02039-A118790A-R09-C44:1,SA1096CX1XB02039-A118790A-R12-C17:1,SA1096CX1XB02039-A118808B-R53-C52:1,SA1096CX1XB02039-A118808B-R69-C12:1,(SA1096CX1XB02039-A118790A-R09-C64:1,SA1096CX1XB02039-A118808B-R59-C31:1,(SA1096CX1XB02039-A118790A-R12-C59:1,SA1096CX1XB02039-A118790A-R31-C11:1)1:1,(SA1096CX1XB02039-A118790A-R11-C10:1,SA1096CX1XB02039-A118790A-R11-C11:1,SA1096CX1XB02039-A118790A-R09-C63:1)1:1)1:1)1:1)1:1,(SA1096CX1XB02039-A118790A-R04-C47:1,SA1096CX1XB02039-A118790A-R20-C23:1,SA1096CX1XB02039-A118790A-R34-C47:1,SA1096CX1XB02039-A118808B-R45-C19:1,SA1096CX1XB02039-A118808B-R59-C09:1,SA1096CX1XB02039-A118808B-R60-C68:1,SA1096CX1XB02039-A118808B-R62-C13:1)1:1,(SA1096CX1XB02039-A118790A-R13-C57:1,SA1096CX1XB02039-A118808B-R47-C33:1,SA1096CX1XB02039-A118808B-R51-C62:1,SA1096CX1XB02039-A118790A-R15-C16:1)1:1)1:1)1:1,(SA1096CX1XB02039-A118790A-R25-C57:1,(SA1096CX1XB02039-A118808B-R53-C25:1,(SA1096CX1XB02039-A118790A-R33-C50:1,SA1096CX1XB02039-A118808B-R60-C21:1,SA1096CX1XB02039-A118808B-R65-C33:1)1:1)1:1)1:1)1:1,(SA1096CX1XB02039-A118790A-R16-C18:1,SA1096CX1XB02039-A118790A-R33-C36:1,(SA1096CX1XB02039-A118790A-R07-C35:1,SA1096CX1XB02039-A118790A-R09-C56:1,(SA1096CX1XB02039-A118790A-R05-C43:1,SA1096CX1XB02039-A118790A-R20-C64:1,SA1096CX1XB02039-A118790A-R35-C53:1)1:1)1:1)1:1)1:1,(SA1096CX1XB02039-A118790A-R08-C33:1,(SA1096CX1XB02039-A118790A-R08-C64:1,SA1096CX1XB02039-A118808B-R61-C54:1,(SA1096CX1XB02039-A118790A-R16-C24:1,(SA1096CX1XB02039-A118790A-R10-C49:1,(SA1096AX1XB02034-A95717A-R24-C59:1,SA1096CX1XB02039-A118790A-R10-C23:1)1:1)1:1)1:1)1:1,(SA1096CX1XB02039-A118790A-R04-C07:1,SA1096CX1XB02039-A118790A-R07-C51:1,SA1096CX1XB02039-A118790A-R10-C07:1)1:1)1:1)1:1)1:1)1:1)1:1)1:1,(SA1096AX1XB02034-A95717A-R18-C64:1,SA1096AX1XB02034-A95717A-R19-C47:1,SA1096CX1XB02039-A118808B-R59-C19:1)1:1)1:1)1:1)1:1)1:1)1:1,((SA1096BX1XB02037-A118804A-R51-C09:1,(SA1096BX1XB02037-A118804A-R67-C43:1,(((SA1096BX1XB02037-A118804A-R58-C10:1,(SA1096BX1XB02037-A118804A-R70-C41:1,(SA1096BX1XB02037-A118804A-R47-C28:1,SA1096BX1XB02037-A118808A-R14-C19:1,SA1096BX1XB02037-A118808A-R16-C17:1)1:1)1:1)1:1,(SA1096BX1XB02037-A118804A-R51-C36:1,SA1096BX1XB02037-A118804A-R64-C64:1,SA1096BX1XB02037-A118804A-R67-C15:1,SA1096BX1XB02037-A118804A-R68-C09:1)1:1)1:1,(SA1096BX1XB02037-A118808A-R05-C19:1,(SA1096BX1XB02037-A118804A-R48-C47:1,SA1096BX1XB02037-A118808A-R09-C52:1,SA1096BX1XB02037-A118808A-R17-C62:1,(SA1096BX1XB02037-A118808A-R09-C36:1,(SA1096BX1XB02037-A118808A-R06-C21:1,SA1096BX1XB02037-A118808A-R09-C26:1)1:1)1:1)1:1)1:1)1:1)1:1,(SA1096BX1XB02037-A118804A-R64-C68:1,(((SA1096BX1XB02037-A118804A-R50-C22:1,(SA1096BX1XB02037-A118804A-R61-C70:1,(SA1096BX1XB02037-A118808A-R07-C20:1,SA1096BX1XB02037-A118808A-R27-C17:1,(SA1096BX1XB02037-A118804A-R46-C31:1,SA1096BX1XB02037-A118804A-R49-C32:1,SA1096BX1XB02037-A118804A-R55-C58:1,SA1096BX1XB02037-A118804A-R59-C27:1,SA1096BX1XB02037-A118804A-R61-C26:1,SA1096BX1XB02037-A118804A-R67-C50:1,SA1096BX1XB02037-A118808A-R03-C69:1,SA1096BX1XB02037-A118808A-R04-C41:1,SA1096BX1XB02037-A118808A-R04-C63:1,SA1096BX1XB02037-A118808A-R08-C70:1,SA1096BX1XB02037-A118808A-R11-C36:1,SA1096BX1XB02037-A118808A-R11-C44:1,SA1096BX1XB02037-A118808A-R12-C33:1,SA1096BX1XB02037-A118808A-R13-C35:1,SA1096BX1XB02037-A118808A-R15-C20:1,SA1096BX1XB02037-A118808A-R16-C31:1,SA1096BX1XB02037-A118808A-R21-C09:1,(SA1096BX1XB02037-A118804A-R47-C37:1,SA1096BX1XB02037-A118804A-R49-C61:1,SA1096BX1XB02037-A118804A-R52-C33:1,SA1096BX1XB02037-A118804A-R54-C44:1,SA1096BX1XB02037-A118804A-R57-C55:1,SA1096BX1XB02037-A118804A-R66-C68:1,SA1096BX1XB02037-A118808A-R03-C45:1,SA1096BX1XB02037-A118808A-R04-C50:1,SA1096BX1XB02037-A118808A-R07-C10:1,SA1096BX1XB02037-A118808A-R19-C63:1,SA1096BX1XB02037-A118808A-R22-C60:1,(SA1096BX1XB02037-A118804A-R45-C23:1,SA1096BX1XB02037-A118804A-R46-C14:1,SA1096BX1XB02037-A118804A-R46-C18:1,SA1096BX1XB02037-A118804A-R49-C49:1,SA1096BX1XB02037-A118804A-R55-C31:1,SA1096BX1XB02037-A118804A-R63-C58:1,SA1096BX1XB02037-A118804A-R64-C42:1,SA1096BX1XB02037-A118804A-R68-C61:1,SA1096BX1XB02037-A118808A-R03-C52:1,SA1096BX1XB02037-A118808A-R07-C17:1,SA1096BX1XB02037-A118808A-R09-C08:1,SA1096BX1XB02037-A118808A-R19-C47:1,SA1096BX1XB02037-A118808A-R21-C37:1,SA1096BX1XB02037-A118808A-R27-C18:1,((SA1096BX1XB02037-A118804A-R49-C18:1,SA1096BX1XB02037-A118804A-R70-C35:1,SA1096BX1XB02037-A118808A-R06-C44:1,SA1096BX1XB02037-A118808A-R11-C12:1,SA1096BX1XB02037-A118808A-R16-C14:1,SA1096BX1XB02037-A118808A-R19-C25:1,SA1096BX1XB02037-A118808A-R20-C11:1,(SA1096BX1XB02037-A118804A-R47-C41:1,SA1096BX1XB02037-A118804A-R50-C14:1,SA1096BX1XB02037-A118804A-R53-C36:1,SA1096BX1XB02037-A118804A-R54-C42:1,SA1096BX1XB02037-A118804A-R54-C62:1,SA1096BX1XB02037-A118804A-R66-C27:1,SA1096BX1XB02037-A118808A-R05-C18:1,SA1096BX1XB02037-A118808A-R10-C55:1,SA1096BX1XB02037-A118808A-R13-C09:1,SA1096BX1XB02037-A118808A-R14-C21:1,SA1096BX1XB02037-A118808A-R16-C16:1,SA1096BX1XB02037-A118808A-R16-C23:1,SA1096BX1XB02037-A118808A-R19-C42:1,(SA1096BX1XB02037-A118804A-R48-C37:1,SA1096BX1XB02037-A118804A-R49-C41:1,SA1096BX1XB02037-A118804A-R51-C24:1,SA1096BX1XB02037-A118804A-R63-C60:1,SA1096BX1XB02037-A118808A-R05-C45:1,SA1096BX1XB02037-A118808A-R10-C28:1,SA1096BX1XB02037-A118808A-R29-C16:1,(SA1096BX1XB02037-A118804A-R52-C69:1,(SA1096BX1XB02037-A118804A-R50-C35:1,(SA1096BX1XB02037-A118804A-R51-C64:1,SA1096BX1XB02037-A118808A-R08-C23:1)1:1)1:1)1:1,SA1096BX1XB02037-A118804A-R45-C33:1)1:1,(SA1096BX1XB02037-A118804A-R50-C59:1,SA1096BX1XB02037-A118804A-R50-C68:1,SA1096BX1XB02037-A118804A-R63-C13:1,SA1096BX1XB02037-A118808A-R07-C32:1)1:1,SA1096BX1XB02037-A118804A-R56-C18:1)1:1)1:1,(SA1096BX1XB02037-A118808A-R20-C16:1,(SA1096BX1XB02037-A118808A-R14-C42:1,(SA1096BX1XB02037-A118804A-R48-C36:1,SA1096BX1XB02037-A118804A-R50-C15:1,SA1096BX1XB02037-A118808A-R05-C13:1,(SA1096BX1XB02037-A118804A-R47-C66:1,SA1096BX1XB02037-A118804A-R65-C16:1)1:1)1:1)1:1)1:1)1:1,(SA1096BX1XB02037-A118808A-R20-C17:1,(SA1096BX1XB02037-A118804A-R49-C25:1,SA1096BX1XB02037-A118808A-R16-C18:1,SA1096BX1XB02037-A118808A-R20-C35:1)1:1)1:1)1:1,(SA1096BX1XB02037-A118804A-R49-C08:1,SA1096BX1XB02037-A118804A-R55-C40:1,SA1096BX1XB02037-A118804A-R59-C60:1,SA1096BX1XB02037-A118804A-R60-C57:1,SA1096BX1XB02037-A118808A-R06-C29:1,SA1096BX1XB02037-A118808A-R10-C11:1,SA1096BX1XB02037-A118808A-R10-C21:1,SA1096BX1XB02037-A118808A-R10-C31:1,SA1096BX1XB02037-A118808A-R15-C34:1,SA1096BX1XB02037-A118808A-R16-C39:1,SA1096BX1XB02037-A118808A-R18-C29:1,SA1096BX1XB02037-A118808A-R18-C41:1,SA1096BX1XB02037-A118808A-R21-C51:1,SA1096BX1XB02037-A118808A-R23-C22:1,(SA1096BX1XB02037-A118804A-R45-C12:1,SA1096BX1XB02037-A118804A-R49-C69:1,SA1096BX1XB02037-A118808A-R11-C23:1)1:1,SA1096BX1XB02037-A118808A-R07-C64:1,SA1096BX1XB02037-A118808A-R07-C47:1)1:1,(SA1096BX1XB02037-A118804A-R51-C08:1,SA1096BX1XB02037-A118804A-R54-C11:1,SA1096BX1XB02037-A118804A-R58-C14:1,SA1096BX1XB02037-A118804A-R60-C16:1,SA1096BX1XB02037-A118808A-R16-C30:1,(SA1096BX1XB02037-A118804A-R47-C31:1,SA1096BX1XB02037-A118804A-R66-C47:1)1:1)1:1,SA1096BX1XB02037-A118808A-R16-C13:1,SA1096BX1XB02037-A118808A-R21-C17:1)1:1,(SA1096BX1XB02037-A118804A-R48-C54:1,SA1096BX1XB02037-A118804A-R51-C42:1,SA1096BX1XB02037-A118808A-R04-C56:1,SA1096BX1XB02037-A118808A-R05-C68:1,SA1096BX1XB02037-A118808A-R23-C18:1,SA1096BX1XB02037-A118808A-R24-C40:1,((SA1096BX1XB02037-A118804A-R45-C51:1,(SA1096BX1XB02037-A118804A-R62-C47:1,SA1096BX1XB02037-A118808A-R25-C29:1)1:1)1:1,(SA1096BX1XB02037-A118804A-R67-C51:1,SA1096BX1XB02037-A118808A-R27-C12:1)1:1)1:1)1:1,(SA1096BX1XB02037-A118808A-R03-C47:1,SA1096BX1XB02037-A118808A-R05-C08:1,SA1096BX1XB02037-A118808A-R15-C12:1,SA1096BX1XB02037-A118808A-R21-C18:1,(SA1096BX1XB02037-A118804A-R56-C14:1,SA1096BX1XB02037-A118804A-R65-C54:1)1:1)1:1,(SA1096BX1XB02037-A118804A-R51-C70:1,SA1096BX1XB02037-A118804A-R52-C23:1,(SA1096BX1XB02037-A118804A-R64-C65:1,SA1096BX1XB02037-A118804A-R68-C12:1)1:1)1:1,(SA1096BX1XB02037-A118804A-R54-C22:1,SA1096BX1XB02037-A118804A-R59-C69:1,SA1096BX1XB02037-A118808A-R08-C59:1,SA1096BX1XB02037-A118808A-R11-C11:1)1:1,(SA1096BX1XB02037-A118804A-R54-C20:1,SA1096BX1XB02037-A118808A-R08-C25:1,SA1096BX1XB02037-A118808A-R12-C40:1)1:1,SA1096BX1XB02037-A118804A-R58-C19:1,SA1096BX1XB02037-A118808A-R21-C50:1)1:1,SA1096BX1XB02037-A118808A-R03-C57:1)1:1)1:1)1:1,(SA1096BX1XB02037-A118808A-R07-C45:1,SA1096BX1XB02037-A118808A-R21-C10:1)1:1)1:1,((SA1096BX1XB02037-A118804A-R51-C27:1,(SA1096BX1XB02037-A118804A-R48-C57:1,SA1096BX1XB02037-A118804A-R49-C47:1,SA1096BX1XB02037-A118808A-R19-C67:1,(SA1096BX1XB02037-A118808A-R22-C09:1,(SA1096BX1XB02037-A118804A-R55-C45:1,SA1096BX1XB02037-A118808A-R12-C35:1,SA1096BX1XB02037-A118808A-R14-C29:1)1:1)1:1)1:1,(SA1096BX1XB02037-A118804A-R47-C40:1,SA1096BX1XB02037-A118804A-R48-C68:1,SA1096BX1XB02037-A118804A-R56-C49:1,SA1096BX1XB02037-A118804A-R58-C42:1,SA1096BX1XB02037-A118808A-R10-C17:1,SA1096BX1XB02037-A118808A-R11-C30:1,SA1096BX1XB02037-A118808A-R21-C49:1)1:1)1:1,(SA1096BX1XB02037-A118804A-R51-C35:1,SA1096BX1XB02037-A118808A-R10-C67:1,SA1096BX1XB02037-A118808A-R26-C07:1,(SA1096BX1XB02037-A118804A-R55-C63:1,(SA1096BX1XB02037-A118804A-R54-C48:1,SA1096BX1XB02037-A118804A-R57-C30:1,SA1096BX1XB02037-A118808A-R14-C32:1)1:1)1:1)1:1)1:1)1:1,(SA1096BX1XB02037-A118804A-R67-C28:1,(SA1096BX1XB02037-A118808A-R05-C29:1,((SA1096BX1XB02037-A118804A-R48-C14:1,(SA1096BX1XB02037-A118804A-R61-C58:1,SA1096BX1XB02037-A118804A-R65-C50:1,(SA1096BX1XB02037-A118808A-R26-C52:1,(SA1096BX1XB02037-A118804A-R50-C62:1,SA1096BX1XB02037-A118808A-R05-C31:1,((SA1096BX1XB02037-A118808A-R13-C37:1,SA1096BX1XB02037-A118808A-R23-C11:1,(SA1096BX1XB02037-A118804A-R49-C66:1,(SA1096BX1XB02037-A118804A-R46-C45:1,SA1096BX1XB02037-A118804A-R52-C37:1,SA1096BX1XB02037-A118804A-R65-C24:1,SA1096BX1XB02037-A118808A-R18-C43:1)1:1)1:1)1:1,(SA1096BX1XB02037-A118804A-R56-C10:1,SA1096BX1XB02037-A118808A-R18-C26:1)1:1)1:1)1:1)1:1)1:1)1:1,(SA1096BX1XB02037-A118804A-R48-C27:1,SA1096BX1XB02037-A118804A-R58-C49:1,SA1096BX1XB02037-A118808A-R04-C32:1,SA1096BX1XB02037-A118808A-R10-C54:1,SA1096BX1XB02037-A118808A-R14-C09:1,SA1096BX1XB02037-A118808A-R15-C21:1,SA1096BX1XB02037-A118808A-R18-C19:1,SA1096BX1XB02037-A118808A-R19-C13:1,SA1096BX1XB02037-A118808A-R19-C48:1,(SA1096BX1XB02037-A118804A-R60-C15:1,SA1096BX1XB02037-A118804A-R66-C10:1,SA1096BX1XB02037-A118808A-R19-C50:1,(SA1096BX1XB02037-A118804A-R51-C25:1,SA1096BX1XB02037-A118804A-R53-C33:1,SA1096BX1XB02037-A118808A-R09-C50:1,SA1096BX1XB02037-A118808A-R12-C25:1,SA1096BX1XB02037-A118808A-R15-C37:1,(SA1096BX1XB02037-A118808A-R24-C32:1,((SA1096BX1XB02037-A118804A-R51-C55:1,SA1096BX1XB02037-A118804A-R52-C30:1,SA1096BX1XB02037-A118804A-R57-C11:1,(SA1096BX1XB02037-A118804A-R64-C16:1,(SA1096BX1XB02037-A118804A-R54-C15:1,SA1096BX1XB02037-A118804A-R59-C67:1,SA1096BX1XB02037-A118804A-R66-C49:1,SA1096BX1XB02037-A118808A-R24-C11:1,(SA1096BX1XB02037-A118804A-R61-C67:1,SA1096BX1XB02037-A118808A-R16-C43:1)1:1)1:1)1:1)1:1,(SA1096BX1XB02037-A118804A-R53-C20:1,SA1096BX1XB02037-A118804A-R67-C29:1,SA1096BX1XB02037-A118808A-R12-C23:1)1:1)1:1)1:1)1:1,(SA1096BX1XB02037-A118804A-R55-C68:1,SA1096BX1XB02037-A118804A-R56-C37:1,SA1096BX1XB02037-A118808A-R18-C40:1,(SA1096BX1XB02037-A118808A-R07-C25:1,(SA1096BX1XB02037-A118808A-R23-C29:1,(SA1096BX1XB02037-A118804A-R50-C49:1,SA1096BX1XB02037-A118804A-R54-C16:1)1:1)1:1)1:1)1:1)1:1)1:1)1:1)1:1,(SA1096BX1XB02037-A118808A-R17-C36:1,(SA1096BX1XB02037-A118804A-R49-C37:1,SA1096BX1XB02037-A118804A-R66-C26:1,SA1096BX1XB02037-A118808A-R03-C18:1,(SA1096BX1XB02037-A118804A-R65-C63:1,SA1096BX1XB02037-A118808A-R07-C43:1,SA1096BX1XB02037-A118808A-R17-C64:1)1:1)1:1)1:1,((SA1096BX1XB02037-A118804A-R54-C41:1,SA1096BX1XB02037-A118808A-R09-C14:1,SA1096BX1XB02037-A118808A-R12-C29:1,SA1096BX1XB02037-A118808A-R16-C29:1)1:1,(SA1096BX1XB02037-A118804A-R46-C32:1,SA1096BX1XB02037-A118804A-R47-C62:1,SA1096BX1XB02037-A118804A-R52-C16:1,SA1096BX1XB02037-A118804A-R67-C20:1)1:1)1:1)1:1)1:1)1:1,SA1096AX1XB02034-A95717A-R21-C51:1)1:1);
