# Supplementary material for: A zero-agnostic model for copy number evolution in cancer
Source: PLoS Comput Biol. 2023 Nov 9;19(11):e1011590. doi: 10.1371/journal.pcbi.1011590 (PMC10662746; doi:10.1371/journal.pcbi.1011590)
Supplement: S1 Data — Twenty-eight patient copy number phylogenies (Newick) inferred by Sitka and Lazac on single-cell sequencing of human breast and ovarian tumor samples. (ZIP) [file pcbi.1011590.s002.zip › supp_data/trees/sitka/SA1180_hscn_tree.newick]

(SA1180CX1XB02698-A118812B-R61-C31:1,SA1180CX1XB02698-A118816A-R19-C47:1,SA1180CX1XB02698-A118816A-R23-C27:1,SA1180CX1XB02698-A118816A-R24-C34:1,(SA1180CX1XB02698-A118816A-R09-C47:1,SA1180CX1XB02698-A118816A-R10-C47:1,SA1180CX1XB02698-A118816A-R15-C55:1,SA1180CX1XB02698-A118816A-R28-C42:1,(SA1180CX1XB02698-A118812B-R59-C10:1,SA1180CX1XB02698-A118812B-R60-C44:1,SA1180CX1XB02698-A118816A-R08-C55:1,(SA1180CX1XB02698-A118816A-R17-C35:1,(SA1180CX1XB02698-A118812B-R53-C53:1,SA1180CX1XB02698-A118812B-R59-C44:1,SA1180CX1XB02698-A118816A-R20-C10:1,(SA1180CX1XB02698-A118812B-R70-C60:1,SA1180CX1XB02698-A118816A-R14-C55:1,(SA1180CX1XB02698-A118812B-R48-C35:1,((SA1180CX1XB02698-A118816A-R08-C41:1,(SA1180CX1XB02698-A118812B-R53-C40:1,SA1180CX1XB02698-A118812B-R54-C31:1,(SA1180CX1XB02698-A118812B-R47-C67:1,SA1180CX1XB02698-A118812B-R63-C44:1,SA1180CX1XB02698-A118816A-R06-C12:1,SA1180CX1XB02698-A118816A-R17-C15:1,SA1180CX1XB02698-A118816A-R19-C67:1,SA1180CX1XB02698-A118816A-R22-C63:1,(SA1180CX1XB02698-A118812B-R45-C18:1,SA1180CX1XB02698-A118812B-R49-C21:1,SA1180CX1XB02698-A118812B-R50-C37:1,SA1180CX1XB02698-A118816A-R04-C29:1,SA1180CX1XB02698-A118816A-R28-C16:1,SA1180CX1XB02698-A118816A-R28-C44:1,(SA1180CX1XB02698-A118816A-R25-C37:1,SA1180CX1XB02698-A118816A-R28-C64:1,(SA1180CX1XB02698-A118816A-R26-C33:1,(SA1180CX1XB02698-A118816A-R29-C43:1,(SA1180CX1XB02698-A118812B-R47-C15:1,SA1180CX1XB02698-A118816A-R15-C11:1,SA1180CX1XB02698-A118816A-R29-C12:1,(SA1180CX1XB02698-A118812B-R46-C15:1,SA1180CX1XB02698-A118812B-R50-C30:1,SA1180CX1XB02698-A118812B-R52-C54:1,SA1180CX1XB02698-A118812B-R53-C21:1,SA1180CX1XB02698-A118816A-R18-C32:1,SA1180CX1XB02698-A118816A-R22-C40:1,SA1180CX1XB02698-A118816A-R23-C35:1,SA1180CX1XB02698-A118816A-R24-C15:1,SA1180CX1XB02698-A118816A-R29-C17:1,SA1180CX1XB02698-A118816A-R30-C35:1)1:1)1:1)1:1)1:1)1:1,(SA1180CX1XB02698-A118812B-R50-C19:1,(SA1180CX1XB02698-A118812B-R54-C60:1,SA1180CX1XB02698-A118812B-R56-C60:1,SA1180CX1XB02698-A118812B-R59-C28:1)1:1)1:1,(SA1180CX1XB02698-A118812B-R65-C24:1,SA1180CX1XB02698-A118812B-R69-C42:1,SA1180CX1XB02698-A118816A-R24-C55:1,(SA1180CX1XB02698-A118812B-R54-C32:1,SA1180CX1XB02698-A118812B-R60-C31:1,SA1180CX1XB02698-A118812B-R62-C60:1,SA1180CX1XB02698-A118816A-R20-C63:1,SA1180CX1XB02698-A118816A-R23-C52:1,SA1180CX1XB02698-A118816A-R27-C50:1,(SA1180CX1XB02698-A118816A-R13-C40:1,(SA1180CX1XB02698-A118812B-R47-C48:1,SA1180CX1XB02698-A118812B-R63-C41:1,SA1180CX1XB02698-A118816A-R14-C52:1,SA1180CX1XB02698-A118816A-R23-C47:1)1:1,(SA1180CX1XB02698-A118812B-R70-C34:1,SA1180CX1XB02698-A118812B-R63-C11:1)1:1)1:1)1:1,(SA1180CX1XB02698-A118812B-R58-C37:1,SA1180CX1XB02698-A118816A-R19-C07:1,SA1180CX1XB02698-A118816A-R23-C63:1)1:1,(SA1180CX1XB02698-A118816A-R21-C28:1,(SA1180CX1XB02698-A118812B-R45-C25:1,SA1180CX1XB02698-A118812B-R49-C55:1,SA1180CX1XB02698-A118812B-R64-C07:1,SA1180CX1XB02698-A118816A-R14-C54:1,SA1180CX1XB02698-A118816A-R19-C26:1,SA1180CX1XB02698-A118816A-R22-C47:1,(SA1180CX1XB02698-A118812B-R45-C17:1,SA1180CX1XB02698-A118812B-R48-C36:1,SA1180CX1XB02698-A118812B-R49-C52:1,SA1180CX1XB02698-A118812B-R57-C18:1,SA1180CX1XB02698-A118812B-R59-C69:1,SA1180CX1XB02698-A118812B-R60-C68:1,SA1180CX1XB02698-A118812B-R62-C56:1,SA1180CX1XB02698-A118812B-R63-C26:1,SA1180CX1XB02698-A118812B-R63-C66:1,SA1180CX1XB02698-A118816A-R06-C14:1,SA1180CX1XB02698-A118816A-R07-C37:1,SA1180CX1XB02698-A118816A-R07-C58:1,SA1180CX1XB02698-A118816A-R15-C60:1,SA1180CX1XB02698-A118816A-R20-C31:1,SA1180CX1XB02698-A118816A-R20-C32:1,SA1180CX1XB02698-A118816A-R25-C61:1,SA1180CX1XB02698-A118816A-R26-C54:1,SA1180CX1XB02698-A118816A-R28-C45:1,(SA1180CX1XB02698-A118812B-R45-C32:1,SA1180CX1XB02698-A118812B-R46-C14:1,SA1180CX1XB02698-A118812B-R47-C51:1,SA1180CX1XB02698-A118812B-R47-C70:1,SA1180CX1XB02698-A118812B-R49-C14:1,SA1180CX1XB02698-A118812B-R51-C15:1,SA1180CX1XB02698-A118812B-R51-C28:1,SA1180CX1XB02698-A118812B-R56-C37:1,SA1180CX1XB02698-A118812B-R57-C44:1,SA1180CX1XB02698-A118812B-R61-C25:1,SA1180CX1XB02698-A118812B-R63-C23:1,SA1180CX1XB02698-A118816A-R07-C45:1,SA1180CX1XB02698-A118816A-R08-C70:1,SA1180CX1XB02698-A118816A-R18-C68:1,SA1180CX1XB02698-A118816A-R25-C23:1,(SA1180CX1XB02698-A118812B-R48-C26:1,SA1180CX1XB02698-A118812B-R50-C45:1,SA1180CX1XB02698-A118812B-R57-C29:1,SA1180CX1XB02698-A118812B-R58-C35:1,SA1180CX1XB02698-A118812B-R60-C39:1,SA1180CX1XB02698-A118812B-R61-C32:1,SA1180CX1XB02698-A118812B-R65-C59:1,SA1180CX1XB02698-A118812B-R69-C37:1,SA1180CX1XB02698-A118812B-R70-C68:1,SA1180CX1XB02698-A118816A-R05-C45:1,SA1180CX1XB02698-A118816A-R28-C51:1,(SA1180CX1XB02698-A118812B-R45-C61:1,SA1180CX1XB02698-A118812B-R45-C70:1,SA1180CX1XB02698-A118812B-R46-C50:1,SA1180CX1XB02698-A118812B-R47-C55:1,SA1180CX1XB02698-A118812B-R59-C67:1,SA1180CX1XB02698-A118812B-R63-C28:1,SA1180CX1XB02698-A118812B-R65-C49:1,SA1180CX1XB02698-A118812B-R67-C40:1,SA1180CX1XB02698-A118812B-R69-C69:1,SA1180CX1XB02698-A118816A-R03-C12:1,SA1180CX1XB02698-A118816A-R15-C35:1,SA1180CX1XB02698-A118816A-R16-C14:1,SA1180CX1XB02698-A118816A-R26-C56:1,SA1180CX1XB02698-A118816A-R29-C36:1,SA1180CX1XB02698-A118816A-R29-C62:1,(SA1180CX1XB02698-A118812B-R49-C50:1,SA1180CX1XB02698-A118812B-R49-C56:1,SA1180CX1XB02698-A118812B-R56-C47:1,SA1180CX1XB02698-A118812B-R57-C51:1,SA1180CX1XB02698-A118812B-R62-C47:1,SA1180CX1XB02698-A118812B-R63-C52:1,SA1180CX1XB02698-A118812B-R63-C64:1,SA1180CX1XB02698-A118816A-R06-C56:1,SA1180CX1XB02698-A118816A-R06-C65:1,SA1180CX1XB02698-A118816A-R06-C70:1,SA1180CX1XB02698-A118816A-R10-C42:1,SA1180CX1XB02698-A118816A-R14-C44:1,SA1180CX1XB02698-A118816A-R23-C18:1,SA1180CX1XB02698-A118816A-R28-C69:1,SA1180CX1XB02698-A118816A-R29-C30:1,SA1180CX1XB02698-A118816A-R30-C70:1,(SA1180CX1XB02698-A118812B-R50-C44:1,SA1180CX1XB02698-A118812B-R52-C28:1,SA1180CX1XB02698-A118812B-R53-C61:1,SA1180CX1XB02698-A118812B-R54-C52:1,SA1180CX1XB02698-A118812B-R64-C61:1,SA1180CX1XB02698-A118816A-R11-C67:1,SA1180CX1XB02698-A118816A-R27-C68:1,(SA1180CX1XB02698-A118812B-R48-C37:1,SA1180CX1XB02698-A118812B-R49-C69:1,SA1180CX1XB02698-A118812B-R51-C34:1,SA1180CX1XB02698-A118812B-R54-C16:1,SA1180CX1XB02698-A118812B-R56-C21:1,SA1180CX1XB02698-A118812B-R56-C66:1,SA1180CX1XB02698-A118812B-R59-C22:1,SA1180CX1XB02698-A118816A-R14-C23:1,SA1180CX1XB02698-A118816A-R24-C10:1,SA1180CX1XB02698-A118816A-R28-C29:1)1:1)1:1,(SA1180CX1XB02698-A118812B-R64-C52:1,SA1180CX1XB02698-A118816A-R07-C47:1)1:1,(SA1180CX1XB02698-A118812B-R49-C17:1,SA1180CX1XB02698-A118812B-R52-C40:1,SA1180CX1XB02698-A118812B-R53-C64:1,SA1180CX1XB02698-A118812B-R54-C36:1,(SA1180CX1XB02698-A118812B-R46-C09:1,SA1180CX1XB02698-A118812B-R47-C31:1,SA1180CX1XB02698-A118812B-R48-C31:1,SA1180CX1XB02698-A118812B-R61-C50:1,SA1180CX1XB02698-A118816A-R16-C51:1,SA1180CX1XB02698-A118816A-R29-C53:1,SA1180CX1XB02698-A118816A-R30-C68:1)1:1)1:1)1:1,(SA1180CX1XB02698-A118812B-R45-C10:1,SA1180CX1XB02698-A118812B-R46-C64:1,SA1180CX1XB02698-A118812B-R47-C28:1,SA1180CX1XB02698-A118812B-R48-C24:1,SA1180CX1XB02698-A118812B-R48-C49:1,SA1180CX1XB02698-A118812B-R49-C25:1,SA1180CX1XB02698-A118812B-R49-C54:1,SA1180CX1XB02698-A118812B-R50-C40:1,SA1180CX1XB02698-A118812B-R53-C60:1,SA1180CX1XB02698-A118812B-R54-C57:1,SA1180CX1XB02698-A118812B-R62-C21:1,SA1180CX1XB02698-A118812B-R62-C61:1,SA1180CX1XB02698-A118812B-R65-C32:1,SA1180CX1XB02698-A118812B-R66-C58:1,SA1180CX1XB02698-A118812B-R68-C66:1,SA1180CX1XB02698-A118816A-R04-C24:1,SA1180CX1XB02698-A118816A-R08-C29:1,SA1180CX1XB02698-A118816A-R08-C68:1,SA1180CX1XB02698-A118816A-R09-C41:1,SA1180CX1XB02698-A118816A-R10-C45:1,SA1180CX1XB02698-A118816A-R15-C18:1,SA1180CX1XB02698-A118816A-R16-C21:1,SA1180CX1XB02698-A118816A-R17-C09:1,SA1180CX1XB02698-A118816A-R17-C50:1,SA1180CX1XB02698-A118816A-R19-C35:1,SA1180CX1XB02698-A118816A-R20-C54:1,SA1180CX1XB02698-A118816A-R21-C10:1,SA1180CX1XB02698-A118816A-R21-C25:1,SA1180CX1XB02698-A118816A-R29-C48:1,SA1180CX1XB02698-A118816A-R29-C69:1,(SA1180CX1XB02698-A118816A-R13-C62:1,SA1180CX1XB02698-A118816A-R25-C42:1)1:1,(SA1180CX1XB02698-A118816A-R04-C22:1,SA1180CX1XB02698-A118816A-R13-C52:1,SA1180CX1XB02698-A118816A-R15-C28:1,SA1180CX1XB02698-A118816A-R23-C19:1,SA1180CX1XB02698-A118816A-R23-C56:1,(SA1180CX1XB02698-A118812B-R66-C15:1,SA1180CX1XB02698-A118812B-R68-C41:1,SA1180CX1XB02698-A118812B-R70-C29:1,SA1180CX1XB02698-A118816A-R14-C62:1)1:1)1:1,(SA1180CX1XB02698-A118812B-R57-C20:1,SA1180CX1XB02698-A118812B-R58-C21:1,SA1180CX1XB02698-A118816A-R16-C40:1,SA1180CX1XB02698-A118816A-R28-C10:1)1:1,SA1180CX1XB02698-A118812B-R45-C34:1)1:1,(SA1180CX1XB02698-A118812B-R45-C36:1,SA1180CX1XB02698-A118812B-R60-C36:1)1:1,(SA1180CX1XB02698-A118812B-R57-C69:1,SA1180CX1XB02698-A118812B-R61-C33:1,SA1180CX1XB02698-A118816A-R15-C69:1,(SA1180CX1XB02698-A118812B-R62-C40:1,(SA1180CX1XB02698-A118812B-R45-C29:1,(SA1180CX1XB02698-A118812B-R51-C65:1,(SA1180CX1XB02698-A118816A-R18-C34:1,(SA1180CX1XB02698-A118812B-R67-C27:1,((SA1180CX1XB02698-A118816A-R28-C49:1,(SA1180CX1XB02698-A118816A-R27-C14:1,SA1180CX1XB02698-A118816A-R25-C49:1)1:1)1:1,SA1180CX1XB02698-A118812B-R56-C26:1)1:1)1:1)1:1)1:1)1:1)1:1)1:1)1:1,(SA1180CX1XB02698-A118812B-R50-C09:1,SA1180CX1XB02698-A118812B-R58-C27:1)1:1)1:1,(SA1180CX1XB02698-A118812B-R45-C35:1,SA1180CX1XB02698-A118812B-R45-C63:1,SA1180CX1XB02698-A118812B-R46-C37:1,SA1180CX1XB02698-A118812B-R46-C49:1,SA1180CX1XB02698-A118812B-R47-C24:1,SA1180CX1XB02698-A118812B-R48-C43:1,SA1180CX1XB02698-A118812B-R52-C26:1,SA1180CX1XB02698-A118812B-R53-C29:1,SA1180CX1XB02698-A118812B-R54-C48:1,SA1180CX1XB02698-A118812B-R54-C59:1,SA1180CX1XB02698-A118812B-R62-C58:1,SA1180CX1XB02698-A118812B-R65-C29:1,SA1180CX1XB02698-A118812B-R66-C13:1,SA1180CX1XB02698-A118812B-R70-C07:1,SA1180CX1XB02698-A118816A-R06-C20:1,SA1180CX1XB02698-A118816A-R07-C17:1,SA1180CX1XB02698-A118816A-R14-C32:1,SA1180CX1XB02698-A118816A-R14-C41:1,SA1180CX1XB02698-A118816A-R25-C68:1,SA1180CX1XB02698-A118816A-R29-C14:1,(SA1180CX1XB02698-A118812B-R63-C69:1,SA1180CX1XB02698-A118816A-R20-C19:1)1:1,(SA1180CX1XB02698-A118812B-R49-C12:1,SA1180CX1XB02698-A118812B-R64-C29:1)1:1,(SA1180CX1XB02698-A118812B-R66-C43:1,SA1180CX1XB02698-A118816A-R06-C52:1)1:1,SA1180CX1XB02698-A118816A-R07-C08:1)1:1,(SA1180CX1XB02698-A118812B-R45-C50:1,SA1180CX1XB02698-A118812B-R65-C44:1)1:1)1:1)1:1,(SA1180CX1XB02698-A118812B-R49-C20:1,SA1180CX1XB02698-A118812B-R57-C54:1,SA1180CX1XB02698-A118816A-R06-C22:1,SA1180CX1XB02698-A118816A-R06-C61:1,SA1180CX1XB02698-A118816A-R10-C21:1,SA1180CX1XB02698-A118816A-R18-C69:1,SA1180CX1XB02698-A118816A-R26-C34:1,(SA1180CX1XB02698-A118812B-R70-C43:1,SA1180CX1XB02698-A118816A-R12-C08:1,SA1180CX1XB02698-A118816A-R24-C48:1,(SA1180CX1XB02698-A118812B-R69-C49:1,(SA1180CX1XB02698-A118812B-R65-C21:1,(SA1180CX1XB02698-A118816A-R08-C47:1,(SA1180CX1XB02698-A118816A-R30-C17:1,(SA1180CX1XB02698-A118816A-R17-C28:1,(SA1180CX1XB02698-A118812B-R69-C07:1,(SA1180CX1XB02698-A118816A-R20-C26:1,(SA1180CX1XB02698-A118816A-R22-C51:1,SA1180CX1XB02698-A118816A-R28-C35:1,(SA1180CX1XB02698-A118816A-R27-C49:1,(SA1180CX1XB02698-A118816A-R25-C14:1,(SA1180CX1XB02698-A118812B-R55-C68:1,(SA1180CX1XB02698-A118812B-R48-C59:1,(SA1180CX1XB02698-A118816A-R06-C09:1,(SA1180CX1XB02698-A118816A-R17-C68:1,(SA1180CX1XB02698-A118812B-R50-C26:1,(SA1180CX1XB02698-A118812B-R52-C12:1,(SA1180CX1XB02698-A118816A-R12-C26:1,SA1180CX1XB02698-A118812B-R54-C09:1)1:1)1:1)1:1)1:1)1:1)1:1)1:1)1:1)1:1)1:1)1:1)1:1)1:1)1:1)1:1)1:1)1:1)1:1)1:1)1:1)1:1)1:1)1:1,(SA1180CX1XB02698-A118812B-R48-C47:1,SA1180CX1XB02698-A118812B-R63-C43:1,(SA1180CX1XB02698-A118812B-R46-C23:1,SA1180CX1XB02698-A118812B-R54-C54:1,SA1180CX1XB02698-A118812B-R57-C33:1,SA1180CX1XB02698-A118812B-R59-C47:1,SA1180CX1XB02698-A118816A-R09-C66:1,SA1180CX1XB02698-A118816A-R26-C47:1,(SA1180CX1XB02698-A118812B-R48-C66:1,SA1180CX1XB02698-A118816A-R25-C56:1)1:1)1:1,(SA1180CX1XB02698-A118812B-R48-C30:1,SA1180CX1XB02698-A118812B-R53-C35:1,SA1180CX1XB02698-A118816A-R23-C59:1,(SA1180CX1XB02698-A118812B-R48-C51:1,SA1180CX1XB02698-A118812B-R60-C61:1,SA1180CX1XB02698-A118812B-R64-C25:1,SA1180CX1XB02698-A118816A-R09-C12:1,SA1180CX1XB02698-A118816A-R09-C22:1,SA1180CX1XB02698-A118816A-R19-C13:1,SA1180CX1XB02698-A118816A-R29-C31:1,SA1180CX1XB02698-A118816A-R30-C11:1,(SA1180CX1XB02698-A118812B-R45-C68:1,SA1180CX1XB02698-A118812B-R46-C11:1,SA1180CX1XB02698-A118812B-R48-C11:1,SA1180CX1XB02698-A118812B-R49-C53:1,SA1180CX1XB02698-A118812B-R50-C25:1,SA1180CX1XB02698-A118812B-R50-C69:1,SA1180CX1XB02698-A118812B-R52-C39:1,SA1180CX1XB02698-A118812B-R62-C34:1,SA1180CX1XB02698-A118812B-R66-C54:1,SA1180CX1XB02698-A118812B-R66-C55:1,SA1180CX1XB02698-A118812B-R67-C44:1,SA1180CX1XB02698-A118812B-R68-C52:1,SA1180CX1XB02698-A118812B-R69-C23:1,SA1180CX1XB02698-A118816A-R03-C48:1,SA1180CX1XB02698-A118816A-R12-C12:1,SA1180CX1XB02698-A118816A-R12-C21:1,SA1180CX1XB02698-A118816A-R15-C37:1,SA1180CX1XB02698-A118816A-R15-C68:1,SA1180CX1XB02698-A118816A-R16-C42:1,SA1180CX1XB02698-A118816A-R16-C43:1,SA1180CX1XB02698-A118816A-R17-C59:1,SA1180CX1XB02698-A118816A-R18-C24:1,SA1180CX1XB02698-A118816A-R19-C58:1,SA1180CX1XB02698-A118816A-R19-C68:1,SA1180CX1XB02698-A118816A-R21-C26:1,SA1180CX1XB02698-A118816A-R22-C62:1,SA1180CX1XB02698-A118816A-R22-C70:1,SA1180CX1XB02698-A118816A-R25-C13:1,SA1180CX1XB02698-A118816A-R27-C26:1,SA1180CX1XB02698-A118816A-R27-C30:1,SA1180CX1XB02698-A118816A-R29-C20:1,SA1180CX1XB02698-A118816A-R30-C55:1,(SA1180CX1XB02698-A118812B-R46-C39:1,SA1180CX1XB02698-A118812B-R49-C60:1,SA1180CX1XB02698-A118812B-R57-C49:1,SA1180CX1XB02698-A118816A-R27-C13:1,(SA1180CX1XB02698-A118812B-R61-C43:1,(SA1180CX1XB02698-A118816A-R16-C30:1,SA1180CX1XB02698-A118812B-R50-C36:1)1:1)1:1)1:1,(SA1180CX1XB02698-A118812B-R48-C21:1,SA1180CX1XB02698-A118816A-R13-C60:1)1:1,(SA1180CX1XB02698-A118812B-R49-C27:1,SA1180CX1XB02698-A118812B-R51-C31:1)1:1,SA1180CX1XB02698-A118812B-R70-C54:1)1:1,(SA1180CX1XB02698-A118812B-R54-C37:1,(SA1180CX1XB02698-A118812B-R46-C25:1,SA1180CX1XB02698-A118812B-R60-C22:1)1:1)1:1)1:1,(SA1180CX1XB02698-A118812B-R62-C44:1,(SA1180CX1XB02698-A118812B-R53-C45:1,SA1180CX1XB02698-A118812B-R62-C51:1,SA1180CX1XB02698-A118816A-R23-C42:1,(SA1180CX1XB02698-A118812B-R57-C68:1,SA1180CX1XB02698-A118812B-R62-C62:1,SA1180CX1XB02698-A118816A-R06-C24:1,SA1180CX1XB02698-A118816A-R17-C13:1,SA1180CX1XB02698-A118816A-R22-C41:1,SA1180CX1XB02698-A118816A-R29-C64:1,(SA1180CX1XB02698-A118812B-R47-C16:1,SA1180CX1XB02698-A118812B-R49-C70:1,SA1180CX1XB02698-A118812B-R52-C66:1,SA1180CX1XB02698-A118812B-R69-C45:1,SA1180CX1XB02698-A118816A-R10-C33:1,SA1180CX1XB02698-A118816A-R12-C16:1,SA1180CX1XB02698-A118816A-R17-C14:1,SA1180CX1XB02698-A118816A-R17-C61:1,SA1180CX1XB02698-A118816A-R20-C13:1,(SA1180CX1XB02698-A118812B-R51-C69:1,SA1180CX1XB02698-A118816A-R09-C13:1,SA1180CX1XB02698-A118816A-R20-C49:1,SA1180CX1XB02698-A118816A-R29-C15:1)1:1,(SA1180CX1XB02698-A118816A-R10-C57:1,(SA1180CX1XB02698-A118812B-R51-C60:1,SA1180CX1XB02698-A118812B-R70-C08:1)1:1)1:1,(SA1180CX1XB02698-A118812B-R54-C45:1,SA1180CX1XB02698-A118816A-R20-C18:1,SA1180CX1XB02698-A118816A-R30-C40:1)1:1)1:1,(SA1180CX1XB02698-A118812B-R49-C22:1,SA1180CX1XB02698-A118816A-R26-C52:1)1:1)1:1,(SA1180CX1XB02698-A118816A-R18-C70:1,SA1180CX1XB02698-A118816A-R19-C12:1)1:1)1:1)1:1)1:1)1:1,(SA1180CX1XB02698-A118812B-R48-C28:1,SA1180CX1XB02698-A118812B-R49-C49:1,SA1180CX1XB02698-A118812B-R51-C22:1,SA1180CX1XB02698-A118812B-R51-C58:1,SA1180CX1XB02698-A118812B-R52-C16:1,SA1180CX1XB02698-A118812B-R54-C20:1,SA1180CX1XB02698-A118812B-R55-C33:1,SA1180CX1XB02698-A118812B-R57-C23:1,SA1180CX1XB02698-A118812B-R57-C53:1,SA1180CX1XB02698-A118812B-R60-C40:1,SA1180CX1XB02698-A118812B-R60-C55:1,SA1180CX1XB02698-A118812B-R63-C40:1,SA1180CX1XB02698-A118812B-R65-C23:1,SA1180CX1XB02698-A118812B-R67-C60:1,SA1180CX1XB02698-A118812B-R68-C54:1,SA1180CX1XB02698-A118812B-R70-C44:1,SA1180CX1XB02698-A118812B-R70-C65:1,SA1180CX1XB02698-A118816A-R03-C20:1,SA1180CX1XB02698-A118816A-R06-C29:1,SA1180CX1XB02698-A118816A-R07-C36:1,SA1180CX1XB02698-A118816A-R08-C52:1,SA1180CX1XB02698-A118816A-R10-C10:1,SA1180CX1XB02698-A118816A-R14-C60:1,SA1180CX1XB02698-A118816A-R16-C35:1,SA1180CX1XB02698-A118816A-R19-C37:1,SA1180CX1XB02698-A118816A-R21-C23:1,SA1180CX1XB02698-A118816A-R22-C68:1,SA1180CX1XB02698-A118816A-R23-C36:1,SA1180CX1XB02698-A118816A-R23-C65:1,SA1180CX1XB02698-A118816A-R26-C41:1,SA1180CX1XB02698-A118816A-R27-C42:1,SA1180CX1XB02698-A118816A-R28-C57:1,(SA1180CX1XB02698-A118812B-R45-C66:1,SA1180CX1XB02698-A118812B-R46-C42:1,SA1180CX1XB02698-A118812B-R47-C12:1,SA1180CX1XB02698-A118812B-R55-C50:1,SA1180CX1XB02698-A118812B-R59-C40:1,SA1180CX1XB02698-A118812B-R59-C48:1,SA1180CX1XB02698-A118812B-R61-C21:1,SA1180CX1XB02698-A118812B-R61-C48:1,SA1180CX1XB02698-A118812B-R61-C55:1,SA1180CX1XB02698-A118812B-R62-C54:1,SA1180CX1XB02698-A118812B-R62-C70:1,SA1180CX1XB02698-A118812B-R63-C58:1,SA1180CX1XB02698-A118812B-R69-C61:1,SA1180CX1XB02698-A118816A-R03-C63:1,SA1180CX1XB02698-A118816A-R06-C35:1,SA1180CX1XB02698-A118816A-R06-C36:1,SA1180CX1XB02698-A118816A-R06-C64:1,SA1180CX1XB02698-A118816A-R07-C57:1,SA1180CX1XB02698-A118816A-R08-C12:1,SA1180CX1XB02698-A118816A-R08-C22:1,SA1180CX1XB02698-A118816A-R09-C64:1,SA1180CX1XB02698-A118816A-R15-C10:1,SA1180CX1XB02698-A118816A-R15-C36:1,SA1180CX1XB02698-A118816A-R17-C27:1,SA1180CX1XB02698-A118816A-R17-C45:1,SA1180CX1XB02698-A118816A-R18-C40:1,SA1180CX1XB02698-A118816A-R18-C66:1,SA1180CX1XB02698-A118816A-R19-C22:1,SA1180CX1XB02698-A118816A-R22-C65:1,SA1180CX1XB02698-A118816A-R24-C19:1,SA1180CX1XB02698-A118816A-R26-C57:1,SA1180CX1XB02698-A118816A-R27-C12:1,SA1180CX1XB02698-A118816A-R30-C29:1,SA1180CX1XB02698-A118816A-R30-C47:1,SA1180CX1XB02698-A118816A-R30-C60:1,(SA1180CX1XB02698-A118812B-R45-C41:1,SA1180CX1XB02698-A118812B-R46-C54:1,SA1180CX1XB02698-A118812B-R47-C32:1,SA1180CX1XB02698-A118812B-R47-C45:1,SA1180CX1XB02698-A118812B-R48-C57:1,SA1180CX1XB02698-A118812B-R51-C61:1,SA1180CX1XB02698-A118816A-R05-C36:1,SA1180CX1XB02698-A118816A-R06-C63:1,SA1180CX1XB02698-A118816A-R08-C37:1,SA1180CX1XB02698-A118816A-R13-C64:1,SA1180CX1XB02698-A118816A-R14-C48:1,SA1180CX1XB02698-A118816A-R19-C61:1,SA1180CX1XB02698-A118816A-R25-C22:1,SA1180CX1XB02698-A118816A-R25-C60:1,SA1180CX1XB02698-A118816A-R28-C36:1)1:1,(SA1180CX1XB02698-A118812B-R50-C27:1,SA1180CX1XB02698-A118812B-R56-C29:1,SA1180CX1XB02698-A118812B-R57-C57:1,SA1180CX1XB02698-A118812B-R58-C08:1,SA1180CX1XB02698-A118816A-R07-C55:1,SA1180CX1XB02698-A118816A-R11-C11:1,SA1180CX1XB02698-A118816A-R18-C43:1,SA1180CX1XB02698-A118816A-R24-C67:1,SA1180CX1XB02698-A118816A-R27-C57:1,SA1180CX1XB02698-A118812B-R46-C41:1)1:1,(SA1180CX1XB02698-A118812B-R45-C57:1,SA1180CX1XB02698-A118812B-R47-C52:1,SA1180CX1XB02698-A118812B-R47-C68:1,SA1180CX1XB02698-A118812B-R50-C12:1,SA1180CX1XB02698-A118812B-R62-C57:1,SA1180CX1XB02698-A118812B-R64-C09:1,SA1180CX1XB02698-A118816A-R07-C42:1,SA1180CX1XB02698-A118816A-R26-C29:1)1:1,(SA1180CX1XB02698-A118812B-R50-C64:1,SA1180CX1XB02698-A118812B-R70-C59:1,SA1180CX1XB02698-A118816A-R09-C14:1)1:1,(SA1180CX1XB02698-A118812B-R51-C47:1,SA1180CX1XB02698-A118812B-R59-C45:1,SA1180CX1XB02698-A118812B-R70-C52:1,SA1180CX1XB02698-A118816A-R07-C32:1)1:1,(SA1180CX1XB02698-A118816A-R03-C22:1,SA1180CX1XB02698-A118816A-R07-C51:1)1:1)1:1,(SA1180CX1XB02698-A118812B-R45-C62:1,SA1180CX1XB02698-A118812B-R46-C30:1,SA1180CX1XB02698-A118812B-R47-C64:1,SA1180CX1XB02698-A118812B-R47-C66:1,SA1180CX1XB02698-A118812B-R48-C62:1,SA1180CX1XB02698-A118812B-R48-C68:1,SA1180CX1XB02698-A118812B-R50-C21:1,SA1180CX1XB02698-A118812B-R50-C23:1,SA1180CX1XB02698-A118812B-R54-C23:1,SA1180CX1XB02698-A118812B-R54-C67:1,SA1180CX1XB02698-A118812B-R55-C56:1,SA1180CX1XB02698-A118812B-R56-C62:1,SA1180CX1XB02698-A118812B-R59-C17:1,SA1180CX1XB02698-A118812B-R60-C59:1,SA1180CX1XB02698-A118812B-R67-C49:1,SA1180CX1XB02698-A118812B-R67-C59:1,SA1180CX1XB02698-A118812B-R70-C56:1,SA1180CX1XB02698-A118816A-R14-C40:1,SA1180CX1XB02698-A118816A-R18-C44:1,SA1180CX1XB02698-A118816A-R20-C58:1,SA1180CX1XB02698-A118816A-R22-C39:1,SA1180CX1XB02698-A118816A-R26-C23:1,SA1180CX1XB02698-A118816A-R29-C54:1,SA1180CX1XB02698-A118816A-R30-C69:1,(SA1180CX1XB02698-A118812B-R47-C19:1,SA1180CX1XB02698-A118812B-R51-C19:1,SA1180CX1XB02698-A118812B-R51-C48:1,SA1180CX1XB02698-A118812B-R52-C44:1,SA1180CX1XB02698-A118812B-R57-C41:1,SA1180CX1XB02698-A118812B-R61-C35:1,SA1180CX1XB02698-A118812B-R61-C40:1,SA1180CX1XB02698-A118812B-R63-C08:1,SA1180CX1XB02698-A118816A-R12-C09:1,SA1180CX1XB02698-A118816A-R26-C58:1)1:1)1:1,(SA1180CX1XB02698-A118812B-R47-C34:1,SA1180CX1XB02698-A118812B-R53-C59:1,SA1180CX1XB02698-A118812B-R58-C69:1,SA1180CX1XB02698-A118812B-R60-C35:1,SA1180CX1XB02698-A118812B-R63-C65:1,SA1180CX1XB02698-A118812B-R67-C41:1,SA1180CX1XB02698-A118816A-R05-C40:1,SA1180CX1XB02698-A118816A-R07-C18:1,SA1180CX1XB02698-A118816A-R08-C20:1,SA1180CX1XB02698-A118816A-R09-C28:1,SA1180CX1XB02698-A118816A-R09-C31:1,SA1180CX1XB02698-A118816A-R11-C50:1,SA1180CX1XB02698-A118816A-R13-C56:1,SA1180CX1XB02698-A118816A-R20-C55:1,SA1180CX1XB02698-A118816A-R21-C08:1,SA1180CX1XB02698-A118816A-R21-C34:1,SA1180CX1XB02698-A118816A-R22-C61:1,SA1180CX1XB02698-A118816A-R25-C62:1,SA1180CX1XB02698-A118816A-R28-C08:1,(SA1180CX1XB02698-A118812B-R46-C51:1,SA1180CX1XB02698-A118812B-R48-C34:1,SA1180CX1XB02698-A118812B-R50-C70:1,SA1180CX1XB02698-A118812B-R62-C31:1,SA1180CX1XB02698-A118812B-R62-C33:1)1:1)1:1,(SA1180CX1XB02698-A118812B-R58-C61:1,SA1180CX1XB02698-A118812B-R64-C20:1,SA1180CX1XB02698-A118816A-R06-C44:1,SA1180CX1XB02698-A118816A-R09-C62:1,SA1180CX1XB02698-A118816A-R15-C52:1,(SA1180CX1XB02698-A118812B-R49-C47:1,SA1180CX1XB02698-A118812B-R62-C43:1,SA1180CX1XB02698-A118816A-R19-C60:1)1:1)1:1,(SA1180CX1XB02698-A118816A-R18-C21:1,SA1180CX1XB02698-A118816A-R27-C15:1)1:1,(SA1180CX1XB02698-A118812B-R59-C59:1,SA1180CX1XB02698-A118816A-R24-C56:1)1:1,(SA1180CX1XB02698-A118816A-R13-C66:1,SA1180CX1XB02698-A118816A-R24-C27:1)1:1,SA1180CX1XB02698-A118812B-R65-C08:1,SA1180CX1XB02698-A118812B-R58-C49:1)1:1,(SA1180CX1XB02698-A118812B-R47-C69:1,SA1180CX1XB02698-A118812B-R63-C60:1,SA1180CX1XB02698-A118812B-R68-C48:1,SA1180CX1XB02698-A118812B-R70-C53:1,SA1180CX1XB02698-A118816A-R11-C31:1,SA1180CX1XB02698-A118816A-R14-C18:1,SA1180CX1XB02698-A118816A-R14-C45:1,SA1180CX1XB02698-A118816A-R22-C69:1)1:1)1:1)1:1,(SA1180CX1XB02698-A118812B-R57-C19:1,(SA1180CX1XB02698-A118812B-R67-C42:1,SA1180CX1XB02698-A118816A-R17-C33:1,(SA1180CX1XB02698-A118812B-R45-C37:1,SA1180CX1XB02698-A118812B-R49-C28:1,SA1180CX1XB02698-A118812B-R51-C41:1,SA1180CX1XB02698-A118812B-R52-C45:1,SA1180CX1XB02698-A118812B-R56-C57:1,SA1180CX1XB02698-A118812B-R59-C70:1,SA1180CX1XB02698-A118812B-R61-C23:1,SA1180CX1XB02698-A118812B-R63-C12:1,SA1180CX1XB02698-A118812B-R65-C10:1,SA1180CX1XB02698-A118812B-R67-C35:1,SA1180CX1XB02698-A118812B-R68-C23:1,SA1180CX1XB02698-A118816A-R06-C17:1,SA1180CX1XB02698-A118816A-R07-C64:1,SA1180CX1XB02698-A118816A-R08-C26:1,SA1180CX1XB02698-A118816A-R09-C52:1,SA1180CX1XB02698-A118816A-R13-C48:1,SA1180CX1XB02698-A118816A-R18-C13:1,SA1180CX1XB02698-A118816A-R20-C15:1,SA1180CX1XB02698-A118816A-R28-C09:1,SA1180CX1XB02698-A118816A-R28-C12:1,SA1180CX1XB02698-A118816A-R30-C41:1,(SA1180CX1XB02698-A118812B-R46-C59:1,SA1180CX1XB02698-A118812B-R54-C34:1,SA1180CX1XB02698-A118812B-R61-C56:1,SA1180CX1XB02698-A118812B-R68-C22:1,SA1180CX1XB02698-A118816A-R15-C59:1,SA1180CX1XB02698-A118816A-R20-C43:1,SA1180CX1XB02698-A118816A-R29-C51:1)1:1,(SA1180CX1XB02698-A118812B-R54-C68:1,SA1180CX1XB02698-A118816A-R20-C34:1)1:1,(SA1180CX1XB02698-A118812B-R45-C59:1,SA1180CX1XB02698-A118812B-R67-C09:1)1:1)1:1)1:1)1:1)1:1,(SA1180CX1XB02698-A118812B-R46-C19:1,SA1180CX1XB02698-A118812B-R46-C67:1,SA1180CX1XB02698-A118812B-R49-C58:1,SA1180CX1XB02698-A118812B-R49-C62:1,SA1180CX1XB02698-A118812B-R50-C20:1,SA1180CX1XB02698-A118812B-R50-C42:1,SA1180CX1XB02698-A118812B-R50-C61:1,SA1180CX1XB02698-A118812B-R50-C62:1,SA1180CX1XB02698-A118812B-R51-C18:1,SA1180CX1XB02698-A118812B-R51-C32:1,SA1180CX1XB02698-A118812B-R53-C31:1,SA1180CX1XB02698-A118812B-R54-C40:1,SA1180CX1XB02698-A118812B-R57-C61:1,SA1180CX1XB02698-A118812B-R58-C67:1,SA1180CX1XB02698-A118812B-R59-C54:1,SA1180CX1XB02698-A118812B-R61-C28:1,SA1180CX1XB02698-A118812B-R61-C54:1,SA1180CX1XB02698-A118812B-R62-C25:1,SA1180CX1XB02698-A118812B-R63-C10:1,SA1180CX1XB02698-A118812B-R63-C14:1,SA1180CX1XB02698-A118812B-R65-C26:1,SA1180CX1XB02698-A118812B-R65-C39:1,SA1180CX1XB02698-A118812B-R65-C50:1,SA1180CX1XB02698-A118812B-R65-C55:1,SA1180CX1XB02698-A118812B-R66-C25:1,SA1180CX1XB02698-A118812B-R66-C35:1,SA1180CX1XB02698-A118812B-R67-C50:1,SA1180CX1XB02698-A118812B-R69-C41:1,SA1180CX1XB02698-A118812B-R70-C09:1,SA1180CX1XB02698-A118812B-R70-C51:1,SA1180CX1XB02698-A118816A-R03-C24:1,SA1180CX1XB02698-A118816A-R06-C50:1,SA1180CX1XB02698-A118816A-R09-C16:1,SA1180CX1XB02698-A118816A-R10-C15:1,SA1180CX1XB02698-A118816A-R10-C48:1,SA1180CX1XB02698-A118816A-R12-C11:1,SA1180CX1XB02698-A118816A-R13-C57:1,SA1180CX1XB02698-A118816A-R14-C15:1,SA1180CX1XB02698-A118816A-R14-C64:1,SA1180CX1XB02698-A118816A-R21-C33:1,SA1180CX1XB02698-A118816A-R22-C58:1,SA1180CX1XB02698-A118816A-R23-C51:1,SA1180CX1XB02698-A118816A-R24-C16:1,SA1180CX1XB02698-A118816A-R25-C40:1,SA1180CX1XB02698-A118816A-R27-C11:1,SA1180CX1XB02698-A118816A-R28-C31:1,SA1180CX1XB02698-A118816A-R28-C48:1,SA1180CX1XB02698-A118816A-R28-C50:1,SA1180CX1XB02698-A118816A-R28-C63:1,SA1180CX1XB02698-A118816A-R29-C55:1,SA1180CX1XB02698-A118816A-R30-C51:1,(SA1180CX1XB02698-A118812B-R45-C27:1,SA1180CX1XB02698-A118812B-R45-C31:1,SA1180CX1XB02698-A118812B-R45-C60:1,SA1180CX1XB02698-A118812B-R46-C24:1,SA1180CX1XB02698-A118812B-R53-C16:1,SA1180CX1XB02698-A118812B-R56-C61:1,SA1180CX1XB02698-A118812B-R59-C27:1,SA1180CX1XB02698-A118812B-R63-C17:1,SA1180CX1XB02698-A118812B-R63-C54:1,SA1180CX1XB02698-A118816A-R03-C33:1,SA1180CX1XB02698-A118816A-R12-C20:1,SA1180CX1XB02698-A118816A-R17-C07:1,SA1180CX1XB02698-A118816A-R17-C30:1,SA1180CX1XB02698-A118816A-R17-C69:1,SA1180CX1XB02698-A118816A-R18-C58:1,SA1180CX1XB02698-A118816A-R20-C35:1,SA1180CX1XB02698-A118816A-R23-C32:1,SA1180CX1XB02698-A118816A-R23-C39:1,SA1180CX1XB02698-A118816A-R28-C27:1,SA1180CX1XB02698-A118816A-R29-C70:1,(SA1180CX1XB02698-A118812B-R47-C63:1,SA1180CX1XB02698-A118812B-R49-C64:1,SA1180CX1XB02698-A118812B-R56-C36:1,SA1180CX1XB02698-A118812B-R56-C70:1,SA1180CX1XB02698-A118812B-R58-C22:1,SA1180CX1XB02698-A118812B-R60-C70:1,SA1180CX1XB02698-A118812B-R64-C10:1,SA1180CX1XB02698-A118812B-R64-C36:1,SA1180CX1XB02698-A118812B-R69-C40:1,SA1180CX1XB02698-A118816A-R07-C52:1,SA1180CX1XB02698-A118816A-R08-C32:1,SA1180CX1XB02698-A118816A-R08-C63:1,SA1180CX1XB02698-A118816A-R17-C23:1,SA1180CX1XB02698-A118816A-R19-C52:1,SA1180CX1XB02698-A118816A-R24-C41:1,SA1180CX1XB02698-A118816A-R26-C25:1,SA1180CX1XB02698-A118816A-R26-C66:1,SA1180CX1XB02698-A118816A-R28-C28:1,SA1180CX1XB02698-A118816A-R28-C70:1,SA1180CX1XB02698-A118816A-R29-C41:1,SA1180CX1XB02698-A118816A-R30-C26:1,(SA1180CX1XB02698-A118812B-R61-C37:1,SA1180CX1XB02698-A118812B-R69-C65:1,SA1180CX1XB02698-A118816A-R10-C23:1,SA1180CX1XB02698-A118816A-R21-C19:1)1:1,(SA1180CX1XB02698-A118812B-R45-C58:1,SA1180CX1XB02698-A118812B-R48-C09:1,SA1180CX1XB02698-A118812B-R64-C26:1,SA1180CX1XB02698-A118816A-R12-C07:1,SA1180CX1XB02698-A118816A-R24-C65:1)1:1,(SA1180CX1XB02698-A118812B-R62-C37:1,SA1180CX1XB02698-A118816A-R24-C64:1,SA1180CX1XB02698-A118816A-R28-C66:1)1:1,(SA1180CX1XB02698-A118816A-R09-C24:1,SA1180CX1XB02698-A118812B-R63-C50:1)1:1)1:1,(SA1180CX1XB02698-A118812B-R50-C18:1,SA1180CX1XB02698-A118812B-R50-C48:1,SA1180CX1XB02698-A118816A-R10-C63:1,SA1180CX1XB02698-A118816A-R15-C20:1,SA1180CX1XB02698-A118816A-R24-C36:1)1:1)1:1,(SA1180CX1XB02698-A118812B-R46-C52:1,SA1180CX1XB02698-A118812B-R47-C62:1,SA1180CX1XB02698-A118812B-R52-C31:1,SA1180CX1XB02698-A118816A-R12-C25:1,SA1180CX1XB02698-A118816A-R15-C62:1,SA1180CX1XB02698-A118816A-R20-C40:1,SA1180CX1XB02698-A118816A-R25-C33:1,SA1180CX1XB02698-A118816A-R29-C19:1,SA1180CX1XB02698-A118816A-R30-C48:1)1:1,(SA1180CX1XB02698-A118812B-R52-C53:1,SA1180CX1XB02698-A118812B-R59-C12:1,SA1180CX1XB02698-A118816A-R06-C49:1,SA1180CX1XB02698-A118816A-R08-C23:1,SA1180CX1XB02698-A118816A-R09-C58:1,SA1180CX1XB02698-A118816A-R09-C63:1)1:1,(SA1180CX1XB02698-A118812B-R47-C18:1,SA1180CX1XB02698-A118812B-R50-C56:1,SA1180CX1XB02698-A118812B-R67-C36:1)1:1,(SA1180CX1XB02698-A118816A-R14-C28:1,SA1180CX1XB02698-A118816A-R24-C40:1,SA1180CX1XB02698-A118816A-R28-C30:1)1:1,(SA1180CX1XB02698-A118812B-R45-C53:1,SA1180CX1XB02698-A118812B-R66-C45:1)1:1,(SA1180CX1XB02698-A118812B-R62-C68:1,SA1180CX1XB02698-A118812B-R66-C30:1)1:1,(SA1180CX1XB02698-A118812B-R49-C61:1,SA1180CX1XB02698-A118816A-R18-C47:1,SA1180CX1XB02698-A118816A-R23-C17:1)1:1,(SA1180CX1XB02698-A118812B-R45-C24:1,SA1180CX1XB02698-A118812B-R59-C43:1,SA1180CX1XB02698-A118816A-R26-C21:1)1:1)1:1)1:1)1:1)1:1)1:1)1:1)1:1)1:1);
