# Supplementary material for: A zero-agnostic model for copy number evolution in cancer
Source: PLoS Comput Biol. 2023 Nov 9;19(11):e1011590. doi: 10.1371/journal.pcbi.1011590 (PMC10662746; doi:10.1371/journal.pcbi.1011590)
Supplement: S1 Data — Twenty-eight patient copy number phylogenies (Newick) inferred by Sitka and Lazac on single-cell sequencing of human breast and ovarian tumor samples. (ZIP) [file pcbi.1011590.s002.zip › supp_data/trees/sitka/SA1054_hscn_tree.newick]

((SA1054-A95632A-R08-C59:1,(((SA1054-A95632A-R09-C10:1,(SA1054-A95632A-R13-C18:1,((SA1054-A95632A-R12-C66:1,((((SA1054-A95632A-R11-C53:1,(SA1054-A95632A-R07-C65:1,SA1054-A95632A-R15-C25:1,(SA1054-A95632A-R09-C57:1,(SA1054-A95632A-R11-C12:1,(SA1054-A95632A-R07-C69:1,SA1054-A95632A-R11-C58:1,(SA1054-A95632A-R07-C54:1,(SA1054-A95632A-R05-C21:1,SA1054-A95632A-R14-C59:1,(SA1054-A95632A-R11-C37:1,(SA1054-A95632A-R10-C11:1,(SA1054-A95632A-R10-C46:1,SA1054-A95632A-R13-C59:1,(SA1054-A95632A-R04-C25:1,SA1054-A95632A-R04-C39:1,(SA1054-A95632A-R09-C59:1,SA1054-A95632A-R13-C31:1,(SA1054-A95632A-R04-C24:1,SA1054-A95632A-R06-C51:1,SA1054-A95632A-R10-C22:1)1:1)1:1)1:1,(((SA1054-A95632A-R14-C29:1,(SA1054-A95632A-R11-C38:1,(SA1054-A95632A-R10-C20:1,SA1054-A95632A-R13-C20:1,(SA1054-A95632A-R14-C42:1,(SA1054-A95632A-R04-C12:1,(SA1054-A95632A-R12-C15:1,(SA1054-A95632A-R04-C54:1,SA1054-A95632A-R06-C59:1,SA1054-A95632A-R13-C19:1,SA1054-A95632A-R13-C70:1,(SA1054-A95632A-R07-C52:1,SA1054-A95632A-R11-C45:1,(SA1054-A95632A-R12-C51:1,SA1054-A95632A-R12-C54:1)1:1)1:1)1:1)1:1)1:1)1:1)1:1)1:1)1:1,(SA1054-A95632A-R04-C55:1,SA1054-A95632A-R12-C27:1,SA1054-A95632A-R12-C42:1,(SA1054-A95632A-R07-C39:1,SA1054-A95632A-R08-C61:1,SA1054-A95632A-R13-C15:1)1:1)1:1)1:1,(SA1054-A95632A-R07-C31:1,SA1054-A95632A-R13-C60:1,SA1054-A95632A-R14-C19:1,(SA1054-A95632A-R05-C39:1,SA1054-A95632A-R05-C50:1,SA1054-A95632A-R10-C49:1,SA1054-A95632A-R12-C47:1,SA1054-A95632A-R15-C14:1)1:1)1:1)1:1,(SA1054-A95632A-R06-C49:1,(SA1054-A95632A-R05-C65:1,SA1054-A95632A-R14-C57:1)1:1)1:1)1:1)1:1,(SA1054-A95632A-R09-C37:1,(SA1054-A95632A-R12-C70:1,(SA1054-A95632A-R09-C17:1,SA1054-A95632A-R09-C41:1,(SA1054-A95632A-R14-C28:1,(SA1054-A95632A-R08-C24:1,(SA1054-A95632A-R06-C54:1,SA1054-A95632A-R04-C13:1)1:1)1:1)1:1)1:1)1:1)1:1)1:1)1:1)1:1)1:1)1:1)1:1)1:1)1:1,(SA1054-A95632A-R07-C57:1,(SA1054-A95632A-R04-C32:1,SA1054-A95632A-R10-C70:1,(SA1054-A95632A-R04-C15:1,SA1054-A95632A-R14-C44:1,(SA1054-A95632A-R04-C34:1,SA1054-A95632A-R06-C16:1,SA1054-A95632A-R07-C55:1,SA1054-A95632A-R13-C68:1)1:1)1:1)1:1)1:1)1:1,(SA1054-A95632A-R09-C21:1,(SA1054-A95632A-R06-C20:1,SA1054-A95632A-R11-C36:1,(SA1054-A95632A-R05-C17:1,(SA1054-A95632A-R05-C54:1,(((SA1054-A95632A-R08-C48:1,(SA1054-A95632A-R07-C66:1,(SA1054-A95632A-R10-C44:1,((SA1054-A95632A-R06-C37:1,SA1054-A95632A-R05-C20:1)1:1,SA1054-A95632A-R06-C34:1)1:1)1:1)1:1)1:1,SA1054-A95632A-R05-C64:1)1:1,SA1054-A95632A-R15-C57:1)1:1)1:1)1:1)1:1)1:1)1:1,SA1054-A95632A-R05-C19:1)1:1,SA1054-A95632A-R08-C49:1)1:1,((((((SA1054-A95632A-R07-C51:1,(SA1054-A95632A-R07-C44:1,SA1054-A95632A-R10-C69:1,SA1054-A95632A-R12-C38:1,SA1054-A95632A-R14-C54:1,SA1054-A95632A-R15-C50:1,(SA1054-A95632A-R14-C46:1,(SA1054-A95632A-R05-C26:1,SA1054-A95632A-R06-C56:1,SA1054-A95632A-R07-C41:1,SA1054-A95632A-R07-C46:1,SA1054-A95632A-R08-C40:1,SA1054-A95632A-R12-C49:1,SA1054-A95632A-R13-C55:1,(SA1054-A95632A-R04-C61:1,SA1054-A95632A-R07-C22:1,SA1054-A95632A-R10-C27:1,SA1054-A95632A-R10-C29:1,SA1054-A95632A-R11-C16:1,(SA1054-A95632A-R04-C33:1,SA1054-A95632A-R04-C67:1,SA1054-A95632A-R08-C45:1,SA1054-A95632A-R11-C48:1,(SA1054-A95632A-R04-C21:1,(SA1054-A95632A-R05-C24:1,SA1054-A95632A-R06-C45:1,SA1054-A95632A-R06-C66:1,SA1054-A95632A-R07-C25:1,SA1054-A95632A-R11-C30:1,SA1054-A95632A-R12-C63:1,(SA1054-A95632A-R07-C40:1,SA1054-A95632A-R15-C70:1,(SA1054-A95632A-R08-C12:1,SA1054-A95632A-R08-C42:1)1:1)1:1,(SA1054-A95632A-R10-C13:1,SA1054-A95632A-R12-C31:1,SA1054-A95632A-R14-C18:1)1:1)1:1)1:1,((SA1054-A95632A-R08-C10:1,SA1054-A95632A-R13-C26:1,(SA1054-A95632A-R05-C66:1,SA1054-A95632A-R11-C11:1,SA1054-A95632A-R13-C43:1)1:1,SA1054-A95632A-R15-C12:1)1:1,(SA1054-A95632A-R14-C23:1,(SA1054-A95632A-R10-C64:1,SA1054-A95632A-R14-C43:1)1:1)1:1)1:1)1:1,(SA1054-A95632A-R08-C25:1,SA1054-A95632A-R08-C41:1,SA1054-A95632A-R10-C51:1,SA1054-A95632A-R15-C15:1,SA1054-A95632A-R15-C42:1)1:1)1:1,(SA1054-A95632A-R06-C41:1,SA1054-A95632A-R07-C15:1,SA1054-A95632A-R09-C44:1,SA1054-A95632A-R11-C19:1,SA1054-A95632A-R11-C47:1,(SA1054-A95632A-R05-C55:1,SA1054-A95632A-R06-C22:1,SA1054-A95632A-R09-C52:1,SA1054-A95632A-R12-C65:1,SA1054-A95632A-R15-C63:1,(SA1054-A95632A-R05-C37:1,SA1054-A95632A-R10-C34:1,(SA1054-A95632A-R08-C15:1,(SA1054-A95632A-R05-C45:1,SA1054-A95632A-R06-C13:1,SA1054-A95632A-R10-C17:1,(SA1054-A95632A-R04-C52:1,SA1054-A95632A-R12-C18:1,(SA1054-A95632A-R13-C30:1,SA1054-A95632A-R14-C66:1)1:1)1:1)1:1)1:1)1:1)1:1,(SA1054-A95632A-R13-C39:1,(SA1054-A95632A-R09-C47:1,SA1054-A95632A-R14-C52:1)1:1)1:1)1:1)1:1)1:1,(SA1054-A95632A-R04-C20:1,SA1054-A95632A-R04-C70:1,SA1054-A95632A-R05-C59:1,SA1054-A95632A-R07-C21:1,SA1054-A95632A-R07-C64:1)1:1)1:1)1:1,(SA1054-A95632A-R12-C12:1,(SA1054-A95632A-R05-C51:1,(SA1054-A95632A-R12-C35:1,(SA1054-A95632A-R13-C61:1,(SA1054-A95632A-R06-C14:1,(SA1054-A95632A-R08-C35:1,SA1054-A95632A-R11-C44:1,(SA1054-A95632A-R14-C21:1,(SA1054-A95632A-R04-C66:1,(SA1054-A95632A-R05-C38:1,SA1054-A95632A-R09-C19:1)1:1)1:1)1:1)1:1)1:1)1:1)1:1)1:1)1:1)1:1,(SA1054-A95632A-R06-C15:1,(SA1054-A95632A-R09-C12:1,(SA1054-A95632A-R06-C18:1,SA1054-A95632A-R09-C50:1,SA1054-A95632A-R11-C27:1,(SA1054-A95632A-R07-C59:1,SA1054-A95632A-R11-C46:1,(SA1054-A95632A-R07-C34:1,SA1054-A95632A-R07-C38:1,(SA1054-A95632A-R05-C68:1,SA1054-A95632A-R06-C55:1,SA1054-A95632A-R10-C54:1,(SA1054-A95632A-R05-C53:1,SA1054-A95632A-R08-C51:1,SA1054-A95632A-R09-C54:1,SA1054-A95632A-R11-C39:1)1:1)1:1)1:1)1:1,(SA1054-A95632A-R06-C57:1,(SA1054-A95632A-R05-C48:1,(SA1054-A95632A-R06-C30:1,SA1054-A95632A-R06-C58:1,SA1054-A95632A-R09-C65:1)1:1)1:1)1:1)1:1)1:1,(SA1054-A95632A-R05-C61:1,(SA1054-A95632A-R06-C52:1,SA1054-A95632A-R13-C56:1)1:1)1:1)1:1)1:1,(SA1054-A95632A-R07-C60:1,SA1054-A95632A-R11-C32:1,(SA1054-A95632A-R05-C29:1,(SA1054-A95632A-R06-C48:1,SA1054-A95632A-R07-C23:1)1:1)1:1)1:1)1:1,(SA1054-A95632A-R15-C18:1,SA1054-A95632A-R15-C38:1,(SA1054-A95632A-R12-C55:1,(SA1054-A95632A-R07-C50:1,SA1054-A95632A-R11-C34:1,(SA1054-A95632A-R06-C35:1,SA1054-A95632A-R13-C42:1)1:1)1:1)1:1)1:1)1:1,(SA1054-A95632A-R09-C27:1,SA1054-A95632A-R09-C38:1)1:1)1:1)1:1)1:1)1:1,(SA1054-A95632A-R08-C57:1,SA1054-A95632A-R11-C26:1)1:1)1:1,(SA1054-A95632A-R06-C21:1,SA1054-A95632A-R06-C70:1,SA1054-A95632A-R07-C33:1,SA1054-A95632A-R09-C48:1,SA1054-A95632A-R11-C57:1)1:1)1:1)1:1,(SA1054-A95632A-R04-C68:1,SA1054-A95632A-R13-C14:1,(SA1054-A95632A-R05-C25:1,SA1054-A95632A-R10-C26:1,SA1054-A95632A-R11-C60:1,SA1054-A95632A-R14-C41:1,SA1054-A95632A-R14-C63:1,(SA1054-A95632A-R04-C19:1,SA1054-A95632A-R04-C26:1,SA1054-A95632A-R04-C49:1,SA1054-A95632A-R04-C51:1,SA1054-A95632A-R07-C61:1,SA1054-A95632A-R07-C68:1,SA1054-A95632A-R07-C70:1,SA1054-A95632A-R08-C31:1,SA1054-A95632A-R08-C66:1,SA1054-A95632A-R09-C13:1,SA1054-A95632A-R09-C25:1,SA1054-A95632A-R10-C14:1,SA1054-A95632A-R11-C14:1,SA1054-A95632A-R11-C43:1,SA1054-A95632A-R12-C24:1,SA1054-A95632A-R12-C30:1,SA1054-A95632A-R12-C37:1,SA1054-A95632A-R12-C59:1,SA1054-A95632A-R12-C64:1,SA1054-A95632A-R14-C24:1,SA1054-A95632A-R15-C44:1,SA1054-A95632A-R15-C49:1,(SA1054-A95632A-R10-C41:1,(SA1054-A95632A-R07-C29:1,SA1054-A95632A-R12-C52:1,SA1054-A95632A-R13-C32:1,SA1054-A95632A-R13-C67:1,SA1054-A95632A-R14-C65:1,SA1054-A95632A-R14-C69:1,SA1054-A95632A-R15-C54:1,(SA1054-A95632A-R05-C67:1,SA1054-A95632A-R14-C49:1,(SA1054-A95632A-R09-C66:1,SA1054-A95632A-R10-C45:1,(SA1054-A95632A-R04-C35:1,SA1054-A95632A-R06-C29:1,SA1054-A95632A-R11-C59:1)1:1,(SA1054-A95632A-R04-C29:1,SA1054-A95632A-R05-C10:1,SA1054-A95632A-R14-C39:1)1:1)1:1,(SA1054-A95632A-R14-C64:1,(SA1054-A95632A-R07-C37:1,SA1054-A95632A-R11-C56:1)1:1)1:1)1:1,(SA1054-A95632A-R04-C64:1,SA1054-A95632A-R06-C69:1,SA1054-A95632A-R10-C68:1,SA1054-A95632A-R14-C34:1)1:1,(SA1054-A95632A-R05-C62:1,SA1054-A95632A-R10-C40:1,SA1054-A95632A-R15-C20:1)1:1)1:1)1:1,(SA1054-A95632A-R04-C10:1,SA1054-A95632A-R07-C48:1,(SA1054-A95632A-R12-C44:1,SA1054-A95632A-R13-C34:1,(SA1054-A95632A-R09-C18:1,SA1054-A95632A-R09-C23:1,SA1054-A95632A-R14-C61:1,(SA1054-A95632A-R08-C20:1,SA1054-A95632A-R08-C68:1,SA1054-A95632A-R10-C62:1,SA1054-A95632A-R11-C50:1,(SA1054-A95632A-R08-C43:1,SA1054-A95632A-R08-C62:1,SA1054-A95632A-R13-C38:1)1:1)1:1)1:1,(SA1054-A95632A-R14-C26:1,(SA1054-A95632A-R06-C61:1,SA1054-A95632A-R07-C56:1,SA1054-A95632A-R08-C63:1,SA1054-A95632A-R10-C63:1,SA1054-A95632A-R11-C40:1)1:1)1:1)1:1)1:1,(SA1054-A95632A-R06-C64:1,SA1054-A95632A-R08-C54:1,SA1054-A95632A-R13-C16:1,SA1054-A95632A-R13-C45:1,SA1054-A95632A-R14-C47:1,(SA1054-A95632A-R15-C69:1,(SA1054-A95632A-R06-C68:1,SA1054-A95632A-R08-C32:1,SA1054-A95632A-R13-C54:1)1:1)1:1)1:1,(SA1054-A95632A-R15-C16:1,(SA1054-A95632A-R12-C60:1,(SA1054-A95632A-R06-C47:1,SA1054-A95632A-R10-C30:1)1:1)1:1)1:1,(SA1054-A95632A-R13-C40:1,(SA1054-A95632A-R09-C61:1,SA1054-A95632A-R14-C22:1,SA1054-A95632A-R15-C65:1)1:1)1:1)1:1,(SA1054-A95632A-R05-C70:1,(SA1054-A95632A-R04-C48:1,(SA1054-A95632A-R09-C70:1,SA1054-A95632A-R12-C56:1)1:1)1:1)1:1,(SA1054-A95632A-R11-C63:1,(SA1054-A95632A-R04-C40:1,SA1054-A95632A-R05-C43:1,SA1054-A95632A-R06-C28:1,SA1054-A95632A-R06-C32:1,SA1054-A95632A-R06-C62:1,SA1054-A95632A-R07-C17:1,SA1054-A95632A-R08-C56:1,SA1054-A95632A-R08-C67:1,SA1054-A95632A-R08-C70:1,SA1054-A95632A-R09-C32:1,SA1054-A95632A-R09-C42:1,SA1054-A95632A-R10-C47:1,SA1054-A95632A-R10-C48:1,SA1054-A95632A-R11-C55:1,SA1054-A95632A-R12-C13:1,SA1054-A95632A-R12-C14:1,SA1054-A95632A-R12-C58:1,SA1054-A95632A-R12-C67:1,SA1054-A95632A-R13-C11:1,SA1054-A95632A-R13-C17:1,SA1054-A95632A-R13-C22:1,SA1054-A95632A-R13-C64:1,SA1054-A95632A-R14-C35:1,SA1054-A95632A-R14-C36:1,SA1054-A95632A-R15-C17:1,SA1054-A95632A-R15-C24:1,SA1054-A95632A-R15-C29:1,SA1054-A95632A-R15-C33:1,SA1054-A95632A-R15-C40:1,SA1054-A95632A-R15-C56:1,(SA1054-A95632A-R15-C59:1,(SA1054-A95632A-R05-C13:1,SA1054-A95632A-R06-C40:1,SA1054-A95632A-R12-C34:1,SA1054-A95632A-R12-C48:1,SA1054-A95632A-R13-C65:1,SA1054-A95632A-R13-C69:1,SA1054-A95632A-R14-C13:1,SA1054-A95632A-R15-C41:1,(SA1054-A95632A-R12-C36:1,(SA1054-A95632A-R10-C38:1,SA1054-A95632A-R15-C10:1,SA1054-A95632A-R15-C19:1)1:1)1:1)1:1)1:1,(SA1054-A95632A-R04-C57:1,SA1054-A95632A-R12-C23:1,SA1054-A95632A-R14-C12:1,SA1054-A95632A-R14-C55:1,SA1054-A95632A-R15-C46:1,(SA1054-A95632A-R04-C50:1,SA1054-A95632A-R11-C29:1)1:1)1:1,(SA1054-A95632A-R04-C31:1,SA1054-A95632A-R05-C27:1,SA1054-A95632A-R11-C25:1,SA1054-A95632A-R15-C53:1)1:1,(SA1054-A95632A-R06-C53:1,SA1054-A95632A-R07-C13:1,(SA1054-A95632A-R06-C39:1,SA1054-A95632A-R10-C60:1,SA1054-A95632A-R14-C70:1)1:1)1:1)1:1)1:1)1:1)1:1);
