# Supplementary material for: A zero-agnostic model for copy number evolution in cancer
Source: PLoS Comput Biol. 2023 Nov 9;19(11):e1011590. doi: 10.1371/journal.pcbi.1011590 (PMC10662746; doi:10.1371/journal.pcbi.1011590)
Supplement: S1 Data — Twenty-eight patient copy number phylogenies (Newick) inferred by Sitka and Lazac on single-cell sequencing of human breast and ovarian tumor samples. (ZIP) [file pcbi.1011590.s002.zip › supp_data/trees/sitka/SA501_hscn_tree.newick]

(SA501X2XB00096-A95621B-R32-C61:1,(SA501X2XB00097-A96109A-R12-C48:1,SA501X2XB00097-A96109A-R23-C48:1,(SA501X2XB00096-A95621B-R24-C58:1,SA501X2XB00096-A95621B-R25-C20:1,SA501X2XB00096-A95621B-R30-C42:1,SA501X2XB00096-A95621B-R32-C27:1,(SA501X2XB00097-A96109A-R23-C34:1,SA501X5XB00877-A95670A-R09-C64:1,(SA501X2XB00096-A95621B-R27-C63:1,SA501X2XB00096-A95621B-R31-C07:1,((SA501X2XB00096-A95621B-R31-C40:1,(SA501X11XB00529-A96187A-R39-C14:1,SA501X11XB00529-A96187A-R41-C16:1,SA501X11XB00529-A96187A-R41-C22:1,SA501X11XB00529-A96187A-R45-C61:1,SA501X6XB00294-A96213A-R03-C49:1,(SA501X6XB00294-A96213A-R06-C38:1,(SA501X11XB00529-A96174A-R14-C37:1,SA501X11XB00529-A96187A-R49-C55:1,SA501X5XB00877-A95670A-R04-C59:1,(SA501X6XB00294-A96213A-R10-C60:1,(SA501X11XB00529-A96174A-R11-C28:1,(SA501X11XB00529-A96174A-R17-C16:1,SA501X11XB00529-A96187A-R45-C35:1,(SA501X11XB00529-A96187A-R22-C20:1,SA501X11XB00529-A96187A-R40-C47:1,SA501X15XB00929-A96173A-R17-C11:1,(SA501X11XB00529-A96187A-R24-C16:1,(SA501X11XB00529-A96174A-R18-C51:1,(SA501X11XB00529-A96174A-R09-C48:1,SA501X11XB00529-A96174A-R10-C51:1,SA501X11XB00529-A96174A-R14-C32:1,SA501X11XB00529-A96174A-R14-C39:1,SA501X11XB00529-A96174A-R14-C49:1,SA501X11XB00529-A96187A-R23-C67:1,SA501X11XB00529-A96187A-R38-C53:1,SA501X11XB00529-A96187A-R44-C47:1,SA501X11XB00529-A96187A-R47-C55:1,SA501X11XB00529-A96187A-R48-C12:1,(SA501X11XB00529-A96174A-R13-C36:1,SA501X11XB00529-A96174A-R15-C52:1,SA501X11XB00529-A96174A-R18-C42:1,SA501X11XB00529-A96187A-R38-C40:1,SA501X11XB00529-A96187A-R47-C40:1,SA501X11XB00529-A96187A-R47-C45:1,SA501X11XB00529-A96187A-R49-C25:1,SA501X15XB00929-A96173A-R21-C37:1,(SA501X11XB00529-A96187A-R36-C14:1,SA501X11XB00529-A96187A-R38-C54:1,SA501X11XB00529-A96187A-R40-C53:1,SA501X11XB00529-A96187A-R42-C27:1,SA501X11XB00529-A96187A-R42-C36:1,SA501X11XB00529-A96187A-R44-C14:1,SA501X11XB00529-A96187A-R45-C09:1,SA501X11XB00529-A96187A-R45-C46:1,SA501X11XB00529-A96187A-R46-C19:1,SA501X11XB00529-A96187A-R48-C52:1,SA501X11XB00529-A96187A-R49-C10:1,SA501X15XB00929-A96173A-R30-C10:1,(SA501X11XB00529-A96174A-R10-C47:1,SA501X11XB00529-A96174A-R12-C52:1,SA501X11XB00529-A96174A-R13-C35:1,SA501X11XB00529-A96174A-R15-C55:1,SA501X11XB00529-A96187A-R24-C61:1,SA501X11XB00529-A96187A-R30-C18:1,SA501X11XB00529-A96187A-R36-C24:1,SA501X11XB00529-A96187A-R37-C17:1,SA501X11XB00529-A96187A-R37-C33:1,SA501X11XB00529-A96187A-R38-C22:1,SA501X11XB00529-A96187A-R40-C13:1,SA501X11XB00529-A96187A-R40-C50:1,SA501X11XB00529-A96187A-R40-C70:1,SA501X11XB00529-A96187A-R41-C19:1,SA501X11XB00529-A96187A-R41-C39:1,SA501X11XB00529-A96187A-R43-C12:1,SA501X11XB00529-A96187A-R45-C21:1,SA501X11XB00529-A96187A-R45-C65:1,SA501X11XB00529-A96187A-R47-C26:1,SA501X11XB00529-A96187A-R47-C33:1,SA501X11XB00529-A96187A-R48-C38:1,SA501X11XB00529-A96187A-R49-C33:1,SA501X11XB00529-A96187A-R49-C46:1,SA501X15XB00929-A96173A-R36-C18:1,(SA501X11XB00529-A96174A-R08-C43:1,SA501X11XB00529-A96174A-R09-C60:1,SA501X11XB00529-A96174A-R10-C48:1,SA501X11XB00529-A96174A-R11-C63:1,SA501X11XB00529-A96187A-R23-C58:1,SA501X11XB00529-A96187A-R25-C20:1,SA501X11XB00529-A96187A-R30-C19:1,SA501X11XB00529-A96187A-R36-C29:1,SA501X11XB00529-A96187A-R36-C44:1,SA501X11XB00529-A96187A-R36-C59:1,SA501X11XB00529-A96187A-R36-C61:1,SA501X11XB00529-A96187A-R37-C25:1,SA501X11XB00529-A96187A-R38-C41:1,SA501X11XB00529-A96187A-R38-C68:1,SA501X11XB00529-A96187A-R39-C38:1,SA501X11XB00529-A96187A-R40-C27:1,SA501X11XB00529-A96187A-R40-C45:1,SA501X11XB00529-A96187A-R41-C38:1,SA501X11XB00529-A96187A-R41-C44:1,SA501X11XB00529-A96187A-R41-C60:1,SA501X11XB00529-A96187A-R42-C10:1,SA501X11XB00529-A96187A-R42-C14:1,SA501X11XB00529-A96187A-R42-C47:1,SA501X11XB00529-A96187A-R42-C56:1,SA501X11XB00529-A96187A-R42-C70:1,SA501X11XB00529-A96187A-R43-C08:1,SA501X11XB00529-A96187A-R43-C32:1,SA501X11XB00529-A96187A-R43-C36:1,SA501X11XB00529-A96187A-R43-C41:1,SA501X11XB00529-A96187A-R43-C56:1,SA501X11XB00529-A96187A-R44-C08:1,SA501X11XB00529-A96187A-R44-C17:1,SA501X11XB00529-A96187A-R44-C38:1,SA501X11XB00529-A96187A-R44-C40:1,SA501X11XB00529-A96187A-R44-C54:1,SA501X11XB00529-A96187A-R44-C57:1,SA501X11XB00529-A96187A-R45-C41:1,SA501X11XB00529-A96187A-R46-C23:1,SA501X11XB00529-A96187A-R46-C54:1,SA501X11XB00529-A96187A-R47-C08:1,SA501X11XB00529-A96187A-R47-C10:1,SA501X11XB00529-A96187A-R47-C16:1,SA501X11XB00529-A96187A-R47-C51:1,SA501X11XB00529-A96187A-R47-C54:1,SA501X11XB00529-A96187A-R48-C36:1,SA501X11XB00529-A96187A-R48-C50:1,SA501X11XB00529-A96187A-R48-C55:1,SA501X11XB00529-A96187A-R49-C60:1,SA501X15XB00929-A96173A-R30-C27:1,SA501X15XB00929-A96173A-R33-C13:1,SA501X15XB00929-A96173A-R34-C34:1,SA501X15XB00929-A96173A-R37-C45:1,(SA501X11XB00529-A96174A-R18-C63:1,SA501X11XB00529-A96187A-R22-C28:1,SA501X11XB00529-A96187A-R27-C65:1,SA501X11XB00529-A96187A-R37-C54:1,SA501X11XB00529-A96187A-R39-C59:1,SA501X11XB00529-A96187A-R40-C25:1,SA501X11XB00529-A96187A-R40-C29:1,SA501X11XB00529-A96187A-R41-C26:1,SA501X11XB00529-A96187A-R42-C57:1,SA501X11XB00529-A96187A-R43-C14:1,SA501X11XB00529-A96187A-R45-C42:1,SA501X11XB00529-A96187A-R49-C16:1,(SA501X11XB00529-A96174A-R09-C30:1,SA501X11XB00529-A96174A-R10-C25:1,SA501X11XB00529-A96174A-R12-C47:1,SA501X11XB00529-A96174A-R13-C24:1,SA501X11XB00529-A96187A-R23-C26:1,SA501X11XB00529-A96187A-R36-C12:1,SA501X11XB00529-A96187A-R36-C60:1,SA501X11XB00529-A96187A-R36-C63:1,SA501X11XB00529-A96187A-R37-C08:1,SA501X11XB00529-A96187A-R37-C44:1,SA501X11XB00529-A96187A-R37-C65:1,SA501X11XB00529-A96187A-R39-C16:1,SA501X11XB00529-A96187A-R39-C26:1,SA501X11XB00529-A96187A-R40-C23:1,SA501X11XB00529-A96187A-R41-C29:1,SA501X11XB00529-A96187A-R42-C34:1,SA501X11XB00529-A96187A-R44-C12:1,SA501X11XB00529-A96187A-R45-C19:1,SA501X11XB00529-A96187A-R46-C14:1,SA501X11XB00529-A96187A-R46-C30:1,SA501X11XB00529-A96187A-R46-C58:1,SA501X11XB00529-A96187A-R49-C35:1,SA501X15XB00929-A96173A-R15-C66:1,SA501X15XB00929-A96173A-R24-C07:1,SA501X15XB00929-A96173A-R30-C34:1,(SA501X11XB00529-A96174A-R04-C55:1,SA501X11XB00529-A96174A-R08-C53:1,SA501X11XB00529-A96174A-R09-C56:1,SA501X11XB00529-A96174A-R10-C44:1,SA501X11XB00529-A96174A-R10-C60:1,SA501X11XB00529-A96174A-R12-C44:1,SA501X11XB00529-A96174A-R13-C43:1,SA501X11XB00529-A96174A-R13-C50:1,SA501X11XB00529-A96174A-R14-C30:1,SA501X11XB00529-A96174A-R14-C55:1,SA501X11XB00529-A96174A-R15-C19:1,SA501X11XB00529-A96174A-R16-C47:1,SA501X11XB00529-A96174A-R17-C08:1,SA501X11XB00529-A96174A-R17-C09:1,SA501X11XB00529-A96187A-R24-C07:1,SA501X11XB00529-A96187A-R28-C26:1,SA501X11XB00529-A96187A-R28-C27:1,SA501X11XB00529-A96187A-R28-C48:1,SA501X11XB00529-A96187A-R29-C34:1,SA501X11XB00529-A96187A-R36-C17:1,SA501X11XB00529-A96187A-R37-C23:1,SA501X11XB00529-A96187A-R37-C40:1,SA501X11XB00529-A96187A-R37-C56:1,SA501X11XB00529-A96187A-R38-C58:1,SA501X11XB00529-A96187A-R38-C62:1,SA501X11XB00529-A96187A-R38-C67:1,SA501X11XB00529-A96187A-R39-C61:1,SA501X11XB00529-A96187A-R40-C09:1,SA501X11XB00529-A96187A-R40-C11:1,SA501X11XB00529-A96187A-R40-C48:1,SA501X11XB00529-A96187A-R40-C59:1,SA501X11XB00529-A96187A-R40-C68:1,SA501X11XB00529-A96187A-R41-C07:1,SA501X11XB00529-A96187A-R41-C18:1,SA501X11XB00529-A96187A-R41-C35:1,SA501X11XB00529-A96187A-R41-C36:1,SA501X11XB00529-A96187A-R41-C59:1,SA501X11XB00529-A96187A-R42-C13:1,SA501X11XB00529-A96187A-R42-C28:1,SA501X11XB00529-A96187A-R42-C39:1,SA501X11XB00529-A96187A-R42-C42:1,SA501X11XB00529-A96187A-R42-C48:1,SA501X11XB00529-A96187A-R42-C62:1,SA501X11XB00529-A96187A-R43-C20:1,SA501X11XB00529-A96187A-R43-C27:1,SA501X11XB00529-A96187A-R43-C44:1,SA501X11XB00529-A96187A-R43-C67:1,SA501X11XB00529-A96187A-R44-C23:1,SA501X11XB00529-A96187A-R44-C32:1,SA501X11XB00529-A96187A-R44-C59:1,SA501X11XB00529-A96187A-R44-C62:1,SA501X11XB00529-A96187A-R44-C68:1,SA501X11XB00529-A96187A-R45-C12:1,SA501X11XB00529-A96187A-R45-C33:1,SA501X11XB00529-A96187A-R45-C45:1,SA501X11XB00529-A96187A-R45-C51:1,SA501X11XB00529-A96187A-R45-C55:1,SA501X11XB00529-A96187A-R45-C64:1,SA501X11XB00529-A96187A-R46-C12:1,SA501X11XB00529-A96187A-R46-C13:1,SA501X11XB00529-A96187A-R46-C28:1,SA501X11XB00529-A96187A-R46-C45:1,SA501X11XB00529-A96187A-R47-C06:1,SA501X11XB00529-A96187A-R47-C32:1,SA501X11XB00529-A96187A-R47-C61:1,SA501X11XB00529-A96187A-R48-C10:1,SA501X11XB00529-A96187A-R48-C29:1,SA501X11XB00529-A96187A-R48-C41:1,SA501X11XB00529-A96187A-R49-C13:1,SA501X11XB00529-A96187A-R49-C63:1,SA501X11XB00529-A96187A-R49-C67:1,SA501X11XB00529-A96187A-R49-C68:1,SA501X15XB00929-A96173A-R03-C53:1,SA501X15XB00929-A96173A-R18-C40:1,SA501X15XB00929-A96173A-R26-C12:1,SA501X15XB00929-A96173A-R30-C17:1,SA501X15XB00929-A96173A-R30-C18:1,SA501X15XB00929-A96173A-R34-C24:1,SA501X15XB00929-A96173A-R35-C53:1,(SA501X11XB00529-A96174A-R03-C62:1,SA501X11XB00529-A96174A-R10-C43:1,SA501X11XB00529-A96174A-R16-C08:1,SA501X11XB00529-A96174A-R21-C22:1,SA501X11XB00529-A96187A-R23-C55:1,SA501X11XB00529-A96187A-R23-C68:1,SA501X11XB00529-A96187A-R24-C18:1,SA501X11XB00529-A96187A-R24-C52:1,SA501X11XB00529-A96187A-R25-C47:1,SA501X11XB00529-A96187A-R36-C31:1,SA501X11XB00529-A96187A-R36-C51:1,SA501X11XB00529-A96187A-R36-C66:1,SA501X11XB00529-A96187A-R36-C67:1,SA501X11XB00529-A96187A-R37-C13:1,SA501X11XB00529-A96187A-R37-C50:1,SA501X11XB00529-A96187A-R38-C28:1,SA501X11XB00529-A96187A-R38-C46:1,SA501X11XB00529-A96187A-R40-C32:1,SA501X11XB00529-A96187A-R40-C39:1,SA501X11XB00529-A96187A-R40-C42:1,SA501X11XB00529-A96187A-R40-C44:1,SA501X11XB00529-A96187A-R40-C61:1,SA501X11XB00529-A96187A-R41-C11:1,SA501X11XB00529-A96187A-R41-C21:1,SA501X11XB00529-A96187A-R41-C32:1,SA501X11XB00529-A96187A-R41-C58:1,SA501X11XB00529-A96187A-R43-C28:1,SA501X11XB00529-A96187A-R43-C69:1,SA501X11XB00529-A96187A-R44-C06:1,SA501X11XB00529-A96187A-R44-C51:1,SA501X11XB00529-A96187A-R44-C65:1,SA501X11XB00529-A96187A-R46-C18:1,SA501X11XB00529-A96187A-R46-C35:1,SA501X11XB00529-A96187A-R46-C69:1,SA501X11XB00529-A96187A-R47-C07:1,SA501X11XB00529-A96187A-R47-C68:1,SA501X11XB00529-A96187A-R48-C19:1,SA501X11XB00529-A96187A-R48-C44:1,SA501X11XB00529-A96187A-R49-C42:1,SA501X15XB00929-A96173A-R03-C54:1,SA501X15XB00929-A96173A-R28-C30:1,SA501X15XB00929-A96173A-R34-C65:1,SA501X15XB00929-A96173A-R36-C10:1,(SA501X11XB00529-A96187A-R40-C37:1,(SA501X11XB00529-A96174A-R03-C12:1,SA501X11XB00529-A96174A-R03-C48:1,SA501X11XB00529-A96174A-R04-C53:1,SA501X11XB00529-A96174A-R06-C52:1,SA501X11XB00529-A96174A-R07-C62:1,SA501X11XB00529-A96174A-R08-C33:1,SA501X11XB00529-A96174A-R09-C10:1,SA501X11XB00529-A96174A-R09-C12:1,SA501X11XB00529-A96174A-R09-C57:1,SA501X11XB00529-A96174A-R16-C25:1,SA501X11XB00529-A96174A-R17-C07:1,SA501X11XB00529-A96174A-R17-C37:1,SA501X11XB00529-A96187A-R21-C46:1,SA501X11XB00529-A96187A-R22-C13:1,SA501X11XB00529-A96187A-R22-C14:1,SA501X11XB00529-A96187A-R22-C58:1,SA501X11XB00529-A96187A-R22-C59:1,SA501X11XB00529-A96187A-R23-C22:1,SA501X11XB00529-A96187A-R23-C34:1,SA501X11XB00529-A96187A-R23-C38:1,SA501X11XB00529-A96187A-R23-C39:1,SA501X11XB00529-A96187A-R24-C13:1,SA501X11XB00529-A96187A-R24-C21:1,SA501X11XB00529-A96187A-R24-C22:1,SA501X11XB00529-A96187A-R24-C45:1,SA501X11XB00529-A96187A-R25-C32:1,SA501X11XB00529-A96187A-R25-C50:1,SA501X11XB00529-A96187A-R25-C66:1,SA501X11XB00529-A96187A-R25-C69:1,SA501X11XB00529-A96187A-R26-C07:1,SA501X11XB00529-A96187A-R26-C31:1,SA501X11XB00529-A96187A-R27-C63:1,SA501X11XB00529-A96187A-R27-C64:1,SA501X11XB00529-A96187A-R27-C67:1,SA501X11XB00529-A96187A-R27-C70:1,SA501X11XB00529-A96187A-R28-C18:1,SA501X11XB00529-A96187A-R28-C23:1,SA501X11XB00529-A96187A-R28-C28:1,SA501X11XB00529-A96187A-R28-C33:1,SA501X11XB00529-A96187A-R28-C40:1,SA501X11XB00529-A96187A-R28-C64:1,SA501X11XB00529-A96187A-R28-C65:1,SA501X11XB00529-A96187A-R28-C68:1,SA501X11XB00529-A96187A-R29-C10:1,SA501X11XB00529-A96187A-R29-C43:1,SA501X11XB00529-A96187A-R29-C45:1,SA501X11XB00529-A96187A-R29-C58:1,SA501X11XB00529-A96187A-R29-C61:1,SA501X11XB00529-A96187A-R30-C16:1,SA501X11XB00529-A96187A-R30-C29:1,SA501X11XB00529-A96187A-R30-C56:1,SA501X11XB00529-A96187A-R33-C61:1,SA501X11XB00529-A96187A-R36-C18:1,SA501X11XB00529-A96187A-R36-C38:1,SA501X11XB00529-A96187A-R36-C56:1,SA501X11XB00529-A96187A-R37-C15:1,SA501X11XB00529-A96187A-R37-C16:1,SA501X11XB00529-A96187A-R37-C21:1,SA501X11XB00529-A96187A-R37-C48:1,SA501X11XB00529-A96187A-R37-C68:1,SA501X11XB00529-A96187A-R38-C32:1,SA501X11XB00529-A96187A-R38-C35:1,SA501X11XB00529-A96187A-R38-C37:1,SA501X11XB00529-A96187A-R38-C39:1,SA501X11XB00529-A96187A-R38-C51:1,SA501X11XB00529-A96187A-R38-C55:1,SA501X11XB00529-A96187A-R38-C63:1,SA501X11XB00529-A96187A-R39-C17:1,SA501X11XB00529-A96187A-R39-C35:1,SA501X11XB00529-A96187A-R39-C39:1,SA501X11XB00529-A96187A-R39-C44:1,SA501X11XB00529-A96187A-R39-C46:1,SA501X11XB00529-A96187A-R39-C70:1,SA501X11XB00529-A96187A-R40-C35:1,SA501X11XB00529-A96187A-R40-C51:1,SA501X11XB00529-A96187A-R40-C56:1,SA501X11XB00529-A96187A-R40-C58:1,SA501X11XB00529-A96187A-R40-C65:1,SA501X11XB00529-A96187A-R41-C12:1,SA501X11XB00529-A96187A-R41-C37:1,SA501X11XB00529-A96187A-R41-C47:1,SA501X11XB00529-A96187A-R41-C55:1,SA501X11XB00529-A96187A-R41-C57:1,SA501X11XB00529-A96187A-R41-C66:1,SA501X11XB00529-A96187A-R42-C21:1,SA501X11XB00529-A96187A-R42-C35:1,SA501X11XB00529-A96187A-R42-C44:1,SA501X11XB00529-A96187A-R42-C45:1,SA501X11XB00529-A96187A-R42-C61:1,SA501X11XB00529-A96187A-R42-C66:1,SA501X11XB00529-A96187A-R43-C24:1,SA501X11XB00529-A96187A-R43-C25:1,SA501X11XB00529-A96187A-R43-C39:1,SA501X11XB00529-A96187A-R43-C49:1,SA501X11XB00529-A96187A-R44-C28:1,SA501X11XB00529-A96187A-R44-C50:1,SA501X11XB00529-A96187A-R44-C58:1,SA501X11XB00529-A96187A-R44-C66:1,SA501X11XB00529-A96187A-R44-C67:1,SA501X11XB00529-A96187A-R45-C44:1,SA501X11XB00529-A96187A-R46-C24:1,SA501X11XB00529-A96187A-R47-C50:1,SA501X11XB00529-A96187A-R48-C09:1,SA501X15XB00929-A96173A-R03-C17:1,SA501X15XB00929-A96173A-R03-C30:1,SA501X15XB00929-A96173A-R03-C60:1,SA501X15XB00929-A96173A-R04-C39:1,SA501X15XB00929-A96173A-R05-C62:1,SA501X15XB00929-A96173A-R06-C21:1,SA501X15XB00929-A96173A-R06-C53:1,SA501X15XB00929-A96173A-R07-C44:1,SA501X15XB00929-A96173A-R07-C47:1,SA501X15XB00929-A96173A-R07-C50:1,SA501X15XB00929-A96173A-R07-C69:1,SA501X15XB00929-A96173A-R08-C67:1,SA501X15XB00929-A96173A-R09-C12:1,SA501X15XB00929-A96173A-R11-C36:1,SA501X15XB00929-A96173A-R12-C18:1,SA501X15XB00929-A96173A-R14-C57:1,SA501X15XB00929-A96173A-R25-C08:1,SA501X15XB00929-A96173A-R26-C23:1,SA501X15XB00929-A96173A-R27-C29:1,SA501X15XB00929-A96173A-R27-C30:1,SA501X15XB00929-A96173A-R28-C25:1,SA501X15XB00929-A96173A-R30-C31:1,SA501X15XB00929-A96173A-R30-C36:1,SA501X15XB00929-A96173A-R31-C24:1,SA501X15XB00929-A96173A-R31-C31:1,SA501X15XB00929-A96173A-R32-C33:1,SA501X15XB00929-A96173A-R33-C18:1,SA501X15XB00929-A96173A-R33-C31:1,SA501X15XB00929-A96173A-R33-C62:1,SA501X15XB00929-A96173A-R34-C69:1,SA501X15XB00929-A96173A-R35-C11:1,SA501X15XB00929-A96173A-R35-C22:1,SA501X15XB00929-A96173A-R36-C65:1,SA501X15XB00929-A96173A-R37-C37:1,SA501X15XB00929-A96173A-R37-C55:1,SA501X15XB00929-A96173A-R37-C70:1,SA501X15XB00929-A96173A-R38-C27:1,SA501X15XB00929-A96173A-R38-C40:1,SA501X15XB00929-A96173A-R39-C55:1,(SA501X11XB00529-A96187A-R25-C24:1,(SA501X11XB00529-A96187A-R22-C19:1,SA501X11XB00529-A96187A-R23-C27:1,SA501X11XB00529-A96187A-R28-C55:1,SA501X11XB00529-A96187A-R30-C28:1,SA501X11XB00529-A96187A-R37-C45:1,SA501X11XB00529-A96187A-R41-C28:1,SA501X11XB00529-A96187A-R44-C18:1,SA501X11XB00529-A96187A-R48-C11:1,SA501X11XB00529-A96187A-R48-C63:1,SA501X15XB00929-A96173A-R04-C13:1,SA501X15XB00929-A96173A-R17-C12:1,SA501X15XB00929-A96173A-R24-C08:1,SA501X15XB00929-A96173A-R25-C37:1,SA501X15XB00929-A96173A-R25-C47:1,SA501X15XB00929-A96173A-R26-C22:1,SA501X15XB00929-A96173A-R27-C32:1,SA501X15XB00929-A96173A-R29-C20:1,SA501X15XB00929-A96173A-R29-C24:1,SA501X15XB00929-A96173A-R33-C32:1,SA501X15XB00929-A96173A-R35-C10:1,SA501X15XB00929-A96173A-R36-C08:1,(SA501X15XB00929-A96173A-R25-C55:1,SA501X15XB00929-A96173A-R30-C32:1)1:1)1:1)1:1,(SA501X11XB00529-A96174A-R03-C31:1,SA501X11XB00529-A96174A-R03-C44:1,SA501X11XB00529-A96174A-R03-C61:1,SA501X11XB00529-A96174A-R06-C55:1,SA501X11XB00529-A96174A-R08-C36:1,SA501X11XB00529-A96187A-R22-C23:1,SA501X11XB00529-A96187A-R23-C37:1,SA501X11XB00529-A96187A-R24-C14:1,SA501X11XB00529-A96187A-R25-C28:1,SA501X11XB00529-A96187A-R27-C57:1,SA501X11XB00529-A96187A-R28-C25:1,SA501X11XB00529-A96187A-R28-C46:1,SA501X11XB00529-A96187A-R28-C66:1,SA501X11XB00529-A96187A-R29-C39:1,SA501X11XB00529-A96187A-R30-C47:1,SA501X11XB00529-A96187A-R33-C56:1,SA501X11XB00529-A96187A-R36-C70:1,SA501X11XB00529-A96187A-R37-C28:1,SA501X11XB00529-A96187A-R37-C31:1,SA501X11XB00529-A96187A-R37-C35:1,SA501X11XB00529-A96187A-R37-C38:1,SA501X11XB00529-A96187A-R37-C47:1,SA501X11XB00529-A96187A-R37-C52:1,SA501X11XB00529-A96187A-R38-C24:1,SA501X11XB00529-A96187A-R42-C30:1,SA501X11XB00529-A96187A-R43-C46:1,SA501X11XB00529-A96187A-R44-C30:1,SA501X11XB00529-A96187A-R44-C69:1,SA501X11XB00529-A96187A-R49-C32:1,SA501X15XB00929-A96173A-R07-C42:1,SA501X15XB00929-A96173A-R07-C62:1,SA501X15XB00929-A96173A-R24-C26:1,SA501X15XB00929-A96173A-R26-C30:1,SA501X15XB00929-A96173A-R27-C15:1,SA501X15XB00929-A96173A-R30-C25:1,SA501X15XB00929-A96173A-R33-C30:1,SA501X15XB00929-A96173A-R36-C17:1,(SA501X15XB00929-A96173A-R04-C19:1,SA501X15XB00929-A96173A-R05-C33:1,SA501X15XB00929-A96173A-R06-C48:1,SA501X15XB00929-A96173A-R07-C57:1,SA501X15XB00929-A96173A-R25-C50:1,SA501X15XB00929-A96173A-R29-C27:1,SA501X15XB00929-A96173A-R33-C28:1,SA501X15XB00929-A96173A-R35-C14:1)1:1,(SA501X11XB00529-A96187A-R40-C67:1,SA501X11XB00529-A96187A-R46-C43:1,SA501X15XB00929-A96173A-R04-C53:1)1:1,SA501X11XB00529-A96187A-R42-C46:1)1:1,(SA501X15XB00929-A96173A-R34-C15:1,(SA501X11XB00529-A96187A-R37-C41:1,SA501X11XB00529-A96187A-R39-C15:1,SA501X11XB00529-A96187A-R45-C54:1,SA501X15XB00929-A96173A-R10-C38:1,SA501X15XB00929-A96173A-R33-C21:1)1:1)1:1,(SA501X11XB00529-A96187A-R22-C15:1,SA501X11XB00529-A96187A-R28-C50:1,SA501X11XB00529-A96187A-R30-C33:1)1:1,(SA501X11XB00529-A96187A-R36-C22:1,SA501X11XB00529-A96187A-R36-C35:1,SA501X11XB00529-A96187A-R40-C22:1,SA501X11XB00529-A96187A-R44-C10:1,SA501X11XB00529-A96187A-R45-C10:1,SA501X11XB00529-A96187A-R48-C68:1)1:1,(SA501X11XB00529-A96187A-R42-C63:1,SA501X11XB00529-A96187A-R46-C51:1,SA501X11XB00529-A96187A-R47-C09:1)1:1,(SA501X11XB00529-A96187A-R22-C33:1,SA501X11XB00529-A96187A-R22-C61:1,SA501X11XB00529-A96187A-R45-C06:1,SA501X11XB00529-A96187A-R46-C33:1)1:1,(SA501X11XB00529-A96187A-R36-C50:1,SA501X11XB00529-A96187A-R40-C54:1,SA501X11XB00529-A96187A-R41-C13:1)1:1,(SA501X11XB00529-A96187A-R29-C63:1,SA501X11XB00529-A96187A-R48-C17:1)1:1,(SA501X11XB00529-A96187A-R25-C38:1,SA501X15XB00929-A96173A-R03-C08:1)1:1,(SA501X11XB00529-A96187A-R39-C18:1,SA501X11XB00529-A96187A-R39-C19:1,SA501X11XB00529-A96187A-R47-C38:1)1:1)1:1)1:1,(SA501X11XB00529-A96187A-R28-C44:1,SA501X11XB00529-A96187A-R36-C09:1,SA501X11XB00529-A96187A-R36-C28:1,SA501X11XB00529-A96187A-R37-C55:1,SA501X11XB00529-A96187A-R39-C11:1,SA501X11XB00529-A96187A-R40-C28:1,SA501X11XB00529-A96187A-R40-C31:1,SA501X11XB00529-A96187A-R43-C58:1,SA501X11XB00529-A96187A-R46-C48:1,SA501X11XB00529-A96187A-R47-C30:1,SA501X11XB00529-A96187A-R49-C59:1,SA501X15XB00929-A96173A-R07-C33:1,SA501X15XB00929-A96173A-R29-C34:1)1:1,(SA501X11XB00529-A96187A-R36-C47:1,SA501X11XB00529-A96187A-R40-C34:1,SA501X11XB00529-A96187A-R40-C64:1,SA501X11XB00529-A96187A-R45-C25:1,SA501X11XB00529-A96187A-R48-C37:1,SA501X15XB00929-A96173A-R06-C51:1,(SA501X11XB00529-A96187A-R47-C35:1,SA501X15XB00929-A96173A-R34-C16:1)1:1)1:1,(SA501X11XB00529-A96174A-R09-C50:1,SA501X11XB00529-A96174A-R09-C61:1,SA501X11XB00529-A96187A-R36-C23:1,SA501X11XB00529-A96187A-R37-C67:1)1:1,(SA501X11XB00529-A96187A-R44-C56:1,SA501X11XB00529-A96187A-R49-C45:1,(SA501X11XB00529-A96174A-R14-C50:1,SA501X11XB00529-A96174A-R21-C23:1,SA501X11XB00529-A96187A-R44-C70:1,SA501X11XB00529-A96187A-R45-C39:1)1:1)1:1,(SA501X11XB00529-A96174A-R18-C18:1,SA501X11XB00529-A96187A-R26-C33:1,SA501X11XB00529-A96187A-R37-C19:1,SA501X11XB00529-A96187A-R38-C42:1,SA501X11XB00529-A96187A-R45-C24:1,SA501X11XB00529-A96187A-R46-C42:1,(SA501X11XB00529-A96187A-R41-C65:1,SA501X11XB00529-A96187A-R44-C37:1,SA501X11XB00529-A96187A-R48-C15:1)1:1)1:1,SA501X11XB00529-A96187A-R38-C12:1,SA501X15XB00929-A96173A-R30-C19:1)1:1,(SA501X11XB00529-A96187A-R37-C59:1,SA501X15XB00929-A96173A-R26-C16:1,(SA501X11XB00529-A96174A-R07-C33:1,SA501X11XB00529-A96174A-R10-C40:1,SA501X11XB00529-A96174A-R16-C19:1,SA501X11XB00529-A96174A-R17-C10:1,SA501X11XB00529-A96174A-R17-C17:1,SA501X11XB00529-A96187A-R21-C37:1,SA501X11XB00529-A96187A-R21-C52:1,SA501X11XB00529-A96187A-R22-C25:1,SA501X11XB00529-A96187A-R23-C43:1,SA501X11XB00529-A96187A-R23-C46:1,SA501X11XB00529-A96187A-R23-C56:1,SA501X11XB00529-A96187A-R24-C10:1,SA501X11XB00529-A96187A-R25-C46:1,SA501X11XB00529-A96187A-R26-C10:1,SA501X11XB00529-A96187A-R29-C57:1,SA501X11XB00529-A96187A-R29-C67:1,SA501X11XB00529-A96187A-R29-C68:1,SA501X11XB00529-A96187A-R30-C10:1,SA501X11XB00529-A96187A-R30-C64:1,SA501X11XB00529-A96187A-R32-C42:1,SA501X11XB00529-A96187A-R35-C58:1,SA501X11XB00529-A96187A-R36-C13:1,SA501X11XB00529-A96187A-R36-C19:1,SA501X11XB00529-A96187A-R36-C25:1,SA501X11XB00529-A96187A-R37-C10:1,SA501X11XB00529-A96187A-R37-C34:1,SA501X11XB00529-A96187A-R37-C43:1,SA501X11XB00529-A96187A-R38-C19:1,SA501X11XB00529-A96187A-R38-C21:1,SA501X11XB00529-A96187A-R38-C29:1,SA501X11XB00529-A96187A-R38-C64:1,SA501X11XB00529-A96187A-R39-C09:1,SA501X11XB00529-A96187A-R39-C41:1,SA501X11XB00529-A96187A-R39-C50:1,SA501X11XB00529-A96187A-R39-C56:1,SA501X11XB00529-A96187A-R40-C21:1,SA501X11XB00529-A96187A-R40-C46:1,SA501X11XB00529-A96187A-R41-C27:1,SA501X11XB00529-A96187A-R42-C25:1,SA501X11XB00529-A96187A-R43-C40:1,SA501X11XB00529-A96187A-R44-C25:1,SA501X11XB00529-A96187A-R44-C60:1,SA501X11XB00529-A96187A-R44-C61:1,SA501X11XB00529-A96187A-R46-C56:1,SA501X11XB00529-A96187A-R46-C59:1,SA501X11XB00529-A96187A-R48-C21:1,SA501X11XB00529-A96187A-R48-C42:1,SA501X11XB00529-A96187A-R48-C46:1,SA501X11XB00529-A96187A-R48-C67:1,SA501X15XB00929-A96173A-R03-C39:1,SA501X15XB00929-A96173A-R03-C62:1,SA501X15XB00929-A96173A-R06-C69:1,SA501X15XB00929-A96173A-R30-C08:1,SA501X15XB00929-A96173A-R31-C12:1,SA501X15XB00929-A96173A-R33-C12:1,SA501X15XB00929-A96173A-R33-C22:1,SA501X15XB00929-A96173A-R34-C40:1,(SA501X15XB00929-A96173A-R24-C48:1,(SA501X11XB00529-A96174A-R05-C10:1,SA501X11XB00529-A96174A-R05-C44:1,SA501X11XB00529-A96174A-R13-C19:1,SA501X11XB00529-A96174A-R17-C19:1,SA501X11XB00529-A96187A-R22-C16:1,SA501X11XB00529-A96187A-R22-C24:1,SA501X11XB00529-A96187A-R23-C19:1,SA501X11XB00529-A96187A-R23-C35:1,SA501X11XB00529-A96187A-R23-C40:1,SA501X11XB00529-A96187A-R24-C17:1,SA501X11XB00529-A96187A-R24-C59:1,SA501X11XB00529-A96187A-R28-C13:1,SA501X11XB00529-A96187A-R28-C29:1,SA501X11XB00529-A96187A-R28-C34:1,SA501X11XB00529-A96187A-R28-C58:1,SA501X11XB00529-A96187A-R29-C07:1,SA501X11XB00529-A96187A-R29-C52:1,SA501X11XB00529-A96187A-R30-C57:1,SA501X11XB00529-A96187A-R30-C58:1,SA501X11XB00529-A96187A-R37-C66:1,SA501X11XB00529-A96187A-R38-C45:1,SA501X11XB00529-A96187A-R39-C24:1,SA501X11XB00529-A96187A-R40-C69:1,SA501X11XB00529-A96187A-R41-C31:1,SA501X11XB00529-A96187A-R41-C70:1,SA501X11XB00529-A96187A-R42-C59:1,SA501X11XB00529-A96187A-R42-C65:1,SA501X11XB00529-A96187A-R43-C31:1,SA501X11XB00529-A96187A-R46-C37:1,SA501X11XB00529-A96187A-R49-C29:1,SA501X15XB00929-A96173A-R04-C57:1,SA501X15XB00929-A96173A-R05-C43:1,SA501X15XB00929-A96173A-R06-C41:1,SA501X15XB00929-A96173A-R07-C17:1,SA501X15XB00929-A96173A-R07-C34:1,SA501X15XB00929-A96173A-R07-C39:1,SA501X15XB00929-A96173A-R17-C48:1,SA501X15XB00929-A96173A-R23-C70:1,SA501X15XB00929-A96173A-R24-C37:1,SA501X15XB00929-A96173A-R27-C17:1,SA501X15XB00929-A96173A-R27-C23:1,SA501X15XB00929-A96173A-R30-C35:1,SA501X15XB00929-A96173A-R33-C52:1,(SA501X11XB00529-A96187A-R24-C27:1,SA501X15XB00929-A96173A-R35-C32:1,(SA501X11XB00529-A96187A-R43-C51:1,(SA501X15XB00929-A96173A-R36-C14:1,(SA501X6XB00969-A95670B-R31-C24:1,(SA501X11XB00529-A96187A-R40-C12:1,((SA501X11XB00529-A96187A-R29-C35:1,(SA501X15XB00929-A96173A-R34-C12:1,(SA501X11XB00529-A96187A-R42-C29:1,(SA501X11XB00529-A96187A-R28-C10:1,SA501X15XB00929-A96173A-R04-C23:1)1:1)1:1)1:1)1:1,SA501X15XB00929-A96173A-R24-C52:1)1:1)1:1)1:1)1:1)1:1)1:1,(SA501X11XB00529-A96187A-R36-C06:1,SA501X11XB00529-A96187A-R42-C49:1,SA501X11XB00529-A96187A-R47-C37:1,SA501X15XB00929-A96173A-R12-C19:1)1:1,(SA501X11XB00529-A96187A-R30-C21:1,SA501X11XB00529-A96187A-R43-C65:1,SA501X11XB00529-A96187A-R44-C16:1)1:1,(SA501X11XB00529-A96187A-R23-C52:1,SA501X11XB00529-A96187A-R41-C61:1,SA501X11XB00529-A96187A-R43-C11:1,SA501X11XB00529-A96187A-R43-C62:1)1:1,(SA501X11XB00529-A96187A-R22-C31:1,SA501X11XB00529-A96187A-R28-C35:1)1:1)1:1)1:1,(SA501X11XB00529-A96187A-R37-C20:1,SA501X15XB00929-A96173A-R03-C47:1,SA501X15XB00929-A96173A-R30-C30:1,SA501X15XB00929-A96173A-R38-C65:1)1:1,(SA501X15XB00929-A96173A-R06-C11:1,SA501X15XB00929-A96173A-R10-C56:1,SA501X15XB00929-A96173A-R20-C62:1,SA501X15XB00929-A96173A-R29-C28:1)1:1,(SA501X11XB00529-A96174A-R19-C60:1,SA501X11XB00529-A96187A-R28-C19:1,SA501X11XB00529-A96187A-R29-C60:1,SA501X11XB00529-A96187A-R36-C52:1,SA501X11XB00529-A96187A-R37-C14:1,SA501X11XB00529-A96187A-R37-C46:1,SA501X11XB00529-A96187A-R37-C61:1,SA501X11XB00529-A96187A-R43-C60:1,SA501X11XB00529-A96187A-R44-C21:1,SA501X11XB00529-A96187A-R45-C28:1,SA501X11XB00529-A96187A-R47-C48:1,SA501X11XB00529-A96187A-R48-C39:1,SA501X15XB00929-A96173A-R37-C69:1)1:1,(SA501X11XB00529-A96187A-R26-C44:1,SA501X11XB00529-A96187A-R27-C69:1,SA501X11XB00529-A96187A-R38-C38:1)1:1,(SA501X11XB00529-A96187A-R38-C08:1,SA501X11XB00529-A96187A-R42-C26:1,SA501X11XB00529-A96187A-R45-C62:1)1:1,(SA501X15XB00929-A96173A-R04-C20:1,SA501X15XB00929-A96173A-R24-C13:1,SA501X15XB00929-A96173A-R35-C16:1)1:1,(SA501X11XB00529-A96187A-R45-C69:1,SA501X15XB00929-A96173A-R03-C12:1,SA501X15XB00929-A96173A-R03-C26:1)1:1,(SA501X11XB00529-A96187A-R30-C35:1,SA501X15XB00929-A96173A-R37-C22:1)1:1,(SA501X11XB00529-A96187A-R22-C11:1,SA501X11XB00529-A96187A-R38-C56:1,SA501X11XB00529-A96187A-R44-C29:1)1:1)1:1)1:1,(SA501X11XB00529-A96187A-R41-C23:1,(SA501X11XB00529-A96174A-R10-C39:1,SA501X11XB00529-A96174A-R17-C12:1,SA501X11XB00529-A96187A-R22-C57:1,SA501X11XB00529-A96187A-R23-C33:1,SA501X11XB00529-A96187A-R28-C53:1,SA501X11XB00529-A96187A-R36-C11:1,SA501X11XB00529-A96187A-R36-C41:1,SA501X11XB00529-A96187A-R36-C48:1,SA501X11XB00529-A96187A-R36-C55:1,SA501X11XB00529-A96187A-R36-C68:1,SA501X11XB00529-A96187A-R37-C63:1,SA501X11XB00529-A96187A-R38-C10:1,SA501X11XB00529-A96187A-R38-C61:1,SA501X11XB00529-A96187A-R40-C08:1,SA501X11XB00529-A96187A-R40-C24:1,SA501X11XB00529-A96187A-R40-C26:1,SA501X11XB00529-A96187A-R40-C36:1,SA501X11XB00529-A96187A-R41-C63:1,SA501X11XB00529-A96187A-R42-C23:1,SA501X11XB00529-A96187A-R44-C26:1,SA501X11XB00529-A96187A-R44-C45:1,SA501X11XB00529-A96187A-R45-C36:1,SA501X11XB00529-A96187A-R46-C41:1,SA501X11XB00529-A96187A-R46-C55:1,SA501X11XB00529-A96187A-R46-C68:1,SA501X11XB00529-A96187A-R47-C15:1,SA501X11XB00529-A96187A-R47-C27:1,SA501X11XB00529-A96187A-R47-C65:1,SA501X11XB00529-A96187A-R48-C18:1,SA501X11XB00529-A96187A-R48-C45:1,SA501X11XB00529-A96187A-R48-C56:1,SA501X11XB00529-A96187A-R48-C70:1,SA501X11XB00529-A96187A-R49-C11:1,SA501X11XB00529-A96187A-R49-C52:1,(SA501X11XB00529-A96187A-R36-C43:1,SA501X11XB00529-A96187A-R39-C62:1,SA501X11XB00529-A96187A-R45-C31:1,SA501X11XB00529-A96187A-R46-C06:1,SA501X11XB00529-A96187A-R49-C21:1,SA501X11XB00529-A96187A-R49-C27:1,SA501X15XB00929-A96173A-R03-C20:1,SA501X15XB00929-A96173A-R03-C61:1,SA501X15XB00929-A96173A-R04-C67:1,SA501X15XB00929-A96173A-R07-C32:1,SA501X15XB00929-A96173A-R07-C45:1,SA501X15XB00929-A96173A-R11-C64:1,SA501X15XB00929-A96173A-R22-C12:1,SA501X15XB00929-A96173A-R26-C42:1,SA501X15XB00929-A96173A-R27-C33:1,SA501X15XB00929-A96173A-R28-C16:1,SA501X15XB00929-A96173A-R28-C32:1,SA501X15XB00929-A96173A-R29-C32:1,SA501X15XB00929-A96173A-R31-C23:1,SA501X15XB00929-A96173A-R33-C24:1,SA501X15XB00929-A96173A-R33-C34:1,SA501X15XB00929-A96173A-R33-C53:1,SA501X15XB00929-A96173A-R34-C13:1,SA501X15XB00929-A96173A-R35-C15:1,SA501X15XB00929-A96173A-R35-C52:1,SA501X15XB00929-A96173A-R35-C68:1,SA501X15XB00929-A96173A-R37-C52:1,SA501X15XB00929-A96173A-R37-C62:1,SA501X15XB00929-A96173A-R38-C56:1,SA501X15XB00929-A96173A-R39-C27:1,(SA501X15XB00929-A96173A-R03-C10:1,SA501X15XB00929-A96173A-R09-C56:1,SA501X15XB00929-A96173A-R30-C09:1,SA501X15XB00929-A96173A-R31-C14:1)1:1,(SA501X11XB00529-A96187A-R40-C41:1,SA501X11XB00529-A96187A-R43-C45:1,SA501X15XB00929-A96173A-R24-C19:1,SA501X15XB00929-A96173A-R26-C19:1,SA501X15XB00929-A96173A-R30-C11:1)1:1,(SA501X11XB00529-A96174A-R09-C52:1,SA501X11XB00529-A96187A-R46-C17:1,SA501X15XB00929-A96173A-R04-C38:1,SA501X15XB00929-A96173A-R25-C49:1,SA501X15XB00929-A96173A-R37-C54:1)1:1,(SA501X15XB00929-A96173A-R25-C13:1,SA501X15XB00929-A96173A-R27-C24:1,SA501X15XB00929-A96173A-R31-C20:1)1:1,SA501X15XB00929-A96173A-R14-C10:1)1:1,SA501X11XB00529-A96187A-R30-C31:1)1:1)1:1,(SA501X11XB00529-A96187A-R43-C17:1,SA501X11XB00529-A96187A-R49-C22:1,SA501X15XB00929-A96173A-R37-C50:1,(SA501X11XB00529-A96187A-R24-C24:1,SA501X11XB00529-A96187A-R24-C67:1,SA501X11XB00529-A96187A-R37-C58:1,SA501X11XB00529-A96187A-R38-C06:1,SA501X11XB00529-A96187A-R38-C66:1,SA501X11XB00529-A96187A-R39-C66:1,SA501X11XB00529-A96187A-R40-C66:1,SA501X11XB00529-A96187A-R41-C34:1,SA501X11XB00529-A96187A-R43-C57:1,SA501X11XB00529-A96187A-R44-C11:1,SA501X11XB00529-A96187A-R44-C20:1,SA501X11XB00529-A96187A-R45-C29:1,SA501X11XB00529-A96187A-R45-C50:1,SA501X11XB00529-A96187A-R46-C26:1,SA501X11XB00529-A96187A-R48-C69:1,SA501X11XB00529-A96187A-R49-C50:1,SA501X15XB00929-A96173A-R21-C67:1,SA501X15XB00929-A96173A-R22-C07:1,SA501X15XB00929-A96173A-R33-C29:1,(SA501X11XB00529-A96187A-R27-C62:1,SA501X11XB00529-A96187A-R39-C20:1,SA501X11XB00529-A96187A-R39-C52:1,SA501X15XB00929-A96173A-R09-C58:1,(SA501X11XB00529-A96174A-R04-C58:1,SA501X11XB00529-A96174A-R05-C27:1,SA501X11XB00529-A96174A-R11-C24:1,SA501X11XB00529-A96187A-R27-C58:1,SA501X11XB00529-A96187A-R28-C36:1,SA501X11XB00529-A96187A-R36-C26:1,SA501X11XB00529-A96187A-R37-C62:1,SA501X11XB00529-A96187A-R39-C34:1,SA501X11XB00529-A96187A-R40-C43:1,SA501X11XB00529-A96187A-R43-C23:1,SA501X11XB00529-A96187A-R45-C32:1,SA501X11XB00529-A96187A-R46-C70:1,SA501X11XB00529-A96187A-R48-C47:1,SA501X11XB00529-A96187A-R48-C65:1,SA501X15XB00929-A96173A-R06-C61:1,SA501X15XB00929-A96173A-R24-C22:1,SA501X15XB00929-A96173A-R28-C20:1,SA501X15XB00929-A96173A-R34-C10:1,(SA501X11XB00529-A96174A-R12-C38:1,SA501X11XB00529-A96187A-R49-C09:1,SA501X15XB00929-A96173A-R16-C20:1)1:1)1:1,(SA501X15XB00929-A96173A-R06-C54:1,(SA501X11XB00529-A96187A-R24-C57:1,SA501X11XB00529-A96187A-R28-C30:1,SA501X11XB00529-A96187A-R42-C50:1,SA501X15XB00929-A96173A-R06-C23:1,SA501X15XB00929-A96173A-R28-C28:1)1:1)1:1)1:1,(SA501X11XB00529-A96187A-R37-C32:1,SA501X11XB00529-A96187A-R45-C40:1,SA501X15XB00929-A96173A-R24-C45:1)1:1)1:1)1:1,(SA501X11XB00529-A96187A-R38-C60:1,SA501X11XB00529-A96187A-R42-C64:1,SA501X11XB00529-A96187A-R47-C17:1,SA501X15XB00929-A96173A-R30-C13:1,(SA501X11XB00529-A96174A-R12-C37:1,SA501X11XB00529-A96187A-R21-C57:1,SA501X11XB00529-A96187A-R26-C34:1,SA501X11XB00529-A96187A-R38-C36:1,SA501X11XB00529-A96187A-R39-C40:1,SA501X11XB00529-A96187A-R39-C58:1,SA501X11XB00529-A96187A-R45-C34:1,SA501X11XB00529-A96187A-R45-C57:1,SA501X11XB00529-A96187A-R48-C32:1,SA501X11XB00529-A96187A-R48-C58:1,(SA501X11XB00529-A96187A-R43-C16:1,SA501X11XB00529-A96187A-R48-C57:1,(SA501X11XB00529-A96187A-R46-C39:1,SA501X15XB00929-A96173A-R15-C11:1,SA501X15XB00929-A96173A-R34-C17:1,(SA501X11XB00529-A96187A-R29-C53:1,SA501X15XB00929-A96173A-R24-C28:1,SA501X15XB00929-A96173A-R35-C55:1,(SA501X15XB00929-A96173A-R05-C16:1,SA501X15XB00929-A96173A-R25-C48:1,SA501X15XB00929-A96173A-R26-C14:1,SA501X15XB00929-A96173A-R35-C17:1)1:1)1:1)1:1)1:1,(SA501X11XB00529-A96187A-R36-C65:1,SA501X11XB00529-A96187A-R43-C55:1,SA501X11XB00529-A96187A-R44-C44:1)1:1)1:1,SA501X11XB00529-A96187A-R45-C47:1)1:1,(SA501X11XB00529-A96174A-R11-C40:1,SA501X11XB00529-A96174A-R15-C47:1,SA501X11XB00529-A96187A-R36-C15:1,SA501X11XB00529-A96187A-R37-C07:1,SA501X11XB00529-A96187A-R39-C67:1,SA501X11XB00529-A96187A-R40-C30:1,SA501X11XB00529-A96187A-R41-C33:1,SA501X11XB00529-A96187A-R43-C34:1,SA501X11XB00529-A96187A-R43-C35:1,SA501X11XB00529-A96187A-R44-C07:1,SA501X11XB00529-A96187A-R47-C29:1,SA501X11XB00529-A96187A-R48-C07:1,SA501X11XB00529-A96187A-R49-C19:1,(SA501X11XB00529-A96187A-R39-C57:1,SA501X11XB00529-A96187A-R42-C33:1,SA501X15XB00929-A96173A-R25-C09:1)1:1)1:1,(SA501X11XB00529-A96174A-R12-C43:1,SA501X11XB00529-A96187A-R26-C43:1,SA501X11XB00529-A96187A-R37-C70:1,SA501X11XB00529-A96187A-R42-C41:1,SA501X11XB00529-A96187A-R43-C29:1,SA501X11XB00529-A96187A-R43-C54:1,SA501X11XB00529-A96187A-R45-C59:1,SA501X15XB00929-A96173A-R32-C10:1)1:1,(SA501X11XB00529-A96187A-R44-C39:1,SA501X11XB00529-A96187A-R46-C21:1,SA501X11XB00529-A96187A-R47-C19:1,SA501X11XB00529-A96187A-R48-C30:1,SA501X11XB00529-A96187A-R48-C49:1)1:1,(SA501X11XB00529-A96187A-R23-C53:1,SA501X11XB00529-A96187A-R47-C64:1,SA501X11XB00529-A96187A-R48-C33:1)1:1,(SA501X11XB00529-A96187A-R43-C21:1,SA501X15XB00929-A96173A-R25-C43:1)1:1,SA501X11XB00529-A96187A-R39-C51:1,SA501X11XB00529-A96187A-R46-C65:1)1:1,(SA501X11XB00529-A96187A-R38-C48:1,SA501X11XB00529-A96187A-R40-C17:1,SA501X11XB00529-A96187A-R43-C19:1,SA501X11XB00529-A96187A-R43-C50:1,SA501X11XB00529-A96187A-R45-C17:1)1:1,SA501X11XB00529-A96187A-R49-C20:1)1:1,(SA501X11XB00529-A96174A-R15-C56:1,SA501X15XB00929-A96173A-R34-C26:1)1:1,(SA501X11XB00529-A96187A-R40-C20:1,SA501X11XB00529-A96187A-R41-C24:1)1:1)1:1,(SA501X11XB00529-A96187A-R46-C09:1,SA501X11XB00529-A96187A-R47-C59:1,(SA501X11XB00529-A96187A-R24-C49:1,SA501X11XB00529-A96187A-R36-C34:1,SA501X11XB00529-A96187A-R36-C62:1,SA501X11XB00529-A96187A-R39-C36:1,SA501X11XB00529-A96187A-R43-C47:1,SA501X11XB00529-A96187A-R47-C66:1,SA501X11XB00529-A96187A-R49-C48:1)1:1)1:1,(SA501X11XB00529-A96187A-R36-C36:1,SA501X11XB00529-A96187A-R44-C49:1,SA501X11XB00529-A96187A-R47-C18:1,SA501X11XB00529-A96187A-R48-C08:1,SA501X11XB00529-A96187A-R48-C60:1,SA501X11XB00529-A96187A-R49-C57:1)1:1,(SA501X11XB00529-A96174A-R17-C33:1,SA501X11XB00529-A96187A-R40-C06:1,SA501X11XB00529-A96187A-R41-C08:1,SA501X11XB00529-A96187A-R42-C52:1)1:1,SA501X11XB00529-A96187A-R46-C10:1)1:1,(SA501X11XB00529-A96174A-R14-C25:1,SA501X11XB00529-A96187A-R28-C57:1,SA501X11XB00529-A96187A-R42-C60:1)1:1)1:1,(SA501X11XB00529-A96174A-R14-C28:1,SA501X11XB00529-A96187A-R39-C25:1,SA501X11XB00529-A96187A-R39-C28:1,SA501X15XB00929-A96173A-R15-C06:1)1:1,(SA501X11XB00529-A96187A-R36-C07:1,SA501X11XB00529-A96187A-R39-C10:1)1:1)1:1)1:1,(SA501X11XB00529-A96174A-R11-C30:1,SA501X11XB00529-A96174A-R14-C51:1,SA501X11XB00529-A96187A-R24-C25:1,SA501X11XB00529-A96187A-R37-C06:1,SA501X11XB00529-A96187A-R42-C31:1,SA501X11XB00529-A96187A-R49-C08:1)1:1)1:1)1:1)1:1)1:1)1:1)1:1,(SA501X11XB00529-A96187A-R46-C44:1,SA501X11XB00529-A96187A-R47-C58:1,SA501X11XB00529-A96187A-R48-C20:1,SA501X15XB00929-A96173A-R23-C34:1,SA501X15XB00929-A96173A-R36-C62:1,(SA501X11XB00529-A96174A-R15-C57:1,SA501X15XB00929-A96173A-R35-C40:1,SA501X6XB00294-A96213A-R05-C24:1,((SA501X11XB00529-A96174A-R03-C22:1,SA501X11XB00529-A96174A-R06-C59:1,SA501X11XB00529-A96174A-R09-C62:1,SA501X11XB00529-A96174A-R12-C29:1,SA501X11XB00529-A96174A-R15-C07:1,SA501X11XB00529-A96187A-R22-C66:1,SA501X11XB00529-A96187A-R28-C67:1,SA501X11XB00529-A96187A-R29-C69:1,SA501X11XB00529-A96187A-R36-C58:1,SA501X11XB00529-A96187A-R38-C20:1,SA501X11XB00529-A96187A-R38-C43:1,SA501X11XB00529-A96187A-R42-C69:1,SA501X11XB00529-A96187A-R43-C26:1,SA501X11XB00529-A96187A-R44-C31:1,SA501X11XB00529-A96187A-R44-C64:1,SA501X11XB00529-A96187A-R45-C43:1,SA501X11XB00529-A96187A-R49-C44:1,SA501X15XB00929-A96173A-R03-C34:1,SA501X15XB00929-A96173A-R03-C58:1,SA501X15XB00929-A96173A-R05-C64:1,SA501X15XB00929-A96173A-R09-C07:1,SA501X15XB00929-A96173A-R17-C16:1,SA501X15XB00929-A96173A-R25-C51:1,SA501X15XB00929-A96173A-R25-C53:1,SA501X15XB00929-A96173A-R26-C28:1,SA501X15XB00929-A96173A-R28-C29:1,SA501X15XB00929-A96173A-R31-C21:1,SA501X15XB00929-A96173A-R35-C12:1,SA501X15XB00929-A96173A-R36-C22:1,SA501X15XB00929-A96173A-R36-C64:1,SA501X15XB00929-A96173A-R37-C43:1,SA501X15XB00929-A96173A-R37-C44:1,(SA501X15XB00929-A96173A-R29-C14:1,(SA501X11XB00529-A96174A-R07-C46:1,SA501X11XB00529-A96174A-R09-C08:1,SA501X11XB00529-A96187A-R21-C38:1,SA501X11XB00529-A96187A-R21-C39:1,SA501X11XB00529-A96187A-R22-C17:1,SA501X11XB00529-A96187A-R23-C11:1,SA501X11XB00529-A96187A-R23-C17:1,SA501X11XB00529-A96187A-R23-C54:1,SA501X11XB00529-A96187A-R24-C12:1,SA501X11XB00529-A96187A-R24-C33:1,SA501X11XB00529-A96187A-R25-C16:1,SA501X11XB00529-A96187A-R25-C43:1,SA501X11XB00529-A96187A-R25-C58:1,SA501X11XB00529-A96187A-R28-C54:1,SA501X11XB00529-A96187A-R36-C20:1,SA501X11XB00529-A96187A-R36-C21:1,SA501X11XB00529-A96187A-R38-C25:1,SA501X11XB00529-A96187A-R38-C65:1,SA501X11XB00529-A96187A-R40-C49:1,SA501X11XB00529-A96187A-R41-C25:1,SA501X11XB00529-A96187A-R41-C52:1,SA501X11XB00529-A96187A-R42-C67:1,SA501X11XB00529-A96187A-R43-C18:1,SA501X11XB00529-A96187A-R43-C70:1,SA501X11XB00529-A96187A-R45-C15:1,SA501X11XB00529-A96187A-R48-C13:1,SA501X15XB00929-A96173A-R03-C15:1,SA501X15XB00929-A96173A-R03-C27:1,SA501X15XB00929-A96173A-R04-C09:1,SA501X15XB00929-A96173A-R04-C31:1,SA501X15XB00929-A96173A-R04-C35:1,SA501X15XB00929-A96173A-R04-C61:1,SA501X15XB00929-A96173A-R04-C63:1,SA501X15XB00929-A96173A-R04-C65:1,SA501X15XB00929-A96173A-R04-C66:1,SA501X15XB00929-A96173A-R05-C07:1,SA501X15XB00929-A96173A-R05-C66:1,SA501X15XB00929-A96173A-R06-C55:1,SA501X15XB00929-A96173A-R07-C07:1,SA501X15XB00929-A96173A-R07-C60:1,SA501X15XB00929-A96173A-R08-C58:1,SA501X15XB00929-A96173A-R11-C34:1,SA501X15XB00929-A96173A-R21-C54:1,SA501X15XB00929-A96173A-R24-C29:1,SA501X15XB00929-A96173A-R25-C19:1,SA501X15XB00929-A96173A-R25-C21:1,SA501X15XB00929-A96173A-R25-C28:1,SA501X15XB00929-A96173A-R25-C31:1,SA501X15XB00929-A96173A-R26-C41:1,SA501X15XB00929-A96173A-R27-C14:1,SA501X15XB00929-A96173A-R27-C26:1,SA501X15XB00929-A96173A-R28-C23:1,SA501X15XB00929-A96173A-R29-C22:1,SA501X15XB00929-A96173A-R29-C35:1,SA501X15XB00929-A96173A-R30-C29:1,SA501X15XB00929-A96173A-R30-C33:1,SA501X15XB00929-A96173A-R31-C30:1,SA501X15XB00929-A96173A-R33-C14:1,SA501X15XB00929-A96173A-R33-C15:1,SA501X15XB00929-A96173A-R34-C09:1,SA501X15XB00929-A96173A-R34-C30:1,SA501X15XB00929-A96173A-R34-C35:1,SA501X15XB00929-A96173A-R35-C21:1,SA501X15XB00929-A96173A-R35-C23:1,SA501X15XB00929-A96173A-R35-C26:1,SA501X15XB00929-A96173A-R35-C28:1,SA501X15XB00929-A96173A-R35-C47:1,SA501X15XB00929-A96173A-R35-C70:1,SA501X15XB00929-A96173A-R36-C11:1,SA501X15XB00929-A96173A-R36-C21:1,(SA501X15XB00929-A96173A-R03-C38:1,SA501X15XB00929-A96173A-R05-C13:1,SA501X15XB00929-A96173A-R07-C52:1,SA501X15XB00929-A96173A-R20-C26:1,SA501X15XB00929-A96173A-R25-C14:1,SA501X15XB00929-A96173A-R27-C27:1,SA501X15XB00929-A96173A-R33-C25:1,(SA501X15XB00929-A96173A-R03-C56:1,SA501X15XB00929-A96173A-R03-C59:1,SA501X15XB00929-A96173A-R04-C47:1,SA501X15XB00929-A96173A-R25-C18:1,(SA501X15XB00929-A96173A-R03-C18:1,SA501X15XB00929-A96173A-R03-C37:1,SA501X15XB00929-A96173A-R24-C61:1,SA501X15XB00929-A96173A-R25-C11:1,SA501X15XB00929-A96173A-R25-C20:1,SA501X15XB00929-A96173A-R26-C31:1,SA501X15XB00929-A96173A-R28-C07:1,SA501X15XB00929-A96173A-R32-C23:1,SA501X15XB00929-A96173A-R33-C09:1,SA501X15XB00929-A96173A-R34-C14:1,SA501X15XB00929-A96173A-R34-C21:1,SA501X15XB00929-A96173A-R35-C36:1,SA501X15XB00929-A96173A-R37-C58:1)1:1)1:1)1:1,(SA501X15XB00929-A96173A-R03-C32:1,SA501X15XB00929-A96173A-R04-C46:1,SA501X15XB00929-A96173A-R29-C36:1,SA501X15XB00929-A96173A-R37-C65:1,(SA501X11XB00529-A96187A-R46-C64:1,(SA501X11XB00529-A96174A-R12-C13:1,SA501X11XB00529-A96174A-R13-C61:1,SA501X11XB00529-A96187A-R28-C59:1,SA501X11XB00529-A96187A-R28-C60:1,SA501X11XB00529-A96187A-R30-C26:1,SA501X11XB00529-A96187A-R38-C18:1,SA501X11XB00529-A96187A-R38-C30:1,SA501X11XB00529-A96187A-R39-C12:1,SA501X11XB00529-A96187A-R44-C46:1,SA501X11XB00529-A96187A-R45-C30:1,SA501X11XB00529-A96187A-R46-C67:1,SA501X11XB00529-A96187A-R47-C14:1)1:1)1:1,(SA501X15XB00929-A96173A-R03-C50:1,SA501X15XB00929-A96173A-R05-C51:1,SA501X15XB00929-A96173A-R26-C24:1,SA501X15XB00929-A96173A-R28-C12:1)1:1)1:1,(SA501X15XB00929-A96173A-R03-C44:1,SA501X15XB00929-A96173A-R06-C07:1,SA501X15XB00929-A96173A-R28-C34:1,SA501X15XB00929-A96173A-R36-C67:1,SA501X15XB00929-A96173A-R36-C70:1,(SA501X15XB00929-A96173A-R03-C31:1,SA501X15XB00929-A96173A-R03-C45:1,SA501X15XB00929-A96173A-R03-C46:1,SA501X15XB00929-A96173A-R03-C67:1,SA501X15XB00929-A96173A-R06-C10:1,SA501X15XB00929-A96173A-R15-C25:1,SA501X15XB00929-A96173A-R32-C26:1,SA501X15XB00929-A96173A-R34-C22:1)1:1)1:1,(SA501X11XB00529-A96187A-R30-C23:1,(SA501X15XB00929-A96173A-R03-C36:1,SA501X15XB00929-A96173A-R03-C57:1,SA501X15XB00929-A96173A-R05-C44:1,SA501X15XB00929-A96173A-R15-C68:1,SA501X15XB00929-A96173A-R20-C54:1,SA501X15XB00929-A96173A-R35-C30:1,SA501X15XB00929-A96173A-R36-C45:1)1:1)1:1,(SA501X11XB00529-A96174A-R17-C26:1,SA501X11XB00529-A96187A-R25-C51:1,SA501X11XB00529-A96187A-R44-C19:1,SA501X11XB00529-A96187A-R44-C48:1,SA501X11XB00529-A96187A-R48-C59:1,SA501X15XB00929-A96173A-R03-C35:1,SA501X15XB00929-A96173A-R06-C33:1,SA501X15XB00929-A96173A-R32-C13:1,SA501X15XB00929-A96173A-R34-C31:1,SA501X15XB00929-A96173A-R35-C34:1,SA501X15XB00929-A96173A-R38-C68:1)1:1,(SA501X11XB00529-A96187A-R42-C38:1,SA501X15XB00929-A96173A-R25-C52:1,SA501X15XB00929-A96173A-R29-C16:1,SA501X15XB00929-A96173A-R39-C43:1,(SA501X11XB00529-A96174A-R10-C55:1,SA501X15XB00929-A96173A-R04-C56:1,SA501X15XB00929-A96173A-R04-C62:1,SA501X15XB00929-A96173A-R11-C49:1)1:1)1:1,(SA501X11XB00529-A96187A-R27-C59:1,SA501X11XB00529-A96187A-R36-C45:1,SA501X15XB00929-A96173A-R08-C20:1,(SA501X15XB00929-A96173A-R34-C39:1,(SA501X15XB00929-A96173A-R05-C32:1,(SA501X15XB00929-A96173A-R03-C70:1,SA501X15XB00929-A96173A-R35-C07:1,(SA501X15XB00929-A96173A-R24-C17:1,(SA501X15XB00929-A96173A-R27-C34:1,(SA501X15XB00929-A96173A-R05-C39:1,(SA501X15XB00929-A96173A-R27-C21:1,SA501X15XB00929-A96173A-R05-C67:1)1:1)1:1)1:1)1:1)1:1)1:1)1:1)1:1,(SA501X11XB00529-A96174A-R13-C57:1,SA501X11XB00529-A96187A-R22-C10:1,SA501X11XB00529-A96187A-R42-C58:1,SA501X15XB00929-A96173A-R20-C46:1,SA501X15XB00929-A96173A-R24-C66:1)1:1,(SA501X15XB00929-A96173A-R32-C12:1,SA501X15XB00929-A96173A-R33-C16:1,SA501X15XB00929-A96173A-R37-C57:1)1:1,(SA501X15XB00929-A96173A-R07-C19:1,SA501X15XB00929-A96173A-R35-C29:1,SA501X15XB00929-A96173A-R38-C70:1)1:1,(SA501X15XB00929-A96173A-R08-C48:1,SA501X15XB00929-A96173A-R35-C09:1,(SA501X15XB00929-A96173A-R03-C52:1,SA501X15XB00929-A96173A-R07-C10:1,SA501X15XB00929-A96173A-R26-C17:1,SA501X15XB00929-A96173A-R28-C33:1,SA501X15XB00929-A96173A-R30-C26:1,SA501X15XB00929-A96173A-R34-C32:1)1:1)1:1)1:1)1:1,(SA501X11XB00529-A96187A-R39-C06:1,SA501X15XB00929-A96173A-R26-C34:1,SA501X15XB00929-A96173A-R29-C13:1)1:1,(SA501X11XB00529-A96174A-R07-C53:1,SA501X11XB00529-A96187A-R39-C29:1,SA501X11XB00529-A96187A-R42-C08:1,SA501X11XB00529-A96187A-R42-C19:1,SA501X11XB00529-A96187A-R46-C32:1)1:1,(SA501X11XB00529-A96187A-R48-C48:1,SA501X15XB00929-A96173A-R25-C15:1)1:1,(SA501X11XB00529-A96174A-R17-C46:1,SA501X11XB00529-A96187A-R25-C33:1,SA501X11XB00529-A96187A-R46-C15:1,SA501X11XB00529-A96187A-R49-C17:1,(SA501X11XB00529-A96187A-R40-C18:1,SA501X11XB00529-A96187A-R43-C61:1,(SA501X11XB00529-A96174A-R11-C59:1,SA501X11XB00529-A96187A-R38-C33:1,SA501X15XB00929-A96173A-R26-C33:1)1:1)1:1)1:1,(SA501X11XB00529-A96187A-R42-C51:1,SA501X15XB00929-A96173A-R39-C65:1)1:1)1:1,(SA501X11XB00529-A96174A-R16-C64:1,SA501X11XB00529-A96187A-R22-C26:1,SA501X11XB00529-A96187A-R36-C69:1,SA501X11XB00529-A96187A-R37-C49:1,SA501X11XB00529-A96187A-R39-C33:1,SA501X11XB00529-A96187A-R41-C30:1,SA501X11XB00529-A96187A-R41-C45:1,SA501X11XB00529-A96187A-R46-C49:1,SA501X11XB00529-A96187A-R46-C62:1,SA501X11XB00529-A96187A-R47-C67:1,SA501X11XB00529-A96187A-R48-C31:1,SA501X11XB00529-A96187A-R48-C51:1,SA501X15XB00929-A96173A-R04-C36:1,SA501X15XB00929-A96173A-R07-C48:1,SA501X15XB00929-A96173A-R16-C53:1,SA501X15XB00929-A96173A-R24-C33:1,SA501X15XB00929-A96173A-R24-C55:1,SA501X15XB00929-A96173A-R26-C21:1,SA501X15XB00929-A96173A-R28-C15:1,SA501X15XB00929-A96173A-R28-C36:1,SA501X15XB00929-A96173A-R31-C17:1,SA501X15XB00929-A96173A-R32-C22:1,SA501X15XB00929-A96173A-R32-C27:1,SA501X15XB00929-A96173A-R35-C13:1,SA501X15XB00929-A96173A-R36-C49:1,(SA501X11XB00529-A96187A-R36-C46:1,SA501X11XB00529-A96187A-R36-C49:1,SA501X11XB00529-A96187A-R39-C22:1,SA501X11XB00529-A96187A-R39-C30:1,SA501X11XB00529-A96187A-R43-C42:1,SA501X11XB00529-A96187A-R43-C64:1,SA501X11XB00529-A96187A-R44-C33:1,SA501X15XB00929-A96173A-R07-C58:1,SA501X15XB00929-A96173A-R18-C41:1,SA501X15XB00929-A96173A-R26-C40:1,SA501X15XB00929-A96173A-R39-C53:1,(SA501X11XB00529-A96174A-R14-C61:1,SA501X11XB00529-A96187A-R38-C14:1,SA501X11XB00529-A96187A-R38-C59:1,SA501X11XB00529-A96187A-R41-C20:1,SA501X11XB00529-A96187A-R41-C67:1,SA501X11XB00529-A96187A-R42-C54:1,SA501X11XB00529-A96187A-R44-C15:1,SA501X11XB00529-A96187A-R45-C58:1,SA501X11XB00529-A96187A-R49-C38:1,SA501X15XB00929-A96173A-R34-C53:1,SA501X15XB00929-A96173A-R36-C20:1,SA501X15XB00929-A96173A-R36-C29:1,(SA501X11XB00529-A96174A-R11-C62:1,(SA501X15XB00929-A96173A-R26-C11:1,(SA501X11XB00529-A96187A-R43-C43:1,SA501X15XB00929-A96173A-R21-C41:1,SA501X15XB00929-A96173A-R26-C13:1)1:1)1:1)1:1)1:1,(SA501X11XB00529-A96187A-R37-C09:1,SA501X11XB00529-A96187A-R41-C09:1,SA501X15XB00929-A96173A-R27-C16:1)1:1)1:1,(SA501X11XB00529-A96187A-R23-C28:1,SA501X11XB00529-A96187A-R45-C20:1,SA501X15XB00929-A96173A-R39-C68:1,(SA501X11XB00529-A96187A-R39-C47:1,SA501X11XB00529-A96187A-R48-C14:1,SA501X15XB00929-A96173A-R29-C29:1)1:1)1:1,(SA501X11XB00529-A96174A-R15-C35:1,SA501X15XB00929-A96173A-R03-C43:1,SA501X15XB00929-A96173A-R03-C66:1,SA501X15XB00929-A96173A-R12-C46:1,SA501X15XB00929-A96173A-R30-C12:1,SA501X15XB00929-A96173A-R30-C23:1)1:1,(SA501X11XB00529-A96187A-R25-C13:1,SA501X11XB00529-A96187A-R47-C46:1,SA501X11XB00529-A96187A-R48-C28:1,SA501X15XB00929-A96173A-R24-C27:1)1:1,(SA501X15XB00929-A96173A-R31-C29:1,SA501X15XB00929-A96173A-R36-C16:1)1:1)1:1)1:1)1:1)1:1)1:1)1:1,(SA501X11XB00529-A96174A-R14-C48:1,SA501X11XB00529-A96187A-R28-C45:1,SA501X11XB00529-A96187A-R42-C37:1)1:1)1:1)1:1,(SA501X2XB00097-A96171A-R12-C64:1,(SA501X2XB00096-A95621B-R31-C29:1,SA501X6XB00294-A96213A-R03-C13:1,(SA501X2XB00096-A95621B-R25-C29:1,SA501X2XB00096-A95621B-R30-C43:1,SA501X2XB00097-A96109A-R45-C61:1,SA501X2XB00097-A96171A-R26-C28:1,SA501X6XB00294-A96213A-R05-C36:1,SA501X6XB00294-A96213A-R14-C09:1,(SA501X2XB00096-A95621B-R22-C29:1,SA501X2XB00096-A95621B-R22-C35:1,SA501X2XB00096-A95621B-R23-C67:1,SA501X2XB00096-A95621B-R24-C12:1,SA501X2XB00096-A95621B-R24-C17:1,SA501X2XB00096-A95621B-R25-C16:1,SA501X2XB00096-A95621B-R25-C56:1,SA501X2XB00096-A95621B-R25-C57:1,SA501X2XB00096-A95621B-R25-C59:1,SA501X2XB00096-A95621B-R25-C60:1,SA501X2XB00096-A95621B-R26-C21:1,SA501X2XB00096-A95621B-R26-C32:1,SA501X2XB00096-A95621B-R26-C57:1,SA501X2XB00096-A95621B-R27-C12:1,SA501X2XB00096-A95621B-R27-C42:1,SA501X2XB00096-A95621B-R27-C50:1,SA501X2XB00096-A95621B-R27-C56:1,SA501X2XB00096-A95621B-R28-C52:1,SA501X2XB00096-A95621B-R28-C65:1,SA501X2XB00096-A95621B-R29-C16:1,SA501X2XB00096-A95621B-R29-C23:1,SA501X2XB00096-A95621B-R29-C45:1,SA501X2XB00096-A95621B-R29-C48:1,SA501X2XB00096-A95621B-R30-C24:1,SA501X2XB00096-A95621B-R30-C38:1,SA501X2XB00096-A95621B-R30-C54:1,SA501X2XB00096-A95621B-R31-C14:1,SA501X2XB00096-A95621B-R31-C69:1,SA501X2XB00096-A95621B-R32-C38:1,SA501X2XB00097-A96109A-R05-C55:1,SA501X2XB00097-A96109A-R10-C51:1,SA501X2XB00097-A96109A-R24-C47:1,SA501X2XB00097-A96171A-R09-C62:1,SA501X2XB00097-A96171A-R12-C42:1,SA501X6XB00294-A96213A-R03-C15:1,SA501X6XB00294-A96213A-R03-C33:1,SA501X6XB00294-A96213A-R03-C48:1,SA501X6XB00294-A96213A-R04-C12:1,SA501X6XB00294-A96213A-R04-C22:1,SA501X6XB00294-A96213A-R05-C42:1,SA501X6XB00294-A96213A-R06-C44:1,SA501X6XB00294-A96213A-R06-C49:1,SA501X6XB00294-A96213A-R06-C52:1,SA501X6XB00294-A96213A-R06-C58:1,SA501X6XB00969-A95670B-R29-C45:1,(SA501X2XB00096-A95621B-R32-C24:1,SA501X2XB00097-A96171A-R17-C60:1,(SA501X11XB00529-A96174A-R13-C08:1,SA501X11XB00529-A96187A-R38-C52:1,SA501X11XB00529-A96187A-R47-C23:1,SA501X11XB00529-A96187A-R48-C54:1,SA501X6XB00294-A96213A-R05-C19:1,(SA501X11XB00529-A96174A-R07-C39:1,SA501X11XB00529-A96174A-R21-C21:1,SA501X11XB00529-A96187A-R23-C10:1,SA501X11XB00529-A96187A-R24-C08:1,SA501X11XB00529-A96187A-R24-C40:1,SA501X11XB00529-A96187A-R28-C42:1,SA501X11XB00529-A96187A-R28-C63:1,SA501X11XB00529-A96187A-R29-C70:1,SA501X11XB00529-A96187A-R30-C27:1,SA501X11XB00529-A96187A-R37-C37:1,SA501X11XB00529-A96187A-R38-C17:1,SA501X11XB00529-A96187A-R41-C06:1,SA501X11XB00529-A96187A-R41-C17:1,SA501X11XB00529-A96187A-R41-C48:1,SA501X11XB00529-A96187A-R41-C49:1,SA501X11XB00529-A96187A-R42-C09:1,SA501X11XB00529-A96187A-R44-C24:1,SA501X11XB00529-A96187A-R45-C14:1,SA501X11XB00529-A96187A-R46-C11:1,SA501X11XB00529-A96187A-R47-C24:1,SA501X11XB00529-A96187A-R47-C31:1,(SA501X11XB00529-A96174A-R03-C53:1,SA501X11XB00529-A96187A-R36-C64:1,SA501X11XB00529-A96187A-R38-C13:1,SA501X11XB00529-A96187A-R39-C49:1,SA501X11XB00529-A96187A-R41-C14:1,SA501X11XB00529-A96187A-R41-C64:1,SA501X11XB00529-A96187A-R42-C40:1,SA501X11XB00529-A96187A-R49-C61:1)1:1,(SA501X11XB00529-A96187A-R21-C55:1,SA501X11XB00529-A96187A-R40-C52:1,SA501X11XB00529-A96187A-R40-C57:1,SA501X11XB00529-A96187A-R43-C33:1)1:1,(SA501X11XB00529-A96187A-R24-C47:1,SA501X11XB00529-A96187A-R38-C47:1,SA501X11XB00529-A96187A-R47-C22:1)1:1,(SA501X11XB00529-A96187A-R49-C18:1,SA501X11XB00529-A96187A-R49-C51:1,SA501X11XB00529-A96187A-R49-C70:1)1:1)1:1)1:1)1:1,(SA501X2XB00096-A95621B-R29-C51:1,SA501X2XB00096-A95621B-R32-C15:1)1:1,(SA501X2XB00096-A95621B-R22-C11:1,SA501X2XB00096-A95621B-R22-C14:1,SA501X2XB00096-A95621B-R22-C31:1,SA501X2XB00096-A95621B-R22-C39:1,SA501X2XB00096-A95621B-R22-C43:1,SA501X2XB00096-A95621B-R22-C46:1,SA501X2XB00096-A95621B-R22-C49:1,SA501X2XB00096-A95621B-R22-C59:1,SA501X2XB00096-A95621B-R23-C07:1,SA501X2XB00096-A95621B-R23-C11:1,SA501X2XB00096-A95621B-R23-C12:1,SA501X2XB00096-A95621B-R23-C15:1,SA501X2XB00096-A95621B-R23-C24:1,SA501X2XB00096-A95621B-R23-C27:1,SA501X2XB00096-A95621B-R23-C32:1,SA501X2XB00096-A95621B-R23-C34:1,SA501X2XB00096-A95621B-R23-C36:1,SA501X2XB00096-A95621B-R23-C40:1,SA501X2XB00096-A95621B-R23-C41:1,SA501X2XB00096-A95621B-R23-C42:1,SA501X2XB00096-A95621B-R23-C54:1,SA501X2XB00096-A95621B-R23-C64:1,SA501X2XB00096-A95621B-R23-C65:1,SA501X2XB00096-A95621B-R23-C66:1,SA501X2XB00096-A95621B-R24-C07:1,SA501X2XB00096-A95621B-R24-C09:1,SA501X2XB00096-A95621B-R24-C18:1,SA501X2XB00096-A95621B-R24-C19:1,SA501X2XB00096-A95621B-R24-C21:1,SA501X2XB00096-A95621B-R24-C25:1,SA501X2XB00096-A95621B-R24-C26:1,SA501X2XB00096-A95621B-R24-C33:1,SA501X2XB00096-A95621B-R24-C37:1,SA501X2XB00096-A95621B-R24-C40:1,SA501X2XB00096-A95621B-R24-C57:1,SA501X2XB00096-A95621B-R24-C61:1,SA501X2XB00096-A95621B-R24-C65:1,SA501X2XB00096-A95621B-R24-C69:1,SA501X2XB00096-A95621B-R25-C07:1,SA501X2XB00096-A95621B-R25-C22:1,SA501X2XB00096-A95621B-R25-C23:1,SA501X2XB00096-A95621B-R25-C27:1,SA501X2XB00096-A95621B-R25-C35:1,SA501X2XB00096-A95621B-R25-C38:1,SA501X2XB00096-A95621B-R25-C46:1,SA501X2XB00096-A95621B-R25-C47:1,SA501X2XB00096-A95621B-R25-C54:1,SA501X2XB00096-A95621B-R25-C58:1,SA501X2XB00096-A95621B-R25-C66:1,SA501X2XB00096-A95621B-R25-C67:1,SA501X2XB00096-A95621B-R25-C68:1,SA501X2XB00096-A95621B-R25-C69:1,SA501X2XB00096-A95621B-R26-C09:1,SA501X2XB00096-A95621B-R26-C20:1,SA501X2XB00096-A95621B-R26-C22:1,SA501X2XB00096-A95621B-R26-C27:1,SA501X2XB00096-A95621B-R26-C31:1,SA501X2XB00096-A95621B-R26-C35:1,SA501X2XB00096-A95621B-R26-C37:1,SA501X2XB00096-A95621B-R26-C40:1,SA501X2XB00096-A95621B-R26-C43:1,SA501X2XB00096-A95621B-R26-C47:1,SA501X2XB00096-A95621B-R26-C49:1,SA501X2XB00096-A95621B-R26-C54:1,SA501X2XB00096-A95621B-R26-C55:1,SA501X2XB00096-A95621B-R26-C56:1,SA501X2XB00096-A95621B-R26-C59:1,SA501X2XB00096-A95621B-R26-C61:1,SA501X2XB00096-A95621B-R26-C64:1,SA501X2XB00096-A95621B-R26-C65:1,SA501X2XB00096-A95621B-R26-C66:1,SA501X2XB00096-A95621B-R26-C69:1,SA501X2XB00096-A95621B-R27-C07:1,SA501X2XB00096-A95621B-R27-C08:1,SA501X2XB00096-A95621B-R27-C17:1,SA501X2XB00096-A95621B-R27-C18:1,SA501X2XB00096-A95621B-R27-C19:1,SA501X2XB00096-A95621B-R27-C20:1,SA501X2XB00096-A95621B-R27-C21:1,SA501X2XB00096-A95621B-R27-C24:1,SA501X2XB00096-A95621B-R27-C26:1,SA501X2XB00096-A95621B-R27-C31:1,SA501X2XB00096-A95621B-R27-C34:1,SA501X2XB00096-A95621B-R27-C36:1,SA501X2XB00096-A95621B-R27-C43:1,SA501X2XB00096-A95621B-R27-C48:1,SA501X2XB00096-A95621B-R27-C51:1,SA501X2XB00096-A95621B-R27-C52:1,SA501X2XB00096-A95621B-R27-C60:1,SA501X2XB00096-A95621B-R27-C67:1,SA501X2XB00096-A95621B-R28-C07:1,SA501X2XB00096-A95621B-R28-C08:1,SA501X2XB00096-A95621B-R28-C09:1,SA501X2XB00096-A95621B-R28-C11:1,SA501X2XB00096-A95621B-R28-C13:1,SA501X2XB00096-A95621B-R28-C16:1,SA501X2XB00096-A95621B-R28-C26:1,SA501X2XB00096-A95621B-R28-C31:1,SA501X2XB00096-A95621B-R28-C35:1,SA501X2XB00096-A95621B-R28-C47:1,SA501X2XB00096-A95621B-R28-C48:1,SA501X2XB00096-A95621B-R28-C50:1,SA501X2XB00096-A95621B-R28-C53:1,SA501X2XB00096-A95621B-R28-C64:1,SA501X2XB00096-A95621B-R28-C66:1,SA501X2XB00096-A95621B-R29-C07:1,SA501X2XB00096-A95621B-R29-C10:1,SA501X2XB00096-A95621B-R29-C27:1,SA501X2XB00096-A95621B-R29-C28:1,SA501X2XB00096-A95621B-R29-C36:1,SA501X2XB00096-A95621B-R29-C41:1,SA501X2XB00096-A95621B-R29-C46:1,SA501X2XB00096-A95621B-R29-C56:1,SA501X2XB00096-A95621B-R29-C57:1,SA501X2XB00096-A95621B-R29-C64:1,SA501X2XB00096-A95621B-R29-C67:1,SA501X2XB00096-A95621B-R29-C69:1,SA501X2XB00096-A95621B-R30-C08:1,SA501X2XB00096-A95621B-R30-C14:1,SA501X2XB00096-A95621B-R30-C17:1,SA501X2XB00096-A95621B-R30-C21:1,SA501X2XB00096-A95621B-R30-C25:1,SA501X2XB00096-A95621B-R30-C27:1,SA501X2XB00096-A95621B-R30-C30:1,SA501X2XB00096-A95621B-R30-C39:1,SA501X2XB00096-A95621B-R30-C41:1,SA501X2XB00096-A95621B-R30-C47:1,SA501X2XB00096-A95621B-R30-C52:1,SA501X2XB00096-A95621B-R30-C64:1,SA501X2XB00096-A95621B-R31-C15:1,SA501X2XB00096-A95621B-R31-C23:1,SA501X2XB00096-A95621B-R31-C32:1,SA501X2XB00096-A95621B-R31-C43:1,SA501X2XB00096-A95621B-R31-C44:1,SA501X2XB00096-A95621B-R31-C56:1,SA501X2XB00096-A95621B-R31-C57:1,SA501X2XB00096-A95621B-R31-C63:1,SA501X2XB00096-A95621B-R31-C66:1,SA501X2XB00096-A95621B-R32-C13:1,SA501X2XB00096-A95621B-R32-C21:1,SA501X2XB00096-A95621B-R32-C25:1,SA501X2XB00096-A95621B-R32-C28:1,SA501X2XB00096-A95621B-R32-C35:1,SA501X2XB00096-A95621B-R32-C36:1,SA501X2XB00096-A95621B-R32-C42:1,SA501X2XB00096-A95621B-R32-C47:1,SA501X2XB00096-A95621B-R32-C56:1,SA501X2XB00097-A96109A-R07-C57:1,SA501X2XB00097-A96109A-R38-C62:1,SA501X5XB00877-A95670A-R04-C17:1,SA501X5XB00877-A95670A-R04-C22:1,SA501X5XB00877-A95670A-R04-C24:1,SA501X5XB00877-A95670A-R04-C31:1,SA501X5XB00877-A95670A-R04-C56:1,SA501X5XB00877-A95670A-R04-C63:1,SA501X5XB00877-A95670A-R05-C68:1,SA501X5XB00877-A95670A-R08-C12:1,SA501X5XB00877-A95670A-R08-C24:1,SA501X5XB00877-A95670A-R08-C28:1,SA501X5XB00877-A95670A-R08-C30:1,SA501X5XB00877-A95670A-R08-C31:1,SA501X5XB00877-A95670A-R08-C34:1,SA501X5XB00877-A95670A-R08-C45:1,SA501X5XB00877-A95670A-R08-C47:1,SA501X5XB00877-A95670A-R09-C22:1,SA501X5XB00877-A95670A-R09-C37:1,SA501X5XB00877-A95670A-R09-C42:1,SA501X5XB00877-A95670A-R09-C55:1,SA501X5XB00877-A95670A-R09-C65:1,SA501X5XB00877-A95670A-R09-C66:1,SA501X5XB00877-A95670A-R09-C68:1,SA501X5XB00877-A95670A-R10-C10:1,SA501X5XB00877-A95670A-R10-C11:1,SA501X5XB00877-A95670A-R10-C13:1,SA501X5XB00877-A95670A-R10-C18:1,SA501X5XB00877-A95670A-R10-C48:1,SA501X5XB00877-A95670A-R10-C55:1,SA501X5XB00877-A95670A-R10-C66:1,SA501X5XB00877-A95670A-R11-C14:1,SA501X5XB00877-A95670A-R11-C30:1,SA501X5XB00877-A95670A-R11-C33:1,SA501X5XB00877-A95670A-R11-C54:1,SA501X5XB00877-A95670A-R12-C25:1,SA501X5XB00877-A95670A-R12-C43:1,SA501X5XB00877-A95670A-R12-C44:1,SA501X5XB00877-A95670A-R12-C63:1,SA501X5XB00877-A95670A-R12-C64:1,SA501X5XB00877-A95670A-R13-C40:1,SA501X5XB00877-A95670A-R13-C52:1,SA501X5XB00877-A95670A-R13-C65:1,SA501X5XB00877-A95670A-R14-C11:1,SA501X5XB00877-A95670A-R14-C18:1,SA501X5XB00877-A95670A-R14-C21:1,SA501X5XB00877-A95670A-R14-C27:1,SA501X5XB00877-A95670A-R14-C32:1,SA501X5XB00877-A95670A-R14-C41:1,SA501X5XB00877-A95670A-R14-C43:1,SA501X5XB00877-A95670A-R14-C44:1,SA501X5XB00877-A95670A-R14-C46:1,SA501X5XB00877-A95670A-R14-C50:1,SA501X5XB00877-A95670A-R14-C59:1,SA501X5XB00877-A95670A-R14-C66:1,SA501X5XB00877-A95670A-R15-C54:1,SA501X5XB00877-A95670A-R15-C58:1,SA501X5XB00877-A95670A-R15-C59:1,SA501X5XB00877-A95670A-R15-C61:1,SA501X5XB00877-A95670A-R16-C12:1,SA501X5XB00877-A95670A-R16-C20:1,SA501X5XB00877-A95670A-R16-C31:1,SA501X5XB00877-A95670A-R16-C48:1,SA501X5XB00877-A95670A-R16-C57:1,SA501X5XB00877-A95670A-R16-C69:1,SA501X5XB00877-A95670A-R16-C70:1,SA501X6XB00969-A95670B-R25-C10:1,SA501X6XB00969-A95670B-R25-C16:1,SA501X6XB00969-A95670B-R25-C44:1,SA501X6XB00969-A95670B-R25-C54:1,SA501X6XB00969-A95670B-R25-C60:1,SA501X6XB00969-A95670B-R26-C12:1,SA501X6XB00969-A95670B-R26-C49:1,SA501X6XB00969-A95670B-R26-C63:1,SA501X6XB00969-A95670B-R27-C24:1,SA501X6XB00969-A95670B-R27-C26:1,SA501X6XB00969-A95670B-R27-C44:1,SA501X6XB00969-A95670B-R27-C48:1,SA501X6XB00969-A95670B-R27-C63:1,SA501X6XB00969-A95670B-R27-C65:1,SA501X6XB00969-A95670B-R28-C14:1,SA501X6XB00969-A95670B-R28-C19:1,SA501X6XB00969-A95670B-R29-C25:1,SA501X6XB00969-A95670B-R29-C26:1,SA501X6XB00969-A95670B-R29-C37:1,SA501X6XB00969-A95670B-R29-C47:1,SA501X6XB00969-A95670B-R30-C14:1,SA501X6XB00969-A95670B-R30-C21:1,SA501X6XB00969-A95670B-R30-C29:1,SA501X6XB00969-A95670B-R31-C12:1,SA501X6XB00969-A95670B-R31-C31:1,SA501X6XB00969-A95670B-R32-C36:1,SA501X6XB00969-A95670B-R32-C43:1,SA501X6XB00969-A95670B-R32-C49:1,SA501X6XB00969-A95670B-R32-C61:1,SA501X6XB00969-A95670B-R33-C08:1,SA501X6XB00969-A95670B-R33-C10:1,SA501X6XB00969-A95670B-R33-C11:1,SA501X6XB00969-A95670B-R33-C16:1,SA501X6XB00969-A95670B-R33-C17:1,SA501X6XB00969-A95670B-R33-C61:1,SA501X6XB00969-A95670B-R34-C26:1,SA501X6XB00969-A95670B-R34-C70:1,SA501X6XB00969-A95670B-R35-C07:1,SA501X6XB00969-A95670B-R35-C17:1,SA501X6XB00969-A95670B-R35-C49:1,SA501X6XB00969-A95670B-R36-C15:1,SA501X6XB00969-A95670B-R36-C28:1,SA501X6XB00969-A95670B-R36-C29:1,SA501X6XB00969-A95670B-R36-C41:1,(SA501X2XB00096-A95621B-R22-C15:1,SA501X2XB00096-A95621B-R22-C23:1,SA501X2XB00096-A95621B-R22-C30:1,SA501X2XB00096-A95621B-R22-C44:1,SA501X2XB00096-A95621B-R22-C53:1,SA501X2XB00096-A95621B-R22-C56:1,SA501X2XB00096-A95621B-R23-C28:1,SA501X2XB00096-A95621B-R23-C33:1,SA501X2XB00096-A95621B-R23-C59:1,SA501X2XB00096-A95621B-R23-C62:1,SA501X2XB00096-A95621B-R24-C20:1,SA501X2XB00096-A95621B-R24-C23:1,SA501X2XB00096-A95621B-R24-C27:1,SA501X2XB00096-A95621B-R24-C32:1,SA501X2XB00096-A95621B-R24-C34:1,SA501X2XB00096-A95621B-R24-C38:1,SA501X2XB00096-A95621B-R24-C54:1,SA501X2XB00096-A95621B-R24-C63:1,SA501X2XB00096-A95621B-R25-C10:1,SA501X2XB00096-A95621B-R25-C15:1,SA501X2XB00096-A95621B-R25-C24:1,SA501X2XB00096-A95621B-R25-C31:1,SA501X2XB00096-A95621B-R25-C37:1,SA501X2XB00096-A95621B-R25-C40:1,SA501X2XB00096-A95621B-R26-C08:1,SA501X2XB00096-A95621B-R26-C14:1,SA501X2XB00096-A95621B-R26-C18:1,SA501X2XB00096-A95621B-R26-C19:1,SA501X2XB00096-A95621B-R26-C24:1,SA501X2XB00096-A95621B-R26-C41:1,SA501X2XB00096-A95621B-R26-C42:1,SA501X2XB00096-A95621B-R26-C48:1,SA501X2XB00096-A95621B-R26-C63:1,SA501X2XB00096-A95621B-R27-C13:1,SA501X2XB00096-A95621B-R27-C14:1,SA501X2XB00096-A95621B-R27-C38:1,SA501X2XB00096-A95621B-R27-C62:1,SA501X2XB00096-A95621B-R27-C68:1,SA501X2XB00096-A95621B-R28-C15:1,SA501X2XB00096-A95621B-R28-C30:1,SA501X2XB00096-A95621B-R28-C33:1,SA501X2XB00096-A95621B-R28-C34:1,SA501X2XB00096-A95621B-R28-C36:1,SA501X2XB00096-A95621B-R28-C38:1,SA501X2XB00096-A95621B-R28-C39:1,SA501X2XB00096-A95621B-R28-C42:1,SA501X2XB00096-A95621B-R28-C58:1,SA501X2XB00096-A95621B-R28-C61:1,SA501X2XB00096-A95621B-R29-C13:1,SA501X2XB00096-A95621B-R29-C18:1,SA501X2XB00096-A95621B-R29-C33:1,SA501X2XB00096-A95621B-R29-C37:1,SA501X2XB00096-A95621B-R29-C38:1,SA501X2XB00096-A95621B-R29-C44:1,SA501X2XB00096-A95621B-R29-C53:1,SA501X2XB00096-A95621B-R29-C55:1,SA501X2XB00096-A95621B-R29-C59:1,SA501X2XB00096-A95621B-R29-C63:1,SA501X2XB00096-A95621B-R30-C19:1,SA501X2XB00096-A95621B-R30-C37:1,SA501X2XB00096-A95621B-R30-C40:1,SA501X2XB00096-A95621B-R30-C59:1,SA501X2XB00096-A95621B-R30-C69:1,SA501X2XB00096-A95621B-R31-C17:1,SA501X2XB00096-A95621B-R31-C20:1,SA501X2XB00096-A95621B-R31-C21:1,SA501X2XB00096-A95621B-R31-C24:1,SA501X2XB00096-A95621B-R31-C34:1,SA501X2XB00096-A95621B-R31-C36:1,SA501X2XB00096-A95621B-R31-C59:1,SA501X2XB00096-A95621B-R32-C16:1,SA501X2XB00096-A95621B-R32-C18:1,SA501X2XB00096-A95621B-R32-C22:1,SA501X2XB00096-A95621B-R32-C40:1,SA501X2XB00096-A95621B-R32-C46:1,SA501X2XB00096-A95621B-R32-C62:1,SA501X2XB00097-A96109A-R19-C11:1,SA501X2XB00097-A96109A-R26-C29:1,SA501X5XB00877-A95670A-R08-C43:1,SA501X5XB00877-A95670A-R09-C31:1,SA501X5XB00877-A95670A-R09-C33:1,SA501X5XB00877-A95670A-R09-C36:1,SA501X5XB00877-A95670A-R09-C47:1,SA501X5XB00877-A95670A-R09-C70:1,SA501X5XB00877-A95670A-R10-C35:1,SA501X5XB00877-A95670A-R10-C42:1,SA501X5XB00877-A95670A-R13-C68:1,SA501X5XB00877-A95670A-R14-C16:1,SA501X5XB00877-A95670A-R14-C36:1,SA501X5XB00877-A95670A-R14-C39:1,SA501X5XB00877-A95670A-R14-C51:1,SA501X5XB00877-A95670A-R16-C39:1,SA501X5XB00877-A95670A-R16-C55:1,SA501X5XB00877-A95670A-R16-C58:1,SA501X6XB00969-A95670B-R25-C14:1,SA501X6XB00969-A95670B-R25-C57:1,SA501X6XB00969-A95670B-R25-C59:1,SA501X6XB00969-A95670B-R26-C19:1,SA501X6XB00969-A95670B-R26-C54:1,SA501X6XB00969-A95670B-R26-C65:1,SA501X6XB00969-A95670B-R27-C13:1,SA501X6XB00969-A95670B-R27-C29:1,SA501X6XB00969-A95670B-R27-C45:1,SA501X6XB00969-A95670B-R28-C09:1,SA501X6XB00969-A95670B-R28-C16:1,SA501X6XB00969-A95670B-R28-C43:1,SA501X6XB00969-A95670B-R29-C31:1,SA501X6XB00969-A95670B-R29-C40:1,SA501X6XB00969-A95670B-R29-C50:1,SA501X6XB00969-A95670B-R29-C54:1,SA501X6XB00969-A95670B-R30-C08:1,SA501X6XB00969-A95670B-R30-C12:1,SA501X6XB00969-A95670B-R30-C40:1,SA501X6XB00969-A95670B-R30-C42:1,SA501X6XB00969-A95670B-R30-C48:1,SA501X6XB00969-A95670B-R30-C51:1,SA501X6XB00969-A95670B-R30-C57:1,SA501X6XB00969-A95670B-R30-C70:1,SA501X6XB00969-A95670B-R31-C09:1,SA501X6XB00969-A95670B-R31-C18:1,SA501X6XB00969-A95670B-R31-C29:1,SA501X6XB00969-A95670B-R31-C50:1,SA501X6XB00969-A95670B-R31-C64:1,SA501X6XB00969-A95670B-R31-C65:1,SA501X6XB00969-A95670B-R32-C21:1,SA501X6XB00969-A95670B-R32-C32:1,SA501X6XB00969-A95670B-R32-C39:1,SA501X6XB00969-A95670B-R34-C29:1,SA501X6XB00969-A95670B-R34-C57:1,SA501X6XB00969-A95670B-R34-C68:1,SA501X6XB00969-A95670B-R35-C23:1,SA501X6XB00969-A95670B-R35-C60:1,SA501X6XB00969-A95670B-R36-C25:1,SA501X6XB00969-A95670B-R36-C32:1,(SA501X6XB00969-A95670B-R35-C24:1,(SA501X11XB00529-A96187A-R38-C26:1,SA501X11XB00529-A96187A-R39-C69:1,SA501X2XB00096-A95621B-R22-C48:1,SA501X2XB00096-A95621B-R23-C37:1,SA501X2XB00096-A95621B-R24-C24:1,SA501X2XB00096-A95621B-R24-C36:1,SA501X2XB00096-A95621B-R24-C48:1,SA501X2XB00096-A95621B-R26-C10:1,SA501X2XB00096-A95621B-R26-C25:1,SA501X2XB00096-A95621B-R27-C29:1,SA501X2XB00096-A95621B-R27-C32:1,SA501X2XB00096-A95621B-R28-C49:1,SA501X2XB00096-A95621B-R29-C34:1,SA501X2XB00096-A95621B-R29-C49:1,SA501X2XB00096-A95621B-R29-C52:1,SA501X2XB00096-A95621B-R30-C11:1,SA501X2XB00096-A95621B-R31-C08:1,SA501X2XB00096-A95621B-R32-C09:1,SA501X2XB00096-A95621B-R32-C41:1,SA501X2XB00097-A96109A-R40-C22:1,SA501X2XB00097-A96171A-R19-C12:1,SA501X5XB00877-A95670A-R04-C16:1,SA501X5XB00877-A95670A-R04-C26:1,SA501X5XB00877-A95670A-R04-C38:1,SA501X5XB00877-A95670A-R04-C55:1,SA501X5XB00877-A95670A-R04-C57:1,SA501X5XB00877-A95670A-R05-C08:1,SA501X5XB00877-A95670A-R06-C64:1,SA501X5XB00877-A95670A-R07-C67:1,SA501X5XB00877-A95670A-R08-C40:1,SA501X5XB00877-A95670A-R08-C55:1,SA501X5XB00877-A95670A-R09-C43:1,SA501X5XB00877-A95670A-R09-C46:1,SA501X5XB00877-A95670A-R10-C15:1,SA501X5XB00877-A95670A-R10-C16:1,SA501X5XB00877-A95670A-R10-C27:1,SA501X5XB00877-A95670A-R10-C39:1,SA501X5XB00877-A95670A-R10-C44:1,SA501X5XB00877-A95670A-R10-C59:1,SA501X5XB00877-A95670A-R13-C18:1,SA501X5XB00877-A95670A-R13-C66:1,SA501X5XB00877-A95670A-R13-C67:1,SA501X5XB00877-A95670A-R14-C09:1,SA501X5XB00877-A95670A-R14-C45:1,SA501X5XB00877-A95670A-R15-C09:1,SA501X5XB00877-A95670A-R15-C11:1,SA501X5XB00877-A95670A-R15-C13:1,SA501X5XB00877-A95670A-R15-C21:1,SA501X5XB00877-A95670A-R15-C24:1,SA501X5XB00877-A95670A-R15-C25:1,SA501X5XB00877-A95670A-R15-C39:1,SA501X5XB00877-A95670A-R15-C44:1,SA501X5XB00877-A95670A-R15-C57:1,SA501X5XB00877-A95670A-R15-C63:1,SA501X5XB00877-A95670A-R16-C09:1,SA501X5XB00877-A95670A-R16-C33:1,SA501X5XB00877-A95670A-R16-C35:1,SA501X5XB00877-A95670A-R16-C54:1,SA501X6XB00969-A95670B-R25-C33:1,SA501X6XB00969-A95670B-R25-C39:1,SA501X6XB00969-A95670B-R25-C40:1,SA501X6XB00969-A95670B-R26-C37:1,SA501X6XB00969-A95670B-R26-C38:1,SA501X6XB00969-A95670B-R26-C69:1,SA501X6XB00969-A95670B-R27-C37:1,SA501X6XB00969-A95670B-R27-C43:1,SA501X6XB00969-A95670B-R27-C60:1,SA501X6XB00969-A95670B-R28-C36:1,SA501X6XB00969-A95670B-R28-C70:1,SA501X6XB00969-A95670B-R29-C59:1,SA501X6XB00969-A95670B-R30-C60:1,SA501X6XB00969-A95670B-R31-C67:1,SA501X6XB00969-A95670B-R32-C11:1,SA501X6XB00969-A95670B-R32-C25:1,SA501X6XB00969-A95670B-R32-C65:1,SA501X6XB00969-A95670B-R33-C14:1,SA501X6XB00969-A95670B-R33-C35:1,SA501X6XB00969-A95670B-R33-C36:1,SA501X6XB00969-A95670B-R33-C65:1,SA501X6XB00969-A95670B-R33-C68:1,SA501X6XB00969-A95670B-R35-C16:1,SA501X6XB00969-A95670B-R35-C45:1,SA501X6XB00969-A95670B-R35-C50:1,SA501X6XB00969-A95670B-R35-C63:1,SA501X6XB00969-A95670B-R35-C70:1,SA501X6XB00969-A95670B-R36-C08:1,SA501X6XB00969-A95670B-R36-C47:1,SA501X6XB00969-A95670B-R36-C65:1,(SA501X5XB00877-A95670A-R04-C15:1,(SA501X2XB00096-A95621B-R26-C62:1,(SA501X2XB00096-A95621B-R23-C51:1,SA501X2XB00096-A95621B-R23-C57:1,(SA501X6XB00969-A95670B-R28-C41:1,SA501X6XB00969-A95670B-R35-C15:1,(SA501X6XB00294-A96213A-R05-C37:1,(SA501X6XB00969-A95670B-R31-C47:1,(SA501X2XB00096-A95621B-R30-C18:1,(SA501X6XB00294-A96213A-R08-C20:1,(SA501X2XB00096-A95621B-R26-C34:1,SA501X6XB00969-A95670B-R27-C10:1,SA501X6XB00969-A95670B-R27-C20:1,(SA501X6XB00969-A95670B-R36-C39:1,(SA501X6XB00969-A95670B-R32-C69:1,(SA501X6XB00969-A95670B-R34-C23:1,(SA501X6XB00969-A95670B-R30-C07:1,(SA501X2XB00096-A95621B-R22-C68:1,SA501X2XB00096-A95621B-R31-C47:1,SA501X6XB00969-A95670B-R29-C22:1)1:1)1:1)1:1)1:1)1:1)1:1)1:1)1:1)1:1)1:1)1:1)1:1)1:1)1:1,(SA501X2XB00096-A95621B-R25-C28:1,SA501X2XB00096-A95621B-R28-C29:1,SA501X2XB00096-A95621B-R30-C33:1,SA501X5XB00877-A95670A-R15-C23:1,SA501X5XB00877-A95670A-R15-C37:1,SA501X6XB00969-A95670B-R27-C51:1,SA501X6XB00969-A95670B-R30-C61:1,SA501X6XB00969-A95670B-R33-C47:1)1:1,(SA501X5XB00877-A95670A-R04-C49:1,SA501X6XB00969-A95670B-R27-C68:1)1:1,(SA501X6XB00969-A95670B-R25-C27:1,SA501X6XB00969-A95670B-R29-C56:1,SA501X6XB00969-A95670B-R30-C30:1)1:1,(SA501X2XB00096-A95621B-R32-C29:1,SA501X6XB00969-A95670B-R27-C11:1)1:1,(SA501X2XB00096-A95621B-R26-C67:1,SA501X6XB00969-A95670B-R28-C12:1)1:1,(SA501X2XB00097-A96109A-R27-C19:1,SA501X6XB00969-A95670B-R29-C64:1)1:1)1:1,(SA501X2XB00096-A95621B-R22-C55:1,SA501X2XB00096-A95621B-R23-C25:1,SA501X2XB00096-A95621B-R24-C39:1,SA501X2XB00096-A95621B-R25-C51:1,SA501X2XB00096-A95621B-R26-C12:1,SA501X2XB00096-A95621B-R27-C57:1,SA501X2XB00096-A95621B-R28-C43:1,SA501X2XB00096-A95621B-R30-C13:1,SA501X2XB00097-A96109A-R03-C49:1,SA501X2XB00097-A96109A-R42-C08:1,SA501X2XB00097-A96109A-R48-C61:1,SA501X2XB00097-A96171A-R15-C08:1,SA501X5XB00877-A95670A-R04-C40:1,SA501X5XB00877-A95670A-R08-C37:1,SA501X5XB00877-A95670A-R09-C27:1,SA501X5XB00877-A95670A-R09-C35:1,SA501X5XB00877-A95670A-R09-C44:1,SA501X5XB00877-A95670A-R09-C60:1,SA501X5XB00877-A95670A-R10-C22:1,SA501X5XB00877-A95670A-R10-C62:1,SA501X5XB00877-A95670A-R14-C08:1,SA501X5XB00877-A95670A-R14-C28:1,SA501X5XB00877-A95670A-R15-C16:1,SA501X5XB00877-A95670A-R16-C25:1,SA501X5XB00877-A95670A-R16-C50:1,SA501X5XB00877-A95670A-R16-C67:1,SA501X6XB00294-A96213A-R05-C23:1,SA501X6XB00294-A96213A-R13-C22:1,SA501X6XB00969-A95670B-R25-C37:1,SA501X6XB00969-A95670B-R25-C52:1,SA501X6XB00969-A95670B-R27-C12:1,SA501X6XB00969-A95670B-R27-C54:1,SA501X6XB00969-A95670B-R28-C15:1,SA501X6XB00969-A95670B-R29-C52:1,SA501X6XB00969-A95670B-R30-C65:1,SA501X6XB00969-A95670B-R30-C68:1,SA501X6XB00969-A95670B-R31-C38:1,SA501X6XB00969-A95670B-R32-C40:1,SA501X6XB00969-A95670B-R32-C52:1,SA501X6XB00969-A95670B-R32-C68:1,SA501X6XB00969-A95670B-R33-C31:1,SA501X6XB00969-A95670B-R35-C27:1,SA501X6XB00969-A95670B-R35-C37:1,SA501X6XB00969-A95670B-R35-C67:1,SA501X6XB00969-A95670B-R36-C23:1,(SA501X2XB00096-A95621B-R22-C19:1,SA501X2XB00096-A95621B-R26-C38:1,SA501X2XB00096-A95621B-R27-C33:1,SA501X2XB00096-A95621B-R30-C58:1,SA501X6XB00969-A95670B-R29-C23:1,SA501X6XB00969-A95670B-R32-C57:1)1:1,(SA501X2XB00096-A95621B-R23-C08:1,(SA501X2XB00096-A95621B-R29-C26:1,SA501X6XB00294-A96213A-R08-C11:1)1:1)1:1,(SA501X5XB00877-A95670A-R14-C56:1,SA501X6XB00969-A95670B-R28-C30:1)1:1,(SA501X6XB00969-A95670B-R25-C66:1,SA501X6XB00969-A95670B-R36-C50:1)1:1,(SA501X6XB00969-A95670B-R25-C50:1,(SA501X5XB00877-A95670A-R16-C16:1,SA501X6XB00969-A95670B-R27-C62:1,SA501X6XB00969-A95670B-R31-C23:1,SA501X6XB00969-A95670B-R34-C40:1)1:1,(SA501X6XB00969-A95670B-R30-C58:1,SA501X6XB00969-A95670B-R32-C34:1,SA501X6XB00969-A95670B-R35-C20:1)1:1)1:1)1:1)1:1,(SA501X6XB00969-A95670B-R26-C30:1,(SA501X5XB00877-A95670A-R08-C33:1,SA501X5XB00877-A95670A-R08-C65:1,SA501X5XB00877-A95670A-R09-C23:1,SA501X6XB00969-A95670B-R27-C35:1,SA501X6XB00969-A95670B-R27-C41:1,SA501X6XB00969-A95670B-R27-C61:1,SA501X6XB00969-A95670B-R28-C18:1,SA501X6XB00969-A95670B-R28-C66:1,SA501X6XB00969-A95670B-R28-C68:1,SA501X6XB00969-A95670B-R31-C48:1,SA501X6XB00969-A95670B-R31-C58:1,SA501X6XB00969-A95670B-R31-C61:1,SA501X6XB00969-A95670B-R34-C25:1,SA501X6XB00969-A95670B-R34-C41:1,SA501X6XB00969-A95670B-R34-C44:1,SA501X6XB00969-A95670B-R35-C28:1,SA501X6XB00969-A95670B-R35-C29:1,(SA501X5XB00877-A95670A-R08-C41:1,SA501X5XB00877-A95670A-R15-C46:1,SA501X6XB00969-A95670B-R34-C58:1,SA501X6XB00969-A95670B-R35-C25:1)1:1,(SA501X6XB00969-A95670B-R26-C55:1,SA501X6XB00969-A95670B-R34-C16:1)1:1)1:1,SA501X5XB00877-A95670A-R09-C07:1)1:1,(SA501X2XB00096-A95621B-R22-C27:1,SA501X6XB00969-A95670B-R26-C41:1,SA501X6XB00969-A95670B-R36-C54:1,(SA501X5XB00877-A95670A-R10-C40:1,SA501X5XB00877-A95670A-R11-C39:1,SA501X5XB00877-A95670A-R12-C17:1,SA501X6XB00969-A95670B-R25-C56:1,SA501X6XB00969-A95670B-R26-C29:1,SA501X6XB00969-A95670B-R26-C31:1,SA501X6XB00969-A95670B-R28-C50:1,SA501X6XB00969-A95670B-R29-C11:1,SA501X6XB00969-A95670B-R29-C61:1,SA501X6XB00969-A95670B-R29-C69:1,SA501X6XB00969-A95670B-R30-C39:1,SA501X6XB00969-A95670B-R31-C08:1,SA501X6XB00969-A95670B-R32-C23:1,SA501X6XB00969-A95670B-R32-C58:1,SA501X6XB00969-A95670B-R33-C15:1,SA501X6XB00969-A95670B-R33-C55:1,SA501X6XB00969-A95670B-R34-C46:1,SA501X6XB00969-A95670B-R35-C19:1,SA501X6XB00969-A95670B-R36-C60:1,(SA501X6XB00969-A95670B-R30-C36:1,SA501X6XB00969-A95670B-R30-C52:1,SA501X6XB00969-A95670B-R34-C07:1)1:1)1:1)1:1,(SA501X2XB00096-A95621B-R32-C50:1,SA501X5XB00877-A95670A-R13-C26:1,SA501X5XB00877-A95670A-R13-C59:1,SA501X5XB00877-A95670A-R14-C54:1,SA501X5XB00877-A95670A-R16-C11:1,SA501X6XB00969-A95670B-R25-C21:1,SA501X6XB00969-A95670B-R25-C31:1,SA501X6XB00969-A95670B-R25-C42:1,SA501X6XB00969-A95670B-R27-C58:1,SA501X6XB00969-A95670B-R33-C69:1,SA501X6XB00969-A95670B-R34-C13:1,SA501X6XB00969-A95670B-R36-C14:1,SA501X6XB00969-A95670B-R36-C19:1,(SA501X2XB00096-A95621B-R26-C50:1,SA501X5XB00877-A95670A-R07-C07:1,SA501X5XB00877-A95670A-R11-C55:1,SA501X6XB00969-A95670B-R27-C15:1,SA501X6XB00969-A95670B-R32-C30:1,SA501X6XB00969-A95670B-R33-C20:1)1:1)1:1,(SA501X2XB00096-A95621B-R29-C70:1,SA501X2XB00096-A95621B-R31-C10:1,SA501X5XB00877-A95670A-R12-C11:1,SA501X5XB00877-A95670A-R12-C48:1,SA501X5XB00877-A95670A-R14-C38:1,SA501X5XB00877-A95670A-R15-C18:1,SA501X6XB00294-A96213A-R05-C62:1,SA501X6XB00969-A95670B-R26-C46:1,SA501X6XB00969-A95670B-R29-C24:1,SA501X6XB00969-A95670B-R29-C62:1,SA501X6XB00969-A95670B-R32-C33:1,SA501X6XB00969-A95670B-R33-C23:1,SA501X6XB00969-A95670B-R36-C70:1,(SA501X2XB00096-A95621B-R25-C33:1,SA501X5XB00877-A95670A-R15-C45:1)1:1)1:1,(SA501X2XB00096-A95621B-R22-C28:1,SA501X2XB00096-A95621B-R22-C47:1,SA501X2XB00096-A95621B-R26-C36:1,SA501X2XB00096-A95621B-R26-C51:1,SA501X2XB00096-A95621B-R28-C44:1,SA501X2XB00096-A95621B-R28-C46:1,SA501X2XB00096-A95621B-R32-C37:1,SA501X5XB00877-A95670A-R04-C18:1,SA501X6XB00969-A95670B-R30-C50:1,SA501X6XB00969-A95670B-R32-C70:1,SA501X6XB00969-A95670B-R34-C09:1,SA501X6XB00969-A95670B-R35-C32:1)1:1,(SA501X2XB00096-A95621B-R22-C70:1,SA501X2XB00096-A95621B-R30-C68:1,SA501X2XB00096-A95621B-R31-C41:1,SA501X5XB00877-A95670A-R13-C62:1,SA501X6XB00969-A95670B-R26-C45:1,SA501X6XB00969-A95670B-R31-C62:1)1:1,(SA501X2XB00096-A95621B-R22-C38:1,SA501X2XB00096-A95621B-R24-C31:1,SA501X2XB00096-A95621B-R30-C12:1,SA501X2XB00096-A95621B-R31-C28:1)1:1,(SA501X5XB00877-A95670A-R16-C68:1,SA501X6XB00969-A95670B-R28-C25:1,SA501X6XB00969-A95670B-R34-C38:1)1:1,(SA501X2XB00096-A95621B-R27-C61:1,SA501X2XB00096-A95621B-R29-C43:1,SA501X2XB00096-A95621B-R29-C62:1,SA501X6XB00969-A95670B-R31-C49:1,SA501X6XB00969-A95670B-R35-C42:1)1:1,(SA501X2XB00096-A95621B-R22-C52:1,SA501X2XB00096-A95621B-R25-C53:1,SA501X2XB00096-A95621B-R26-C33:1,SA501X6XB00969-A95670B-R25-C12:1,SA501X6XB00969-A95670B-R36-C43:1)1:1,(SA501X2XB00096-A95621B-R25-C09:1,SA501X5XB00877-A95670A-R09-C58:1,SA501X6XB00969-A95670B-R25-C11:1)1:1,(SA501X2XB00096-A95621B-R26-C11:1,SA501X2XB00096-A95621B-R27-C69:1)1:1,(SA501X6XB00969-A95670B-R30-C38:1,(SA501X6XB00969-A95670B-R26-C50:1,SA501X6XB00969-A95670B-R31-C54:1)1:1)1:1,(SA501X2XB00096-A95621B-R26-C53:1,SA501X5XB00877-A95670A-R08-C50:1)1:1,(SA501X2XB00096-A95621B-R31-C37:1,SA501X2XB00096-A95621B-R31-C42:1)1:1,(SA501X2XB00096-A95621B-R28-C28:1,SA501X5XB00877-A95670A-R09-C48:1,SA501X5XB00877-A95670A-R13-C44:1)1:1,(SA501X2XB00096-A95621B-R31-C16:1,SA501X6XB00969-A95670B-R32-C56:1)1:1,(SA501X2XB00096-A95621B-R25-C45:1,SA501X6XB00969-A95670B-R28-C28:1,SA501X6XB00969-A95670B-R36-C67:1)1:1,(SA501X2XB00096-A95621B-R31-C65:1,SA501X6XB00969-A95670B-R30-C11:1)1:1,(SA501X5XB00877-A95670A-R05-C09:1,SA501X5XB00877-A95670A-R15-C68:1,SA501X5XB00877-A95670A-R16-C46:1,SA501X6XB00969-A95670B-R28-C08:1,SA501X6XB00969-A95670B-R30-C59:1,SA501X6XB00969-A95670B-R31-C17:1,SA501X6XB00969-A95670B-R34-C22:1,SA501X6XB00969-A95670B-R35-C59:1)1:1)1:1,(SA501X2XB00096-A95621B-R22-C18:1,SA501X2XB00096-A95621B-R22-C21:1,SA501X2XB00096-A95621B-R23-C39:1,SA501X2XB00096-A95621B-R27-C65:1,SA501X2XB00096-A95621B-R32-C17:1,SA501X5XB00877-A95670A-R04-C09:1,SA501X5XB00877-A95670A-R04-C52:1,SA501X5XB00877-A95670A-R10-C67:1,SA501X5XB00877-A95670A-R15-C35:1,SA501X5XB00877-A95670A-R16-C27:1,SA501X6XB00969-A95670B-R25-C62:1,(SA501X2XB00096-A95621B-R24-C52:1,SA501X5XB00877-A95670A-R04-C07:1,SA501X5XB00877-A95670A-R08-C68:1,SA501X5XB00877-A95670A-R12-C38:1,SA501X6XB00969-A95670B-R35-C22:1)1:1,(SA501X5XB00877-A95670A-R16-C64:1,SA501X6XB00969-A95670B-R26-C35:1,SA501X6XB00969-A95670B-R27-C56:1,SA501X6XB00969-A95670B-R32-C50:1,(SA501X5XB00877-A95670A-R09-C63:1,SA501X5XB00877-A95670A-R10-C12:1,SA501X5XB00877-A95670A-R12-C09:1,SA501X6XB00969-A95670B-R26-C15:1,SA501X6XB00969-A95670B-R30-C31:1,SA501X6XB00969-A95670B-R31-C41:1,(SA501X5XB00877-A95670A-R04-C30:1,SA501X5XB00877-A95670A-R04-C45:1,SA501X5XB00877-A95670A-R07-C65:1,SA501X5XB00877-A95670A-R13-C69:1,SA501X5XB00877-A95670A-R15-C40:1,SA501X5XB00877-A95670A-R15-C47:1,SA501X5XB00877-A95670A-R15-C49:1,SA501X5XB00877-A95670A-R16-C10:1,SA501X5XB00877-A95670A-R16-C28:1,SA501X6XB00969-A95670B-R26-C25:1,SA501X6XB00969-A95670B-R26-C68:1,SA501X6XB00969-A95670B-R27-C31:1,SA501X6XB00969-A95670B-R27-C50:1,SA501X6XB00969-A95670B-R28-C34:1,SA501X6XB00969-A95670B-R30-C09:1,SA501X6XB00969-A95670B-R34-C63:1,(SA501X5XB00877-A95670A-R14-C12:1,SA501X5XB00877-A95670A-R14-C14:1,SA501X5XB00877-A95670A-R14-C25:1,SA501X5XB00877-A95670A-R16-C08:1,SA501X5XB00877-A95670A-R16-C63:1,SA501X6XB00969-A95670B-R27-C18:1,SA501X6XB00969-A95670B-R31-C25:1,SA501X6XB00969-A95670B-R35-C64:1,(SA501X5XB00877-A95670A-R15-C14:1,SA501X6XB00969-A95670B-R25-C34:1,SA501X6XB00969-A95670B-R29-C57:1)1:1)1:1,(SA501X5XB00877-A95670A-R04-C60:1,SA501X5XB00877-A95670A-R09-C49:1,SA501X6XB00969-A95670B-R25-C17:1,SA501X6XB00969-A95670B-R35-C34:1)1:1,(SA501X5XB00877-A95670A-R04-C28:1,SA501X5XB00877-A95670A-R14-C62:1)1:1)1:1)1:1)1:1)1:1,(SA501X2XB00096-A95621B-R23-C18:1,SA501X2XB00096-A95621B-R23-C69:1,SA501X2XB00096-A95621B-R28-C24:1,SA501X2XB00096-A95621B-R30-C65:1,SA501X2XB00096-A95621B-R32-C43:1,SA501X5XB00877-A95670A-R05-C63:1,SA501X5XB00877-A95670A-R08-C26:1,SA501X5XB00877-A95670A-R09-C61:1,SA501X5XB00877-A95670A-R10-C07:1,SA501X5XB00877-A95670A-R10-C20:1,SA501X5XB00877-A95670A-R11-C41:1,SA501X5XB00877-A95670A-R12-C69:1,SA501X5XB00877-A95670A-R15-C08:1,SA501X5XB00877-A95670A-R16-C49:1,SA501X6XB00969-A95670B-R27-C19:1,SA501X6XB00969-A95670B-R28-C22:1,SA501X6XB00969-A95670B-R28-C60:1,SA501X6XB00969-A95670B-R29-C66:1,SA501X6XB00969-A95670B-R33-C26:1,SA501X6XB00969-A95670B-R33-C41:1,SA501X6XB00969-A95670B-R34-C31:1,SA501X6XB00969-A95670B-R34-C45:1)1:1,(SA501X2XB00096-A95621B-R27-C41:1,SA501X2XB00096-A95621B-R28-C62:1,SA501X2XB00096-A95621B-R29-C50:1,SA501X2XB00096-A95621B-R30-C15:1,SA501X2XB00096-A95621B-R31-C35:1,SA501X2XB00096-A95621B-R31-C61:1,SA501X5XB00877-A95670A-R04-C64:1,SA501X5XB00877-A95670A-R10-C57:1,SA501X6XB00969-A95670B-R26-C58:1,SA501X6XB00969-A95670B-R28-C33:1,SA501X6XB00969-A95670B-R30-C34:1,SA501X6XB00969-A95670B-R34-C12:1,SA501X6XB00969-A95670B-R35-C35:1,SA501X6XB00969-A95670B-R36-C11:1)1:1,(SA501X2XB00096-A95621B-R25-C14:1,SA501X2XB00096-A95621B-R29-C29:1,SA501X2XB00096-A95621B-R30-C22:1,SA501X5XB00877-A95670A-R04-C44:1,SA501X5XB00877-A95670A-R10-C41:1,SA501X6XB00969-A95670B-R26-C34:1,SA501X6XB00969-A95670B-R33-C64:1,SA501X6XB00969-A95670B-R36-C49:1)1:1,(SA501X2XB00096-A95621B-R24-C60:1,SA501X2XB00096-A95621B-R29-C47:1,SA501X2XB00096-A95621B-R32-C45:1,SA501X5XB00877-A95670A-R09-C56:1,SA501X6XB00969-A95670B-R28-C44:1,SA501X6XB00969-A95670B-R28-C45:1,SA501X6XB00969-A95670B-R29-C29:1)1:1,(SA501X2XB00096-A95621B-R31-C22:1,SA501X5XB00877-A95670A-R16-C14:1,SA501X6XB00969-A95670B-R29-C14:1,SA501X6XB00969-A95670B-R36-C59:1)1:1,(SA501X2XB00096-A95621B-R22-C36:1,SA501X2XB00096-A95621B-R23-C55:1,SA501X2XB00096-A95621B-R24-C70:1,SA501X5XB00877-A95670A-R14-C20:1,SA501X6XB00969-A95670B-R35-C39:1)1:1,(SA501X2XB00096-A95621B-R22-C64:1,SA501X2XB00096-A95621B-R23-C23:1,SA501X2XB00096-A95621B-R24-C59:1,SA501X5XB00877-A95670A-R10-C61:1,SA501X5XB00877-A95670A-R16-C07:1)1:1,(SA501X2XB00096-A95621B-R24-C13:1,SA501X2XB00096-A95621B-R25-C30:1,SA501X2XB00096-A95621B-R27-C47:1)1:1,(SA501X5XB00877-A95670A-R11-C59:1,SA501X6XB00969-A95670B-R30-C62:1,SA501X6XB00969-A95670B-R31-C42:1)1:1,(SA501X2XB00096-A95621B-R24-C45:1,SA501X2XB00096-A95621B-R25-C08:1,SA501X2XB00096-A95621B-R32-C66:1)1:1,(SA501X5XB00877-A95670A-R11-C13:1,SA501X6XB00969-A95670B-R26-C08:1,SA501X6XB00969-A95670B-R26-C23:1)1:1,(SA501X2XB00096-A95621B-R23-C38:1,SA501X5XB00877-A95670A-R11-C18:1)1:1,(SA501X2XB00096-A95621B-R24-C51:1,SA501X6XB00969-A95670B-R27-C39:1,SA501X6XB00969-A95670B-R31-C52:1)1:1,(SA501X2XB00096-A95621B-R25-C17:1,SA501X2XB00096-A95621B-R32-C14:1)1:1,(SA501X2XB00096-A95621B-R22-C50:1,SA501X5XB00877-A95670A-R15-C62:1,SA501X6XB00969-A95670B-R31-C55:1)1:1,(SA501X2XB00096-A95621B-R25-C61:1,SA501X2XB00096-A95621B-R29-C65:1)1:1,(SA501X2XB00096-A95621B-R25-C44:1,SA501X2XB00096-A95621B-R31-C39:1,SA501X6XB00969-A95670B-R36-C46:1)1:1,(SA501X2XB00096-A95621B-R26-C23:1,SA501X5XB00877-A95670A-R14-C65:1)1:1,(SA501X2XB00096-A95621B-R28-C56:1,SA501X2XB00096-A95621B-R31-C62:1)1:1,(SA501X5XB00877-A95670A-R10-C51:1,SA501X5XB00877-A95670A-R14-C29:1)1:1,(SA501X2XB00096-A95621B-R27-C64:1,SA501X5XB00877-A95670A-R16-C40:1,SA501X6XB00969-A95670B-R32-C60:1)1:1,(SA501X6XB00969-A95670B-R31-C63:1,SA501X6XB00969-A95670B-R32-C08:1)1:1,(SA501X5XB00877-A95670A-R04-C10:1,SA501X5XB00877-A95670A-R04-C33:1,SA501X5XB00877-A95670A-R08-C56:1,SA501X5XB00877-A95670A-R08-C69:1,SA501X5XB00877-A95670A-R09-C29:1,SA501X5XB00877-A95670A-R09-C51:1,SA501X5XB00877-A95670A-R11-C17:1,SA501X5XB00877-A95670A-R13-C64:1,SA501X5XB00877-A95670A-R14-C33:1,SA501X5XB00877-A95670A-R15-C67:1,SA501X5XB00877-A95670A-R16-C26:1,SA501X6XB00969-A95670B-R30-C13:1,SA501X6XB00969-A95670B-R34-C20:1)1:1,(SA501X6XB00969-A95670B-R26-C09:1,SA501X6XB00969-A95670B-R27-C14:1,(SA501X6XB00969-A95670B-R28-C57:1,SA501X6XB00969-A95670B-R29-C36:1,SA501X6XB00969-A95670B-R32-C12:1,SA501X6XB00969-A95670B-R33-C28:1)1:1)1:1)1:1,(SA501X2XB00096-A95621B-R24-C35:1,SA501X2XB00096-A95621B-R25-C11:1,SA501X2XB00096-A95621B-R25-C42:1,SA501X6XB00969-A95670B-R28-C49:1)1:1)1:1)1:1)1:1)1:1)1:1,(SA501X2XB00097-A96109A-R17-C47:1,(SA501X2XB00096-A95621B-R25-C50:1,(SA501X2XB00096-A95621B-R28-C70:1,SA501X2XB00096-A95621B-R29-C32:1,SA501X2XB00096-A95621B-R31-C54:1,SA501X2XB00097-A96171A-R08-C24:1,(SA501X2XB00096-A95621B-R24-C64:1,(SA501X2XB00097-A96109A-R38-C51:1,(SA501X2XB00097-A96109A-R06-C63:1,(SA501X2XB00097-A96109A-R06-C67:1,(SA501X2XB00097-A96109A-R24-C63:1,(SA501X2XB00097-A96109A-R09-C19:1,SA501X2XB00097-A96109A-R12-C11:1,(SA501X2XB00097-A96171A-R34-C22:1,(SA501X2XB00097-A96109A-R07-C62:1,SA501X2XB00097-A96171A-R11-C55:1,SA501X2XB00097-A96171A-R16-C23:1,SA501X2XB00097-A96171A-R32-C64:1,(SA501X2XB00097-A96109A-R03-C20:1,SA501X2XB00097-A96109A-R03-C63:1,SA501X2XB00097-A96109A-R17-C11:1,SA501X2XB00097-A96109A-R25-C40:1,SA501X2XB00097-A96109A-R33-C42:1)1:1,(SA501X2XB00097-A96109A-R21-C51:1,SA501X2XB00097-A96171A-R17-C10:1,SA501X2XB00097-A96171A-R31-C52:1)1:1)1:1)1:1)1:1)1:1)1:1)1:1)1:1,(SA501X2XB00096-A95621B-R27-C11:1,SA501X2XB00096-A95621B-R29-C08:1,SA501X2XB00096-A95621B-R32-C11:1,SA501X2XB00096-A95621B-R32-C49:1)1:1)1:1,(SA501X2XB00096-A95621B-R22-C10:1,SA501X2XB00096-A95621B-R22-C40:1,SA501X2XB00096-A95621B-R25-C65:1,SA501X2XB00096-A95621B-R27-C16:1,SA501X2XB00096-A95621B-R27-C66:1,(SA501X2XB00096-A95621B-R23-C20:1,SA501X2XB00096-A95621B-R25-C13:1,SA501X2XB00096-A95621B-R25-C18:1,SA501X2XB00096-A95621B-R28-C25:1,SA501X2XB00096-A95621B-R29-C14:1,SA501X2XB00097-A96171A-R26-C49:1)1:1,(SA501X2XB00097-A96171A-R16-C37:1,SA501X2XB00097-A96171A-R29-C66:1)1:1)1:1)1:1,(SA501X2XB00096-A95621B-R27-C22:1,SA501X2XB00096-A95621B-R32-C32:1,SA501X2XB00096-A95621B-R32-C65:1,(SA501X2XB00096-A95621B-R27-C10:1,SA501X2XB00096-A95621B-R28-C20:1,SA501X2XB00096-A95621B-R28-C69:1,SA501X2XB00096-A95621B-R29-C12:1,SA501X2XB00096-A95621B-R30-C31:1,SA501X2XB00096-A95621B-R30-C55:1,SA501X2XB00096-A95621B-R32-C26:1,SA501X2XB00096-A95621B-R32-C31:1,SA501X2XB00097-A96109A-R11-C53:1,SA501X2XB00097-A96109A-R30-C09:1,(SA501X2XB00096-A95621B-R22-C13:1,SA501X2XB00096-A95621B-R22-C63:1,SA501X2XB00096-A95621B-R22-C69:1,SA501X2XB00096-A95621B-R23-C30:1,SA501X2XB00096-A95621B-R24-C66:1,SA501X2XB00096-A95621B-R25-C49:1,SA501X2XB00096-A95621B-R25-C62:1,SA501X2XB00096-A95621B-R27-C15:1,SA501X2XB00096-A95621B-R27-C44:1,SA501X2XB00096-A95621B-R27-C55:1,SA501X2XB00096-A95621B-R28-C18:1,SA501X2XB00096-A95621B-R28-C32:1,SA501X2XB00096-A95621B-R28-C40:1,SA501X2XB00096-A95621B-R29-C19:1,SA501X2XB00096-A95621B-R29-C25:1,SA501X2XB00096-A95621B-R30-C10:1,SA501X2XB00096-A95621B-R30-C29:1,SA501X2XB00096-A95621B-R30-C70:1,SA501X2XB00096-A95621B-R31-C12:1,SA501X2XB00096-A95621B-R31-C19:1,SA501X2XB00096-A95621B-R31-C25:1,SA501X2XB00096-A95621B-R31-C52:1,SA501X2XB00096-A95621B-R32-C07:1,SA501X2XB00096-A95621B-R32-C08:1,SA501X2XB00096-A95621B-R32-C10:1,SA501X2XB00096-A95621B-R32-C57:1,SA501X2XB00096-A95621B-R32-C59:1,SA501X2XB00096-A95621B-R32-C69:1,(SA501X2XB00096-A95621B-R22-C26:1,SA501X2XB00096-A95621B-R22-C51:1,SA501X2XB00096-A95621B-R23-C52:1,SA501X2XB00096-A95621B-R23-C58:1,SA501X2XB00096-A95621B-R23-C61:1,SA501X2XB00096-A95621B-R24-C14:1,SA501X2XB00096-A95621B-R25-C55:1,SA501X2XB00096-A95621B-R26-C44:1,SA501X2XB00096-A95621B-R26-C46:1,SA501X2XB00096-A95621B-R26-C52:1,SA501X2XB00096-A95621B-R27-C40:1,SA501X2XB00096-A95621B-R27-C58:1,SA501X2XB00096-A95621B-R27-C70:1,SA501X2XB00096-A95621B-R29-C21:1,SA501X2XB00096-A95621B-R29-C24:1,SA501X2XB00096-A95621B-R30-C16:1,SA501X2XB00096-A95621B-R30-C32:1,SA501X2XB00096-A95621B-R30-C35:1,SA501X2XB00096-A95621B-R31-C11:1,SA501X2XB00096-A95621B-R32-C58:1,(SA501X2XB00096-A95621B-R26-C70:1,SA501X2XB00097-A96171A-R26-C29:1,(SA501X2XB00097-A96171A-R21-C12:1,SA501X2XB00097-A96171A-R22-C69:1,SA501X6XB00294-A96213A-R03-C57:1)1:1)1:1,(SA501X2XB00096-A95621B-R22-C12:1,SA501X2XB00096-A95621B-R28-C22:1,SA501X2XB00096-A95621B-R30-C44:1,SA501X2XB00096-A95621B-R32-C39:1)1:1,(SA501X2XB00096-A95621B-R22-C62:1,SA501X2XB00096-A95621B-R27-C54:1)1:1)1:1,(SA501X2XB00096-A95621B-R24-C55:1,SA501X2XB00096-A95621B-R27-C45:1,(SA501X2XB00096-A95621B-R31-C45:1,SA501X2XB00096-A95621B-R32-C54:1,SA501X2XB00097-A96109A-R20-C37:1)1:1)1:1)1:1,(SA501X2XB00096-A95621B-R23-C63:1,SA501X2XB00096-A95621B-R27-C37:1,(SA501X2XB00096-A95621B-R28-C57:1,SA501X2XB00096-A95621B-R29-C42:1,SA501X2XB00096-A95621B-R30-C50:1)1:1)1:1)1:1)1:1)1:1)1:1)1:1)1:1)1:1)1:1)1:1);
