# Supplementary material for: A zero-agnostic model for copy number evolution in cancer
Source: PLoS Comput Biol. 2023 Nov 9;19(11):e1011590. doi: 10.1371/journal.pcbi.1011590 (PMC10662746; doi:10.1371/journal.pcbi.1011590)
Supplement: S1 Table — CSV file containing the phylogenetic reconstruction accuracy (Quartet and RF) and timing information for CONET simulated data for Lazac, Lazac-NJ, Sitka, WCND, MEDICC2, Hamming-NJ, and Rectilinear-NJ across all simulation parameters. (CSV) [file pcbi.1011590.s003.csv]

	ncells	nloci	seed	algorithm	rf_score	quartet_score	run_time	cpu_time
0	200	2000	3	lazac_nj	0.0711	0.0145	28.9899	21.5
1	250	2000	6	lazac_nj	0.0689	0.001	41.0211	37.5
2	300	4000	2	lazac_nj	0.0674	0.0462	92.4031	73.22
3	200	2000	6	lazac_nj	0.0661	0.0032	30.0518	25.13
4	150	1000	5	lazac_nj	0.1294	0.1599	16.0991	5.39
5	250	3000	0	lazac_nj	0.0324	0.0148	51.7958	43.87
6	200	1000	4	lazac_nj	0.1372	0.0447	21.317	19.87
7	150	2000	6	lazac_nj	0.0885	0.009	20.0789	18.4
8	150	3000	0	lazac_nj	0.0681	0.0008	27.9674	22.79
9	200	1000	0	lazac_nj	0.127	0.0624	21.3541	14.39
10	200	2000	5	lazac_nj	0.0254	0.0097	30.5589	28.76
11	600	3000	6	lazac_nj	0.0318	0.0021	119.9587	104.19
12	250	1000	5	lazac_nj	0.077	0.002	33.2404	29.72
13	100	1000	4	lazac_nj	0.0723	0.0135	7.8888	6.47
14	600	2000	2	lazac_nj	0.0771	0.0113	100.7104	72.53
15	600	2000	4	lazac_nj	0.0721	0.0025	119.3504	104.43
16	250	4000	5	lazac_nj	0.0122	0.0072	73.2647	53.29
17	200	1000	5	lazac_nj	0.0965	0.1226	21.608	20.26
18	300	4000	4	lazac_nj	0.0135	0.0008	90.0664	68.88
19	300	3000	4	lazac_nj	0.0741	0.0024	71.624	60.22
20	300	2000	4	lazac_nj	0.0472	0.0026	55.1611	49.27
21	300	2000	3	lazac_nj	0.0674	0.0009	55.7089	47.74
22	300	3000	6	lazac_nj	0.0775	0.0135	72.6691	60.77
23	100	3000	4	lazac_nj	0.0103	0.0001	17.0301	12.8
24	250	3000	4	lazac_nj	0.0081	0.0003	52.482	46.63
25	100	3000	0	lazac_nj	0.0517	0.014	17.4272	15.03
26	150	3000	2	lazac_nj	0.0204	0.0002	26.6905	24.67
27	600	4000	5	lazac_nj	0.0469	0.0075	192.5059	164.47
28	100	1000	3	lazac_nj	0.0827	0.0083	10.0579	0
29	150	2000	1	lazac_nj	0.0477	0.0125	24.9796	14.9
30	600	2000	0	lazac_nj	0.0754	0.0023	90.7153	74.12
31	600	4000	6	lazac_nj	0.0184	0	135.4219	99.21
32	300	3000	1	lazac_nj	0.0371	0.0006	72.3446	57.88
33	250	4000	2	lazac_nj	0.0729	0.0031	71.0629	52.6
34	100	1000	6	lazac_nj	0.093	0.0484	7.9877	7.3
35	150	4000	2	lazac_nj	0.0136	0.0043	31.3979	22.99
36	100	2000	1	lazac_nj	0.0103	0.0005	14.5405	8.77
37	300	1000	0	lazac_nj	0.1449	0.0739	39.4171	33.56
38	200	1000	6	lazac_nj	0.1118	0.0778	18.8902	12.87
39	100	3000	2	lazac_nj	0.0413	0.0108	18.4552	12.33
40	250	3000	5	lazac_nj	0.0203	0.0005	52.1079	48.12
41	250	1000	2	lazac_nj	0.1661	0.0972	31.7431	25.04
42	250	4000	3	lazac_nj	0.0203	0.0012	80.4558	55.72
43	100	4000	0	lazac_nj	0.0207	0.0039	21.4774	18.65
44	200	4000	6	lazac_nj	0.0305	0.0031	49.8982	43.27
45	200	2000	4	lazac_nj	0.061	0.0029	30.3742	28.47
46	300	2000	2	lazac_nj	0.064	0.0112	56.6489	52.33
47	150	2000	4	lazac_nj	0.0409	0.0008	22.0123	19.3
48	300	4000	5	lazac_nj	0.0539	0.0016	86.2667	71.73
49	150	4000	3	lazac_nj	0.0477	0.0987	32.0177	24.27
50	250	3000	3	lazac_nj	0.0284	0.0001	51.6896	40.95
51	150	2000	5	lazac_nj	0.0068	0.001	21.457	15.49
52	250	1000	6	lazac_nj	0.1418	0.0126	31.0894	28.87
53	250	1000	1	lazac_nj	0.1256	0.0043	29.9642	27.08
54	200	2000	0	lazac_nj	0.0559	0.0054	30.4597	29.01
55	250	4000	4	lazac_nj	0.0243	0.0008	72.8089	53.23
56	200	3000	4	lazac_nj	0.0407	0.0322	37.8835	30.62
57	300	1000	5	lazac_nj	0.1011	0.0369	44.2285	37.45
58	100	1000	0	lazac_nj	0.1447	0.0928	10.4623	9.48
59	600	3000	5	lazac_nj	0.0402	0.0031	104.9098	70.76
60	150	1000	3	lazac_nj	0.1771	0.0752	16.4348	14.83
61	600	2000	5	lazac_nj	0.0637	0.0023	152.4868	133.01
62	250	1000	4	lazac_nj	0.1459	0.026	32.0174	29.54
63	100	2000	4	lazac_nj	0.062	0.0078	16.1616	11.01
64	150	3000	5	lazac_nj	0.0136	0.0014	28.0473	23.89
65	300	1000	1	lazac_nj	0.1988	0.0351	39.6435	34.83
66	600	4000	0	lazac_nj	0.0268	0.0016	172.6232	144.13
67	200	4000	0	lazac_nj	0.0864	0.0159	54.5412	45.5
68	100	3000	5	lazac_nj	0.0207	0.0002	17.4953	12.05
69	100	1000	1	lazac_nj	0.1653	0.0468	8.0541	6.99
70	200	3000	2	lazac_nj	0.0559	0.0147	39.0335	36.12
71	600	4000	4	lazac_nj	0.0369	0.0003	117.5762	103.83
72	300	2000	6	lazac_nj	0.0607	0.0072	54.9028	48.6
73	150	1000	0	lazac_nj	0.109	0.0266	15.2733	13.64
74	100	4000	2	lazac_nj	0.031	0.0103	22.8828	18.33
75	100	4000	4	lazac_nj	0	0	22.0092	16.89
76	250	2000	4	lazac_nj	0.0446	0.0111	38.8277	31.9
77	150	4000	1	lazac_nj	0.0204	0.0032	34.9961	24.62
78	150	2000	0	lazac_nj	0.0545	0.0205	23.1204	15.4
79	600	4000	1	lazac_nj	0.0251	0.0202	126.9527	93.86
80	150	3000	4	lazac_nj	0.0204	0.0454	25.3319	17.63
81	250	1000	0	lazac_nj	0.1621	0.0415	33.6524	29.03
82	600	1000	3	lazac_nj	0.1877	0.0401	131.5124	103.83
83	200	3000	0	lazac_nj	0.061	0.0097	37.8317	36.01
84	600	2000	1	lazac_nj	0.0821	0.0019	104.0007	66.86
85	150	4000	6	lazac_nj	0.0272	0.0001	37.1451	24.94
86	150	1000	2	lazac_nj	0.1635	0.0802	15.4685	13
87	100	2000	3	lazac_nj	0.031	0.0006	12.635	6.5
88	300	3000	2	lazac_nj	0.0438	0.0023	73.6862	56.08
89	600	1000	0	lazac_nj	0.1977	0.0688	127.5897	103.3
90	250	4000	0	lazac_nj	0.0365	0.0002	71.2013	53.35
91	250	4000	6	lazac_nj	0.0162	0.0001	77.8871	59.92
92	300	4000	3	lazac_nj	0.0404	0.0004	92.3482	74.08
93	300	3000	5	lazac_nj	0.0438	0.0005	71.9631	57.96
94	200	1000	1	lazac_nj	0.1067	0.0183	22.1509	20.73
95	250	1000	3	lazac_nj	0.1864	0.0499	31.1098	28.81
96	200	3000	3	lazac_nj	0.0559	0.0034	39.6412	34.59
97	100	1000	2	lazac_nj	0.0413	0.0042	9.6068	8.59
98	100	2000	2	lazac_nj	0.0103	0	15.404	11.96
99	250	3000	2	lazac_nj	0.0365	0.0101	50.3806	45.94
100	250	3000	1	lazac_nj	0.0122	0.0001	51.7644	46.35
101	200	4000	2	lazac_nj	0.0203	0.0004	52.3082	46.21
102	600	3000	1	lazac_nj	0.0352	0.054	120.895	104.68
103	250	2000	0	lazac_nj	0.0689	0.0008	40.7758	37
104	100	3000	1	lazac_nj	0.031	0.0041	16.6221	14.42
105	300	2000	0	lazac_nj	0.0674	0.0641	53.4725	47.54
106	100	3000	6	lazac_nj	0.031	0.0003	16.6018	12.07
107	600	1000	6	lazac_nj	0.2229	0.0769	86.3859	69.55
108	300	2000	5	lazac_nj	0.0708	0.0073	54.927	50.94
109	150	4000	5	lazac_nj	0.0136	0.0005	33.7234	27.74
110	200	3000	5	lazac_nj	0.0508	0.0005	38.4975	35.99
111	300	1000	2	lazac_nj	0.1449	0.0141	44.6121	38.26
112	600	1000	4	lazac_nj	0.1977	0.0862	78.6407	74.33
113	600	2000	3	lazac_nj	0.1005	0.0023	149.5787	135.01
114	200	2000	1	lazac_nj	0.0407	0.0014	27.8786	25.67
115	200	1000	2	lazac_nj	0.1778	0.1793	20.9686	19.33
116	300	1000	3	lazac_nj	0.0876	0.0025	43.1891	31.61
117	200	4000	5	lazac_nj	0	0	52.7349	41.38
118	150	3000	1	lazac_nj	0.0341	0.0009	26.1179	24.03
119	600	1000	1	lazac_nj	0.1341	0.0118	78.5439	71.89
120	150	1000	6	lazac_nj	0.1022	0.0127	15.6369	13.17
121	600	3000	3	lazac_nj	0.0352	0.0004	170.9168	160.9
122	150	3000	6	lazac_nj	0.0068	0	27.8472	23.64
123	300	4000	1	lazac_nj	0.0303	0.0012	92.2338	73.39
124	150	3000	3	lazac_nj	0.0136	0.0011	27.9723	22.45
125	150	2000	3	lazac_nj	0.0272	0.0008	21.7135	13.77
126	100	3000	3	lazac_nj	0.0413	0.0042	18.7775	13.28
127	600	2000	6	lazac_nj	0.0905	0.0112	96.0672	73.08
128	300	4000	0	lazac_nj	0.0168	0.0012	91.8823	72.18
129	600	4000	2	lazac_nj	0.0503	0.0018	191.5784	155.24
130	200	2000	2	lazac_nj	0.0661	0.0085	27.5701	19.09
131	300	1000	4	lazac_nj	0.0943	0.0189	40.1677	34.41
132	600	4000	3	lazac_nj	0.0335	0.0357	167.2462	164.32
133	150	4000	4	lazac_nj	0.0204	0.0006	33.3766	25.24
134	200	3000	1	lazac_nj	0.0356	0.0314	39.0365	33.12
135	100	4000	5	lazac_nj	0.0207	0.0084	22.0376	19.75
136	300	2000	1	lazac_nj	0.1112	0.039	55.068	44.04
137	100	4000	6	lazac_nj	0.0103	0.0003	20.4243	16.29
138	100	2000	5	lazac_nj	0.0207	0.0037	14.7383	9.14
139	250	4000	1	lazac_nj	0.0243	0.0008	75.7722	54.55
140	200	4000	3	lazac_nj	0.0102	0.0003	45.9606	43.59
141	300	4000	6	lazac_nj	0.0236	0.0005	92.5842	72.58
142	200	3000	6	lazac_nj	0.0813	0.0323	37.7639	35.87
143	150	4000	0	lazac_nj	0.0068	0.0032	34.9513	30.09
144	600	1000	5	lazac_nj	0.186	0.0185	78.2358	73.31
145	600	3000	0	lazac_nj	0.0436	0.0004	107.9683	104.39
146	300	1000	6	lazac_nj	0.1112	0.0278	41.1555	39.21
147	250	2000	5	lazac_nj	0.0567	0.0008	40.1073	32.77
148	150	1000	1	lazac_nj	0.0613	0.007	15.9207	14.07
149	250	3000	6	lazac_nj	0.0203	0.0001	51.2973	48.14
150	200	4000	1	lazac_nj	0.0152	0.0004	46.4916	40.64
151	600	3000	4	lazac_nj	0.0519	0.0002	121.8149	105.06
152	600	3000	2	lazac_nj	0.0871	0.2787	127.1004	102.2
153	250	2000	3	lazac_nj	0.0689	0.0036	39.8535	33.91
154	300	3000	0	lazac_nj	0.0438	0.0006	71.5719	56.81
155	250	2000	2	lazac_nj	0.0608	0.0008	42.3661	38.46
156	100	1000	5	lazac_nj	0.093	0.0225	10.4309	7.29
157	100	4000	3	lazac_nj	0.0103	0.0096	20.2297	12.35
158	200	1000	3	lazac_nj	0.0915	0.0048	23.2965	21.44
159	100	2000	0	lazac_nj	0.0207	0.0026	14.3104	9.51
160	600	1000	2	lazac_nj	0.1307	0.0214	139.8084	127.83
161	200	4000	4	lazac_nj	0.0102	0.002	46.7306	41.24
162	250	2000	1	lazac_nj	0.0446	0.0078	40.4268	34.87
163	150	1000	4	lazac_nj	0.0613	0.0496	14.3565	13.1
164	100	4000	1	lazac_nj	0.0103	0.0003	19.2231	12.24
165	300	3000	3	lazac_nj	0.0505	0.0335	73.3406	57.5
166	150	2000	2	lazac_nj	0.0272	0.0001	21.4051	12.77
167	100	2000	6	lazac_nj	0.0517	0.0036	11.4422	5.44
168	200	2000	3	lazac	0.0407	0.0189	53.4678	47.85
169	250	2000	6	lazac	0.0324	0.0005	45.8109	44.42
170	300	4000	2	lazac	0.0505	0.0035	167.013	143.16
171	200	2000	6	lazac	0.0457	0.0008	52.094	49.05
172	150	1000	5	lazac	0.1226	0.1597	16.1437	15.44
173	250	3000	0	lazac	0.0324	0.0146	97.4869	0.01
174	200	1000	4	lazac	0.1067	0.0441	22.5398	22
175	150	2000	6	lazac	0.0885	0.009	21.4557	20.63
176	150	3000	0	lazac	0.0409	0.0048	27.8902	26.7
177	200	1000	0	lazac	0.1016	0.0895	23.1113	18.22
178	200	2000	5	lazac	0.0203	0.01	50.5611	49.75
179	600	3000	6	lazac	0.0201	0.0013	263.0279	255.81
180	250	1000	5	lazac	0.0486	0.0034	36.5351	33.07
181	100	1000	4	lazac	0.0413	0.0007	7.8497	7.39
182	600	2000	2	lazac	0.0369	0.0005	204.0788	195.62
183	600	2000	4	lazac	0.0486	0.0012	254.2658	225.51
184	250	4000	5	lazac	0.0122	0.0072	97.1952	94.64
185	200	1000	5	lazac	0.0813	0.1202	24.6404	18.12
186	300	4000	4	lazac	0.0135	0.0008	166.0936	136.59
187	300	3000	4	lazac	0.0674	0.004	136.3762	129.31
188	300	2000	4	lazac	0.0202	0	79.739	76.55
189	300	2000	3	lazac	0.0472	0.0006	68.9357	60.29
190	300	3000	6	lazac	0.0438	0.0077	137.5816	133.14
191	100	3000	4	lazac	0.0103	0.0001	16.8657	16.4
192	250	3000	4	lazac	0.0041	0.0003	65.2847	62.86
193	100	3000	0	lazac	0.0517	0.014	16.8126	14.97
194	150	3000	2	lazac	0.0068	0	36.4489	34.28
195	600	4000	5	lazac	0.0419	0.0075	350.8485	345.9
196	100	1000	3	lazac	0.0723	0.0083	7.5321	6.54
197	150	2000	1	lazac	0.0409	0.0121	23.0353	22.09
198	600	2000	0	lazac	0.0486	0.0021	273.4243	255.38
199	600	4000	6	lazac	0.0168	0	473.0646	465.66
200	300	3000	1	lazac	0.0303	0.0006	120.3349	116.02
201	250	4000	2	lazac	0.0729	0.0031	143.2801	141.31
202	100	1000	6	lazac	0.093	0.0484	9.0471	5.59
203	150	4000	2	lazac	0.0136	0.0043	43.9742	43.07
204	100	2000	1	lazac	0	0	15.2275	14.94
205	300	1000	0	lazac	0.1348	0.1461	48.7055	43.04
206	200	1000	6	lazac	0.0661	0.0764	21.62	15.31
207	100	3000	2	lazac	0.031	0.0045	20.0683	18.68
208	250	3000	5	lazac	0.0081	0.0001	66.4621	60.39
209	250	1000	2	lazac	0.1499	0.0972	30.0793	26.45
210	250	4000	3	lazac	0.0203	0.0012	111.7367	107.81
211	100	4000	0	lazac	0.0207	0.0039	20.9822	20.62
212	200	4000	6	lazac	0.0305	0.0031	75.1059	73.34
213	200	2000	4	lazac	0.0508	0.0028	31.3248	27.97
214	300	2000	2	lazac	0.0539	0.0109	54.1582	53.16
215	150	2000	4	lazac	0.0272	0.0007	27.2155	24.86
216	300	4000	5	lazac	0.0371	0.0016	118.9614	110.97
217	150	4000	3	lazac	0.0409	0.0986	41.6533	39.17
218	250	3000	3	lazac	0.0243	0	100.4908	99.1
219	150	2000	5	lazac	0.0068	0.001	23.0969	22.72
220	250	1000	6	lazac	0.1216	0.0613	35.2303	33.65
221	250	1000	1	lazac	0.081	0.0022	33.4771	0.02
222	200	2000	0	lazac	0.0457	0.0054	45.572	43.49
223	250	4000	4	lazac	0.0122	0.0007	100.2706	96.61
224	200	3000	4	lazac	0.0254	0.0007	36.353	30.41
225	300	1000	5	lazac	0.0708	0.0332	52.0262	48.11
226	100	1000	0	lazac	0.1447	0.0778	7.3693	2.95
227	600	3000	5	lazac	0.0235	0.0031	357.8924	345.76
228	150	1000	3	lazac	0.1226	0.069	14.1274	13.13
229	600	2000	5	lazac	0.0452	0.0021	260.4737	255.51
230	250	1000	4	lazac	0.1094	0.0257	32.8397	23.4
231	100	2000	4	lazac	0.0413	0.0075	16.3822	16.02
232	150	3000	5	lazac	0.0136	0.0014	36.3124	31.07
233	300	1000	1	lazac	0.1348	0.034	53.595	51.72
234	600	4000	0	lazac	0.0184	0.0009	241.5529	226.17
235	200	4000	0	lazac	0.061	0.0144	52.6814	49.24
236	100	3000	5	lazac	0.0207	0.0002	17.1702	16.06
237	100	1000	1	lazac	0.1447	0.0466	7.2193	0
238	200	3000	2	lazac	0.0305	0.0146	56.3166	54.26
239	600	4000	4	lazac	0.0134	0.0002	489.773	465.73
240	300	2000	6	lazac	0.0404	0.0018	88.9521	84.63
241	150	1000	0	lazac	0.1022	0.0264	14.4936	12.51
242	100	4000	2	lazac	0.0207	0.0101	24.2291	23.94
243	100	4000	4	lazac	0	0	16.8828	16.26
244	250	2000	4	lazac	0.0365	0.0111	49.5336	46.93
245	150	4000	1	lazac	0.0136	0.0032	31.1744	30.88
246	150	2000	0	lazac	0.0341	0.0204	29.7058	26.26
247	600	4000	1	lazac	0.0218	0.0202	338.7706	315.89
248	150	3000	4	lazac	0.0068	0.0453	26.8912	25.95
249	250	1000	0	lazac	0.1418	0.0412	39.5157	37.46
250	600	1000	3	lazac	0.1206	0.0332	252.0229	225.34
251	200	3000	0	lazac	0.0559	0.0095	58.5989	55.45
252	600	2000	1	lazac	0.0519	0.0005	230.7533	225.22
253	150	4000	6	lazac	0.0068	0	31.7882	31.42
254	150	1000	2	lazac	0.109	0.0731	20.0857	16.3
255	100	2000	3	lazac	0.0103	0	13.2913	11.37
256	300	3000	2	lazac	0.0236	0.0012	117.0072	115.2
257	600	1000	0	lazac	0.1491	0.0635	115.9068	105.69
258	250	4000	0	lazac	0.0284	0.0002	99.8258	96.15
259	250	4000	6	lazac	0.0081	0	103.9491	98.38
260	300	4000	3	lazac	0.027	0.0002	154.448	143.59
261	300	3000	5	lazac	0.0438	0.0005	88.3448	84.31
262	200	1000	1	lazac	0.0508	0.0145	24.8578	24.24
263	250	1000	3	lazac	0.154	0.0372	42.9218	40.23
264	200	3000	3	lazac	0.0407	0.0008	70.9951	70.37
265	100	1000	2	lazac	0.031	0.004	8.4401	6.39
266	100	2000	2	lazac	0.0103	0	15.7676	14.92
267	250	3000	2	lazac	0.0324	0.01	79.7001	78.41
268	250	3000	1	lazac	0.0081	0.0001	114.4121	108.14
269	200	4000	2	lazac	0.0203	0.0004	76.1799	74.64
270	600	3000	1	lazac	0.0268	0.0539	418.261	405.31
271	250	2000	0	lazac	0.0405	0.0005	73.1918	71.62
272	100	3000	1	lazac	0.031	0.0041	16.098	15.11
273	300	2000	0	lazac	0.0472	0.0639	108.7457	105.77
274	100	3000	6	lazac	0.0103	0.0001	17.6241	17.1
275	600	1000	6	lazac	0.186	0.0841	182.1747	165.04
276	300	2000	5	lazac	0.0505	0.0072	69.1385	63.17
277	150	4000	5	lazac	0.0136	0.0005	32.4454	31.74
278	200	3000	5	lazac	0.0102	0	74.3697	72.66
279	300	1000	2	lazac	0.1247	0.0148	61.2343	55.31
280	600	1000	4	lazac	0.1458	0.0843	211.1049	195.48
281	600	2000	3	lazac	0.062	0.0021	185.7387	165.93
282	200	2000	1	lazac	0.0254	0.0014	43.3896	42.23
283	200	1000	2	lazac	0.127	0.1767	24.1395	22.22
284	300	1000	3	lazac	0.0674	0.0019	53.0437	47.71
285	200	4000	5	lazac	0	0	75.8091	75.66
286	150	3000	1	lazac	0.0341	0.0009	32.0491	29.8
287	600	1000	1	lazac	0.0938	0.0107	101.9926	75.76
288	150	1000	6	lazac	0.0885	0.0114	18.6427	11.51
289	600	3000	3	lazac	0.0218	0.0002	386.8369	375.39
290	150	3000	6	lazac	0.0068	0	38.9113	36.77
291	300	4000	1	lazac	0.0101	0	158.6958	141.1
292	150	3000	3	lazac	0.0068	0.0002	26.4517	25.33
293	150	2000	3	lazac	0.0136	0.0007	26.2798	25.1
294	100	3000	3	lazac	0.0207	0.0041	18.7282	18.04
295	600	2000	6	lazac	0.0553	0.0022	157.9236	135.69
296	300	4000	0	lazac	0.0202	0.0033	210.435	206.62
297	600	4000	2	lazac	0.0251	0.0011	573.7463	555.64
298	200	2000	2	lazac	0.061	0.0085	51.2292	45.88
299	300	1000	4	lazac	0.0708	0.0188	65.7545	63.27
300	600	4000	3	lazac	0.0251	0.0356	348.4032	345.76
301	150	4000	4	lazac	0.0204	0.0006	33.6384	33.08
302	200	3000	1	lazac	0.0254	0.0312	35.5069	32.33
303	100	4000	5	lazac	0	0	14.9169	14.52
304	300	2000	1	lazac	0.1045	0.0414	97.9105	95.12
305	100	4000	6	lazac	0	0	20.0307	19.18
306	100	2000	5	lazac	0.0103	0.0001	14.3425	11.39
307	250	4000	1	lazac	0.0203	0.0008	138.4015	136.51
308	200	4000	3	lazac	0.0051	0	61.7044	60.32
309	300	4000	6	lazac	0.0034	0	148.5185	142.68
310	200	3000	6	lazac	0.0457	0.0004	56.7826	53.96
311	150	4000	0	lazac	0.0068	0.0032	40.4683	37.31
312	600	1000	5	lazac	0.1458	0.0183	167.4084	165.43
313	600	3000	0	lazac	0.0285	0.0002	461.4354	435.88
314	300	1000	6	lazac	0.0876	0.0231	63.736	60.26
315	250	2000	5	lazac	0.0243	0.0007	62.9455	56.24
316	150	1000	1	lazac	0.0477	0.0149	16.1571	11.74
317	250	3000	6	lazac	0.0081	0.0001	70.202	63.07
318	200	4000	1	lazac	0.0152	0.0004	84.7413	0.02
319	600	3000	4	lazac	0.0335	0.0001	303.1433	285.89
320	600	3000	2	lazac	0.0788	0.2772	466.4419	435.44
321	250	2000	3	lazac	0.0567	0.0007	83.2836	80.86
322	300	3000	0	lazac	0.0371	0.0005	122.7871	118.67
323	250	2000	2	lazac	0.0324	0.0002	66.5957	64.62
324	100	1000	5	lazac	0.062	0.0096	8.0005	7.12
325	100	4000	3	lazac	0.0103	0.0096	18.8748	18.28
326	200	1000	3	lazac	0.061	0.007	29.8319	0.02
327	100	2000	0	lazac	0.0207	0.0026	14.548	12.82
328	600	1000	2	lazac	0.0855	0.0201	103.1094	75.72
329	200	4000	4	lazac	0.0102	0.002	72.5599	69.02
330	250	2000	1	lazac	0.0284	0.0077	73.375	70.5
331	150	1000	4	lazac	0.0409	0.0493	13.4248	10.15
332	100	4000	1	lazac	0.0103	0.0003	24.1395	23.47
333	300	3000	3	lazac	0.0472	0.0335	140.276	134.29
334	150	2000	2	lazac	0.0272	0.0001	26.6004	24.26
335	100	2000	6	lazac	0.0207	0.0021	14.2302	13.42
336	200	2000	3	hamming_nj	0.1016	0.0379	25.5355	17.42
337	250	2000	6	hamming_nj	0.1661	0.1082	34.3347	30.17
338	300	4000	2	hamming_nj	0.091	0.0192	76.651	59.48
339	200	2000	6	hamming_nj	0.1321	0.0601	24.7075	19.35
340	150	1000	5	hamming_nj	0.1771	0.1361	14.185	5.51
341	250	3000	0	hamming_nj	0.0932	0.0501	42.1436	38.87
342	200	1000	4	hamming_nj	0.2287	0.0104	18.6046	14.94
343	150	2000	6	hamming_nj	0.1771	0.0864	19.9094	9.83
344	150	3000	0	hamming_nj	0.1499	0.0583	23.8987	22.11
345	200	1000	0	hamming_nj	0.2134	0.0765	18.1747	12.03
346	200	2000	5	hamming_nj	0.1118	0.1796	25.4286	22.85
347	600	3000	6	hamming_nj	0.1709	0.0702	79.9276	69.14
348	250	1000	5	hamming_nj	0.1742	0.1831	24.0117	17.94
349	100	1000	4	hamming_nj	0.1653	0.1003	8.4747	5.31
350	600	2000	2	hamming_nj	0.124	0.0468	107.4508	104.24
351	600	2000	4	hamming_nj	0.1508	0.0129	109.7885	105.25
352	250	4000	5	hamming_nj	0.0648	0.045	66.0313	48.7
353	200	1000	5	hamming_nj	0.1677	0.2276	18.9117	11.68
354	300	4000	4	hamming_nj	0.0607	0.0021	77.1725	59.4
355	300	3000	4	hamming_nj	0.1146	0.0328	63.671	52.62
356	300	2000	4	hamming_nj	0.1011	0.0573	42.4869	36.79
357	300	2000	3	hamming_nj	0.0842	0.0013	43.074	38.81
358	300	3000	6	hamming_nj	0.0943	0.0065	62.5551	0
359	100	3000	4	hamming_nj	0.0723	0.0728	15.8654	9.73
360	250	3000	4	hamming_nj	0.0851	0.0148	43.7944	36.38
361	100	3000	0	hamming_nj	0.0827	0.026	15.6961	9.94
362	150	3000	2	hamming_nj	0.0817	0.0668	24.8823	18.54
363	600	4000	5	hamming_nj	0.1005	0.0044	98.9645	74.21
364	100	1000	3	hamming_nj	0.31	0.205	9.6136	4.65
365	150	2000	1	hamming_nj	0.1771	0.0776	19.5104	15.13
366	600	2000	0	hamming_nj	0.1324	0.0294	117.241	98.58
367	600	4000	6	hamming_nj	0.0855	0.005	89.7215	69.92
368	300	3000	1	hamming_nj	0.0943	0.0242	63.0899	46.52
369	250	4000	2	hamming_nj	0.1256	0.0093	66.1201	50.75
370	100	1000	6	hamming_nj	0.124	0.0281	6.9706	5.92
371	150	4000	2	hamming_nj	0.0885	0.0041	35.0338	22.22
372	100	2000	1	hamming_nj	0.0827	0.0041	12.1353	10.77
373	300	1000	0	hamming_nj	0.2359	0.1551	30.4747	23.94
374	200	1000	6	hamming_nj	0.1524	0.0932	18.2556	10.41
375	100	3000	2	hamming_nj	0.1343	0.1118	15.62	9.23
376	250	3000	5	hamming_nj	0.0608	0.0379	43.4049	32.61
377	250	1000	2	hamming_nj	0.2917	0.0312	24.6661	21.16
378	250	4000	3	hamming_nj	0.077	0.0393	72.4836	53.8
379	100	4000	0	hamming_nj	0.093	0.0078	19.7346	15.87
380	200	4000	6	hamming_nj	0.0508	0.0098	45.8087	41.19
381	200	2000	4	hamming_nj	0.1067	0.0287	24.5462	18.76
382	300	2000	2	hamming_nj	0.1718	0.1385	45.5529	40.31
383	150	2000	4	hamming_nj	0.1158	0.0982	18.1796	11.23
384	300	4000	5	hamming_nj	0.0472	0.0462	73.8461	56.62
385	150	4000	3	hamming_nj	0.0749	0.0232	29.1289	24.31
386	250	3000	3	hamming_nj	0.0851	0.0381	43.503	39.03
387	150	2000	5	hamming_nj	0.0545	0.0178	20.7088	12.56
388	250	1000	6	hamming_nj	0.1864	0.1576	25.7014	22.79
389	250	1000	1	hamming_nj	0.2269	0.0876	23.6999	19.35
390	200	2000	0	hamming_nj	0.1778	0.122	25.7881	22.53
391	250	4000	4	hamming_nj	0.1175	0.0063	63.4512	46.07
392	200	3000	4	hamming_nj	0.061	0.0752	33.8224	26.01
393	300	1000	5	hamming_nj	0.3268	0.3867	33.2808	26.14
394	100	1000	0	hamming_nj	0.186	0.1108	8.7129	5.31
395	600	3000	5	hamming_nj	0.1022	0.0146	111.3175	95.75
396	150	1000	3	hamming_nj	0.218	0.147	13.6434	8.35
397	600	2000	5	hamming_nj	0.1374	0.1164	110.4962	103.37
398	250	1000	4	hamming_nj	0.2472	0.0182	23.0843	17.09
399	100	2000	4	hamming_nj	0.1653	0.1272	12.2959	6.02
400	150	3000	5	hamming_nj	0.1362	0.0225	23.6796	18.55
401	300	1000	1	hamming_nj	0.2022	0.0366	29.4017	24.36
402	600	4000	0	hamming_nj	0.0905	0.028	110.6035	80.22
403	200	4000	0	hamming_nj	0.1169	0.1485	47.4054	31.81
404	100	3000	5	hamming_nj	0.0723	0.0026	16.7417	13.01
405	100	1000	1	hamming_nj	0.217	0.1278	6.9704	6.39
406	200	3000	2	hamming_nj	0.1372	0.0337	32.9109	30.78
407	600	4000	4	hamming_nj	0.0922	0.1728	143.5816	134.75
408	300	2000	6	hamming_nj	0.155	0.0283	44.3977	40.13
409	150	1000	0	hamming_nj	0.1839	0.2339	13.6397	5.09
410	100	4000	2	hamming_nj	0.0103	0.0169	19.9994	10.79
411	100	4000	4	hamming_nj	0.0827	0.0026	19.1014	12.95
412	250	2000	4	hamming_nj	0.1337	0.1632	34.2066	28.21
413	150	4000	1	hamming_nj	0.0613	0.032	35.1353	24.52
414	150	2000	0	hamming_nj	0.1567	0.0653	19.2709	15.79
415	600	4000	1	hamming_nj	0.0721	0.0017	101.1668	71.08
416	150	3000	4	hamming_nj	0.0681	0.0478	24.5653	22.16
417	250	1000	0	hamming_nj	0.2796	0.1153	24.5139	15.7
418	600	1000	3	hamming_nj	0.2396	0.0547	66.5006	43.76
419	200	3000	0	hamming_nj	0.061	0.043	30.3248	23.51
420	600	2000	1	hamming_nj	0.1659	0.0996	73.3345	42.75
421	150	4000	6	hamming_nj	0.0817	0.0584	35.0281	23.98
422	150	1000	2	hamming_nj	0.2112	0.2188	13.3031	12.13
423	100	2000	3	hamming_nj	0.124	0.0761	13.824	7.76
424	300	3000	2	hamming_nj	0.091	0.028	62.1977	45.49
425	600	1000	0	hamming_nj	0.2832	0.1539	91.2129	73.24
426	250	4000	0	hamming_nj	0.0851	0.0122	68.4901	48.35
427	250	4000	6	hamming_nj	0.0891	0.0658	66.7019	48.08
428	300	4000	3	hamming_nj	0.091	0.0243	76.1532	58.38
429	300	3000	5	hamming_nj	0.155	0.0225	61.1691	42.7
430	200	1000	1	hamming_nj	0.2083	0.0788	18.9546	11.3
431	250	1000	3	hamming_nj	0.1945	0.008	24.2255	22.51
432	200	3000	3	hamming_nj	0.0813	0.0198	33.3807	30.99
433	100	1000	2	hamming_nj	0.1653	0.1213	7.9045	6.43
434	100	2000	2	hamming_nj	0.1137	0.1145	13.8145	6.82
435	250	3000	2	hamming_nj	0.1297	0.0285	44.6133	42.16
436	250	3000	1	hamming_nj	0.1702	0.087	43.1311	40.26
437	200	4000	2	hamming_nj	0.061	0.0144	46.3161	34.17
438	600	3000	1	hamming_nj	0.1089	0.0578	113.505	104.96
439	250	2000	0	hamming_nj	0.1621	0.0121	31.0436	26.5
440	100	3000	1	hamming_nj	0.0413	0.0013	16.1281	9.98
441	300	2000	0	hamming_nj	0.1213	0.0324	43.5176	41.28
442	100	3000	6	hamming_nj	0.0827	0.0211	15.6044	10.79
443	600	1000	6	hamming_nj	0.2849	0.0276	54.5328	42.45
444	300	2000	5	hamming_nj	0.1011	0.0751	42.641	38.92
445	150	4000	5	hamming_nj	0.0545	0.0074	32.8617	30.92
446	200	3000	5	hamming_nj	0.1118	0.0409	30.5924	27.18
447	300	1000	2	hamming_nj	0.2595	0.0761	30.9889	27.14
448	600	1000	4	hamming_nj	0.2916	0.2592	52.8069	44.03
449	600	2000	3	hamming_nj	0.1558	0.0065	65.088	44.88
450	200	2000	1	hamming_nj	0.1372	0.0537	23.8356	14.25
451	200	1000	2	hamming_nj	0.2896	0.0476	17.8406	14.46
452	300	1000	3	hamming_nj	0.2392	0.0492	31.218	25.49
453	200	4000	5	hamming_nj	0.0305	0.0004	48.8327	36.69
454	150	3000	1	hamming_nj	0.0885	0.1493	25.3599	23.2
455	600	1000	1	hamming_nj	0.2497	0.1528	59.6663	44.63
456	150	1000	6	hamming_nj	0.2725	0.1507	13.733	9.55
457	600	3000	3	hamming_nj	0.0955	0.0484	87.0441	73.89
458	150	3000	6	hamming_nj	0.143	0.0905	23.1101	15.84
459	300	4000	1	hamming_nj	0.0741	0.0046	77.4305	60.26
460	150	3000	3	hamming_nj	0.1022	0.0162	22.593	18.4
461	150	2000	3	hamming_nj	0.1022	0.1012	16.3325	10.8
462	100	3000	3	hamming_nj	0.062	0.0009	17.0904	0.01
463	600	2000	6	hamming_nj	0.1558	0.0128	93.8941	64.45
464	300	4000	0	hamming_nj	0.1045	0.0295	75.0496	57.01
465	600	4000	2	hamming_nj	0.1223	0.0256	109.5126	104.94
466	200	2000	2	hamming_nj	0.1626	0.1035	25.5601	22.28
467	300	1000	4	hamming_nj	0.2055	0.0302	31.4563	24.24
468	600	4000	3	hamming_nj	0.1005	0.0315	92.5908	75.17
469	150	4000	4	hamming_nj	0.0817	0.076	31.7401	27.67
470	200	3000	1	hamming_nj	0.1169	0.0613	33.5244	22.96
471	100	4000	5	hamming_nj	0.0517	0.0213	19.3683	13.86
472	300	2000	1	hamming_nj	0.1516	0.0237	46.3069	40.6
473	100	4000	6	hamming_nj	0.031	0.0303	19.8648	18.69
474	100	2000	5	hamming_nj	0.1653	0.2707	13.1812	11.71
475	250	4000	1	hamming_nj	0.0689	0.0936	66.8548	50.14
476	200	4000	3	hamming_nj	0.0762	0.0533	42.4174	33.75
477	300	4000	6	hamming_nj	0.0809	0.0971	82.3031	63.86
478	200	3000	6	hamming_nj	0.127	0.0275	31.8542	29.9
479	150	4000	0	hamming_nj	0.0954	0.0409	32.0666	29.85
480	600	1000	5	hamming_nj	0.2329	0.3107	57.3331	45.21
481	600	3000	0	hamming_nj	0.1341	0.0548	116.0343	103.17
482	300	1000	6	hamming_nj	0.1954	0.0501	30.7567	28.1
483	250	2000	5	hamming_nj	0.1418	0.038	32.0573	28.02
484	150	1000	1	hamming_nj	0.2316	0.0436	14.3565	2.89
485	250	3000	6	hamming_nj	0.077	0.0031	43.9046	38.76
486	200	4000	1	hamming_nj	0.0864	0.1399	44.0326	34.41
487	600	3000	4	hamming_nj	0.1273	0.0375	83.2656	74.74
488	600	3000	2	hamming_nj	0.1458	0.0371	72.664	45.05
489	250	2000	3	hamming_nj	0.1337	0.0835	32.5831	27.32
490	300	3000	0	hamming_nj	0.1146	0.0566	62.4241	46.88
491	250	2000	2	hamming_nj	0.1621	0.1401	32.7116	30.21
492	100	1000	5	hamming_nj	0.062	0.0313	9.5062	7.13
493	100	4000	3	hamming_nj	0.031	0.0023	18.0365	13.77
494	200	1000	3	hamming_nj	0.2541	0.1611	18.6658	11.67
495	100	2000	0	hamming_nj	0.1137	0.1086	13.8792	8.8
496	600	1000	2	hamming_nj	0.2731	0.135	87.791	74.21
497	200	4000	4	hamming_nj	0.0559	0.0011	41.116	35.78
498	250	2000	1	hamming_nj	0.2067	0.0865	33.8672	30.92
499	150	1000	4	hamming_nj	0.1635	0.0276	12.9553	8.23
500	100	4000	1	hamming_nj	0.0413	0.0172	19.3201	16.01
501	300	3000	3	hamming_nj	0.1247	0.0858	63.1778	46.76
502	150	2000	2	hamming_nj	0.1362	0.093	17.3296	12.79
503	100	2000	6	hamming_nj	0.1033	0.0141	11.3605	5.25
504	200	2000	3	MEDALT	0.2769	0.3905	251.6356	192.61
505	250	2000	6	MEDALT	0.233	0.2142	369.9889	299.58
506	300	4000	2	MEDALT	0.1988	0.2014	1074.9628	935.65
507	200	2000	6	MEDALT	0.2642	0.1611	233.4222	191.4
508	150	1000	5	MEDALT	0.2963	0.6527	101.4576	55.53
509	250	3000	0	MEDALT	0.3383	0.7086	793.6896	619.28
510	200	1000	4	MEDALT	0.3633	0.9121	544.111	115.19
511	150	2000	6	MEDALT	0.2043	0.1965	155.5748	105.22
512	150	3000	0	MEDALT	0.1975	0.181	222.7245	159.33
513	200	1000	0	MEDALT	0.2922	0.5053	143.5818	101.11
514	200	2000	5	MEDALT	0.2134	0.3322	233.6857	188.54
515	600	3000	6	MEDALT	0.2497	0.0983	3059.8622	3021.84
516	250	1000	5	MEDALT	0.2431	0.4797	235.659	153.99
517	100	1000	4	MEDALT	0.2377	0.1814	67.0264	25.57
518	600	2000	2	MEDALT	0.2497	0.2009	2249.2223	2219.66
519	600	2000	4	MEDALT	0.3083	0.5794	2233.4927	2197.15
520	250	4000	5	MEDALT	0.2208	0.1755	898.0098	745.58
521	200	1000	5	MEDALT	0.3303	0.5994	134.5953	95.22
522	300	4000	4	MEDALT	0.2072	0.1499	1075.8067	939.21
523	300	3000	4	MEDALT	0.2443	0.598	932.5965	738.15
524	300	2000	4	MEDALT	0.2932	0.6181	588.7456	0.03
525	300	2000	3	MEDALT	0.2527	0.0857	482.5881	446.86
526	300	3000	6	MEDALT	0.2696	0.1342	1013.0743	707.29
527	100	3000	4	MEDALT	0.1808	0.3105	106.3001	0.42
528	250	3000	4	MEDALT	0.2067	0.2957	613.5413	498.1
529	100	3000	0	MEDALT	0.2118	0.2598	102.3435	68.28
530	150	3000	2	MEDALT	0.2384	0.2462	235.9248	185.54
531	600	4000	5	MEDALT	0.2379	0.5293	4276.876	4201.58
532	100	1000	3	MEDALT	0.2583	0.2887	65.6601	24.74
533	150	2000	1	MEDALT	0.2112	0.2223	159.5559	114.56
534	600	2000	0	MEDALT	0.3125	0.567	2081.9452	2047.16
535	600	4000	6	MEDALT	0.2522	0.3162	4193.1819	0.13
536	300	3000	1	MEDALT	0.2679	0.3897	904.4536	754.19
537	250	4000	2	MEDALT	0.2269	0.1758	933.2297	713.42
538	100	1000	6	MEDALT	0.2532	0.2014	53.3162	22.64
539	150	4000	2	MEDALT	0.2588	0.2305	293.2679	239.43
540	100	2000	1	MEDALT	0.2996	0.3329	123.9816	66.42
541	300	1000	0	MEDALT	0.3403	0.5623	318.7969	237.52
542	200	1000	6	MEDALT	0.3506	0.6365	146.4474	106.46
543	100	3000	2	MEDALT	0.31	0.3798	143.0724	104.13
544	250	3000	5	MEDALT	0.2553	0.344	839.9256	604.31
545	250	1000	2	MEDALT	0.2634	0.2689	190.3007	143.54
546	250	4000	3	MEDALT	0.2148	0.268	849.1387	649.15
547	100	4000	0	MEDALT	0.2067	0.1058	143.5378	90.96
548	200	4000	6	MEDALT	0.2515	0.2828	1018.6931	521.46
549	200	2000	4	MEDALT	0.3481	0.6638	290.4265	232.27
550	300	2000	2	MEDALT	0.2359	0.3391	482.4347	438.8
551	150	2000	4	MEDALT	0.3065	0.622	167.3664	0.23
552	300	4000	5	MEDALT	0.2814	0.5467	1292.5867	1146
553	150	4000	3	MEDALT	0.2418	0.2541	303.7564	253.58
554	250	3000	3	MEDALT	0.2472	0.2412	567.4551	491.71
555	150	2000	5	MEDALT	0.2691	0.1734	187.0726	136.28
556	250	1000	6	MEDALT	0.3019	0.4249	192.3229	154.46
557	250	1000	1	MEDALT	0.3019	0.3069	182.6653	144.69
558	200	2000	0	MEDALT	0.3557	0.6003	284.0525	238.14
559	250	4000	4	MEDALT	0.2512	0.4278	912.5823	735.83
560	200	3000	4	MEDALT	0.2515	0.6792	362.0684	306.12
561	300	1000	5	MEDALT	0.283	0.7291	286.2506	235.73
562	100	1000	0	MEDALT	0.2273	0.21	64.9778	24.74
563	600	3000	5	MEDALT	0.2195	0.5145	3123.3607	3067.08
564	150	1000	3	MEDALT	0.2793	0.2081	87.0584	50.6
565	600	2000	5	MEDALT	0.2547	0.693	1947.7715	1903.66
566	250	1000	4	MEDALT	0.2614	0.1914	218.6956	149.36
567	100	2000	4	MEDALT	0.3048	0.2803	94.2022	50.97
568	150	3000	5	MEDALT	0.2214	0.2495	228.0365	0.18
569	300	1000	1	MEDALT	0.2932	0.327	279.667	206.11
570	600	4000	0	MEDALT	0.2597	0.3578	4269.8654	4203.08
571	200	4000	0	MEDALT	0.2566	0.2577	1256.9841	432.21
572	100	3000	5	MEDALT	0.1963	0.1234	105.0506	67.41
573	100	1000	1	MEDALT	0.3048	0.4674	67.5691	24.14
574	200	3000	2	MEDALT	0.2896	0.604	530.5456	0.07
575	600	4000	4	MEDALT	0.2346	0.1759	4607.2121	4559.65
576	300	2000	6	MEDALT	0.2376	0.1557	464.6975	427.29
577	150	1000	0	MEDALT	0.2588	0.2589	104.056	52.79
578	100	4000	2	MEDALT	0.2738	0.3994	180.3106	121.52
579	100	4000	4	MEDALT	0.2583	0.512	187.0433	127.19
580	250	2000	4	MEDALT	0.233	0.2856	352.2423	307.61
581	150	4000	1	MEDALT	0.218	0.2454	359.7115	289.79
582	150	2000	0	MEDALT	0.2248	0.2071	155.3433	109.08
583	600	4000	1	MEDALT	0.2279	0.1618	5457.0666	5399.34
584	150	3000	4	MEDALT	0.2895	0.4568	243.095	199.9
585	250	1000	0	MEDALT	0.2978	0.124	197.1028	0.26
586	600	1000	3	MEDALT	0.372	0.8786	1177.5867	1150.2
587	200	3000	0	MEDALT	0.2033	0.2893	428.0226	287.67
588	600	2000	1	MEDALT	0.3142	0.691	2461.3164	2431.8
589	150	4000	6	MEDALT	0.1975	0.1744	478.0007	233.95
590	150	1000	2	MEDALT	0.378	0.38	98.625	60.5
591	100	2000	3	MEDALT	0.341	0.4586	109.662	0.18
592	300	3000	2	MEDALT	0.2578	0.3168	902.2053	688.38
593	600	1000	0	MEDALT	0.4097	1.1357	1383.8205	1352.3
594	250	4000	0	MEDALT	0.2289	0.1504	1091.6779	642.49
595	250	4000	6	MEDALT	0.2127	0.1085	885.9223	739.65
596	300	4000	3	MEDALT	0.2039	0.0839	1074.6523	932.41
597	300	3000	5	MEDALT	0.2527	0.5765	866.2487	658.67
598	200	1000	1	MEDALT	0.315	0.2943	145.0027	97.51
599	250	1000	3	MEDALT	0.2917	0.1691	224.1851	153.44
600	200	3000	3	MEDALT	0.282	0.1439	371.8332	309.38
601	100	1000	2	MEDALT	0.2273	0.1183	65.0835	25.57
602	100	2000	2	MEDALT	0.2325	0.2124	97.3317	52
603	250	3000	2	MEDALT	0.233	0.1929	761.8569	494.15
604	250	3000	1	MEDALT	0.2127	0.1789	764.7697	485.67
605	200	4000	2	MEDALT	0.2261	0.1478	455.9255	410.71
606	600	3000	1	MEDALT	0.2312	0.1563	2932.1076	0.46
607	250	2000	0	MEDALT	0.2755	0.3997	367.3842	317.52
608	100	3000	1	MEDALT	0.3255	0.5523	264.2773	87.57
609	300	2000	0	MEDALT	0.3049	0.2517	608.0909	470.74
610	100	3000	6	MEDALT	0.2273	0.3846	116.4685	75.94
611	600	1000	6	MEDALT	0.3343	0.5264	1450.1796	1418.22
612	300	2000	5	MEDALT	0.2746	0.3048	484.4799	449.18
613	150	4000	5	MEDALT	0.235	0.417	436.3493	0.52
614	200	3000	5	MEDALT	0.2312	0.3274	380.1319	287.38
615	300	1000	2	MEDALT	0.2662	0.2685	288.2639	242.06
616	600	1000	4	MEDALT	0.2974	0.5156	1055.2539	1031.01
617	600	2000	3	MEDALT	0.2647	0.1547	2200.7432	2163.66
618	200	2000	1	MEDALT	0.249	0.1471	249.8707	200.99
619	200	1000	2	MEDALT	0.3659	0.5095	160.8057	101.92
620	300	1000	3	MEDALT	0.2696	0.1669	261.835	221.82
621	200	4000	5	MEDALT	0.221	0.5184	465.1116	435.73
622	150	3000	1	MEDALT	0.2656	0.2218	212.6444	164.32
623	600	1000	1	MEDALT	0.3368	0.4748	1088.723	1061.89
624	150	1000	6	MEDALT	0.3474	0.8067	97.3316	63.42
625	600	3000	3	MEDALT	0.2421	0.3586	3378.464	3336.39
626	150	3000	6	MEDALT	0.2656	0.3126	226.0783	0.55
627	300	4000	1	MEDALT	0.2898	0.5858	1336.8967	1277.69
628	150	3000	3	MEDALT	0.2384	0.1703	205.3826	162.3
629	150	2000	3	MEDALT	0.1975	0.1763	153.4888	102.65
630	100	3000	3	MEDALT	0.248	0.1431	108.0892	78.13
631	600	2000	6	MEDALT	0.3603	0.5442	2018.2436	1984.1
632	300	4000	0	MEDALT	0.1954	0.079	1066.4893	966.02
633	600	4000	2	MEDALT	0.2145	0.1301	4905.3111	4856.95
634	200	2000	2	MEDALT	0.2261	0.2145	239.404	189.93
635	300	1000	4	MEDALT	0.2965	0.4716	269.5536	229.74
636	600	4000	3	MEDALT	0.222	0.1538	4183.1089	4130.21
637	150	4000	4	MEDALT	0.1941	0.1644	369.6606	274.82
638	200	3000	1	MEDALT	0.2236	0.2019	457.5847	298.89
639	100	4000	5	MEDALT	0.1963	0.2741	148.1792	99.86
640	300	2000	1	MEDALT	0.3117	0.4335	720.1409	593.47
641	100	4000	6	MEDALT	0.186	0.1811	146.8453	99.81
642	100	2000	5	MEDALT	0.2945	0.3906	157.5246	53.24
643	250	4000	1	MEDALT	0.2553	0.38	1259.0713	878.73
644	200	4000	3	MEDALT	0.1982	0.0997	981.4425	0.11
645	300	4000	6	MEDALT	0.3319	0.3185	1279.9319	0.6
646	200	3000	6	MEDALT	0.2363	0.2196	418.1366	300.02
647	150	4000	0	MEDALT	0.1941	0.1128	280.4744	235.32
648	600	1000	5	MEDALT	0.2957	0.6359	1201.7928	1155.4
649	600	3000	0	MEDALT	0.2296	0.1969	3441.6896	0.67
650	300	1000	6	MEDALT	0.337	0.7275	282.0097	240.21
651	250	2000	5	MEDALT	0.3546	0.8523	439.8551	382.16
652	150	1000	1	MEDALT	0.3167	0.4855	88.6379	58.41
653	250	3000	6	MEDALT	0.2411	0.2957	635.4404	499.02
654	200	4000	1	MEDALT	0.2312	0.1016	455.5408	411.9
655	600	3000	4	MEDALT	0.2178	0.3399	3123.0968	3065.9
656	600	3000	2	MEDALT	0.2178	0.0794	2968.6847	2933.32
657	250	2000	3	MEDALT	0.2857	0.3395	373.7233	327.55
658	300	3000	0	MEDALT	0.2359	0.1603	1031.5956	766.9
659	250	2000	2	MEDALT	0.2249	0.1875	353.2839	296.96
660	100	1000	5	MEDALT	0.2996	0.453	70.2822	30.18
661	100	4000	3	MEDALT	0.1912	0.1493	230.8366	105.85
662	200	1000	3	MEDALT	0.2693	0.3606	138.7276	96.96
663	100	2000	0	MEDALT	0.2273	0.2318	102.0439	49.05
664	600	1000	2	MEDALT	0.3971	0.8844	1288.2795	1261.3
665	200	4000	4	MEDALT	0.2185	0.464	449.7049	417.42
666	250	2000	1	MEDALT	0.2553	0.2548	361.9154	299.61
667	150	1000	4	MEDALT	0.3576	0.809	293.3095	61.06
668	100	4000	1	MEDALT	0.186	0.1571	141.8974	97.12
669	300	3000	3	MEDALT	0.2392	0.2478	1021.4458	855.55
670	150	2000	2	MEDALT	0.2725	0.1076	156.4625	109.89
671	100	2000	6	MEDALT	0.2532	0.1551	82.3939	47.61
672	150	1000	5	medicc2	0.1022	0.1428	2672.4989	2628.77
673	150	2000	6	medicc2	0.0749	0.0086	8372.2562	8262.22
674	150	3000	0	medicc2	0.0749	0.0009	8279.7454	8235.54
675	200	1000	0	medicc2	0.1626	0.0812	6162.8226	6069.88
676	100	1000	4	medicc2	0.1137	0.015	1657.4059	1602.59
677	100	3000	4	medicc2	0.0103	0.0001	3820.5949	3790.81
678	100	3000	0	medicc2	0.0517	0.014	4625.1544	4587.31
679	150	3000	2	medicc2	0.0204	0.0002	7983.4633	7935.59
680	100	1000	3	medicc2	0.062	0.0043	1761.9871	1706.89
681	150	2000	1	medicc2	0.0409	0.0128	5302.562	5244.64
682	100	1000	6	medicc2	0.0827	0.0482	1335.3287	1309.13
683	150	4000	2	medicc2	0.0136	0.0043	11045.1607	10984.41
684	100	2000	1	medicc2	0	0	3419.5722	3395.5
685	100	3000	2	medicc2	0.0413	0.007	5893.7206	5794.18
686	100	4000	0	medicc2	0.0103	0.0037	5782.5833	5724.67
687	150	2000	4	medicc2	0.0477	0.0092	8478.4511	8439.27
688	150	4000	3	medicc2	0.0409	0.0968	11534.7409	11471.4
689	150	2000	5	medicc2	0.0204	0.0014	4910.4158	4876.03
690	100	1000	0	medicc2	0.1343	0.0753	1196.1243	1171.29
691	150	1000	3	medicc2	0.1771	0.068	3397.2207	3351.63
692	100	2000	4	medicc2	0.0413	0.0068	2861.2956	2833.33
693	150	3000	5	medicc2	0.0272	0.0015	9316.4229	9248.31
694	100	3000	5	medicc2	0.0207	0.0002	5334.6027	5216.77
695	100	1000	1	medicc2	0.1653	0.0468	1123.7223	1092.6
696	150	1000	0	medicc2	0.0885	0.0167	2607.0723	2577.92
697	100	4000	2	medicc2	0.0207	0.0007	6275.5731	6234.91
698	100	4000	4	medicc2	0.0207	0.0037	5264.5876	5201.79
699	150	4000	1	medicc2	0.0204	0.0032	14188.5862	14118.5
700	150	2000	0	medicc2	0.0477	0.0012	6239.5094	6203.94
701	150	3000	4	medicc2	0.0068	0.0453	9456.9483	9397.26
702	150	4000	6	medicc2	0.0341	0.0002	10844.6776	10791.14
703	150	1000	2	medicc2	0.143	0.0826	3930.4399	3889.71
704	100	2000	3	medicc2	0.031	0.0117	4302.2974	4251.37
705	100	1000	2	medicc2	0.031	0.004	1495.396	1468.3
706	100	2000	2	medicc2	0.0207	0.0093	3428.9963	3376.6
707	100	3000	1	medicc2	0.0413	0.0045	4235.9923	4200.76
708	100	3000	6	medicc2	0.0207	0.0001	4154.9028	4100.27
709	150	4000	5	medicc2	0.0068	0	13452.4499	13391.12
710	150	3000	1	medicc2	0.0136	0	8726.1235	8661.96
711	150	1000	6	medicc2	0.1022	0.0073	4318.839	4269.74
712	150	3000	6	medicc2	0.0136	0	8830.4956	8771.25
713	150	3000	3	medicc2	0.0272	0.0019	10276.7106	10212.43
714	150	2000	3	medicc2	0.0272	0.0008	6237.0531	6192.55
715	100	3000	3	medicc2	0.062	0.0076	4584.789	4527.65
716	150	4000	4	medicc2	0.0204	0.0006	10816.0187	10756.58
717	100	4000	5	medicc2	0.0207	0.0086	5610.096	5570.48
718	100	4000	6	medicc2	0.0103	0.0003	7926.5551	7802.16
719	100	2000	5	medicc2	0.0207	0.0037	3731.7638	3688.88
720	150	4000	0	medicc2	0.0068	0.0032	11322.8748	11265.19
721	150	1000	1	medicc2	0.0613	0.0151	2954.8656	2908.27
722	100	1000	5	medicc2	0.093	0.0119	1471.1198	1446.44
723	100	4000	3	medicc2	0.0103	0.0096	5809.087	5752.47
724	100	2000	0	medicc2	0.031	0.005	3277.8145	3229.71
725	150	1000	4	medicc2	0.0545	0.049	3611.0077	3568.6
726	100	4000	1	medicc2	0.0207	0.0038	6937.4316	6820.57
727	150	2000	2	medicc2	0.0272	0.0001	6502.7405	6437.66
728	100	2000	6	medicc2	0.0517	0.0036	3867.6643	3798.26
729	200	2000	3	rectilinear_nj	0.0864	0.0164	24.9831	20.2
730	250	2000	6	rectilinear_nj	0.1742	0.0988	35.9587	28.96
731	300	4000	2	rectilinear_nj	0.1045	0.0074	79.3128	63.99
732	200	2000	6	rectilinear_nj	0.2134	0.0816	25.3545	23.29
733	150	1000	5	rectilinear_nj	0.1771	0.208	14.4733	5.42
734	250	3000	0	rectilinear_nj	0.1783	0.0572	43.3456	36.69
735	200	1000	4	rectilinear_nj	0.249	0.0628	17.7189	14.43
736	150	2000	6	rectilinear_nj	0.1907	0.0723	17.4274	12.51
737	150	3000	0	rectilinear_nj	0.1499	0.0214	25.0073	19.54
738	200	1000	0	rectilinear_nj	0.2388	0.0975	18.3791	12.83
739	200	2000	5	rectilinear_nj	0.1423	0.2377	22.7716	20.4
740	600	3000	6	rectilinear_nj	0.1877	0.0681	104.3422	74.94
741	250	1000	5	rectilinear_nj	0.1742	0.1851	27.0097	19.48
742	100	1000	4	rectilinear_nj	0.2687	0.2245	7.9324	5.23
743	600	2000	2	rectilinear_nj	0.1776	0.0427	70.8862	44.15
744	600	2000	4	rectilinear_nj	0.186	0.0415	87.1748	74.86
745	250	4000	5	rectilinear_nj	0.0567	0.0687	67.2806	48.76
746	200	1000	5	rectilinear_nj	0.2439	0.2588	17.3577	11.62
747	300	4000	4	rectilinear_nj	0.0842	0.0051	77.4912	58.44
748	300	3000	4	rectilinear_nj	0.1247	0.0727	58.6881	46.02
749	300	2000	4	rectilinear_nj	0.1179	0.0672	42.2327	35.28
750	300	2000	3	rectilinear_nj	0.1348	0.0053	40.0559	36.95
751	300	3000	6	rectilinear_nj	0.0943	0.0044	60.4572	48.16
752	100	3000	4	rectilinear_nj	0.0723	0.0736	17.7929	12.61
753	250	3000	4	rectilinear_nj	0.0567	0.0114	43.1382	40.87
754	100	3000	0	rectilinear_nj	0.0723	0.0245	16.9105	12.64
755	150	3000	2	rectilinear_nj	0.0885	0.0603	25.371	18.39
756	600	4000	5	rectilinear_nj	0.1408	0.0367	113.0189	103.31
757	100	1000	3	rectilinear_nj	0.2583	0.1374	9.3313
758	150	2000	1	rectilinear_nj	0.1975	0.1425	21.583	15.5
759	600	2000	0	rectilinear_nj	0.1759	0.1057	110.3922	103.45
760	600	4000	6	rectilinear_nj	0.1072	0.008	96.0837	71.73
761	300	3000	1	rectilinear_nj	0.1112	0.0577	60.4434	46.73
762	250	4000	2	rectilinear_nj	0.1499	0.0125	65.0611	48.63
763	100	1000	6	rectilinear_nj	0.1653	0.0553	7.481	6.11
764	150	4000	2	rectilinear_nj	0.143	0.0226	38.79	30.02
765	100	2000	1	rectilinear_nj	0.0517	0.0006	11.0166	5.52
766	300	1000	0	rectilinear_nj	0.2864	0.3463	30.7574	27.48
767	200	1000	6	rectilinear_nj	0.2185	0.0756	18.3283	11.83
768	100	3000	2	rectilinear_nj	0.093	0.0772	16.4558	12.26
769	250	3000	5	rectilinear_nj	0.0608	0.003	44.5811	39.25
770	250	1000	2	rectilinear_nj	0.393	0.1833	23.3678	16.18
771	250	4000	3	rectilinear_nj	0.0932	0.0395	69.3479	50.95
772	100	4000	0	rectilinear_nj	0.093	0.0093	19.0689	18.1
773	200	4000	6	rectilinear_nj	0.0813	0.075	45.8703	40.97
774	200	2000	4	rectilinear_nj	0.1524	0.0598	25.8239	21.53
775	300	2000	2	rectilinear_nj	0.1617	0.1073	42.212	38.75
776	150	2000	4	rectilinear_nj	0.0954	0.0697	19.9694	12.05
777	300	4000	5	rectilinear_nj	0.0809	0.0142	71.4833	58.59
778	150	4000	3	rectilinear_nj	0.0749	0.1386	30.0449	28.26
779	250	3000	3	rectilinear_nj	0.1175	0.0184	41.8906	38.49
780	150	2000	5	rectilinear_nj	0.0613	0.0096	16.8665	12.33
781	250	1000	6	rectilinear_nj	0.2026	0.1048	24.4535	18.8
782	250	1000	1	rectilinear_nj	0.2391	0.0468	24.4103	22.84
783	200	2000	0	rectilinear_nj	0.2134	0.0604	25.9476	19.41
784	250	4000	4	rectilinear_nj	0.1297	0.0105	62.2734	46.73
785	200	3000	4	rectilinear_nj	0.0762	0.1174	33.7194	31.24
786	300	1000	5	rectilinear_nj	0.3235	0.1808	32.811	25.63
787	100	1000	0	rectilinear_nj	0.186	0.084	9.0798	3.65
788	600	3000	5	rectilinear_nj	0.1491	0.0761	80.9319	71.01
789	150	1000	3	rectilinear_nj	0.2997	0.1572	14.5981	6.89
790	600	2000	5	rectilinear_nj	0.1642	0.1125	108.6384	105.33
791	250	1000	4	rectilinear_nj	0.3444	0.1164	24.2032	18.23
792	100	2000	4	rectilinear_nj	0.155	0.1276	11.8116	5.33
793	150	3000	5	rectilinear_nj	0.1158	0.0083	24.8203	20.79
794	300	1000	1	rectilinear_nj	0.2797	0.0522	28.718	26.01
795	600	4000	0	rectilinear_nj	0.1341	0.0327	110.2047	91.15
796	200	4000	0	rectilinear_nj	0.122	0.1397	49.0653	36.92
797	100	3000	5	rectilinear_nj	0.0723	0.0026	16.8685	14.06
798	100	1000	1	rectilinear_nj	0.248	0.128	6.9918	6.22
799	200	3000	2	rectilinear_nj	0.1524	0.0113	31.6368	29.06
800	600	4000	4	rectilinear_nj	0.1123	0.004	93.6831	74.79
801	300	2000	6	rectilinear_nj	0.1921	0.0563	44.4357	40.4
802	150	1000	0	rectilinear_nj	0.2316	0.2552	12.6192	5.09
803	100	4000	2	rectilinear_nj	0.0413	0.0217	20.6883	15.83
804	100	4000	4	rectilinear_nj	0.1137	0.0028	18.7934	15.85
805	250	2000	4	rectilinear_nj	0.1418	0.1441	33.5234	30.96
806	150	4000	1	rectilinear_nj	0.0885	0.0549	34.9114	24.34
807	150	2000	0	rectilinear_nj	0.2248	0.088	20.6336	15.8
808	600	4000	1	rectilinear_nj	0.0955	0.029	85.789	73.26
809	150	3000	4	rectilinear_nj	0.1022	0.0499	23.631	15.95
810	250	1000	0	rectilinear_nj	0.2877	0.0793	24.7181	21.49
811	600	1000	3	rectilinear_nj	0.2765	0.1017	90.6651	71.19
812	200	3000	0	rectilinear_nj	0.0508	0.0428	32.3607	26.13
813	600	2000	1	rectilinear_nj	0.1743	0.067	109.6018	104.93
814	150	4000	6	rectilinear_nj	0.0954	0.0757	32.7795	25.68
815	150	1000	2	rectilinear_nj	0.2725	0.2711	13.2353	8.97
816	100	2000	3	rectilinear_nj	0.0723	0.0315	14.6156	0
817	300	3000	2	rectilinear_nj	0.091	0.0463	62.1355	48.83
818	600	1000	0	rectilinear_nj	0.3351	0.1227	67.2926	44.41
819	250	4000	0	rectilinear_nj	0.0891	0.0039	67.1047	48.37
820	250	4000	6	rectilinear_nj	0.1094	0.008	66.0136	49.56
821	300	4000	3	rectilinear_nj	0.0977	0.0287	75.8466	60.47
822	300	3000	5	rectilinear_nj	0.1584	0.1023	65.7754	51.97
823	200	1000	1	rectilinear_nj	0.2287	0.0388	18.3565	13.99
824	250	1000	3	rectilinear_nj	0.2148	0.0267	24.5847	21.95
825	200	3000	3	rectilinear_nj	0.0508	0.0174	33.2474	25.82
826	100	1000	2	rectilinear_nj	0.186	0.1152	8.0279	7.19
827	100	2000	2	rectilinear_nj	0.124	0.1148	12.8294	8.17
828	250	3000	2	rectilinear_nj	0.1702	0.1911	42.4891	38.81
829	250	3000	1	rectilinear_nj	0.1621	0.0228	40.4133	33.34
830	200	4000	2	rectilinear_nj	0.0762	0.0241	44.9079	33.57
831	600	3000	1	rectilinear_nj	0.1307	0.0616	74.3156	45.39
832	250	2000	0	rectilinear_nj	0.2229	0.0366	34.116	30.6
833	100	3000	1	rectilinear_nj	0.0827	0.0167	16.5008	13.6
834	300	2000	0	rectilinear_nj	0.1348	0.0163	42.4541	0.01
835	100	3000	6	rectilinear_nj	0.1033	0.0732	16.4974	12.73
836	600	1000	6	rectilinear_nj	0.3133	0.0231	89.3682	72.38
837	300	2000	5	rectilinear_nj	0.1112	0.1245	40.6466	37.83
838	150	4000	5	rectilinear_nj	0.0817	0.0102	29.8962	27.34
839	200	3000	5	rectilinear_nj	0.127	0.0405	33.2203	26.91
840	300	1000	2	rectilinear_nj	0.2932	0.1093	32.1345	28.71
841	600	1000	4	rectilinear_nj	0.2832	0.249	54.7797	44.03
842	600	2000	3	rectilinear_nj	0.1776	0.0224	111.1647	105.13
843	200	2000	1	rectilinear_nj	0.127	0.0571	25.8656	22.13
844	200	1000	2	rectilinear_nj	0.3252	0.1183	16.2782	15.46
845	300	1000	3	rectilinear_nj	0.2932	0.0756	32.9405	30.22
846	200	4000	5	rectilinear_nj	0.0305	0.0264	48.1097	38.89
847	150	3000	1	rectilinear_nj	0.0749	0.1263	24.5657	15.96
848	600	1000	1	rectilinear_nj	0.2731	0.1364	56.6022	42.25
849	150	1000	6	rectilinear_nj	0.3133	0.1927	12.9556	11.6
850	600	3000	3	rectilinear_nj	0.1072	0.0402	145.008	134.08
851	150	3000	6	rectilinear_nj	0.2043	0.1262	23.7919	22.47
852	300	4000	1	rectilinear_nj	0.1314	0.1118	74.6682	53.38
853	150	3000	3	rectilinear_nj	0.0885	0.0109	23.7582	15.85
854	150	2000	3	rectilinear_nj	0.1022	0.0553	17.7637	9.76
855	100	3000	3	rectilinear_nj	0.0413	0.0007	16.9288	7.64
856	600	2000	6	rectilinear_nj	0.2095	0.0363	95.3947	71.58
857	300	4000	0	rectilinear_nj	0.1213	0.0328	77.5992	61.08
858	600	4000	2	rectilinear_nj	0.1542	0.0133	87.8439	74.9
859	200	2000	2	rectilinear_nj	0.2033	0.1268	25.4214	22.23
860	300	1000	4	rectilinear_nj	0.2392	0.1419	29.873	21.64
861	600	4000	3	rectilinear_nj	0.1206	0.0775	98.4684	75.08
862	150	4000	4	rectilinear_nj	0.0613	0.0013	29.0182	26.66
863	200	3000	1	rectilinear_nj	0.0965	0.0862	31.2787	23.16
864	100	4000	5	rectilinear_nj	0.0723	0.0243	19.4343	11.77
865	300	2000	1	rectilinear_nj	0.2123	0.177	43.0107	39.5
866	100	4000	6	rectilinear_nj	0.0103	0.011	18.3013	11.19
867	100	2000	5	rectilinear_nj	0.1447	0.2682	12.9874	6.06
868	250	4000	1	rectilinear_nj	0.0851	0.0409	67.7598	50.78
869	200	4000	3	rectilinear_nj	0.0813	0.0571	42.2924	40.72
870	300	4000	6	rectilinear_nj	0.1045	0.0655	82.3303	63.81
871	200	3000	6	rectilinear_nj	0.1118	0.0237	34.1644	32.46
872	150	4000	0	rectilinear_nj	0.1022	0.0472	29.2172	22.82
873	600	1000	5	rectilinear_nj	0.2731	0.2396	55.3782	43.04
874	600	3000	0	rectilinear_nj	0.1625	0.0654	115.1242	102.77
875	300	1000	6	rectilinear_nj	0.2797	0.062	32.6315	27.09
876	250	2000	5	rectilinear_nj	0.1945	0.0198	31.4064	26.06
877	150	1000	1	rectilinear_nj	0.2248	0.0788	13.9624	6.3
878	250	3000	6	rectilinear_nj	0.0932	0.0086	44.1657	41.58
879	200	4000	1	rectilinear_nj	0.0915	0.1431	43.3115	39.35
880	600	3000	4	rectilinear_nj	0.1324	0.0943	76.9132	75.23
881	600	3000	2	rectilinear_nj	0.2028	0.1731	128.3304	105.23
882	250	2000	3	rectilinear_nj	0.1216	0.1394	32.602	23.34
883	300	3000	0	rectilinear_nj	0.0943	0.0403	59.1073	39.77
884	250	2000	2	rectilinear_nj	0.1459	0.0222	33.905	28.4
885	100	1000	5	rectilinear_nj	0.1963	0.0587	9.0236	6.5
886	100	4000	3	rectilinear_nj	0.031	0.0172	20.5535	12.94
887	200	1000	3	rectilinear_nj	0.2337	0.0814	17.1154	15.29
888	100	2000	0	rectilinear_nj	0.124	0.129	13.4765	2.38
889	600	1000	2	rectilinear_nj	0.2999	0.0915	87.8352	71.83
890	200	4000	4	rectilinear_nj	0.0813	0.0019	42.3369	34.9
891	250	2000	1	rectilinear_nj	0.1864	0.2272	34.6247	26.5
892	150	1000	4	rectilinear_nj	0.2656	0.1316	13.4582	12.4
893	100	4000	1	rectilinear_nj	0.0413	0.0175	19.4196	6.37
894	300	3000	3	rectilinear_nj	0.155	0.052	62.9988	50.9
895	150	2000	2	rectilinear_nj	0.1907	0.1616	19.7462	16.2
896	100	2000	6	rectilinear_nj	0.1447	0.0466	11.3488	4.94
897	200	2000	3	sitka	0.0407	0.0019	10712.6874	83.55
898	250	2000	6	sitka	0.0831	0.2573	10831.3277	98.7
899	300	4000	2	sitka	0.0337	0.0021	71556.1886	533.77
900	200	2000	6	sitka	0.1169	0.2647	10930.9588	106.62
901	150	1000	5	sitka	0.0988	0.1618	1950.3975	0.18
902	250	3000	0	sitka	0.0263	0.0099	37195.8508	334.71
903	200	1000	4	sitka	0.0889	0.0028	2148.7206	4.38
904	150	2000	6	sitka	0.0341	0.0018	9879.2225	91.53
905	150	3000	0	sitka	0.0375	0.0049	34797.2585	341.8
906	200	1000	0	sitka	0.0991	0.052	2078.5104	4.26
907	200	2000	5	sitka	0.0178	0.0096	11009.8375	91.79
908	600	3000	6	sitka	0.0586	0.0111	18353.0585	299.62
909	250	1000	5	sitka	0.1195	0.1156	2432.6403	13.63
910	100	1000	4	sitka	0.1033	0.078	1720.0464	256.9
911	600	2000	2	sitka	0.0779	0.1042	7699.0116	111.63
912	600	2000	4	sitka	0.0896	0.1062	9270.0381	98.47
913	250	4000	5	sitka	0.0101	0.0071	71361.8739	512.08
914	200	1000	5	sitka	0.0788	0.0068	2116.662	333.22
915	300	4000	4	sitka	0.0421	0.0269	70949.5486	604.34
916	300	3000	4	sitka	0.0387	0.002	39069.6855	388.45
917	300	2000	4	sitka	0.064	0.0278	11959.6786	111.61
918	300	2000	3	sitka	0.0387	0.0001	12196.4444	111.69
919	300	3000	6	sitka	0.0168	0.0019	38364.5528	392.42
920	100	3000	4	sitka	0.0052	0.0001	31484.5681	0.35
921	250	3000	4	sitka	0.0182	0.1256	37673.4746	357.7
922	100	3000	0	sitka	0.0362	0.0525	31525.9663	0.25
923	150	3000	2	sitka	0.0136	0.0487	35062.0473	0.71
924	600	4000	5	sitka	0.0402	0.015	29395.3346	664.34
925	100	1000	3	sitka	0.1137	0.1603	1834.4422	13.84
926	150	2000	1	sitka	0.0511	0.1222	9927.9754	76.91
927	600	2000	0	sitka	0.0788	0.0044	9299.5666	114.1
928	600	4000	6	sitka	0.0285	0.0032	29893.5221	665.15
929	300	3000	1	sitka	0.0337	0.0034	38267.6358	371.34
930	250	4000	2	sitka	0.0608	0.1672	71318.9793	0.5
931	100	1000	6	sitka	0.1033	0.0718	1707.7641	7.86
932	150	4000	2	sitka	0.0204	0.0044	68171.1549	0.21
933	100	2000	1	sitka	0.0052	0.0001	8947.1209	79.82
934	300	1000	0	sitka	0.1415	0.0665	2539.2728	357.68
935	200	1000	6	sitka	0.0711	0.0616	2283.9387	12.39
936	100	3000	2	sitka	0.0465	0.0087	32105.1326	179.38
937	250	3000	5	sitka	0.0182	0.002	38704.1302	360.4
938	250	1000	2	sitka	0.0912	0.0066	2365.0126	19.7
939	250	4000	3	sitka	0.0344	0.0238	70260.199	0.69
940	100	4000	0	sitka	0.0258	0.0082	43905.1271	430.74
941	200	4000	6	sitka	0.0279	0.0047	70744.7053	569.95
942	200	2000	4	sitka	0.0534	0.0127	10599.2575	0.92
943	300	2000	2	sitka	0.0623	0.0697	12078.6494	108.61
944	150	2000	4	sitka	0.0307	0.0093	9582.5015	91.14
945	300	4000	5	sitka	0.0371	0.0044	71615.1269	542.97
946	150	4000	3	sitka	0.0272	0.022	70632.8566	502.11
947	250	3000	3	sitka	0.0203	0.0001	38674.3483	0.06
948	150	2000	5	sitka	0.0204	0.0011	9689.91	70.82
949	250	1000	6	sitka	0.1114	0.0892	2415.4821	9.92
950	250	1000	1	sitka	0.1094	0.0052	2293.777	339.85
951	200	2000	0	sitka	0.0381	0.0065	10977.0764	85.96
952	250	4000	4	sitka	0.0284	0.0093	70431.9175	624.06
953	200	3000	4	sitka	0.0279	0.1648	36533.7497	336.19
954	300	1000	5	sitka	0.1045	0.0047	2568.3145	356.03
955	100	1000	0	sitka	0.1447	0.1071	1809.4629	7.56
956	600	3000	5	sitka	0.0444	0.1112	18604.8554	304.61
957	150	1000	3	sitka	0.0783	0.1555	2025.1029	291.29
958	600	2000	5	sitka	0.0989	0.3517	8785.5918	91.07
959	250	1000	4	sitka	0.1195	0.1507	2395.7349	21.11
960	100	2000	4	sitka	0.031	0.0089	8724.3152	61.86
961	150	3000	5	sitka	0.0307	0.0038	36309.8485	334.64
962	300	1000	1	sitka	0.1382	0.0453	2441.8216	4.28
963	600	4000	0	sitka	0.0318	0.0052	29019.9578	651.86
964	200	4000	0	sitka	0.0432	0.016	70861.7493	541.44
965	100	3000	5	sitka	0.0103	0.0009	32067.6501	193.9
966	100	1000	1	sitka	0.1292	0.3333	1779.0112	239.82
967	200	3000	2	sitka	0.0356	0.0095	35792.9761	340.77
968	600	4000	4	sitka	0.0637	0.126	29478.2698	0.18
969	300	2000	6	sitka	0.0539	0.0148	11985.429	120.04
970	150	1000	0	sitka	0.1056	0.414	1954.7961	6.54
971	100	4000	2	sitka	0.0207	0.0047	44145.9375	421.49
972	100	4000	4	sitka	0	0	43994.6902	425.03
973	250	2000	4	sitka	0.0344	0.0112	10966.3854	109.43
974	150	4000	1	sitka	0.0102	0.0242	70300.1677	645.22
975	150	2000	0	sitka	0.0272	0.0208	10129.4718	89.97
976	600	4000	1	sitka	0.0545	0.0203	28822.0616	653.79
977	150	3000	4	sitka	0.0545	0.0509	35721.4097	316.79
978	250	1000	0	sitka	0.1013	0.0018	2337.0917	18.51
979	600	1000	3	sitka	0.1977	0.1481	2688.6937	16.09
980	200	3000	0	sitka	0.0457	0.0686	36366.0764	339.2
981	600	2000	1	sitka	0.1081	0.1487	8651.293	106.96
982	150	4000	6	sitka	0.017	0.001	70633.1656	529.97
983	150	1000	2	sitka	0.0511	0.0293	1935.9114	284.29
984	100	2000	3	sitka	0.0103	0.0006	9514.489	82.63
985	300	3000	2	sitka	0.0573	0.1792	39018.9736	379.37
986	600	1000	0	sitka	0.186	0.1183	3259.5707	26.27
987	250	4000	0	sitka	0.0223	0.0002	71627.3284	507.58
988	250	4000	6	sitka	0.0223	0.001	71376.3734	506.56
989	300	4000	3	sitka	0.0118	0.0002	71173.485	523.43
990	300	3000	5	sitka	0.0337	0.0001	38720.5599	418.06
991	200	1000	1	sitka	0.0991	0.2056	2149.8979	317.9
992	250	1000	3	sitka	0.1074	0.1759	2313.9756	11.91
993	200	3000	3	sitka	0.033	0.0553	37644.8506	337.9
994	100	1000	2	sitka	0.0465	0.0268	1761.872	0.05
995	100	2000	2	sitka	0.062	0.082	8960.5516	63.87
996	250	3000	2	sitka	0.0486	0.0351	39199.9539	372.57
997	250	3000	1	sitka	0.0182	0.0025	37362.49	355.91
998	200	4000	2	sitka	0	0	70734.6086	532.01
999	600	3000	1	sitka	0.0586	0.0437	18035.5952	0.52
1000	250	2000	0	sitka	0.0628	0.001	11465.8092	88.62
1001	100	3000	1	sitka	0.0155	0.0043	31351.2934	235
1002	300	2000	0	sitka	0.0303	0.0214	12545.3834	105.92
1003	100	3000	6	sitka	0.0103	0.0002	31578.1258	0.51
1004	600	1000	6	sitka	0.186	0.193	3002.0845	23.97
1005	300	2000	5	sitka	0.0691	0.019	12330.3811	97.07
1006	150	4000	5	sitka	0.0102	0.0014	68807.4738	763.58
1007	200	3000	5	sitka	0.0305	0.005	36204.1448	342.77
1008	300	1000	2	sitka	0.1348	0.1866	2501.6486	5.25
1009	600	1000	4	sitka	0.1893	0.2797	2639.0648	24.96
1010	600	2000	3	sitka	0.093	0.0084	8684.7427	107.26
1011	200	2000	1	sitka	0.0356	0.0082	10948.8324	90.19
1012	200	1000	2	sitka	0.0991	0.0584	2134.71	8.7
1013	300	1000	3	sitka	0.123	0.0161	2564.0022	4.97
1014	200	4000	5	sitka	0.0102	0	69828.6873	819.3
1015	150	3000	1	sitka	0.0238	0.0046	34519.9574	321.7
1016	600	1000	1	sitka	0.191	0.0202	3091.6438	34.21
1017	150	1000	6	sitka	0.092	0.0271	2093.158	1.05
1018	600	3000	3	sitka	0.0838	0.266	18098.9663	325.21
1019	150	3000	6	sitka	0.0545	0.1325	34407.1648	344.09
1020	300	4000	1	sitka	0.0168	0.0001	72010.478	543.87
1021	150	3000	3	sitka	0.0341	0.0139	34760.7757	311.67
1022	150	2000	3	sitka	0.0307	0.0032	9690.3733	69.97
1023	100	3000	3	sitka	0.0103	0.0001	31508.2409	219.21
1024	600	2000	6	sitka	0.0846	0.009	9183.5736	114.58
1025	300	4000	0	sitka	0.0202	0.0001	71780.7041	523.43
1026	600	4000	2	sitka	0.0402	0.017	30661.8334	617.07
1027	200	2000	2	sitka	0.0584	0.0088	10710.6964	85.51
1028	300	1000	4	sitka	0.1247	0.0535	2523.5518	14.59
1029	600	4000	3	sitka	0.0612	0.099	30077.9516	0.24
1030	150	4000	4	sitka	0.017	0.0007	68876.7266	0.57
1031	200	3000	1	sitka	0.0279	0.0049	36374.086	350.49
1032	100	4000	5	sitka	0.0103	0.0078	43983.8931	447.49
1033	300	2000	1	sitka	0.0522	0.0069	12327.2575	104.65
1034	100	4000	6	sitka	0.0052	0.0198	43580.1218	401.67
1035	100	2000	5	sitka	0.0362	0.0005	9088.9538	64.54
1036	250	4000	1	sitka	0.0182	0.0008	70955.3316	540.72
1037	200	4000	3	sitka	0.0356	0.0312	70803.9078	523.07
1038	300	4000	6	sitka	0.0202	0.1014	71763.1089	532.83
1039	200	3000	6	sitka	0.0279	0.0464	36505.0135	1.08
1040	150	4000	0	sitka	0.0136	0.0047	69878.9511	594.23
1041	600	1000	5	sitka	0.196	0.0111	3361.8377	36.05
1042	600	3000	0	sitka	0.0511	0.0026	18008.3691	0.57
1043	300	1000	6	sitka	0.123	0.0683	2428.4104	18.69
1044	250	2000	5	sitka	0.0324	0.0008	11163.3199	90.39
1045	150	1000	1	sitka	0.0954	0.0402	2175.7066	297.57
1046	250	3000	6	sitka	0.0446	0.0243	37221.236	357.86
1047	200	4000	1	sitka	0.0203	0.0062	71021.0214	515.23
1048	600	3000	4	sitka	0.0528	0.0548	18455.0444	314.27
1049	600	3000	2	sitka	0.0762	0.114	18249.1198	319.66
1050	250	2000	3	sitka	0.0385	0.0023	10815.4218	107.87
1051	300	3000	0	sitka	0.0371	0.0011	38644.7394	375.65
1052	250	2000	2	sitka	0.0547	0.0032	11309.039	93.93
1053	100	1000	5	sitka	0.0878	0.0188	1865.462	0.01
1054	100	4000	3	sitka	0.0103	0.0097	44652.5616	428.7
1055	200	1000	3	sitka	0.0788	0.012	2028.1324	307.68
1056	100	2000	0	sitka	0.0413	0.0107	9355.392	58.61
1057	600	1000	2	sitka	0.2061	0.1648	2816.1397	41.04
1058	200	4000	4	sitka	0.0152	0.0025	70630.3791	0.96
1059	250	2000	1	sitka	0.0486	0.012	11270.8892	101.99
1060	150	1000	4	sitka	0.0954	0.0507	1987.3905	1.64
1061	100	4000	1	sitka	0.0103	0.0026	44363.9358	421.44
1062	300	3000	3	sitka	0.0303	0.0269	37963.6441	383.49
1063	150	2000	2	sitka	0.0477	0.0045	9948.9256	87.66
1064	100	2000	6	sitka	0.0413	0.0081	8630.9061	54.72
1065	200	2000	3	WCND	0.0661	0.0039	75.3046	44.14
1066	250	2000	6	WCND	0.0729	0.0009	166.1419	128.79
1067	300	4000	2	WCND	0.0607	0.0461	360.049	328.66
1068	200	2000	6	WCND	0.061	0.0032	79.3385	71.62
1069	150	1000	5	WCND	0.1158	0.1567	48.2929	27.43
1070	250	3000	0	WCND	0.0324	0.0148	196.73	180.42
1071	200	1000	4	WCND	0.1169	0.0026	51.3253	41.3
1072	150	2000	6	WCND	0.0749	0.0086	47.9018	35.89
1073	150	3000	0	WCND	0.0749	0.0009	74.3906	26.1
1074	200	1000	0	WCND	0.1372	0.0807	50.7916	44.1
1075	200	2000	5	WCND	0.0254	0.0097	81.7849	66.06
1076	600	3000	6	WCND	0.0486	0.0022	1388.7078	1358.64
1077	250	1000	5	WCND	0.081	0.0046	82.2345	66.15
1078	100	1000	4	WCND	0.1033	0.0148	65.2301	1.74
1079	600	2000	2	WCND	0.0754	0.0135	951.8163	940.03
1080	600	2000	4	WCND	0.067	0.0026	1024.6074	1001.51
1081	250	4000	5	WCND	0.0122	0.0072	225.0458	211.02
1082	200	1000	5	WCND	0.0864	0.1201	47.7091	13.97
1083	300	4000	4	WCND	0.0168	0.0009	359.7983	328.58
1084	300	3000	4	WCND	0.0741	0.0019	284.4225	267.42
1085	300	2000	4	WCND	0.0539	0.0026	228.1822	208.14
1086	300	2000	3	WCND	0.0708	0.0012	243.4963	208.6
1087	300	3000	6	WCND	0.0775	0.014	316.9766	298.9
1088	100	3000	4	WCND	0.0103	0.0001	25.4901	15.84
1089	250	3000	4	WCND	0.0284	0.0004	175.2122	148.04
1090	100	3000	0	WCND	0.0517	0.014	24.5761	15.29
1091	150	3000	2	WCND	0.0204	0.0002	90.7377	35.89
1092	600	4000	5	WCND	0.0385	0.0007	1720.827	1687.39
1093	100	1000	3	WCND	0.0827	0.0083	26.5313	2.06
1094	150	2000	1	WCND	0.0409	0.0128	50.0597	39.53
1095	600	2000	0	WCND	0.0637	0.0003	855.9698	821.88
1096	600	4000	6	WCND	0.0168	0	1780.7687	1746.85
1097	300	3000	1	WCND	0.0404	0.0006	313.7596	298.45
1098	250	4000	2	WCND	0.0729	0.0024	222.606	211.62
1099	100	1000	6	WCND	0.0827	0.0482	35.1306	1.09
1100	150	4000	2	WCND	0.0136	0.0043	92.3094	67.03
1101	100	2000	1	WCND	0	0	20.1373	14.27
1102	300	1000	0	WCND	0.1415	0.0738	109.7917	100.52
1103	200	1000	6	WCND	0.127	0.062	53.8274	41.77
1104	100	3000	2	WCND	0.031	0.0069	26.7432	15.53
1105	250	3000	5	WCND	0.0122	0.0003	240.5209	211.39
1106	250	1000	2	WCND	0.1621	0.1101	80.2712	64.71
1107	250	4000	3	WCND	0.0203	0.0011	264.1717	241.78
1108	100	4000	0	WCND	0.0207	0.0039	33.1102	5.25
1109	200	4000	6	WCND	0.0203	0.0045	135.1683	122.78
1110	200	2000	4	WCND	0.061	0.0029	73.5979	44.75
1111	300	2000	2	WCND	0.0607	0.0112	235.876	208.21
1112	150	2000	4	WCND	0.0341	0.0008	48.2386	39.79
1113	300	4000	5	WCND	0.0573	0.0018	353.7792	328.66
1114	150	4000	3	WCND	0.0477	0.0987	84.3551	66.13
1115	250	3000	3	WCND	0.0284	0.0001	182.6313	149.02
1116	150	2000	5	WCND	0.0068	0.001	45.4323	16.06
1117	250	1000	6	WCND	0.1378	0.0126	79.0163	70.76
1118	250	1000	1	WCND	0.1216	0.0042	74.3431	39.62
1119	200	2000	0	WCND	0.0407	0.0054	85.0133	63.22
1120	250	4000	4	WCND	0.0284	0.0002	264.0042	240.49
1121	200	3000	4	WCND	0.0457	0.0322	124.3592	88.68
1122	300	1000	5	WCND	0.091	0.0074	112.0746	102.49
1123	100	1000	0	WCND	0.124	0.0752	45.8913	1.12
1124	600	3000	5	WCND	0.0436	0.0031	1202.769	1179.76
1125	150	1000	3	WCND	0.1771	0.0752	47.9332	20.38
1126	600	2000	5	WCND	0.062	0.0025	857.6396	847.86
1127	250	1000	4	WCND	0.1499	0.026	74.227	39.97
1128	100	2000	4	WCND	0.0413	0.0068	22.3839	14.16
1129	150	3000	5	WCND	0.0068	0.0014	90.0003	50.74
1130	300	1000	1	WCND	0.2022	0.0461	107.5117	101.23
1131	600	4000	0	WCND	0.0285	0.0016	1651.9714	1624.68
1132	200	4000	0	WCND	0.0864	0.0159	136.9717	121.45
1133	100	3000	5	WCND	0.0207	0.0002	27.8042	15.57
1134	100	1000	1	WCND	0.1653	0.0468	37.4231	1.03
1135	200	3000	2	WCND	0.0559	0.0147	109.4195	89.32
1136	600	4000	4	WCND	0.0318	0.0002	2048.1386	2015.68
1137	300	2000	6	WCND	0.0539	0.0072	242.0207	208.68
1138	150	1000	0	WCND	0.0885	0.0167	48.8314	21.11
1139	100	4000	2	WCND	0.031	0.0012	38.8154	2.52
1140	100	4000	4	WCND	0.0207	0.0037	29.4875	9.48
1141	250	2000	4	WCND	0.0527	0.0117	160.9569	118.72
1142	150	4000	1	WCND	0.0204	0.0032	86.4882	65.02
1143	150	2000	0	WCND	0.0477	0.0012	46.3284	15.22
1144	600	4000	1	WCND	0.0251	0.0001	1752.3652	1716.7
1145	150	3000	4	WCND	0.0068	0	70.9496	31.7
1146	250	1000	0	WCND	0.154	0.0413	83.2067	60.75
1147	600	1000	3	WCND	0.191	0.0086	650.2332	631.85
1148	200	3000	0	WCND	0.061	0.0148	104.0447	88.24
1149	600	2000	1	WCND	0.0704	0.001	791.8183	759.59
1150	150	4000	6	WCND	0.0341	0.0002	77.7315	71.8
1151	150	1000	2	WCND	0.143	0.0826	51.5224	20
1152	100	2000	3	WCND	0.0207	0.0021	25.2127	12.01
1153	300	3000	2	WCND	0.0404	0.0022	302.7392	268.94
1154	600	1000	0	WCND	0.1994	0.0654	444.4416	434.34
1155	250	4000	0	WCND	0.0324	0.0002	259.0168	240.06
1156	250	4000	6	WCND	0.0203	0.0001	221.9188	212.11
1157	300	4000	3	WCND	0.0438	0.0021	340.4723	326.14
1158	300	3000	5	WCND	0.0371	0.0005	302.2858	268.59
1159	200	1000	1	WCND	0.127	0.0186	48.8703	11.93
1160	250	1000	3	WCND	0.2067	0.0789	74.965	39.77
1161	200	3000	3	WCND	0.0254	0.0092	109.9684	89.44
1162	100	1000	2	WCND	0.0413	0.0042	45.05	1.04
1163	100	2000	2	WCND	0.0207	0.0093	20.3037	14.59
1164	250	3000	2	WCND	0.0486	0.0132	181.184	152.17
1165	250	3000	1	WCND	0.0162	0.0005	217.8052	181.32
1166	200	4000	2	WCND	0.0203	0.0004	187.7849	152.27
1167	600	3000	1	WCND	0.0452	0.054	1368.205	1330.5
1168	250	2000	0	WCND	0.0648	0.0007	134.0821	117.88
1169	100	3000	1	WCND	0.031	0.0041	26.5893	15.77
1170	300	2000	0	WCND	0.064	0.0437	271.4219	237.3
1171	100	3000	6	WCND	0.0207	0.0001	26.5699	16.08
1172	600	1000	6	WCND	0.2212	0.0761	526.5315	491.73
1173	300	2000	5	WCND	0.0607	0.0073	213.1671	178.53
1174	150	4000	5	WCND	0.0068	0	82.9241	70.14
1175	200	3000	5	WCND	0.0508	0.0005	104.8602	88.94
1176	300	1000	2	WCND	0.1449	0.0141	112.162	102.75
1177	600	1000	4	WCND	0.1994	0.0862	406.7601	373.41
1178	600	2000	3	WCND	0.0955	0.0023	972.407	938.63
1179	200	2000	1	WCND	0.0305	0.0012	80.2248	74.29
1180	200	1000	2	WCND	0.1575	0.0441	51.656	42.06
1181	300	1000	3	WCND	0.091	0.0089	114.4502	99.54
1182	200	4000	5	WCND	0.0051	0	173.3541	151.88
1183	150	3000	1	WCND	0.0204	0.0001	83.3632	43.39
1184	600	1000	1	WCND	0.1307	0.1641	513.3643	493.53
1185	150	1000	6	WCND	0.1158	0.0091	47.3259	22.43
1186	600	3000	3	WCND	0.0318	0.0002	1462.4828	1443.83
1187	150	3000	6	WCND	0.0136	0	63.3665	32.53
1188	300	4000	1	WCND	0.0303	0.0012	322.7917	298.66
1189	150	3000	3	WCND	0.0272	0.0019	64.5304	28.63
1190	150	2000	3	WCND	0.0272	0.0008	48.8821	35.48
1191	100	3000	3	WCND	0.062	0.0044	26.9925	15.34
1192	600	2000	6	WCND	0.0955	0.0092	834.6251	821.06
1193	300	4000	0	WCND	0.0135	0.0001	333.0559	296.71
1194	600	4000	2	WCND	0.0486	0.0017	1686.8741	1657.72
1195	200	2000	2	WCND	0.061	0.0085	81.8606	64.93
1196	300	1000	4	WCND	0.1045	0.0196	115.3153	98.09
1197	600	4000	3	WCND	0.0335	0.0357	1712.5101	1687.68
1198	150	4000	4	WCND	0.0204	0.0006	69.7548	43.08
1199	200	3000	1	WCND	0.0356	0.0314	106.1711	89.03
1200	100	4000	5	WCND	0.0207	0.0086	47.9364	31.09
1201	300	2000	1	WCND	0.0977	0.0386	228.7524	207.82
1202	100	4000	6	WCND	0.0103	0.0003	30.966	10
1203	100	2000	5	WCND	0.0207	0.0037	24.2211	12.38
1204	250	4000	1	WCND	0.0243	0.0008	236.7799	211.05
1205	200	4000	3	WCND	0.0102	0.0003	132.7948	121.04
1206	300	4000	6	WCND	0.0236	0.0017	327.9395	298.44
1207	200	3000	6	WCND	0.061	0.0315	116.776	89.46
1208	150	4000	0	WCND	0.0068	0.0032	85.6664	74.57
1209	600	1000	5	WCND	0.1776	0.0104	425.4617	403.85
1210	600	3000	0	WCND	0.0436	0.0006	1320.4961	1293.11
1211	300	1000	6	WCND	0.1146	0.0278	119.7032	98.34
1212	250	2000	5	WCND	0.0567	0.0008	149.49	120.81
1213	150	1000	1	WCND	0.0613	0.007	50.3977	20.54
1214	250	3000	6	WCND	0.0284	0.0001	219.254	208.41
1215	200	4000	1	WCND	0.0254	0.0232	141.1075	121.97
1216	600	3000	4	WCND	0.0452	0.0002	1466.7142	1449
1217	600	3000	2	WCND	0.0704	0.0221	1337.7956	1327.58
1218	250	2000	3	WCND	0.0648	0.0035	141.0023	127.04
1219	300	3000	0	WCND	0.0505	0.0006	266.3786	236.24
1220	250	2000	2	WCND	0.0446	0.0007	138.9601	122.1
1221	100	1000	5	WCND	0.1033	0.0233	40.5916	1.17
1222	100	4000	3	WCND	0.0103	0.0096	44.1563	2.92
1223	200	1000	3	WCND	0.0915	0.0071	50.0238	40.47
1224	100	2000	0	WCND	0.031	0.005	19.9614	14.23
1225	600	1000	2	WCND	0.1257	0.0207	559.7619	547.3
1226	200	4000	4	WCND	0.0152	0.0021	137.2529	121.81
1227	250	2000	1	WCND	0.0689	0.0614	139.7951	123.09
1228	150	1000	4	WCND	0.0477	0.0493	46.044	1.4
1229	100	4000	1	WCND	0.0103	0.0003	35.5018	10.05
1230	300	3000	3	WCND	0.0371	0.0328	330.7312	298.16
1231	150	2000	2	WCND	0.0204	0.0001	43.8822	13.93
1232	100	2000	6	WCND	0.0517	0.0036	19.4494	13.91
