# Supplementary material for: A zero-agnostic model for copy number evolution in cancer
Source: PLoS Comput Biol. 2023 Nov 9;19(11):e1011590. doi: 10.1371/journal.pcbi.1011590 (PMC10662746; doi:10.1371/journal.pcbi.1011590)
Supplement: S2 Table — CSV file containing the exact versus relaxed ZCNT small parsimony scores when the balancing and integrality conditions are removed for 200 trees obtained by stochastically perturbing a patient phylogeny SA1053 inferred by Sitka. (CSV) [file pcbi.1011590.s004.csv]

num_stochastic_perturbations	score_no_balancing_condition	score_no_integrality_condition	score_exact
0	1459.5	1566.5	1567
1	1465	1569.5	1570
2	1475.5	1575	1575
3	1482.5	1583	1583
4	1489	1591	1591
5	1488	1591	1591
6	1493	1595	1595
7	1493.5	1598	1598
8	1498	1598	1598
9	1496	1596	1596
10	1500.5	1601.5	1602
11	1502.5	1609.66666666667	1610
12	1503.5	1608	1608
13	1508.5	1613	1613
14	1510	1615	1615
15	1516.5	1618	1618
16	1523	1619.5	1620
17	1527.5	1625	1625
18	1524	1624	1624
19	1525.5	1624	1624
20	1530.5	1624	1624
21	1536.5	1632	1632
22	1539.5	1633	1633
23	1543	1636	1636
24	1548.5	1642	1642
25	1548.5	1642	1642
26	1544.5	1637	1637
27	1554.5	1643	1643
28	1558.5	1644	1644
29	1557.5	1644.5	1645
30	1559	1645	1645
31	1561	1650	1650
32	1563.5	1655	1655
33	1564	1656	1656
34	1567	1663	1663
35	1567.5	1662	1662
36	1571	1660	1660
37	1577.5	1665	1665
38	1579.5	1664	1664
39	1578	1662	1662
40	1575.5	1660	1660
41	1578.5	1664	1664
42	1579	1664	1664
43	1579	1668	1668
44	1577	1668	1668
45	1580	1675	1675
46	1576	1672	1672
47	1578.5	1677.5	1678
48	1582.5	1677.5	1678
49	1589.5	1683	1683
50	1582	1678.66666666667	1679
51	1585	1681	1681
52	1589	1685	1685
53	1588	1687	1687
54	1584.5	1679	1679
55	1582.5	1677	1677
56	1583.5	1675	1675
57	1582	1675	1675
58	1579.5	1675	1675
59	1581.5	1676	1676
60	1583.5	1679	1679
61	1578	1674	1674
62	1586	1680	1680
63	1582.5	1676	1676
64	1582.5	1676	1676
65	1579.5	1674	1674
66	1590.5	1686	1686
67	1593	1689	1689
68	1593.5	1689	1689
69	1588.5	1685	1685
70	1591.5	1686	1686
71	1590.5	1685	1685
72	1591.5	1685	1685
73	1586	1682	1682
74	1586	1683	1683
75	1585	1684	1684
76	1580	1678	1678
77	1581.5	1679	1679
78	1588.5	1682	1682
79	1592	1684	1684
80	1588.5	1675.33333333333	1676
81	1586.5	1676	1676
82	1587	1680	1680
83	1594.5	1686.5	1687
84	1595.5	1688.5	1689
85	1596	1684.5	1685
86	1591	1685.5	1686
87	1596	1691	1691
88	1598.5	1697	1697
89	1595	1695	1695
90	1593.5	1697	1697
91	1596	1701	1701
92	1597	1706	1706
93	1600	1708	1708
94	1604.5	1713	1713
95	1601	1705	1705
96	1597.5	1701	1701
97	1597	1696	1696
98	1597	1695	1695
99	1598	1699	1699
100	1594	1699	1699
101	1595.5	1699	1699
102	1597	1702	1702
103	1594	1701	1701
104	1592	1700	1700
105	1588.5	1699	1699
106	1587.5	1698	1698
107	1588	1695	1695
108	1584	1693	1693
109	1587	1690	1690
110	1590.5	1693	1693
111	1590	1690	1690
112	1593.5	1691	1691
113	1592	1688	1688
114	1590	1689	1689
115	1586.5	1685	1685
116	1584.5	1682	1682
117	1590.5	1687	1687
118	1595.5	1693	1693
119	1592.5	1688.5	1689
120	1592.5	1691	1691
121	1592.5	1690.5	1691
122	1595	1691.5	1692
123	1596.5	1694	1694
124	1597	1696	1696
125	1597	1697	1697
126	1601	1698	1698
127	1604.5	1700	1700
128	1607.5	1703	1703
129	1608.5	1705	1705
130	1610	1706	1706
131	1607	1700	1700
132	1605.5	1699	1699
133	1604.5	1699	1699
134	1611.5	1705	1705
135	1612	1707	1707
136	1607	1704	1704
137	1610	1708	1708
138	1610.5	1709.5	1710
139	1612	1712	1712
140	1610.5	1713	1713
141	1607	1711	1711
142	1609	1709	1709
143	1609	1708	1708
144	1606	1703	1703
145	1609	1704	1704
146	1611.5	1707	1707
147	1611	1710	1710
148	1612.5	1714	1714
149	1612.5	1710	1710
150	1615	1711	1711
151	1617.5	1709	1709
152	1615.5	1705	1705
153	1616	1708	1708
154	1614	1705	1705
155	1616	1706	1706
156	1614.5	1702	1702
157	1613	1701	1701
158	1613.5	1701	1701
159	1614.5	1702	1702
160	1612.5	1702	1702
161	1618.5	1709	1709
162	1616.5	1710	1710
163	1616	1709.5	1710
164	1618.5	1707	1707
165	1616.5	1706	1706
166	1613.5	1704	1704
167	1614.5	1707	1707
168	1612	1705	1705
169	1611.5	1705	1705
170	1615	1708	1708
171	1611.5	1704	1704
172	1610.5	1700	1700
173	1614.5	1704	1704
174	1614	1704	1704
175	1611.5	1702	1702
176	1610	1698	1698
177	1610	1698	1698
178	1616.5	1702	1702
179	1617.5	1705	1705
180	1617.5	1704	1704
181	1620.5	1706	1706
182	1623.5	1709	1709
183	1628	1713	1713
184	1628	1711	1711
185	1629	1713	1713
186	1637	1724	1724
187	1633.5	1720	1720
188	1632.5	1721	1721
189	1630	1717	1717
190	1630.5	1722.75	1723
191	1630	1723	1723
192	1629.5	1723	1723
193	1630.5	1723	1723
194	1625.5	1716	1716
195	1625	1712	1712
196	1629	1716	1716
197	1635	1723	1723
198	1634	1720	1720
199	1634.5	1721	1721
