# Supplementary material for: A zero-agnostic model for copy number evolution in cancer
Source: PLoS Comput Biol. 2023 Nov 9;19(11):e1011590. doi: 10.1371/journal.pcbi.1011590 (PMC10662746; doi:10.1371/journal.pcbi.1011590)
Supplement: S3 Table — CSV file containing statistics on the number of children at each node in the inferred Lazac and Sitka phylogenies on copy number profiles from 28 human breast and ovarian tumour samples [7]. (CSV) [file pcbi.1011590.s005.csv]

Experiment	Algorithm	Mean	Std.	Min	Max
SA039	Sitka	46.63	57.12	2.00	1050.00
SA039	Lazac	10.34	57.12	2.00	770.00
SA501	Sitka	9.05	0.14	2.00	283.00
SA501	Lazac	2.01	0.14	2.00	5.00
SA530	Sitka	5.97	0.26	2.00	44.00
SA530	Lazac	2.04	0.26	2.00	5.00
SA535	Sitka	10.82	0.08	2.00	180.00
SA535	Lazac	2.01	0.08	2.00	3.00
SA604	Sitka	9.55	0.03	2.00	57.00
SA604	Lazac	2.00	0.03	2.00	3.00
SA605	Sitka	3.29	0.00	2.00	7.00
SA605	Lazac	2.00	0.00	2.00	2.00
SA610	Sitka	4.71	0.00	2.00	24.00
SA610	Lazac	2.00	0.00	2.00	2.00
SA1035	Sitka	12.55	0.14	2.00	275.00
SA1035	Lazac	2.01	0.14	2.00	5.00
SA1049	Sitka	5.66	0.00	2.00	36.00
SA1049	Lazac	2.00	0.00	2.00	2.00
SA1050	Sitka	5.09	0.14	2.00	61.00
SA1050	Lazac	2.02	0.14	2.00	4.00
SA1051	Sitka	8.24	0.21	2.00	174.00
SA1051	Lazac	2.04	0.21	2.00	4.00
SA1052	Sitka	4.07	0.09	2.00	37.00
SA1052	Lazac	2.01	0.09	2.00	3.00
SA1053	Sitka	4.58	0.11	2.00	35.00
SA1053	Lazac	2.01	0.11	2.00	4.00
SA1054	Sitka	3.28	0.16	2.00	34.00
SA1054	Lazac	2.02	0.16	2.00	4.00
SA1055	Sitka	4.42	3.51	2.00	107.00
SA1055	Lazac	2.54	3.51	2.00	50.00
SA1056	Sitka	9.84	0.54	2.00	77.00
SA1056	Lazac	2.14	0.54	2.00	7.00
SA1091	Sitka	4.77	0.08	2.00	24.00
SA1091	Lazac	2.01	0.08	2.00	3.00
SA1093	Sitka	4.71	0.09	2.00	18.00
SA1093	Lazac	2.01	0.09	2.00	3.00
SA1096	Sitka	4.48	0.05	2.00	25.00
SA1096	Lazac	2.00	0.05	2.00	3.00
SA1135	Sitka	3.08	0.00	2.00	10.00
SA1135	Lazac	2.00	0.00	2.00	2.00
SA1142	Sitka	124.00	10.31	2.00	1657.00
SA1142	Lazac	5.13	10.31	2.00	135.00
SA1162	Sitka	3.88	0.06	2.00	16.00
SA1162	Lazac	2.00	0.06	2.00	3.00
SA1180	Sitka	6.52	0.12	2.00	60.00
SA1180	Lazac	2.02	0.12	2.00	3.00
SA1181	Sitka	4.83	0.06	2.00	25.00
SA1181	Lazac	2.00	0.06	2.00	3.00
SA1182	Sitka	3.15	0.00	2.00	8.00
SA1182	Lazac	2.00	0.00	2.00	2.00
SA1184	Sitka	5.16	0.21	2.00	40.00
SA1184	Lazac	2.04	0.21	2.00	4.00
SA1188	Sitka	13.36	6.31	2.00	435.00
SA1188	Lazac	3.78	6.31	2.00	81.00
SA1292	Sitka	6.84	2.28	2.00	56.00
SA1292	Lazac	3.04	2.28	2.00	21.00
